# Supplementary material for: Construction and evaluation of a high-density SNP array for the Pacific oyster (Crassostrea gigas)
Source: PLoS One. 2017 Mar 22;12(3):e0174007. doi: 10.1371/journal.pone.0174007 (PMC5362100; doi:10.1371/journal.pone.0174007)
Supplement: S1 Dataset — (GZ) [file pone.0174007.s001.gz]

Archive with 1 entries (1 files):
- S1_Dataset.txt
