# Supplementary material for: Construction and evaluation of a high-density SNP array for the Pacific oyster (Crassostrea gigas)
Source: PLoS One. 2017 Mar 22;12(3):e0174007. doi: 10.1371/journal.pone.0174007 (PMC5362100; doi:10.1371/journal.pone.0174007)
Supplement: S1 Dataset — (GZ) [file pone.0174007.s001.gz › S1_Dataset.txt]

SNPID	Chromosome	Position	Sequence
AX-168428759	scaffold1	526	GTTTTGTGTTGTATCACACAATACACTCACACAAA[C/T]GAACAACTCTGAATAGTTGTAGATCACGCATATTG
AX-168428760	scaffold1	1133	GTGCTTATGAACTGATTCAAGACGGTTACCAGTAC[A/G]GGGTGCTGAATGTTGTGTTCAAGACTTTATATTGT
AX-168428761	scaffold1	1345	TTTAATTAAAAACCTGATATCAATGTTCGTCCTTG[A/C]TGCTAACCTTATGATAAATGTATTGTCTATGATTT
AX-168428762	scaffold1	1427	AGAAATGAAGCTGAACAGAATTTATAGAGTTTTTT[G/T]AACTTGGTTTCTGTAAACAATATGTGGTTCATGCC
AX-168428763	scaffold1	1462	TAACTTGGTTTCTGTAAACAATATGTGGTTCATGC[C/T]GGAATAAAGGTTGTGAGAATTACTTAAAATGTATA
AX-168428764	scaffold1	1496	CCGGAATAAAGGTTGTGAGAATTACTTAAAATGTA[C/T]AAATTTTTATGCAGCTGCATAAACAGCCAATGAAA
AX-168619197	scaffold1	1532	AAATTTTTATGCAGCTGCATAAACAGCCAATGAAA[A/G]CGTTTTCCTGCTTATATTTATACTTTTTGTGATAA
AX-168428766	scaffold1	1562	TGAAAGCGTTTTCCTGCTTATATTTATACTTTTTG[C/T]GATAATTATGCTAAAATTATTTGATGACAAAATTA
AX-168428767	scaffold1	1573	TCCTGCTTATATTTATACTTTTTGTGATAATTATG[C/T]TAAAATTATTTGATGACAAAATTACGATTGAGCAG
AX-168428768	scaffold1	34317	AAGCTTCGTGAAGAGGTGTCCATCCTGAATTACAA[A/G]ATATCTTAAATATAGGTGTCTGACGTAAACTTGTA
AX-168428769	scaffold1	34435	TCAGTAAGAACTTCAATTTATTTGACAAACTCATC[C/T]CATCAACTGCGGTAGAGGAACTTGTTATCTAGAGG
AX-168619198	scaffold1	34900	GAAGAACTATAAGAGTCTGCCCAGAGACCTGTGCT[C/T]TGCTGATAAGCCTGCCAGCTTAAGCTGTCTCTCGA
AX-168428771	scaffold1	37688	CAAAATTCAGACACTATGTCAGTGATTACAATGAG[A/C]AGATTTATTCTGAAATTTCCAGCTGCGTCTGTTTT
AX-168428772	scaffold1	38491	ACCCTGTAATAAGGCCTGCATGATTGTCACTGACA[A/C]AAAATGTTCATTGCACAGTCACAATGTTTCACTCG
AX-168428773	scaffold1	39189	ACTTTTTGTCGATAGACTACACTAATTGCACCAGA[A/C]TCTATCTCGTATCACATTTCTCCTCTAGTATTGTA
AX-168428774	scaffold1	39365	TACGAAAATGACATTAGTGATTTTACATAACCAAT[G/T]ATTGTTCTCACATCAATAATTTATAAATTATGACT
AX-168428775	scaffold1	40763	ATAGCAGAGCAAGCTTTACAGCTTACAGTCAGATG[C/T]GTCTGCTTGGCAAAAATAATTCATTCATACACGTT
AX-168428776	scaffold1	42168	GTCAATTAGAGATAAAGCTTGGTCTCTGACAAGTT[C/T]AGAACAGGACACAACAAGTACACGTACTCTGTCTG
AX-168428777	scaffold1	43742	CGGTGTATATTTCACCTGAAGCCAGCTTCATTTTT[A/G]ATTTGTTTTGGCACAAGAAATAGATAGTTACGTCC
AX-168428778	scaffold1	44445	ATTGCATGTGGAGTGAGAGAAGGGTGGTTAGCTTC[A/G]GGGATACAAAGATTCATCTTATATATTTGATTTGA
AX-168619199	scaffold1	44658	GCATCAATATTATGAGATTGAAACAAAATCAACTA[A/G]GCTATAAAGGTGTATCTATGCACATAATCTTAAGA
AX-168428780	scaffold1	45528	AAAAGATAGGTTTCAACCAACCATAACAAATTTTA[A/G]GTTGCAACATGGCGGCTTGTACTTTAGTGACTCGA
AX-168428781	scaffold1	45762	TATGCCATGGCGGCCGAAAACGACCTTCACCTCTT[C/T]ATTTATTTTTAGTTCCAATGACCTAGTTAAAATGG
AX-168428782	scaffold1	51525	TTGATTTAACTGAAATTCTATTTGGAGGTAAACTG[A/C]AAATGACATGTGGTTTATGTTACCAAGGTGTCAGG
AX-168428783	scaffold1	51609	GTTTGCGCGACATCACGTTCAGATAAAAGCGTCGT[C/T]GCACTAACACACAATGTGCCGTCGCGGTAACGCAA
AX-168428784	scaffold1	53808	CGGAATATAAGTTATGACAACAATAAAGAAGAATG[A/C]TGTAACAAAAAGTGGGTGAAAATTTCTCGGAACAT
AX-168428785	scaffold1	53859	GTGAAAATTTCTCGGAACATTGAACTTTTTAAATC[G/T]TGGAAATGAATAAAATTTTCAAAACTTGGTCAATT
AX-168428786	scaffold1	54052	AATGAAAAATGTGATATATAGTAGACAAGTAGCCA[A/G]GGGAAAATGTAGACTGGTAGATATCTTGAGGAAGA
AX-168428787	scaffold1	54120	AGACACAAAAATGTAAAATAATAGATATGGTATTT[C/T]ATATCAACTTTACGTGGTTTACTGGAAAATATCGT
AX-168619200	scaffold1	54205	TTATTATGAAACATATCAGACATTGTAGACTAAAC[A/G]ATTTTGTGAACTAAAAGACATGAATACGTCATTGT
AX-168428789	scaffold1	54310	CAAGTTATTGTGAACTTGTAGAAAGGTATTGTGAT[A/C]TTGTATACATAAATGATTGTTTTAACAGATATTGT
AX-168428790	scaffold1	54621	TAAAATTCAAATACCGGTACAGTGATACTAAGAGA[A/G]CGATAAACATTCTAGTATATAAAGTACTTAAACAA
AX-168428791	scaffold1	54655	AGCGATAAACATTCTAGTATATAAAGTACTTAAAC[A/G]ATCCCGAGTTTACAAACCAATGATTATCTCAGAAC
AX-168428792	scaffold1	55374	ATGTTAATTTTGTGATTGTTTTTATATCAGATATG[C/T]AGTACTACAAGCCCACCTACAAGTCCACCTTTTGC
AX-168428793	scaffold1	55896	GCTCAAATTTGTGATTTTCACCAAAAACGTTTTAC[C/T]TTATTGATTATTGTCAAAGAGTTAAATTTCTTCAA
AX-168428794	scaffold1	56180	AAAGCGCTAGCACAGATATGTGATCATGCTGTAAT[A/G]CTTAGAAGGCATCAAATCAAACAAAAGAGATAAGT
AX-168428795	scaffold1	56665	TCATGTCTTTAGTAATACCACTGATATCATTTTCG[G/T]GGACGACAGGAATACATTGTCTGTACCTCTTTCCT
AX-168428796	scaffold1	56785	AGATATCCGAGTTCAAAACCAAACAGGAATATATA[G/T]GCCTCAGTTACGGACATCCCACTCAGTGTCTCTTC
AX-168428797	scaffold1	56869	AGGAGCGTCAAAACAAGGAACGTGATGAGGGTCAC[A/G]AAGAATATGATGCTGATAAGAAACAGGCCAATGGT
AX-168428798	scaffold1	56920	ATAAGAAACAGGCCAATGGTGACCTTTGTAACAGC[A/G]TTGTTGATCATAAACCTTCTTGTTGAACACAAAGG
AX-168428799	scaffold1	57019	ATTTTGCTGTAATCTAGGCTGCAAACAGACGAAAC[A/G]CTCAGCGAGATCTTCAGGGCGTTTGGACCCTTGTC
AX-168619201	scaffold1	57074	CGTTTGGACCCTTGTCCTCTGATTGGGCAGAGTTT[A/G]ATTCTTTTGTCGATTCGTTTGCCGCCATTTTCATG
AX-168428801	scaffold1	57107	TTAATTCTTTTGTCGATTCGTTTGCCGCCATTTTC[A/G]TGATATTTTGAAAATCGGGTGAATGGTTTATGTCT
AX-168428802	scaffold1	57145	ATATTTTGAAAATCGGGTGAATGGTTTATGTCTGC[C/T]TTGTCGGCATCTTCGATGTTTATTTGAGGAATGTC
AX-168428803	scaffold1	57355	CTAATGGGGAGATACAGTAACACAATAGCAAACCC[C/T]AAGACAAGAACCTCGAAAAGAAGGAAAAAGAAGTA
AX-168428804	scaffold1	57673	ATTCCCCAAACATAGCTGTTGAGAAGAGCCAGGCG[A/G]CATGTTAGGTCATAATCGAAGGAGAAGGGTTTCAT
AX-168428805	scaffold1	57739	TTCATCACCATTGTTATTTCCACGGGAAGATACGT[A/C]GCGCAGACGAACAAGTCCGAAACTGCAAGAGCTGA
AX-168428806	scaffold1	58408	TTCTCGTTATAACGAAAACAAATTTATACGGCAGA[G/T]ATCACCCGTGTACAGTGATATCAATACTTTATATC
AX-168428807	scaffold1	58439	CAGATATCACCCGTGTACAGTGATATCAATACTTT[A/C]TATCGAACAAAACACACTTCGTTGAGTTAATTAGA
AX-168428808	scaffold1	58559	TATACCTACAGGGTCAAAGAGTGATATATCTGTTT[G/T]TCTCAAGGGAATTAACGAAACCATAACCTTTAAAT
AX-168428809	scaffold1	60729	TAACTGGATTATAACTTATACCTCCAATTATTGGC[C/T]AGATGTGAAATATTAGTTGATTTGACTGTTGTAAT
AX-168428810	scaffold1	60756	TTATTGGCTAGATGTGAAATATTAGTTGATTTGAC[C/T]GTTGTAATGAGCATACATGTAGGTCTTTGGTCCCT
AX-168428811	scaffold1	61368	ACGCAGTCTTAAACTTGCCAGCTTCGCTCCGCTCC[A/G]CCCATTCTTCATGACAAAGATTTCTCTTTCTATGA
AX-168428812	scaffold1	63513	GATGTCCATTGGATTTTGAACGCATATCGAACCTT[G/T]CATACGTATATTGTATAGGTATCTGACTGTTTTCT
AX-168619202	scaffold1	63539	TCGAACCTTTCATACGTATATTGTATAGGTATCTG[A/G]CTGTTTTCTCAGTATGTTTGATCAAGGCTATGGTC
AX-168428814	scaffold1	63606	GGTCAGTGCTGGAGGGAGTGTAGACCAAGGTCAAT[G/T]TTTCCGCTAAATTGTTTGACTGTGAACAATCTTCT
AX-168428815	scaffold1	64480	CTGTCATGTATTCATGACTCAATTTGCATCGTACC[A/G]CAATCTAGTTCAAAATGTATTCTAACGTATTTATT
AX-168428816	scaffold1	64671	TGTTTTTCAATATTTGTTTTGAAATACAACAGTAG[A/G]ATGATTAAATCTAAACAACATTACTGCAGTTTCTA
AX-168428817	scaffold1	64707	ATGATTAAATCTAAACAACATTACTGCAGTTTCTA[C/T]TTGCCTCTTTCCAATAAAAGACCTCCACTGATGCG
AX-168428818	scaffold1	65703	AAATTGTTGTAATAGTACGAGCATTGTTGATTTGA[A/G]TGAATAAAGGTGCATGTAATTAAAACACACCTAAA
AX-168428819	scaffold1	66313	CAAATATAATATCGCCGAGCGTTTATGAGCTTATC[C/T]CCACAGAATGGTAAAAAAGCGTTTCTGAGCATTTT
AX-168428820	scaffold1	68993	AATAGGGAAAGATGATTTGGTTTGTTTGTGATGGT[A/C]AAAATACAAACATTGAGCAAACACGGAACTCCATT
AX-168428821	scaffold1	69714	TCTTGAAAATTTTCACCTCGAAAATGAAATTAAAG[C/T]AGAAACATAATGATTAAGGCACTGTTAAAAAACTA
AX-168428822	scaffold1	71685	TCGTTAAGAGAATGAAAATATTTCGGTTTTAGATG[G/T]GGCAGTTAATGCACACTTGGCATGTGTAATGATGA
AX-168428823	scaffold1	71722	GCAGTTAATGCACACTTGGCATGTGTAATGATGAC[A/G]CCATAAATTATGCCTGGTTTCTAAGCAGCGGACTT
AX-168428824	scaffold1	71811	AATTTACATCTTACAAATTTGAGATAGATGAGTCG[G/T]ATACTGTTCGTAGAAATGTTGAAATTAAGTTATAT
AX-168428825	scaffold1	73916	GAGGACATTTTCGAAACGTATACTCTTCCTTTTGA[A/C]TTAACAGAAATTTATTCAGCTACGGCGTATCAACA
AX-168428826	scaffold1	74062	CGCAAATAACGCAAACGACGCAAATTCTTTGGCAA[A/C]GTCGGAAGCAGATCCCGATTCGACGAAAAAGGTGA
AX-168428827	scaffold1	74169	ATCTCAAGAAAGTTAGAAGAATATCTGCCAACGAA[A/C]GGGAACGAAGACGAATGAGAGGCCTTAACGAAGCG
AX-168428828	scaffold1	74327	CGGGCATTGCAGGATATGTTAAACCAATGACGTAA[C/T]ATGTTCAGTCATCTATACCATAAGGTACTGATATG
AX-168428829	scaffold1	75244	TCTTGATTTGATTTTATGCAGTTTGAGTTGCTACA[A/G]TTGAATCGGGAAACTGTAATAACAGGTAATTTTTC
AX-168428830	scaffold1	76363	AGCATAATATTAAATTTGTTTTTCTTCCAGCAATC[A/G]CCAGCATTGCAGTAAACATCCCTTTAAACATCAAC
AX-168619203	scaffold1	76419	CCTTTAAACATCAACTTAAACCTCATCACTCATCC[A/C]GCAGTAACCGTTTATTGGAGTGTCCCATGTAAATT
AX-168428832	scaffold1	76473	AGTGTCCCATGTAAATTCTTGTTGTTGTAGACATT[C/T]GTTATTGAATGTCATTGGAGGGCCTTTAACTTGGC
AX-168428833	scaffold1	76509	GTTATTGAATGTCATTGGAGGGCCTTTAACTTGGC[G/T]CGTGATTGTTTTTGGCTGTAGACAAGAATGATTGA
AX-168428834	scaffold1	76535	TAACTTGGCGCGTGATTGTTTTTGGCTGTAGACAA[A/G]AATGATTGAGATCTTATTGGTGGCAGTTTATGGAG
AX-168428835	scaffold1	76550	TTGTTTTTGGCTGTAGACAAGAATGATTGAGATCT[G/T]ATTGGTGGCAGTTTATGGAGGACTAAAACCACAAT
AX-168428836	scaffold1	76779	ATTGTTGATGCACTATTTGTAAGTAACAATCTTAT[C/T]TTAAATCACTTTTGTACATATTATGAAAATATAGT
AX-168428837	scaffold1	77298	ACTGTTGACATCGTTAGATTGGGTAAGTCTCTTTC[C/T]GTATATTAGTATAATAAACAGGGTATGTTATAGTA
AX-168619204	scaffold1	77492	TGTAGACAAACATAATCCGCAACCAGGTACTAACA[G/T]GTTTCTTGTTTCGATTAGTTATTAGTAGTTTATTC
AX-168428839	scaffold1	78817	ACCAGACACACTCAAGTCGAGTGTCATTTTTGAAA[C/T]ACAAATATGGGTTATATATGAAAAGAGCTATCTGT
AX-168428840	scaffold1	80565	CCTCTAGTACCTCGTTTTACTCTTCCACTTTCTCA[A/G]AGTCAGACTTCAGTACTTACTGCTGATAAAATTTC
AX-168428841	scaffold1	80622	GCTGATAAAATTTCGCTTATTGAGAGCGAGGAAAC[A/G]CCAAATGTCTTGGACTACTGCCAGTTTCCTCCCAA
AX-168428842	scaffold1	91179	ACCTTAAAAGGAGGACTGATTAGTATTTATTCACA[G/T]ATATAGATACACGCATGCATGTATATAAATGTGTT
AX-168428843	scaffold1	129694	CTTTTCTCAATTCGGAAGTCTCACGGAATATCTAG[C/T]ACAATTTTTCAACGTTTTCATCCGGGCTTTATAAT
AX-168428844	scaffold1	213524	TAAAACTATGTAACTATATCATGGCAACATTCTTA[A/G]CCGTGCAAGAGAATGTACATGTAGATGTATGACAT
AX-168428845	scaffold1	368431	ATCGTCGCTACATATTATTAAATTTTTGCATGATG[A/G]CGTCACTTCCGGTTTAAGATATAGACGATTTTGTA
AX-168428846	scaffold1	430475	TAGTTGGTTATTATAGAGGCTGTCCTCTTGGAGGT[A/T]AGCCTAGTTAGTCGTCGCTGATACTCTACTAGTAG
AX-168428847	scaffold1	433098	AACAGTCCGAAAGAGAGTAGACTATATGTAAATAT[A/T]TGGTCATAAAAGAAGTAACGTCAACCGACGTTCAG
AX-168428848	scaffold1	444043	GGCACATATCAAGTGAAGCTTGCTAGTAGTTACGC[A/G]GAGGAACACTTTGGGAATGGATGTGATATCATGGT
AX-168428849	scaffold1	462051	AAAAAGACATGCAGCCATACATGTGATTTCTTGTT[C/T]TCATGAAACAGTAAGCTTATAATCATTTTTAGTGA
AX-168428850	scaffold1	484125	TTCGTTTTATATTCCAATAACTGTTTAAACTGCCA[G/T]TCAACGAATATGTTTTCATTACTTCACTTACTTTT
AX-168428851	scaffold1	517378	ATGTTTATATTTATATTAGATCTCCAAAGCGTTTT[C/T]GATTCTCTTAAGGTACACTGTTTAAACCTATTTAA
AX-168428852	scaffold1	518244	CACTCAGAAAATTTACAATGAACAAAGTTTCAATT[A/T]ACTGGGTGAACGTAAAACCAAAATTAAATAATATG
AX-168428853	scaffold1	528713	GAATGCCATACTGCTGGTTATATTTTTAGATGAAA[C/T]GCACACGATATTAAAACATGTTTTTAAATTGTCTA
AX-168428854	scaffold1	564502	AGTAATTAGACATCAAAGGTGGGTACCCTCTCAAA[A/G]TGTATATCGAATAGGGTAAAAACACAGGATTACGG
AX-168428855	scaffold1	701702	CCAGTCAAATGTTTTCATCGATCAAGTGAGTAAGG[A/C]TATTAAACGTCACACAAGTTTACATCAGGTAAACA
AX-168428856	scaffold1	702181	CATCCTTTAATTGTGTAGATTCAAAATGTTCAAAT[C/T]ATGATTACACACAATAAGGTAGGCCCACAATGGGT
AX-168428857	scaffold1	702412	AAATATTGAGTTTTAGGTCAGAAAATTATCATGGT[A/T]CTTAACTTTGCTAAATATTAAATTTTACTGTTCTT
AX-168428858	scaffold1	864118	TTGTCAGCGAATTTCTTCATGCTTGTGAAATAGAT[A/G]AGATTAATATTTGTATTTTATGCTGAGTTTTTGGA
AX-168428859	scaffold1	871172	GTCTTACCGGCGGATTGTCATCTCTCTGTGATAGG[A/G]ACCGCCGTGTGTCGTCTGTCAGCCGCGCGGGACAA
AX-168428860	scaffold1	872621	CGACTCCTATTTTTGAAGGAACCAGATTACCCATA[C/T]ATGGAGATAGGACAGCATATTGATCTGTTCTCCCA
AX-168428861	scaffold1	873050	GAGACAGAACGTACAGTGAAGGGCTGCTTCCTGTC[C/T]AGGACCCCTCTAACTAGGTCACATCCCTACTTCCT
AX-168428862	scaffold1	874294	GGGACTCCGAGTACAATGCTGGCCCGCACTGTCGG[C/T]TGTACTTCACTCACAACGGAACAGAGGTATGGCTA
AX-168428863	scaffold1	875217	GTGGTCGCTATAAATAGCCACTACACCTGTCAGTT[C/T]AAGCTGCCCCACCTGCTGACTCCGCCTAAGGTCTG
AX-168428864	scaffold1	876208	CTGCAATACTCCATGTTTATTTGCTTGGTAATGTT[C/T]CATGGTTCTCTGTTGGACATTAATGTTTCTGATTT
AX-168428865	scaffold1	877906	TGAAAAGACAAAAAGCTAAATAATTCTAAGCTGAT[A/G]AATTGAGTTATTCTTCTTGATATGTTTTGGATTGA
AX-168428866	scaffold1	878906	GTATTAAAACACTGCTCTTTAGGTTGGCAAAATAA[A/G]AAATAGTATTACTTTGTAAATAATTCAATGAAGTA
AX-168428867	scaffold1	878942	AAATAGTATTACTTTGTAAATAATTCAATGAAGTA[A/G]ATTTAACAATATCTGATGTGTCAGAAAATTCACCA
AX-168428868	scaffold1	880976	AGTCATATCAGTTCTATATATTTTGACAGTGTGTG[C/T]AGCCAAGAGAGGTTGATCACCAGTGAGGACCTGAA
AX-168428869	scaffold1	882800	TCATACAAATGTAACCATATGTAATACAAATGTAA[A/C]AACATTATTTGTAACAGATTGCAAAATGTAACAGG
AX-168428870	scaffold1	883869	CTCCTAGCCTTTTCTGTCGCTGATGACGTCACTTC[A/C]TGATGTTTCAGTCTTTATTATGATTGAACTCACTA
AX-168428871	scaffold1	886743	ATGATTGACAGGATAAAATAATAAGATTTTAAAAA[C/T]CTTGAGGAATACCTAACTGATATTACTGTGTAATA
AX-168428872	scaffold1	886898	GACTGTGGCTTGCTAGCCGTAGATTTTGACTTTGC[A/G]GGAAAGCCTGCCGAGTCTCTGATCAACTTTACAAA
AX-168428873	scaffold1	889620	GGCGCGTCAGTGAATGATGACACAGAGAGAAGTGT[C/T]AGGGAGTACACACGTCACGTCTTCTGTCTCGTCAC
AX-168428874	scaffold1	898740	ATTGTTTACTTTTATCAATGCCATACTTTATAAAA[G/T]AGAATTGAAAAGTAAAAGACATCAAAGTGGGTCAA
AX-168428875	scaffold1	899145	AAAAGGGAAAAAAATGTTTCAATGGGCCGAACATG[C/T]TTTCAAATGTAGAGTAAATGTTTTCCATATTTCTG
AX-168619205	scaffold1	903626	CGAACCATGGACTCCATTAGACCCAAACGCGGTAC[A/G]AATAAACCTGTCTTATGCTGAAATCATAGAAAGTG
AX-168428877	scaffold1	903946	TAATTTTACTATAATGTGTGAATTTGTTTTGTCTT[A/G]CAGAAGAAGCTGGCACCAAATAGTGTGGAGTTCAT
AX-168428878	scaffold1	905953	CTAAAATTCACAAAATGTTTGTTGCAGTTGGAACC[C/T]CACACTATATTTGTTGCCAGGGAAGCGGATGGAGG
AX-168428879	scaffold1	907199	AGACTGAAAGCAGTGATGCTGCATGCTGACTACCA[C/T]AGGGGGTTGAATCGTGTGAAGAAGGGAGATAATAG
AX-168428880	scaffold1	907220	CATGCTGACTACCATAGGGGGTTGAATCGTGTGAA[A/G]AAGGGAGATAATAGAACGGTACTTATAGATACAAC
AX-168619206	scaffold1	907568	GGTGTGTCTGTTCTTGACTAGGACTATATCCTGGA[A/G]GTGTTCAAGAACTCGGAGCTGATGGAGCAGTACTG
AX-168428882	scaffold1	909917	AGATAATTGATGTGTTATTTCCATATTCCTCATTT[C/T]ACTTTTAGCTGTATTCCCTATATTTATCCTTCAGT
AX-168428883	scaffold1	909946	TCATTTTACTTTTAGCTGTATTCCCTATATTTATC[C/T]TTCAGTTCAGGAGCAGCTCGTGGTCCGACACAGCC
AX-168428884	scaffold1	910532	CAGACCTCACCCTCACCAGCAAGTTCCAGGGCTGG[A/G]TATACATCGCCCTCATTGCCAAGAAGGTGAGATAT
AX-168428885	scaffold1	910815	GTCCAGAGTCATTGGGCAGTACACATTTTTATCCC[C/T]ACACAATGAGCTGCCTTCTGATAATTGAATAGGTG
AX-168428886	scaffold1	910942	TTTCAGCTGCTTTTGGCCTCTCATAAATTGATTTT[A/G]CCTGAAAAAGACATGGAATCTTTCTCCAGACCAGA
AX-168428887	scaffold1	911566	AGGTACGAAGGAGCCCTGGTCACTGACCCACATAA[C/T]CTGATCCAGCACGGGTCACTGTGTATATGTAAGGC
AX-168428888	scaffold1	911707	GCACCGTACAACGAGAATGTGAATAGTGTACATTT[A/G]AACATAAACCAAGAAGTGGACTTTCCGATGACTTT
AX-168428889	scaffold1	911734	GTACATTTAAACATAAACCAAGAAGTGGACTTTCC[A/G]ATGACTTTTTTCCGTACGATGCCAAATCTGGAGAA
AX-168428890	scaffold1	912034	ACACTAAAGGACCTGAATCTGGCCGATTTACCTGG[A/G]GAAATCAAGTACCTGTCTCAGGTGAAGGCGCTCAA
AX-168619207	scaffold1	913174	CTGGGAATCTCCGAGATATCTCAGCTCAATCTCAA[A/G]CTCTTCTTCCTGCTGCCGAGATTTGGGACAGATGG
AX-168428892	scaffold1	913631	CTGGCCCGAGATCCTGTTCAAGATGAGTTGGCTGA[A/G]GGAACTCAACTTTGGGTACCAGGGTATTACTCTGG
AX-168428893	scaffold1	914660	GTCAAGGCATACCTGAAGAGACTGGACGGAGGCTA[C/T]ACCACCTGTAGGCGGACCAAGCTCATGTTTGTAGG
AX-168428894	scaffold1	915059	TCATCATCCCCCTTTGTTTGTAGTTTACTGAAGGC[C/T]TTAACAAGCAACAGTAAGAAAACGACCGGTACCCA
AX-168428895	scaffold1	915086	CTGAAGGCCTTAACAAGCAACAGTAAGAAAACGAC[C/T]GGTACCCAGAATGCCAAGCTGACCGACGGCATTGA
AX-168428896	scaffold1	915768	CGTACTGATTGTAGGCACCCAGCTAGACCAGGTAA[A/G]ATATAACTTAAAGGTAAAACCCAATCAAAGCTATA
AX-168428897	scaffold1	916003	TGAGTGTTTCCCTTTACTCTGTAGATTGAGAAGCC[A/G]GACTTTGAGGAGAAGATAATCCGGAACATGTATCC
AX-168428898	scaffold1	916042	TTTGAGGAGAAGATAATCCGGAACATGTATCCACA[A/G]ATCCAGGGATTCCACTATGTCAGCTCCATAGACGG
AX-168428899	scaffold1	916497	GAGGCTCACCTGTTGGAGGTCACTGTACAGCAGTC[C/T]TACCTGGAGGAGAAAATCCCTCAGGTGTGGCTCAA
AX-168428900	scaffold1	920016	CTGGTTTTGTTGTAGTCGGACAGCTTCATGGACCC[C/T]CATCTGTTCAAGGCGTCAATCATAAGGAAGGCCAA
AX-168619208	scaffold1	923652	TTACAGCTGTTGTGTATGATCAGAACTCCAGACAG[A/G]TACAAGACCAAAATAGCCGACCTCCAGGGTATGAT
AX-168428902	scaffold1	924025	ATCAGCTATTGTTGGCAGAACTCCAAGCAGGCAGA[A/G]GCCAAAAACACGGTCATCAAAAACAGGAAGTCACT
AX-168428903	scaffold1	924110	CTCGGGATATCAAGGACTTCCTGATGGAGAAGAAA[C/T]TGTCCTGTTGGCTGGATATAGAGAGGATAGGCACT
AX-168428904	scaffold1	927541	TTGTAGGAAGAGTTTGAACTCCTCCAGAGGAAGTT[C/T]CTGCGACACATCACCATGATCTCCACCAAACTGAA
AX-168428905	scaffold1	928564	AACTTTGTGTTGAAGGAGGATGAGGAGGACTGGCA[G/T]GGAGAGGAGTTCTGTGTCAAGGTCCTGTGTGAGCA
AX-168428906	scaffold1	929200	ATTGGGTCAATAGGTCAGTCAGCTTCAAAGGCAAG[C/T]TTAGTGGGTCAACAACCTACATAGACAATGTGAGT
AX-168428907	scaffold1	930470	CCAAAAGTCGGATCAGATCAGAAGTCGCCCAGTAC[A/C]AGTGGAGGTCAGCAAAATGGAGACCAGACAACGAA
AX-168428908	scaffold1	931044	TACATGTAGATTAACCAATGTCTACAAATATACAC[A/G]CGTATGCATTTAGAATTCATATCACTGAATGTTTT
AX-168428909	scaffold1	931071	ATATACACACGTATGCATTTAGAATTCATATCACT[A/G]AATGTTTTATATTGATGTTTATATTATCTGTACTT
AX-168428910	scaffold1	935327	GTGCAGCACTTGACGTAACAACAGATACAGATCCC[C/T]GTACAGCACAGAATCAACCCGAGGCCGCACATCAC
AX-168428911	scaffold1	936505	ACACACAAGTAGAGTGTGGACCGATCTCATGGCAT[A/C]TTATGACGTCATTATCCTGAAAGAAGGAAATTGTA
AX-168428912	scaffold1	939391	CCAGATTTAAATGACTTCTAGATCCCTGTTTGTTT[A/G]AGACATTTAACCAGGTAATCGTGCATTTTTGGTAA
AX-168428913	scaffold1	941110	TCCGAAGAAATTCAAGCGCTAATCCAGAAAAATCA[C/T]CACCAACTTCATATTTCTCAGGACCAAGAAGAAGA
AX-168428914	scaffold1	944102	TCTGTATTTTATTTAGATGACGATGATGAGGATGA[C/G]GACAAGAGACAGAGTGCCACGTCTAAACAGACCGT
AX-168428915	scaffold1	945513	GGACGAAAGACGAATACCGGGACATCGACAGAGAG[A/G]TCCAGATAACAGGGACTAGAGAACAGATAGACCTA
AX-168428916	scaffold1	950442	GTATGTGGTTTCCTAGGAGACGACCCTGACCAGCT[C/T]GACCTGTTTTACCTTGACTACGGAGACAGCTGTTA
AX-168428917	scaffold1	950463	GACCCTGACCAGCTTGACCTGTTTTACCTTGACTA[C/T]GGAGACAGCTGTTACCTGGACAAGGCCAAAGTCCG
AX-168428918	scaffold1	956694	CAGGGAAAAGAAGGAGTAATTGGAAATACACCATT[C/T]CTTAACGAAAGAAACTTGAATGGATTGAACGAGGT
AX-168428919	scaffold1	956724	CCATTTCTTAACGAAAGAAACTTGAATGGATTGAA[C/T]GAGGTAACATATACTGCTTGATTCTTGATTGCATG
AX-168428920	scaffold1	966363	GCTACTCTCGGTAACACACTGATATTTATCTAAAG[C/G]TAAAGCTAAAGTTAACTGGTCACTTGTTAAAATGT
AX-168428921	scaffold1	966935	AATTTGGCTTTCGCGATTTTGCATTCTAGCAATTT[G/T]ATTCAAAGCGTTGAATCGTAGAATTAAGTACTCGT
AX-168428922	scaffold1	967965	TGTATTGTCTGTATCAGTTTCCCTTTCTGGTTGTA[A/C]CGGGATACTTTGGAATACATTCCAACCAATAGATC
AX-168428923	scaffold1	968028	AATAGATCCCCAGTAGAAACAGAAGACCAGACGCA[A/G]TATGGGTCCCATGTACTTTCTGTTTCCTGTATTAA
AX-168619209	scaffold1	968061	CAGTATGGGTCCCATGTACTTTCTGTTTCCTGTAT[G/T]AATGTTGTAGTTGTTTTCATATCCTTGGACAGCTT
AX-168428925	scaffold1	968205	AAATCAAGATATAAATCATAAAAATCCGAGGGACA[G/T]CAAAGGTCTTGCACATGATGTAATGTGACACCTGT
AX-168428926	scaffold1	968260	GTAATGTGACACCTGTTGTGTTTGTCAAGATGAGA[C/T]TGTGGTTATAACTGCTTACCCAGGCCCTACCTGAT
AX-168428927	scaffold1	970116	ACATCATAACTCAGACTTAGTGGTGAGAATATTCC[A/C]GAGGGTCTTATAAATAGGTAAGACAGGAATTGACC
AX-168428928	scaffold1	972066	TCCTCAAGCACAATGCAGTTGTTGTATAATTGTCT[G/T]TTGAGCTGTCTGTTGAGTTGACGTGATACTAGTAA
AX-168428929	scaffold1	972236	ACGATCGTGTCATCTGATCAATGGACTATGCAACC[A/C]TATATCTACACTTGTGAGAGATATATAAAGTACCC
AX-168428930	scaffold1	1011450	TGGAGTGATTTAGAGGATGTCGTCAAGAGGATTCA[A/G]AGTTTTATGACAGCAAATGGATGCAGCTCCGACTA
AX-168428931	scaffold1	1019068	CAGCCATATGTAACGTTTGTTGGTACACCAGGCTC[A/C]GGAAAATCAGCCACGGCCCACCACATTGCACTGAA
AX-168428932	scaffold1	1058988	GCTAGGAATACAAGTTTTGACAATGCTAATGTTTT[A/C]ACAATTAAAATTTTCCCTAAAAGTGATAGATTACG
AX-168428933	scaffold1	1193455	TCTATGTCCATTTCCTTCGTTAAATCTGTTGGTGA[C/T]TGGCGAATATCTACAATTAACATCATTTATATGTT
AX-168428934	scaffold1	1211492	CTTGAAATTTTGATTTCAACATTCATTTCTGATCT[C/T]TGGGGAACCATGATGGGCTTTGATAATCTTCCCAA
AX-168428935	scaffold1	1213496	ATTTGACGGAGTTCCGGTATGAGGCATATTCAATA[C/T]AAATGATGGTAAGATGTCTAAACTATCACTTCCTT
AX-168428936	scaffold1	1216741	GGTTTCTTGGCTGGCAGGTTTAGAAATGGACGACG[A/C]GAAATTAGAGTTGAATGGGACGATGGAACCAAAAC
AX-168428937	scaffold1	1218083	TACAAAAACAAAATGAATAGGTTAGTTTCAGCTGT[C/T]CAAACTCTTATTGAAGGCAAGTTGTCCCCCTTTTT
AX-168428938	scaffold1	1232523	TTTATAATCAAGAACAACAAATCATACATAATTAT[C/T]TTGTTTTAATTACCAGAGTTTTATATATTGCTGTC
AX-168428939	scaffold1	1232563	TTTAATTACCAGAGTTTTATATATTGCTGTCACAG[C/T]TGGTGTACCCATTACAATGACAAGAAGAATTTGTC
AX-168428940	scaffold1	1236202	TCGTCTCCGGACAGAATGTGTCTGGTCCGTGGACC[A/G]GCTTTACTCAGGAATTTGTTGACTAGTCGAATGTT
AX-168428941	scaffold1	1239903	AAGTTACGGTTACCAGACAAGACCCCACAAGCAAC[A/C]AGGTCACCCTGAAAATGAAAGTGAAAGTAGCATGT
AX-168428942	scaffold1	1240311	TCTGCTGTAGTGCTTGTAGTGTTTACCTTCTCTAT[G/T]GCTTCTGAGACAGGTTCTGGTAGAGGTCCACTGTT
AX-168619210	scaffold1	1240334	TACCTTCTCTATGGCTTCTGAGACAGGTTCTGGTA[A/G]AGGTCCACTGTTTCCAATGCAGGTCATACAACCGT
AX-168428944	scaffold1	1240365	GGTAGAGGTCCACTGTTTCCAATGCAGGTCATACA[A/G]CCGTAACCCACAATGTCAAATCTATCAAAGAAAAT
AX-168428945	scaffold1	1240393	TCATACAACCGTAACCCACAATGTCAAATCTATCA[A/C]AGAAAATAGCATTAATTAGTCATAAATACAAAATA
AX-168428946	scaffold1	1241250	TAAGGTTTGACACTTAGCCCCGCCTCCACTGCCTT[C/T]TTAGCCAATACACCTGCAGAGTCACAAAATATGCA
AX-168428947	scaffold1	1242901	CAGCAGGAAGTGACTGTACTGAGGTCCAGCTCTAC[A/C]ACCTACAGAATTAAGGAGGCTTGTTACTGAAACAC
AX-168428948	scaffold1	1284292	AAAGGGAATTCTAACTTTTATGAATTGATGAAGAT[A/C]GTGTTTTGTAAAGTCCATTAGCCCTGAAAATTTGA
AX-168428949	scaffold1	1313542	ATAATCACATTTATTTTCCTCCGACAAAGTAGCAG[A/C]AGTTGACCCAGTAGCATCCGATATATTCTCATTTA
AX-168428950	scaffold1	1358318	TATAAAGCGCGACTCAAGGCCTTACAAATTTACCA[A/G]TGTTTTTAAAAATTTCATTCCATCAAAGTTACTTA
AX-168428951	scaffold1	1371445	TAATTACTTATCAAAACTTATCCTGTTAGGTATGC[G/T]GAGTAACAATGTCACAAAAATGTAGTATTATGCAA
AX-168428952	scaffold1	1371839	CGGAGACCTGCAACAATAAACATCATCTTTTAATT[A/G]TCTAAAGGCTTCCCTGTTCTGATTTCAGGTAAAAT
AX-168428953	scaffold1	1447178	CTCGCCTGCGCTTAAAAATTGAGATAAAAAGCGTC[A/G]TGATTTTTTTGTGGTTTTCTTTGAATATATTTTTT
AX-168428954	scaffold1	1493316	ATAATTATTTAATTTCACGATTTTGAATACAACAG[C/T]CAAAATAAGACGGCAAATTGCCCATATGCTTCCTT
AX-168428955	scaffold1	1506451	ACTGTATTTAACTTTAGTCCCAATTGTTTTACACA[A/G]AGGTGTGAAACCATCGCACTGACAGGAAATCCACT
AX-168428956	scaffold1	1672742	CGTATATCTTGATTTATATGGCATCGATTTCAAAA[A/T]TGTATATTTATAAATCAAGTTGCAAACATAAAAGT
AX-168428957	scaffold1	1745597	ATCTTGAATATGCAATATTTGAAAATGCAAAACAC[G/T]TTGTTATGTATTTTAAATGATATTGACAATCGTAT
AX-168619211	scaffold1	1750653	ATACTTTTAAATGAACATGGCTTGAACCCTGAGGT[A/G]CATGCATTCATAAATATCGAGTAAATGTAAGTGAG
AX-168428959	scaffold1	1750695	TTCATAAATATCGAGTAAATGTAAGTGAGCAAAAT[A/G]GATCGAGGGTATCTTTGGATAAAGTATAAATATTT
AX-168428960	scaffold1	1774979	AACATAGTATGTTCCTCTCCATAACAGTCTTTAAT[A/T]ACCGTGTCGTTCACTTTTACTGAATATGGTTTGTA
AX-168428961	scaffold1	1790173	AAAAAATGCAGGTTTTGTTATGCTGATTAAATCCT[A/G]AACAAATATTAAATTGTGCATCGGCGCACATTATA
AX-168428962	scaffold1	1792109	GCAATGGGAAATTGGAAATTTCAAACGATAATTAA[C/G]GAAACATTTCATTTCATGTCGTTTGACCTATATGC
AX-168428963	scaffold1	1811724	AAACGAAAGCTTTGTTCATCATTTATTGATGATTC[A/C]AGAAACAGCCAAATATTGATTTACAAATGTTATTT
AX-168428964	scaffold1	1812087	AAATACAATGCCGATACGCCTGCTGTTTCCTCAAA[G/T]CCAGAAGAGGTTTGTTTCCCAACAGAAGCCGAAAA
AX-168428965	scaffold1	1812117	TCAAATCCAGAAGAGGTTTGTTTCCCAACAGAAGC[A/C]GAAAAAGACCGCCTACACACACACCCTCTGACAAT
AX-168428966	scaffold1	1812285	GGACTGAAGTCGATATCCAGGCTTTGCGGTCCATA[A/G]GTAAGCGAAATCCACAGTAAAAGGCGCTCAGAGGC
AX-168428967	scaffold1	1812318	TAGGTAAGCGAAATCCACAGTAAAAGGCGCTCAGA[A/G]GCTTCCATTGTTATTTTTGCTTCGTAAAGAGCAGA
AX-168428968	scaffold1	1816857	GACTAAAAACAAAAACATTCTCTAATTTGCGAATA[C/T]TCGTCCATTCTGCATTTCTTATTGTTGTCGAGGAG
AX-168428969	scaffold1	1818692	CTGGTTGCCTATTTCCTGGTACTCCGAATCGTTTG[C/T]CAGTGGGGTATAGGGTTGCTCTGTCGGATTATTAG
AX-168619212	scaffold1	1821519	ACTTGATCCTCGTTTAGAACACAGGTAACAGCAAT[A/G]GGCTCGTTGAAACTTTTATCTGTTGAAATGTGAAA
AX-168428971	scaffold1	1821838	TGATGAAATGAGGTGTCCCCTGTTCTTCGGAGGTA[A/C]GTCGAAGAAATTTCAAACACGCTGGAGTTACTAAC
AX-168428972	scaffold1	1821871	TAAGTCGAAGAAATTTCAAACACGCTGGAGTTACT[A/G]ACAGAATACATTTTTGAGGAATGCGTTCTGGGACA
AX-168428973	scaffold1	1821901	TTACTAACAGAATACATTTTTGAGGAATGCGTTCT[G/T]GGACAGCGAACGGCAAAGATATCGTCATTTTGAGC
AX-168428974	scaffold1	1822050	GGGCTTCACTTCACAGTTACATGGTTGGTTTATCG[C/T]CATAAAATCAACGTTCACTATAGATCCAAGTTTTT
AX-168428975	scaffold1	1823596	GCAATTTAACCAGCAAAAACTGTATTCATTCTAAT[A/G]ACACAATGATTAAGTTACAACTATATCTTACCTTT
AX-168428976	scaffold1	1827299	ATGGAAACATCGTCCATGCTTCTCATAACAGTCAT[A/G]TTGTGGTGCGTGAGCCTGTCGAAATAAACACTCAC
AX-168619213	scaffold1	1829634	AGTTTGAAGGCTGGAAATGGCTGTCACACCTAACA[A/G]CCTTGTACTTTTCTAGAACTTCTTCCCAAACAATT
AX-168428978	scaffold1	1829670	CCTTGTACTTTTCTAGAACTTCTTCCCAAACAATT[C/T]GTTCGTTGATAACTGGCTTCCTATAGCCAACTGCA
AX-168428979	scaffold1	1829684	AGAACTTCTTCCCAAACAATTCGTTCGTTGATAAC[G/T]GGCTTCCTATAGCCAACTGCAGAACAAGTGTAAAG
AX-168428980	scaffold1	1834684	GTGCATACATTCATTCATACTTTATTTCCACTACA[C/T]AGAGATTGAACATTAAAACATACATAAGGTTTCTA
AX-168428981	scaffold1	1835763	GCGATATATGACTTTCGTCCTTTGTTACAAGCCTC[C/T]TGTATTCGGCCAGAGAGTTTACATTTTTCATTTAT
AX-168428982	scaffold1	1836573	ATGCTGAGGAACTTTTTTCACTGTTGGTTTTACAT[A/C]GTCCCGCTCATAAAAGCCATAAATGTGGTCTAAAA
AX-168428983	scaffold1	1838306	TAGGTGGAGTAGATTTAACACTTTTTGAATTTTTA[C/T]ATACACATGTATAGTTAAAACTTCTTTCCAAACCC
AX-168428984	scaffold1	1839287	ATACCCAACATGCGCGCGATAAAGATTATGATACT[C/T]AGTATGCTAAGAAGCTCGTAAGGCTTTACAGAATT
AX-168428985	scaffold1	1840608	ATGGTGTCAGCGGAATGACCAGGAAGAATAAAACT[A/C]TCGATGATGATTGGACTTTGGAAAGCGGTCAACGG
AX-168619214	scaffold1	1844420	ATTAGAAATTTTGCAGCACGCATTTGGAAAGAAAA[A/T]GTTGCATACGCGTCACGAAATTTCACACATACGGG
AX-168428987	scaffold1	1844458	TGCATACGCGTCACGAAATTTCACACATACGGGTA[C/G]AAATTCCTCAAGTCCCACCTCCAATGACCTCTGAC
AX-168619215	scaffold1	1844519	GACCTCTGACGATAAAGACATACCATTTAGTACAA[C/T]CTGCGAAATGAGTGGTACCTAACCAGATATAGTAC
AX-168428989	scaffold1	1844575	AACCAGATATAGTACATTCCCAGATAATGAAATAT[A/C]AAAGAATCGCGAAGTAAATTCGGCTCACTAGACGT
AX-168428990	scaffold1	1858715	CACTTGTGTTAGCTTTGGAAGATAGATTTGCTCCA[C/T]CAAGTCAAGCAGAGCTCTACAGAGTGCAAATGCGA
AX-168428991	scaffold1	1865010	GTGAAAAGGTACTAGAAATGGTTTCTACTCATAAT[C/T]TACTAGATGTATTTAGAGAAATAAATCCTGACAAA
AX-168428992	scaffold1	1865550	AACAAAATTTACAATCTATACAGAACAAAAAGAAA[G/T]AATTAGAAAATATTCGAAATCACAAACTTATGGGA
AX-168428993	scaffold1	1865924	TTGAAAAATATGTCAAACAATAAAAGTCCAGGAAG[C/T]GATGGATTTACAACAGAATTTTTCAAATTTTTTTG
AX-168428994	scaffold1	1867636	CCTAAACCCAGTATACCATCTAATATTGTACCATT[C/T]TGTTCTGCAAAGAAAGGAACCAAACCTATGTACAA
AX-168428995	scaffold1	1867896	GGCAAAAAGGACACAAAACTATGCTCATTTTGCAA[C/T]CTAGAGGATGAAACTATAAAACATTTGATGTGGGA
AX-168428996	scaffold1	1868001	AAAAATCATTGCTTAGATAACAGCGCACACTATGC[A/C]ACAAACAGTTTTACATTTATTTTAGGAAATCTTGC
AX-168428997	scaffold1	1905671	AGTCATAAGGACATGCGCTATTTAACATTTACTCG[G/T]TACTTTTGAATGCATTTAGCTAACCGAAAAGCAAT
AX-168428998	scaffold1	1907578	TAGCTGTAGACGAATATCTGGTGACATCGACACAA[C/G]GCCAATTTATTCGAATGAAAATATTCAGCATACTG
AX-168428999	scaffold1	1919500	ACAACAATGCCACCAGAGACAACTTTAGAATTCAT[A/G]ACAACACTGCTAGCAACACCAATGTCACAAAGTAC
AX-168429000	scaffold1	1920143	AAAGAATGACAACTTCAACTGGAAAAATAACTACA[C/T]CGACTAAGAAAATATTATCAACAATAGTAAAAAAG
AX-168429001	scaffold1	1931430	TGAAAATCAGATGGATGAACCGGAAGTAAGCGAAA[A/G]GCACTCTTGACGTCCAAACGAGCCATTAACGCACC
AX-168429002	scaffold1	1932606	GGGTACATTATGTCCCAGTTCATTATCGTAACTGG[A/C]TACACGTGCATTCAAAAGTTCAGAACCAGACTGAG
AX-168619216	scaffold1	1937108	GAAATGGAGATTTATGTCACATTTTCGATTTTGTC[G/T]ATTGAAATATTTCATATTCATGGAACATGTTTGAG
AX-168429004	scaffold1	1938205	CAGGCGTTTCTTTAATAGCTAACGGGATATTGTCT[A/T]TTCTGTTATTCAGAAGGTAATTTCGTGTGATAAAA
AX-168429005	scaffold1	1984013	TCGTTTTTGTGGGTTAATGTCTGGTATGTTCCACC[A/T]TCTTCCTTGTTTCCCAGCACAGTATACATTTCTGT
AX-168429006	scaffold1	1984428	AGAACTTACCTTCTGAACAACAGGATAGACAATAG[A/C]ACGTTAGCCACTAAGGAGATGCCAACAATGGTGCC
AX-168429007	scaffold1	1984950	GTCTCTGATGAAGTGCTAGTTGGTTGTGTTGTCCA[A/T]AATGTTGTAGTCATTGCCTTAATTTCTAATGCAAA
AX-168429008	scaffold1	2011269	ATATTTGGGTAACATAGTACGTTGTGTGCTCTTAA[A/G]CAATTGCCTCTCTTGAAATATGATGAAACCGAGTA
AX-168429009	scaffold1	2014688	TATCTGGCCCCAATAAGGAGATTAGGGGTCGGCCC[A/C]TAAAATGTCATATCCCAGATAGCCCTGAAACGGCA
AX-168429010	scaffold1	2046127	CTCTACATAACAGCTGATATCAATGTTAGTTGAAA[G/T]CTTTAATCACGAAGGGAATTGACATATTTTCTAAG
AX-168429011	scaffold1	2052113	AACATCTGCGAAATCCAAGTCTTTGTGAAATAATT[A/T]AACGAGACCGGGTCTAAATTTTCTGCCTAGAATCT
AX-168429012	scaffold1	2060606	CCAACCAAGACTGGGAAGATGCGGAGAGAAAATAT[A/C]AAGAACAATTTTGGATGCATAGACTGAATTCATTC
AX-168429013	scaffold1	2063226	AAATGCGATTTTATTTGCATTCGTATGGACATCTG[A/G]CAAACAACAATAGTGAGGTTCTTTTCACTGGAGAA
AX-168429014	scaffold1	2063244	ATTCGTATGGACATCTGACAAACAACAATAGTGAG[A/G]TTCTTTTCACTGGAGAAGATAATTCACGTGGCAAG
AX-168429015	scaffold1	2070528	TTCAAAAATCTTCTGTTTAACATTTGCAAGTTCAC[C/T]TTAAGTGGCAGTGTTGTTTGTATTGTACGAACACT
AX-168429016	scaffold1	2071579	TTTCAACGATGACAGATTTATATAACTTGTCGGCG[A/C]TGGTATCAGTTTCAGAGATACCTCATTATAAACAT
AX-168429017	scaffold1	2072222	TACTAACATAATTTATCAGGAAGCCGCTCATCATG[A/C]TGCTTGGGAGTTTTATCCGATACACTGTTGTTGGG
AX-168619217	scaffold1	2072266	AGTTTTATCCGATACACTGTTGTTGGGTGACACGG[A/G]TCTGTTCCCACAGGAAACATCGAATTCACCTTGAC
AX-168429019	scaffold1	2089609	AGGCAGAAAAAGAACAGGCAGCAAAAGCACGTTAT[A/C]TAAAGAAGAAAGAAAAAGAAGGGAAAGCGAAATCA
AX-168429020	scaffold1	2089638	CGTTATCTAAAGAAGAAAGAAAAAGAAGGGAAAGC[A/G]AAATCATCTGCAAAAGAACCTCGAAAGAAACAATC
AX-168429021	scaffold1	2131494	TTGTGATGCATTCTTTATCATTGAATATTTCATTT[G/T]TTTGTCTGATGATTGCAATATTGCGATTGTCTGTA
AX-168429022	scaffold1	2131793	ATATCCATTATTTTTTAGCTTGTTTGCCCGGACGC[A/T]TTGGAGAGAATTGCAGCATCCCGTGTCGTTACCCT
AX-168429023	scaffold1	2138338	TCCTTAAATGACTCTTAATTGCTTAGGATTGATCA[A/G]ATAAGGCGGTTTGAAAAATTAGCTCTGTATGAACA
AX-168429024	scaffold1	2141639	CAGAAAAGTTTCTGACATTACTACGGAGGATATTA[A/C]GCGTATGACAGAAAAATATGACTGTGGGTGCAAGG
AX-168429025	scaffold1	2163611	ACTCGCCTGATATTTTTACGTACAGGAAGATAACT[C/T]GTCTTATTTTTAGAAATTGATTTTAACAGCCACTT
AX-168429026	scaffold1	2167567	CCATTTCAAATATCTTGCAACTCATGCTACATCCA[C/T]TACTTTTAAAAGTGTTTTTCTTCATTTGACGATAC
AX-168429027	scaffold1	2167813	CGTTCTCTTCGTCTTGGTCATCGTCGTCGCTGTTG[C/T]AGATCCCATAACACTTTGTAAAAACGGTACACAAA
AX-168429028	scaffold1	2167839	TCGCTGTTGTAGATCCCATAACACTTTGTAAAAAC[A/G]GTACACAAAAACAAAATAGTTCCAAATATGGCAAA
AX-168429029	scaffold1	2178382	CTATTATAATGAATATAGTGCATATTCTTTAGGGT[C/G]CCATATCTCATAAACTAGAGATAACCACATCACCA
AX-168429030	scaffold1	2178810	CATCAGCATATTTTTACGGTCATTAGAAAGTAAAA[A/G]CATCATTTGAAAATACACACTCACTTATATATTTC
AX-168429031	scaffold1	2179410	ACATTTCAGTTTCTCATCATATCATTGCACCCTTT[C/T]TCTCGTTTGATATTTAGAAGTAGAAATATACGATT
AX-168619218	scaffold1	2184601	GCACCTCCTGCATGCTGTTAGAGGAGCAGTTGTGT[G/T]ATTTACAGAGAGCTTACGAAGAGCAGGCTAATGAC
AX-168429033	scaffold1	2188885	TCGTTATCATGAGATGGACTTCGGAACGTTTTCTT[A/G]CTGTGTTTTCTGTCGCATGATAATTTTATTGCTCT
AX-168619219	scaffold1	2189195	AGATCCAATTTTTAGTACTCTGCACATTTGGATCA[C/G]TGCTTTGGGCTATTTCGTATGCAAAATCCCAGTCC
AX-168429035	scaffold1	2189272	AGATCAACAGTTTCAGAAACCATCATGAACAATAA[A/G]AAGCAAGTTTCCTTTTCGCTGCGCATCTTGTATGA
AX-168429036	scaffold1	2190977	AAAATAGATGAACAAATGATCAGAACACAACTCAG[A/G]AACATTTCAAATATCTTGCTGCTCATGCGATAAGT
AX-168429037	scaffold1	2191368	TGTATCTTATTTTGTCTCCGATAAGGTCTGTTTTG[C/G]TGACTTCGACGTAAAAATCCCAATCCAAGATTAGA
AX-168619220	scaffold1	2191684	TATTGGAGTTGATTTAAATTTAGAACACTGTGCTT[C/T]CCACAAGTGATCAGGTATCTATTTATAGAAATAAT
AX-168619221	scaffold1	2192590	GAATATAGGGAATATTTATAAGGGATATGCTCCAT[A/G]ATTTGCATTTCACTGTATATTGGCTGACCGCATGG
AX-168429040	scaffold1	2194013	GATTTCTGGCATTCATAGTCATGAGATGCGGTGCT[A/G]AACGTTTTCTTGCTCTTTTCTCTTTCATTGATAAG
AX-168429041	scaffold1	2194073	TCATTGATAAGTTTGTCCACTCGTACCAAAGACTC[A/C]ATGAATCCATAAACCGCTTTTGCTATTTGAACCCA
AX-168429042	scaffold1	2194100	AAAGACTCCATGAATCCATAAACCGCTTTTGCTAT[C/T]TGAACCCACGATATCAAATTCGTAGTGTGACCAGC
AX-168429043	scaffold1	2194169	GCCACGGCAATAGCAAGGATGATCTGAGGGAAATC[C/T]TCGGTGACGGTTGACAGCAACGAAAGACACGGTGA
AX-168429044	scaffold1	2194340	AATTGTTTTGAACTTTCGTCTACTTTTTCAGGACT[G/T]TTGTTGATTTCGTAAACAAAGTCCCAATCCAAAAA
AX-168429045	scaffold1	2194592	TTCTTGGCCATTGTACCGATATAAATAATAAATAA[G/T]CTATTATAATTTGAAAAAGTGTACTAACTTACCTC
AX-168429046	scaffold1	2202051	CACAAGTAGTGACATTTAAATGTAAATTCAATTGG[A/C]AAAGATGCTTCAAGAAAATAAGTCATCATAAAATG
AX-168429047	scaffold1	2202658	TGGCTCACTTCGACGTAAAAATCCCAATCCAAGAT[C/T]AGATCCGCTATTTCTAAAAGGAGCATAAGAATGAA
AX-168429048	scaffold1	2253671	AGAATGATACTGAGGAAAATTTCAACGATTTTGCA[G/T]TTTTTTCGCCCGTTATTTGGTTTGTAGTGTTTGTT
AX-168429049	scaffold1	2254030	GATGAAACTTTGCACTTCATAGTTCACCTCATCTG[A/T]TTTGCTGATCTCGTAGTAAAACTCCCAGTCCAACA
AX-168429050	scaffold1	2254037	CTTTGCACTTCATAGTTCACCTCATCTGATTTGCT[A/G]ATCTCGTAGTAAAACTCCCAGTCCAACACCAGATC
AX-168429051	scaffold1	2272266	AATCTTCTTGAGGCCTCCTCGTCCACATAAGTATT[A/G]AACGGTTTGGCTCGGGCGCGATTCTCCAACAGATC
AX-168429052	scaffold1	2273294	AGTAGCTTTTTCAGTTTTCTTTGTAGACTTGGCAG[C/T]GAGAGCTCCTTTCCGTTCGAGTTTGCGTTTTGCCT
AX-168429053	scaffold1	2274615	CTAGCTGAAGCTGTTCCATCTTGATCGGTACTCCT[C/T]CGGAAACAGCGGCTTGATATCTCACTGTATACACG
AX-168429054	scaffold1	2275359	CAAGTGACAGGACTAAGTGAATGGTTAGCCCAATT[C/T]TCAAGCTCTCTGATGAATACACTACGATCGAAATC
AX-168429055	scaffold1	2275388	CCAATTTTCAAGCTCTCTGATGAATACACTACGAT[C/T]GAAATCGTACAAAGATTGGTAAAATCTGACGAGGC
AX-168429056	scaffold2	2508	TAATAGCAAATATATCAGAGCAAAAGTGTTGTTTA[A/G]TGGAAGTTGTTGAAATAGATGAAGCTTTTGATGCC
AX-168429057	scaffold2	15583	ACCTTTCCTATGTCAATCTATTCACATTTTCTAAA[A/G]GACTACAATGTCATAAATGTGCGATTTTATGCATT
AX-168429058	scaffold2	18627	ATGTGAATATTTTAATTTGCTTGCAAAATTGGGGG[A/G]ATTTCTGTGACGTCAAAGATGAACAGCTGACAATG
AX-168429059	scaffold2	45396	TGAAATAAAAGATCAGACAATTGAAAATTTGCAGC[A/G]TGATCATTCATATGTGACAGGTATGTTTACAATGA
AX-168429060	scaffold2	48584	AAACAAACAAAACTTGATTCCATAGATGTAGAAAT[G/T]TGTTTGAATGAATTCCATGCCTGGTTACAAATGTT
AX-168429061	scaffold2	61891	TAAATCCCCCTGGTAAACATGGATTGTTTATAAAT[G/T]TATAAAGGAAATAGAGATAAACTGTACAGCTATGT
AX-168429062	scaffold2	61938	TAGAGATAAACTGTACAGCTATGTAAATGCCAATT[A/T]ACCGGAACAAAAGCACTAACGCTGCATTTAGAATT
AX-168619222	scaffold2	62227	CAAAAGAACGCCTATTTGTATAAATAGTTTGAGGC[A/G]CAAACGTAGAATATATATGACATGCGTTGCTTGGT
AX-168429064	scaffold2	71501	GGTGTTCGTATTTATCAACAAACTATTACATTGAT[C/T]TAGGACATATCGGGACCTATCATCTTGAAATTCCA
AX-168429065	scaffold2	117139	ACATCTCACCTTGAACTTCTGTGATAGAATGACAG[C/T]CGTTGATTAGAAATCAATTAACCTGTCTCACCTCG
AX-168429066	scaffold2	180771	TTGAGTATAGCATTACGACAATAGGTTGACATTTC[A/G]CAACACATGGACTATTCATTTAACAATCAAAAAAT
AX-168429067	scaffold2	286244	AGTTTAAGGGTCGGCCCCTAAAACACATTTATACA[A/G]ATATCTTCAGAAAGGTTAACAATTCCTAAACACTT
AX-168429068	scaffold2	302876	CATAATAATAGACATAAAACTGATATGCATCATCA[A/C]TCACTATTGAAATACTTTTTTAAATAGTGGTTGAA
AX-168429069	scaffold2	312468	ATGACGCAACGAGCACACAGTACGAAAGGTCAACC[C/T]TTTGAAAAGCAGTGAAGAGAAAAAGTTGCTCAGAA
AX-168429070	scaffold2	323208	CCTCAAATAAGGGGACCAAAGGGCTCTAAAGTCTT[C/T]AATCTGTAGCCCTTAACTGAGAGATATTTTGTGAA
AX-168429071	scaffold2	336225	ATATTTTGACATGATGACAGACCTGCAAGATGAAT[C/T]AATGGGGCTTGAAGATGAGTTTAATAGACTTCAGG
AX-168429072	scaffold2	337227	GAAGATACTGAAGCTAGAAATGACAAAACCAAAAC[A/C]TGCTAAGTCATCTTCTGTGATCTGCAATTTTTGTA
AX-168429073	scaffold2	338023	CCAGTCAGACCTATGAATCCATCTAAGGAGGCACA[A/G]AATATATACAAAGGTACATTTGTTGCAACACTGTC
AX-168429074	scaffold2	349293	AACTGCAATGCCTGCAGAGGAAGTCATCCAAACTG[A/G]TAAGGAATGATAATGCTATTGCAGTCCTAATACTA
AX-168429075	scaffold2	351831	TCATTATTTTTTGACATTTACGTTTGCAAAATACA[A/G]ATTGCAGACCTCTGAAATCGAAAATCTACAAATGT
AX-168429076	scaffold2	352058	TCCAAAAATGAAACTCAACACAAAATCAATCAACA[G/T]AAAAAACTTTTTTCAACAAAATGAAAACTGATTGT
AX-168429077	scaffold2	356381	GCAGTCGATAAAATCCTAATATTAAAATGTCATTT[C/T]GGTCAAAGATCAGCCGAAGATGTGTTACTCCACCT
AX-168429078	scaffold2	357304	AAAATTTGTCATGCATGCATACCTGCCTTCAATCA[A/G]AATAATAAAAGTGTTTCCAAAACGGTATGTACAAT
AX-168429079	scaffold2	358056	GTTCAACGGTTTCCAACGTTGAAATCAATTGTTTT[A/G]AAAATTAGATATGTTTGTAGGCGTACGTTGATGAG
AX-168429080	scaffold2	359806	ATCCTTAAAAAAGAATTGTATCATGAAATAAACGA[A/G]CACTTTCTGTTCCATGGAACCAAACCGGACACATA
AX-168429081	scaffold2	359833	ATAAACGAACACTTTCTGTTCCATGGAACCAAACC[C/G]GACACATACAAAAAGATTCTGTCTCAGGGGCTAGA
AX-168429082	scaffold2	360193	AGAACTAAAGCCGAGAAGAAAATGTTCTTGGTCAG[A/G]TCATGTCTGGGGAAAATTCATCTCGCAAAAACAGC
AX-168429083	scaffold2	368182	GACAGTTCATCGACTGTGTATTCTGTCTCGTCAGA[G/T]TCTGATTTAAGCACAGATGAAGGTAAGATGTGTTA
AX-168429084	scaffold2	369468	ACTGTTCACGGGCATTCCTTTTTTGCAGATACCGA[A/G]GAAAATGGCGTATCAAGGGATTATAAAAGTGTCAA
AX-168429085	scaffold2	370501	CCAAAGAATGTTGCGTCTAAAAACGCATGTCGTGC[A/G]ATTGCCCAATACATAGACGACAACCCCAACACCAG
AX-168429086	scaffold2	371450	AAAGATCGATATGATTGTCAATAGTGTGAATAAGA[C/G]CTTAGATTTGGGCAAAGGATCTCTATCCAAAGCAA
AX-168429087	scaffold2	371620	TAAAGTGCAAGAAAATTTGTCACGCATGTATACCT[C/T]CCTACAATCAGAATGACAAAAGTGTTTCCAAAACG
AX-168429088	scaffold2	372037	TGTAGAATACTTTCGCAAACTTTAAAGATCCTCTC[C/T]ATTCTTTGGTAGGATATACAAAATATTGTAATCAA
AX-168429089	scaffold2	373457	ACATAGCAACAACGAAGAGTCTGAAAGAAGACTCT[A/G]TCCTTACAAGTGAATTGTACCATGAAATAAACGAG
AX-168619223	scaffold2	376863	CTCCGATGATTTAACACCGTGTCCATAACTCTGAC[A/G]TAACAGTGGTCTGGTCCTGGTACCACTCCTTTCAC
AX-168429091	scaffold2	378419	CCAGCTTCCAGAAATAAGTTATTGTATCTTTTGGA[A/G]AACTGTATGAAAAGTACCATTAATGACATATCAAG
AX-168429092	scaffold2	379484	AGTGAATACTCACCTGTAAAACTGTACACATGACC[C/T]TTTCACCTTCCTTGGTCCATTGTGGAATCATTCCT
AX-168429093	scaffold2	382478	CTACAACAACTTGTTTCTCTCAGTAAAATGCCTTG[A/C]AAACATCCTGAAAATTTACATATCAAACTCGCCAT
AX-168429094	scaffold2	382785	TTGATGATTCATATGATGGTGACAACATGAAGCAA[A/T]TTGTGTTGATTATTTTAGTGTTTCGTAGCTGTTTT
AX-168429095	scaffold2	384495	TTCACTAATGTTGTGCCTGCAGATTTCAATGGAGA[C/T]ACACAGATGGACTTGTTTGTAACTACTCAAAAGCT
AX-168619224	scaffold2	385522	CTATGCCTCAGCGAAATGCTAAATGACCAGCCCTC[A/G]GTCTTGGAGTAAGTTTATTTTAAAGCAAACATTAT
AX-168429097	scaffold2	387854	TTTAAAATTGTAATAATCATTGGCTTAGAATACAG[C/T]GTATTTGTTCTTTTGTCTTAATTTGGCATGATTCT
AX-168429098	scaffold2	388256	TGACGCAGCCTGTGATGGCTTGGGTCGCTCATTCA[A/G]TGTCAGGTGGGATTTGTCCCTCCATCCCAGTGCCG
AX-168429099	scaffold2	389319	TTTACATTTTCAGTTGTAAGTGGACTGTGTTTTGG[A/G]AATTGTCCTAAAGATAGAGAGGTAAAATAAGCATG
AX-168429100	scaffold2	390272	AAAAAGAAATGTATGAGTCTATACAATTTGAAACT[A/G]CATGTCTCTTTTCTAGATCTCAAATTAATTGCTTC
AX-168429101	scaffold2	391237	TCATTTTCATTCCTGTAGGTTGAAGACAAGAAAGA[A/G]AAGTTGCAGGAAGCCCACAAATTCCACTTTGATGC
AX-168429102	scaffold2	395176	GGATCGGCTAGAAGTCGTCTGCTTGGTTTGAACAA[C/T]GCCAAAGCAGAAATGCGGGAGTGGATCAAAACCAT
AX-168429103	scaffold2	396546	TTAATGAATGCTAATTAATCACTAACTGATCAATG[G/T]TTTATTCTGATTGCTGTAAAATATAATTATGTTAA
AX-168429104	scaffold2	398295	AATGGACAGACTTAATAAAATGGCCATTCTAAGTC[A/G]AATTCCATTCACGAGGTGTATTATTACACCCAATC
AX-168429105	scaffold2	399446	GTAGTAAAGAACTTAACGGGATTAATTCCATTCAA[A/G]TCGATGATTTGTAAAGACAATTTAATAGATAGTTT
AX-168429106	scaffold2	400107	TAAAGACAGAAACAATATGTCGGACTTGGAAATCG[C/T]GGAGGATTCTGAGTAAGTCCGTCTTTTCATCTTTA
AX-168429107	scaffold2	401664	CGAGACAAGGAATTAGATCCAAGGTCCCAAGTTAA[A/G]ATATATCGTTGCTCACAAACCTGTGCGTTTGTTTC
AX-168429108	scaffold2	402674	TTTCAAGATAATGAACCCAAAAACGAAATAGAAAA[C/T]GGATTAGGAGGCCGCCATTTAAATGAATGAACGGC
AX-168429109	scaffold2	406485	AATATTTAATGAATATTTTGCTGCAGAACTGCGCT[G/T]AAAATAGTAAACTCAGAGAAACTGGAACGAGTGCT
AX-168429110	scaffold2	407393	ATTCTGAATCAGAAGACGAAGAGACTAAAAACAAA[A/C]AGCTGATGACATCAAAATTAGCCAAAACCCTAGAT
AX-168429111	scaffold2	409502	TCAAAACTTTTGTCGCAGAAAAATGGGATTCTTGC[A/C]ATCATGGGTTCAGATGACATTGTGCGGAAAGCCAT
AX-168429112	scaffold2	410143	AGGTTCCGAGAAAAATAATCACTCCCAAGGTCAAG[A/G]AGATACTGAGAAAAAGGTACCAATCCAAAATGAAT
AX-168429113	scaffold2	410525	GTAAAATTAAGCAGACCTAGAAGTGCCATTGTAAC[A/T]CACAAGGAAGCGACGTCATATAATGACAAGCAGCA
AX-168619225	scaffold2	411327	AATCCTTGAACCCAAATAAAACTTTTTCGAACTGG[C/T]TACTGATATGTGGCTGAAACTGTCTCTCTTCCATC
AX-168429115	scaffold2	412867	CTAAATGCACAGTACCAAAAATAAATTGGCGATCA[A/C]ATACCTTTAATGAGTTCCAGACCTCGTAACTGACT
AX-168619226	scaffold2	413041	CTATCATCAGCTCTATATCATCGCATAATCTAAAA[A/G]TATAACAATTACCATCCATGTTACATCCACATTAA
AX-168429117	scaffold2	414319	CATGAGGAAGAAGAGGACAGACCAGAGAGGGGCGA[C/T]CGGAAACTGATTGATGGCCTCTGTGAATGCTATAA
AX-168429118	scaffold2	415880	TTTAATCTTGCTCAGCAAAAATGCCTGTATGTAAG[A/G]GGAAATGAGATTAAATTAGAAGTTTTAGCCAGCTG
AX-168429119	scaffold2	417498	GAAGTAAAGAAATCTGAGACGGTAACGATCAGGGC[C/T]TCTTTGGCAAAGTTGTTTCTGATAGGGTTGTACGA
AX-168429120	scaffold2	419958	AGCGTGCGTCGCCCCGCCGTGCAGTTCGCTCCTTT[C/T]GGTGACAGCATGATATATTCCCTCTAAATTGTCGT
AX-168429121	scaffold2	420296	TCTTGTATGTTGGGCTAATGTTTATATTTTTGATG[C/T]TTGTAGTAAATGAGTGTAACATCTTAGCGATAGCA
AX-168429122	scaffold2	421351	GGATAACAAAGAGATTTCAGAGCATAAAGAAAGTG[G/T]TGTCATTTTCTTTAATAGAAGTGGACCCTGTGATA
AX-168429123	scaffold2	433253	ATGTTATGCGTGATACCGCGGGGATAAACAATGAT[C/T]TACTACACTGAAAAAGAAATCAAAGAAGAAATCGA
AX-168429124	scaffold2	434474	AATGTAGCACTTACAAAATGAGTGAATGTAATAGG[A/C]GACAGGAAACATGCTCTTGATATTTGTCAATGACT
AX-168429125	scaffold2	435401	GATTTGCCTCCATTTACACAATTGTTGATCATTCT[C/T]CATTGTCTTTACTATAGCAGCAATAGTCTAGCTTG
AX-168429126	scaffold2	436427	CAAAAGTAGAATCATGCTGAATAGATATACCCGTA[A/C]ATGCACTGTAAACCTATGTGTGTATTATTTGACTG
AX-168429127	scaffold2	437007	CTGACCTTGCATTGTTTTGTGCCTCAGTGGCTCTA[C/T]ATGCGCCATTAGTCATTAAAGAAATCAGGTTACAA
AX-168429128	scaffold2	439466	TTAGTCAGGTTTTGAATATATGAATAGATTGAGAT[A/G]TGCAAGAAATATTTGGGCGGTAAAGAATATAGAGT
AX-168619227	scaffold2	444868	AAATGGTAGAGTTAAAGGTGGTGAGGTATAAAATA[C/T]TGTATATGACAACACATGTCCATGCAGTTAGCCCT
AX-168429130	scaffold2	447867	CCACAACAAACCACCAAGCCACAAATAGAATACTA[A/G]CCACAGACCACCAAACTGTAACAACAAAGCTACCA
AX-168429131	scaffold2	453526	TACTTAATTTACAATGTTTTTCTCTGTAGACAAAG[A/G]CATTAGGAAATGTAAATATATATCCACTTTAGCAT
AX-168619228	scaffold2	454727	GGTTTTGGGATATCTTCCAAGATGTGGGATTACCC[A/G]TTTGGTACCCTGATCAAGGAATAAAGTCGGTCTGC
AX-168619229	scaffold2	455531	TGTTGTAATTTTTAAGGTGCATATCTCCTGGGCCA[A/G]TTATTCCAAAGCAATAATGAAAAACACAATCAGTT
AX-168429134	scaffold2	456616	ATAGTTACTGCTAGATCAGGGGATTTATAATCATT[G/T]AAGTAGATATCACTGTCAAATCTGGCTGAATTCAA
AX-168429135	scaffold2	463489	ATTTCTAAAATGAAATGCGATGTTTTGAATCTAAT[A/G]ACAGACCGATCAAGTTCTACCCGATCTTGGTGGTA
AX-168619230	scaffold2	464411	CTAGTTGTGACATTTGTAATATTTATTTTCTGTGC[G/T]TAAAAGAAAAAGGCGCTTGGTTTTGTGGATTGGGT
AX-168429137	scaffold2	469985	AAATTGACTCCAAGGCCATTGGACTGATTAAATAT[G/T]CAGACATGAAATATCTTTAAAAGCCGTATGTTGAT
AX-168429138	scaffold2	470215	GCCACTGCCCAGCTCGAGTGGACACAAGTGGTCAA[A/C]AATCCCTCAAAATCGATTTTGTCTCAAATTCAAAT
AX-168429139	scaffold2	471410	ATGGGGAAACTTAAAATGATTGCCGATCCTAAGCT[C/T]TATTACATTGAGACAGGTGTTCTAAGGTAAGTTTG
AX-168429140	scaffold2	472354	TTTGACATATATAAGAGCAGGAGTGTAAATTGACA[C/T]ATGCCATCTATCTAATCCAATGTCAGACCGCGTCA
AX-168429141	scaffold2	473706	TAATACAATAGTAATTTGTTGAGTGTGTGTCAGAC[A/G]ATGACCGAGAATATGGATCAAGTTGTTTATGATGA
AX-168619231	scaffold2	474706	TAACTGCATTCTAAGTCAAATCGACATTTCTCTTT[A/G]TTCATATGTTGCAACGTTTTAAACTGACAACTCTG
AX-168429143	scaffold2	475521	AAAATGCATGTTTTTCTCGTTTTCCGGTAATTATT[G/T]TTTTATTGTACGGCAGAATTGGTTGTATTAGCTCA
AX-168429144	scaffold2	476517	CACGGAATGGACCACTGGAGATTTCATTATCCTTT[A/C]CCAAATATTTTCGCGGGTTTTTGATGTTTGCTGTA
AX-168429145	scaffold2	477820	ACGGGACCGCCTAATTACAAGATCATACTGTGTGG[A/G]GAATACGGCGTAGGAAAGAGCTCCATCTTTAGACG
AX-168429146	scaffold2	478326	TAACGTTACATGCGAGTCAACCGTCAAAAATGAAT[G/T]TGACTGCACTTGAAATAACAAAGGGGGATCCTTCC
AX-168619232	scaffold2	479473	TGTGGTTCTCTAGAGCTAACGTCTAAGATCACAAA[A/C]ATGTTTTATATTTAGAAATTGAACTCCATGAAGTG
AX-168429148	scaffold2	480156	TGCGGCAACATGGCGGACTGTGAGGGTGAGAACCA[A/G]GTGACAGACGCCGATATTGAGAACTTCGAACGCGA
AX-168429149	scaffold2	484539	GATAGGTTTAAAAGGATTTAATTGCTTTTCAGGGG[A/G]AAAAGGAAACCCATTGAAGTTCCCACGAGTATCTA
AX-168429150	scaffold2	485362	CTGCACCTTCGTCTTGGATGCAAAAATGCCATCTT[A/G]GCACTAGCATGATTATCCGGCGCACTCTTTTTATG
AX-168429151	scaffold2	488640	GTTGTGGGGTTGTTCTTGTTGATGCTGTAATGTAT[A/G]TTAACAATGAAGGTTGGTTTGACATTGCATTGGTA
AX-168429152	scaffold2	489400	ACCTATGTTTTGTACTATCAAAATGTATTTATAAA[A/G]AGAGCACTGAAAATGAAGCAGAGAGACTTGAGCAC
AX-168429153	scaffold2	492871	GAAGATCTTTATTTTGGACATGCAATGTCGGTCAT[C/T]ACATGGAACGTGGGTGTCCTTGCAGCCTTCTCAAT
AX-168429154	scaffold2	493898	TTTTAATAAAAGTGCAACGTTTAAAACACATAAAC[C/T]TATACTTACGATTTGATGGTAAGAAGCTATGAGTT
AX-168429155	scaffold2	494444	ATCTGATACCCTTTAATTACGAAATCGTTTGAATG[A/G]ATGACGTCATTCAGGAACTATACAAACATGAATGA
AX-168429156	scaffold2	495988	ACGTATATTAATGGACATGAATGACAAAAATGTAT[A/C]TAAGATAAACCATCTCGGTTTGACCTATGAACACG
AX-168619233	scaffold2	496128	GATGCTTAGTGATCTCTGACCTCTGTCACGTGATA[C/T]GGACAATCACTTTTGACCTTGACACTTCAGATTTT
AX-168429158	scaffold2	497694	TTTCAGGAAGCTGCATTGATTTTATAAAACATTAT[C/T]ATTCTTGACATTCTTGTGAGAAAATTGAGATTGAA
AX-168429159	scaffold2	501978	GAATGAAATATGGACAGAATAAACACTAAATCTTC[G/T]TCAAATTTAGATTACATCATTTCTGAGCATTGAAT
AX-168429160	scaffold2	502133	AAACAGAACTATTCATTTCAACCAAGTCGGCATCA[C/T]GCAGATATCTCGGATTTATACATAAAATATCAAAG
AX-168429161	scaffold2	503839	AGCTGCCTATTCGAACATTCGTTATCGGGATATAT[C/T]CATTTACAGTACGATTTTAACTTTTATAACCCACA
AX-168429162	scaffold2	507497	GTCACCTTTTTAAAATTTTTGCTATGTTTTATGTA[C/T]ATGTGTAGTTGTACATTACAAAGAAATGAAGTACA
AX-168429163	scaffold2	508138	CATTGCAACACAGCTTTTTCAAGCAAATAAATAAA[G/T]TACATTGTATTCATTATTTCCAAATTTGCTTAATT
AX-168429164	scaffold2	509141	TTCTTGCTCTTCTGTAACCGCTCCAGTTCTGCTGC[A/G]GCTTCTCTGGACACGGCAGCTTTGTCTAAAAACAG
AX-168429165	scaffold2	509150	TTCTGTAACCGCTCCAGTTCTGCTGCAGCTTCTCT[A/G]GACACGGCAGCTTTGTCTAAAAACAGAAAGCATTC
AX-168429166	scaffold2	510310	AGGAAACCAATTCACTAAATAAATGATTATCATAT[C/T]TATCAAGATTCTATGCAAATTGGACCAAGTAGAAA
AX-168429167	scaffold2	511641	CAATAGTATCTGTCACTCTTTATTCATAAATTTTG[A/C]AAATTACTAAGGTTTCTTAACAGGTTTGAAACATA
AX-168429168	scaffold2	512471	TAAATTAAGATTCCAAGTATGGGTACTGGGTATTC[A/G]GGTATCAAAATGAAATACACCAATTACATCTAGAT
AX-168429169	scaffold2	513616	ACCGATAAATTGTTATTTTATTTTACTTGGCCTCC[A/C]TAAAATGACCAAAGGTCAGTTATGGCAGATCAAGG
AX-168619234	scaffold2	514769	TGTTTCATCAGGAAAACTTGTTCATCTTCAGCAAC[C/T]ACTTCAGCATCCCTTTGTACAGGCTGAAATTCAAA
AX-168429171	scaffold2	515568	CAGTCCTTCTCCACTACGTAAGCTGGTGACGAAAA[C/T]GGGAAGCCATAAATTCTGTGCACTAGATATTTATA
AX-168429172	scaffold2	516556	GAGCTGTTCTCATCAGGCTCTGTGTACTCTTGGAA[A/G]AATCTGACCACTGAAAAGTCGAGTCATTAAGATAC
AX-168429173	scaffold2	520786	ACAAGAAAGATCAAGTTGAAAAATCACATTCACAC[A/G]TGCACAAGTCTAGATGACCACAATCTGAATGGAGA
AX-168429174	scaffold2	521544	CATATTGACATTGTGGAATATTTGATTCAGCATGG[A/G]TGTGATGTGAACAAGACAGATATCAACAATGTCAG
AX-168429175	scaffold2	522049	CCAATACTGAAGAACTCCAGTGGTCAGACAGCCTT[C/T]CAGTTAGCTATAGAAAACAACAGATATGAAGTGGT
AX-168429176	scaffold2	523463	GTGTTTGACCGTGGTCATGTCCAGACAGCTGAGGT[C/T]TTACTGAGAGGGTGTCCCAAATTACCCCTCCCCCA
AX-168429177	scaffold2	524270	TCCGCCCTATCTTAAAGAATTCATAGCATTAAAGC[A/G]CCTGTGATAAATAATACAATTATGGTATGCAATGT
AX-168429178	scaffold2	526202	TATGATTATTCATAGGTAGTTTATGAAAGTACCTG[C/T]CAAGAAATAAGCTGTGGACAAATCGTATCTTGATT
AX-168429179	scaffold2	532054	GAGCTCAGATACTGTTCCACTTACAGTGAGTTCAT[A/G]TACAGGTCGTCCTGAGATAGTGTTTACAGACATGA
AX-168429180	scaffold2	539794	AACAATGAAGAAATTATCAACAGAGTGAGTACCAG[A/C]AAAGCATGCCAACTAAAAGTTAGTTCCAGTTCCAA
AX-168429181	scaffold2	544520	ATGAAAGATGCATGGGAAGGAGAAGATACTGAATG[G/T]TACAATATCAAAGTAAAATTTTTTGAAAAGACAGG
AX-168429182	scaffold2	544776	ATAACAAAACACATGCCAGAGTCGAGGAAATGGAC[A/G]TTGTAAGAAGCAACCCTGTGTGGGCATTGAGACGT
AX-168429183	scaffold2	545560	TATGGTTAAATTGAAATTAATGTTAAAACGGGCTT[A/G]GTCCCTGTGGCAGATACCCAGAAAAATAAGAATGC
AX-168429184	scaffold2	551149	GACTCCATTAGCGATTCGGAAGAAGATGAGGATAC[C/T]CTCAGATCGCCAGATATATCCATCCATGAACCTCC
AX-168429185	scaffold2	556520	CTTAAATGAAATCTTAAATTTAAGAAGCTTAGTAA[A/C]ACTCATCCCTGATCCTAAACATGACAATGCAGATG
AX-168429186	scaffold2	557375	AAGTTCCAACGTTGACATGATCATCTTTTTTCTTC[C/T]GGACATGTCATGATGTGAATTCCATAAAATAAATG
AX-168429187	scaffold2	561628	ATAAGGCAAGATGATACAGTGTAGCAAGAGTTATA[C/T]AGTGATATACTCAAGCTAGCAGAAAAGCAAGGTGT
AX-168429188	scaffold2	561686	AAAAGCAAGGTGTCCAATTCAGCAAACAAAGGTCG[A/G]CAGGAAGGCAAAATCCCGGCAGGCACTTCAGAAAT
AX-168429189	scaffold2	582100	TTTTGCGTGGTTAACTGGTACAGGCAGAGACGGCT[C/T]AACAGCTGTCTTTGAAGAGAGAGATTCCTGAGCTC
AX-168429190	scaffold2	582267	CAGTAAGGTAGAGCATGGTTCCTGGAGAAACAGAA[C/G]AAAGATCATCAGATGAGGCTGTCTCCGATGCAGCT
AX-168429191	scaffold2	597835	ACCTCCATCTTCTTCACATGTTTACTCTTCTTTGT[C/T]TTTCTGGGATTCAACTCCAAAAACTCTCTGAAGAA
AX-168429192	scaffold2	598294	GCAAAGGACAACAAAACAAATTGCAGGAGCTGACT[C/T]ACTTTAAACATGATATTTCTGCACTCTGAGGACAG
AX-168429193	scaffold2	599710	GCTTACTGCCAGGAGGTTCCGTAGAGCGGCTGCTG[A/C]ATGGAGTCTGTCCGTGTTCTTGTGATCAGTGGTCC
AX-168429194	scaffold2	600341	AGGAACTGTAGACACTTAGAGAACAGATCATGGCC[A/G]TAGTCCAGCCTCCTTGTCAAGATGTTACACAGGTT
AX-168429195	scaffold2	601162	AATCTGATGGTCATCAGAGCCAGGGCAGACATGAT[A/G]AAGTCCTTGTTAGCGAGGATGTCCTGTCTGGTGGG
AX-168429196	scaffold2	605577	ATCGGTTGCGATGTCATGTTTACCAACAGTAAAGC[C/T]GCCTGCTGTCTGACCATACTGCATTCTGATTGGTC
AX-168619235	scaffold2	606921	AGTTTACAGACATCTTACCTTCTACAGAGGACATA[A/G]GGAAGTTTACAGTTGTAGGTCGAGATAAAAGAAAG
AX-168429198	scaffold2	607340	AGCCTCAGGGCCATACTGATGAATCGAAGGACCTC[C/T]TGAAGGAGTGATTCATCATCAGGCATTGATGGGTG
AX-168429199	scaffold2	610491	CCCTCTGCTAAATGACTACACTGTACGATTTTCCT[C/T]TCTATAAAGCTCAGCTGCAATCTTGGAGAAAATCT
AX-168429200	scaffold2	611580	TCTGTGTCTCAGTTTGTAATCAAAGTGAACTAGGG[A/C]TCTCAGGATAGCTGCACAGGCAGGGAGGTAGTGTA
AX-168429201	scaffold2	612304	CTTCCTAAATCTTCATCTAGAGACCTCTGCATGTC[A/C]ACAATGAAAATGCTGGTTAAGTTTGTGACGTCCAA
AX-168429202	scaffold2	614398	AGGACCTCCTTCCATAGATCCTCTGTCATCAACAG[C/T]TGACCGTCCAGGATGTGGCAGATGACATCAGAGGC
AX-168619236	scaffold2	615230	CCAGTGTTGTACATTTATTCTGAATTGACAAAAGA[C/T]CTTGACACAGCAAACTAACCTTGACAACTTGTTTG
AX-168429204	scaffold2	616508	TGCTGAACTGGAACTAATTGCTTCAGCAGTCTGGA[A/G]GTGAATCCTGTGACTCCTATGAATGCCAGCCTGTG
AX-168429205	scaffold2	618419	TCACTTAGAAATTCACAGGAACTAGCCAAAAGATG[A/G]GACTCTCTACTTTGTAAGGAACTGCAAATTGTTTA
AX-168429206	scaffold2	619812	CAAAGACTTTGGAACATCTGATCGTAACTGGCTCA[A/G]AAATTCAATTGCTCCAATGTCTTGGAGAATTTGAG
AX-168619237	scaffold2	620625	AACGGAACATAACTCTGACCGAATCGCGCATGTGT[A/G]TTTTATTTTCAGAATGGCCACAGCAGTGATCGGAC
AX-168429208	scaffold2	622769	GTTGTATTATGTTTACAGGATCAGCTGGGTGAAGT[C/G]GTTTATGTACAGCTGCCCGAAATAGACACAGAACT
AX-168429209	scaffold2	623812	AGGGTGGCTGTATAAAATGACCATTAGAGAGCCCA[C/G]TGAGCTTGATCATCTGATGAAGGAGGAGGATTATC
AX-168429210	scaffold2	624481	AAAAAGTCAGGTGGCAAGTGTGAGACAAGGTCCTC[C/T]ATAATGTATCAAATGCCAACTTATGTATCAACCAG
AX-168429211	scaffold2	625223	TGAATCCATGAAGTCGAATATTCAACTATTAAAGT[A/C]AGAAATGACAATTGTAGGTTTCCTTGAAATTGCAT
AX-168619238	scaffold2	639228	GTATTGATCTGATCAGCAACTTTGATTTAGTGAAG[A/G]TTTTTGACAATTTATGGTAGAATCACACCTGTTGT
AX-168429213	scaffold2	639286	TCACACCTGTTGTATTTTTACAATGATAAGATTTT[C/T]TCTGCTTGATTTAAATGTTCTGATTTTCAGTTGTG
AX-168429214	scaffold2	655198	AATAAAATAGACAATTAAGAAAAACAAAACCGCGA[G/T]AATATATACTAGTAAGTTGTTAGAACTTGTGTTCA
AX-168429215	scaffold2	676945	ACCTCTAATGAGGAGCCAACAACTAACACTTGGTC[A/G]CATTCTTGCACTTTTTGGAAAACAAATTCAACTGT
AX-168429216	scaffold2	677701	CAACTCTGTGTGTACTCCCGTGAAGCTCTGTCACC[A/T]TTGAGCTTCCAGCTTTAAAATGTAATGCATCAACA
AX-168429217	scaffold2	679358	AAGGTGATGTTGACAAATGATCTGACAGAGGCTGT[A/G]TATAGGGAGGCATGTGACTGGAATGCAAATCTTAT
AX-168429218	scaffold2	679388	GCTGTATATAGGGAGGCATGTGACTGGAATGCAAA[C/T]CTTATTATTTCCTACCATCCACCTATCTTTGCCCC
AX-168429219	scaffold2	681153	TTTACAGATATTCCTTTCTTTCCAGAAATAAGGAA[C/T]TTTGCGAGATTAACATACTATGTGGCAGTGGAACT
AX-168429220	scaffold2	682577	TCAAGAAGATTATATGGGAAATTGCATTCTCTAGT[A/G]TTTTGCAGAAATGCCTGGTAAGGTATCCTAATTTT
AX-168429221	scaffold2	683008	TTATTTTGTTTTCCCACAATATCAGGAATAGGCTG[C/T]GATAGCATCTCATCAGTGGCAGTCTGTGCTGGATC
AX-168429222	scaffold2	684720	TGAAGTGATGTATCCAGCCAATCGAAACGAAAAAC[A/G]TGGCAGCTAGTGCAGACATGAAATTCATCATCGGA
AX-168429223	scaffold2	684879	GTTAAACAGTTGGCAAGCACGTCCATAACAACATT[A/G]GGCAGCCCCTTGATATTTTCACAGGGAATATGGAG
AX-168619239	scaffold2	685458	GCAAAGATCCTCCCTCCTACATTTAAGGTGATGAC[A/G]GATGGAAACTGCAATTATAACAGATGTTTTAAAAA
AX-168429225	scaffold2	688561	CCGAAAGAGACAGTTTTGCCATTCCTGGGCATCGT[A/T]TCACTCAGAACGGAAGCATCAATTTTGATGATGCA
AX-168429226	scaffold2	690330	CCTTTGTGTATCAATTATTTTACAGTGACGCTGAC[C/G]AGCTTTTTGATAGAAACCTTAAAATCATGATAGAC
AX-168429227	scaffold2	691427	GAAATTCTGCGTAACTATTGCATCTCACAACGAGG[A/G]CACGGTCAAAAGAGGGACGAACAAGTGAGTACTTA
AX-168429228	scaffold2	692232	TGAATGAAAATAGTTCCATACTGGGCGGAGTCAGA[A/C]GAGAACGCGAAATCATCGGCGCGGCCCTCGGTCGT
AX-168429229	scaffold2	693364	CAACAAAGGACATGGAATTTACCATTTTACCGACA[G/T]CAAAACACTATAGCCAGTGGTGGAAGACACAGTTT
AX-168429230	scaffold2	695670	TCTGCTGAAATTCCATTTCCAAGTTCTGAACCAGA[A/G]GTTGTGGAGAAAATAGCAAACTCGATGGAAACATC
AX-168619240	scaffold2	696474	TACAACCGTTCAATGGACATCATGATGGAGAAAGT[A/C]GCAAAGCATCCTGGGAAATTCTGCGTAACTATTGC
AX-168429232	scaffold2	697221	ATTCCTTATGGCACTATTGATGAGGCTCTTCCATA[C/T]CTTTCTCGAAGACTTAATGAAAATAGTTCCATACT
AX-168429233	scaffold2	700747	CCTTCCTCTTCAACCACAGAGAACAGAAAGAGAGT[A/G]AGTAAAATGTAGTAGCCTCTATTATCAGTGAAGTA
AX-168429234	scaffold2	701777	ACCGTGATGAATTCTGGGCCACCAATTGGCAGTCC[A/G]GACCAGTCAACTCAGAACCAGAACCGCTTTATGAG
AX-168429235	scaffold2	701832	AGAACCGCTTTATGAGGGACCCAACCATCCTTGAT[G/T]CTAGAAGAAACAGAGCTAGCCCAGTGATAGTTTCA
AX-168429236	scaffold2	702179	CCTTCGATAGAAAATTTGGGATACATAGTGCCATC[A/C]ATGATGAATGCTAACATACCGTCTGGTGCCAATAT
AX-168429237	scaffold2	704926	CAGCTCCTTTTTACATCAAATAATGGTTGTAAGAA[A/T]ATAAGTTTGTGAAATGCTGTCATATTTTCAGCACT
AX-168429238	scaffold2	705732	GCCATCATTGATCCTTTCATTCCCGAGTTCATTCC[A/G]TTCATCATTGAGGCAGCAGCCATCATCATACCCAT
AX-168429239	scaffold2	708335	TTTCAAACTCAGTAAGTTGAACAGTCTCAAAATGT[A/G]TAGGATATAATATGTAAAACTAATATCAAGGACAC
AX-168429240	scaffold2	709600	TAAGTATTGATTCCACACATAAATCATAAAACGCC[G/T]CTTTTCATCATTTTGAAATAAAGCGCTGATATTGA
AX-168429241	scaffold2	711456	GTAGCCAATATGATGAACGCCGTTAACATGGGCAA[A/C]AACATGAACACGATGCCAGCTAACATGAATAATGC
AX-168429242	scaffold2	711495	ATGAACACGATGCCAGCTAACATGAATAATGCTGT[A/G]AACATGATGATGGCAGCTAATATGGGTAACAGCAA
AX-168429243	scaffold2	712262	TGATTCATGCTTCAGTAGGTGTGCTTTGCAATTGT[A/C]CTTTTATGAAGTGATGATAAAATGATGCTTTGTAG
AX-168429244	scaffold2	713565	CTTATAAAACCAGTCACTCAGATGACGTAGAGCCA[C/T]GGGCTTTCGACCGTAGTTGTACGTGTACTGTCTTG
AX-168429245	scaffold2	714105	CCTTAACCTGCGTAATGTGTAATTATGACGTCACA[C/T]TGGGTCTTGATACACAGTGTAATATCAAACATTTA
AX-168429246	scaffold2	715849	AACAATGGAGCTATGGGAAATGCAATGATGCCAAA[C/T]AACATGGGAACCAATAACAACGCTGGCATGAATAT
AX-168429247	scaffold2	720853	ACACCGGAGACTTAACGTACATTCTTACATGATCT[A/G]ATCGTAATACACCAAACAATTTGAACACCCAGCAG
AX-168619241	scaffold2	722371	GAATATACATAAACGGGTATAAATAATGTGTGTTA[A/T]GACCTGAATGCTGGTTTTATTGTTTTGATGTTGCT
AX-168429249	scaffold2	726772	ACAAGGCCAGCCGGGTGTTTGTTCAAAATGAAAAG[A/G]GCATTTTGCCTATATAATTGAAGACTTGGAAGTTA
AX-168429250	scaffold2	730538	CTGCCCGCTAATATGAATATGGCCGCCATGAATAT[A/G]ATGGCAGCTAACATGGCTAACAACATGAACACAAT
AX-168429251	scaffold2	731516	TACTTGAACAAAAAAACTAATTGAACATTTTCCGC[C/T]AGATAGTTAAACTAAAATCCCACTTTTCCAAACAT
AX-168429252	scaffold2	732331	CGCCATATTAATCTAATTTAACAAAATAAAAAGGC[A/G]AAATTTATTATCGTTACATATAATGCAAATCATTG
AX-168429253	scaffold2	734807	TGTGGTAAAAACAAAATTTCAGACCACATACATAC[A/G]ATTTAACATGACCAAGATGTTCGTCATCAAAGATT
AX-168619242	scaffold2	735351	TGCTGCCTGTGAATATGGGACTAAACACTGGAGCA[C/G]TGAATACAATGCCCGCTAATATGAATGTAGCCGCC
AX-168429255	scaffold2	735604	AGCAGCTAATATGGGCAACAACAACAATGGAGCCA[A/T]TAATGCCAATATGATGAACGCTGCGAACATGATGA
AX-168429256	scaffold2	736441	TTTTAACTCATAATTATACAGAAAGTATAAACAAA[A/G]TTTCATGAAAATGCATGATATGTATGAGACCCTGA
AX-168429257	scaffold2	738168	TTTATATGGTTTAGCTACAAGAATGTATTCATCAT[A/C]TAAGTCAAAAGCAAAGATCAATATCAGTCTGTTTT
AX-168619243	scaffold2	739838	CCGGAGTTCTTCGCTGTTCCAACGTTCTCTAGTTC[C/T]TTTGTTCATGGTAAGTAGAACTTAAGTGGACTGTA
AX-168429259	scaffold2	740543	ATGGGTTCCTTCATTGTTGCTGTTTCATGCCTTTT[C/T]GCTGTCATTAGCGCTCGTCCCCAATATGGAAAAGG
AX-168429260	scaffold2	741543	GATGAATGGTGGAAACAATGGCGGTATGCCCAATG[C/T]TATGATGGGAAACATGATGGGAGCTGGTAACAACA
AX-168619244	scaffold2	742578	TATGTTGTCACCACTCTGAAATTTCCGTATTCTGT[C/T]TTAGTTTCCTAGCAAGTTTTAGCACGTAAGCGGAA
AX-168429262	scaffold2	746651	CTTTTGAGCAAAGGATGTACAAAAATGAACAAAAT[A/T]TCCAGTTTTCGTCATATTAAACATTGTATCATATT
AX-168429263	scaffold2	746880	CACATTTAGAGACATAATGTCCTTTTCTACTAGTT[A/C]TGAAATTATGCAAAAAGTATGCTTTAAACTCTGGA
AX-168429264	scaffold2	747938	TCTTTTTAGCTTCAAACTCTCTTGTCGTCATCATG[A/G]CTAAATTCTTAATGAAAAATAAAATTTGTATGTAA
AX-168429265	scaffold2	779912	AAGCAATGGAGCTGACAACGGTCTTTCTGTTGTGG[A/G]TTCTTCTCTTGGATAAAACTGCGTTCAATAGAGCA
AX-168429266	scaffold2	780014	CAGAGGGAGAGATAAAAGAATATTCTGAGGCGATT[A/T]TACAGAAAGTTTTAGAGGAATTTAACGTTTTGAGG
AX-168429267	scaffold2	782967	CATCATTTGCGTGATTACTGGCATGGATGTACCTG[A/T]CATCATGGCTAGCTGAGCGGCGTCTCTAAGGAGGG
AX-168619245	scaffold2	783189	CATAGCCATGGTGGGTTCTGACGCCATCATCGAGC[C/T]TCCCATTGGTGATGACATACGAGAGTGTTTTTCTA
AX-168429269	scaffold2	795849	CGAAATGGAATGATTCTTGTCTTTTTCAAAGAAAC[A/G]TCACCAGAATGTTCAAAAATAGCTCGATCCGAAGA
AX-168429270	scaffold2	795877	AAGAAACATCACCAGAATGTTCAAAAATAGCTCGA[C/T]CCGAAGAATCTGCTCATTGGGTACGAGGCAAGTCT
AX-168429271	scaffold2	796139	TCATTGGATTATTACTCTGGGCCATCATTGAATTT[G/T]TCAACATAGACATTATACTGCTCATTGTAGATATG
AX-168429272	scaffold2	797210	TGCAATTTCATTTCGTCTAATGGCTGTCCTGTGGG[C/T]TCTTCTCCTGTTACAAATTGGTTCTTTATCATGGT
AX-168429273	scaffold2	799565	CAACAGTGTATGTTGTGGGCATGAGGAAGGGAGAA[A/G]GGGACCTCAGTCTAAAATTTCTAAATCCAACTCTG
AX-168429274	scaffold2	799614	AAAATTTCTAAATCCAACTCTGGTCAATCATTTCT[G/T]TTGTGGTGAACCAGGTCCTTTAACACAGGCCCAAC
AX-168429275	scaffold2	799686	TGGTACCACCTTCTCAACGTGTTCTCCATCAGATA[A/G]TCCACAGACTTATCAATGGGCTTGATGATGATGGG
AX-168429276	scaffold2	801767	TTGCAATCCATCAAATCACTCAGTAAAGACTTTTC[C/T]AGGATAACAAAGGGATTCAGTGTGGACGATATGCA
AX-168619246	scaffold2	802825	CTTTGCGATTGCTCTTTAAAGTCTATGGTGCTTGC[A/G]TTCATTGTGACAGTTTTCAATCTGCTTTCATCCTG
AX-168429278	scaffold2	803592	GCAGACTCCTGGAAACAAGTCACCCACTGGTTGTC[C/T]GAGTAGTCTCCTAGGTTAGCCTACAACAAAATCAA
AX-168429279	scaffold2	804568	GCTTTGGTAGTGAAATATTCTGGTTTATCTGCACC[A/G]ATGTTTTCAGACTTGATCTCTGCAAAGCACTTCCA
AX-168429280	scaffold2	805556	ACTGACATCCCTGACTGGTCCACTATCTGGAGGTC[A/G]CGCTTGGTGATCTCCTTCTGACTCTGTTTGCCGAT
AX-168429281	scaffold2	808625	TTATGTACTCTGGATGTTCCGCCTGGAGTACCACC[A/C]GAATTATTTGTTTTTAAAGAGTAACCTCCCTTTGA
AX-168429282	scaffold2	809075	ATAAAGCTTTGACCACCTCCCTCCTGTTTCGGCAT[C/T]TGTGGTGGACATTGTGCAGAATCTGAAATATATAA
AX-168429283	scaffold2	811039	AAAACAAATATAATCAATACAACATAACTTACAAT[A/G]ACTTGAAGTACTGGTTTATCAAAATTTTGTCCGTT
AX-168429284	scaffold2	813682	ACTTATTTGAATTAGTATGTCGAACTATTGGACTG[A/C]GGGAAACCTGGTACTTTGGTTTGCAGTTCATTGAT
AX-168429285	scaffold2	813705	ACTATTGGACTGCGGGAAACCTGGTACTTTGGTTT[A/G]CAGTTCATTGATTCCAAAGGATATATTTCATGGTT
AX-168429286	scaffold2	814529	TTCCTGTTTCTTGCCAAGTTTTACCCAGAAGATGT[G/T]TCAGAAGAGTTGATACAGGAGATCACCCAGCGATT
AX-168429287	scaffold2	815048	ATGCTGTCCAGCGACGACCTTTTACCTCAGAGGGT[A/G]ATAGACCAGTACCAGATGACCCCAGAGATGTGGGA
AX-168429288	scaffold2	816450	TATTTTGCTTTTCAGTTTGTGATCAAACCAGTAGG[A/G]AAGAAAGTTCCAGATTTTATATTTTATGCACCAAA
AX-168429289	scaffold2	817414	AATGTATGGCTATTTTCCAGTGTGATAGAGCAAAA[C/T]TAGCCAAAGAAAAACAGCTGAAAGAAGAGGCATTA
AX-168429290	scaffold2	818450	GTTAACAGAGCTAAGGAAGCGGATCAGTTGAAAGA[C/T]GAACTAACTCAAGCGAGGATGTCCGAAAAATTGGC
AX-168429291	scaffold2	819119	AAGCATCTACAGGAACAGCTGAAGGAGCTGAAGTC[A/G]GAGATAGAGGTGCTCAAAGTGGAGGAGAAGGAGAC
AX-168429292	scaffold2	828989	ATGGCATTCACAAGCTCAATGCCAATTCATAGTCA[A/C]CAATGCTAGCAAATCAAGGCTGTTAATACACAATA
AX-168619247	scaffold2	829141	TTATTCTCATACTCTGGTAATAATTGCTCTGCATG[G/T]ACAAATGAATTTCAGATCATATTTTCATACCTTGG
AX-168429294	scaffold2	832973	ATTGTATTGTCAGCAACTTTTGGGTCAGGCTTTCC[A/G]TAGTCCGGCGGGTTTTTGTCGGGGTCGTACCCAAG
AX-168619248	scaffold2	833812	GACATTGTTAATGCAACAAAACATGTGTTCATGAC[A/C]AATTAGACATAAAGAAATAGGTCCAGGGCACAGCT
AX-168619249	scaffold2	836718	TGAGAATACATCACTTCCATGGCTGTGTTCCATTT[C/T]TCAAGACACATTTTGGGATTCTTCAGATCGAATCC
AX-168429297	scaffold2	836763	ATTTTGGGATTCTTCAGATCGAATCCTGAGATTGT[C/T]ACTTTCCTTGATATGACTGAATGAATGACAGCTCT
AX-168429298	scaffold2	838577	TACTGTACAGATATGACCAGGATGACAGAGAATAC[A/G]CAGCAGTTATTTTTATACTCGAGGGAGGGAAAATT
AX-168429299	scaffold2	841652	TTGATTGAAATCTGATTCCTACCAGTTTATAGTAT[A/G]ATACCAATAGTTTAATTGAAACAGTTGTGGTACAT
AX-168429300	scaffold2	842722	AGAATATAAGCTTTACATATCTCTTACTGAATCAA[C/T]AAAATATACTGAAAAAGGCCAAGAGGAATAAATGT
AX-168429301	scaffold2	845135	ATTATAAGGGCTTCAAAATTCAAACCATGGACTTT[A/G]AAAGTGATACAAATCACAAAAGAAAGGGTTAAGAA
AX-168429302	scaffold2	847217	CTGTGCTGCTGAGGAAAGGGGGACTACTTCGAATT[C/T]ATTTAGAGGAGTTCCGAGTGTCTTTCATTACACTC
AX-168429303	scaffold2	848651	GTTGTCTAAGTTAGTCTAACTAAGGACAATCTTCT[C/T]GAAAGCCCCAAATTCCAAGAATTAAAATATTTCCA
AX-168619250	scaffold2	849367	TGGAAAGAGACAATGACCATCATGCAGGTATAACC[A/G]AAGAAATCAATGTACAGGCTCTATTGATTATAAAC
AX-168619251	scaffold2	850695	TAAACTGCAGATTTTCCTTTGATGGAACTTTATAT[C/T]GTTGTAGAATTCTAATGGATAAATTGTTCTGAGCT
AX-168429306	scaffold2	852213	ATTATTTCTAGATGTTGTAACCAAATGCAATAGGT[A/G]TTTAATTTGTAACAAGAATATGCTACACTATGCTT
AX-168429307	scaffold2	853491	GGCTCTTAATTTGCACGTCTTCTAAATGAAATCAG[C/T]ATTATTGGTGCGGTATACTAATTGAACACTTAATA
AX-168429308	scaffold2	854600	GATAGATCAGCAGTAGGCATTAATTGGAAAATAAA[C/T]GATTGACGTCCATTTAAAGTTTGACCAATCCCTTG
AX-168429309	scaffold2	855498	GTAAGATATTTTGGATATAGCAAGAGCTAAGAATT[A/C]AATGCACACATCACTTGCACACTTTGCTTTCACTT
AX-168619252	scaffold2	856439	ACCGTTCTATGAAACTCGAAACAAATAATTTCATC[C/T]GTGGCACCAATACATTGAGATAAACAATGTTTTCT
AX-168429311	scaffold2	859863	CGTGCTCAAAAGAAATACATGTAGGTGGGAATATC[C/T]CTTGATAGGATCAACTCTTTTAATTTTTTGGCCAT
AX-168429312	scaffold2	862806	TTTTTATTCTTTTTCATTCAGTTTTGTAAACAGAA[A/G]TTTCAAATTGGATTTATTGCCAAGATACACTTTCC
AX-168429313	scaffold2	863442	TCCCATTAATTTAATTTCTAGTCAGATTTTGTTTA[A/T]GAAATCTAAAGTGATCCATGATTATGGAAGCTTCA
AX-168429314	scaffold2	866309	TATTTGATTCTTCCAAACAGTTATATATGCCACTA[C/T]GATGAAAATGTGATTTATATTACTCATTAGCTGAA
AX-168429315	scaffold2	877826	CATTATCTTGTGCATTGTGAGGGCCATGGTTCAGC[A/G]TTTTTCACTTGGGAGCTGCTAATAATGGCACCTTC
AX-168429316	scaffold2	879366	TTCTCTCCCTGTGGCAACATGTTGCTAACAACTCT[A/G]CTGAGAGTTGTCATTTCCAAGGAGAAATTGTGTTG
AX-168429317	scaffold2	881745	GATATCATAGATGTGGATGATCGATGGCAATAAAA[A/G]ACATGGAGAACCTTTGGGTTAAGACTATCAAAGAG
AX-168429318	scaffold2	882841	TGTAAATTGTCGATTGAATCACTAGATTGCCATTT[C/T]CTAATCACTGGATTTTGCTCGCTGCCAGCCAATAT
AX-168429319	scaffold2	883815	GTTATTTCATAAGTTTTGTTGAAGTCAACATAATC[C/T]AAGCAAAATGCTTCTCAATTCTTCCATTCAACAAA
AX-168429320	scaffold2	886794	GTTGTTTTACAATCATGGCCACCATTCAAGTTCAC[A/C]AACTTGAGGGCTCTTTCCGGTAAGTTAAATTTTCT
AX-168429321	scaffold2	887739	ATATTATGCAATAAGGCTGCTGAAAATTAATTCAA[C/T]GTTTAACGTCACTTCAAAATACCAAACCTATGAGG
AX-168429322	scaffold2	888789	ACTTCCTTTCATTGCAGGAAATGTCACATTGACTC[A/G]GATCAGGAGGATTTCATTGAACATAACCTTGAGGA
AX-168619253	scaffold2	889193	TAGCTCTGCCCTACATTCCATTCACCTTCCTCACC[A/C]AAGAAATGCACCCAGGATCGCCTACAGCTTGTCCG
AX-168429324	scaffold2	892526	TCTTTATCAATAAAGAGGTATAGTCAGAGATAGAA[G/T]TACCCAGGGACTGTAATGGATAGTAGATCTAAGTA
AX-168429325	scaffold2	894315	TGGACTCATTAGAAGTGCTCATTGCCCCCTTAATC[G/T]TCTTGTCATGAGAAATATGATCTCCAGGCCTGATT
AX-168429326	scaffold2	895201	GTACGACTGGTTGAAGTCTTAGACGATCCAAATGA[A/G]GACAACTTGTACATGGGTAATATGAAATTTCTTTG
AX-168429327	scaffold2	896240	TAGGGTTCATTCAGATGCTTTGATTACCTGGTGTG[C/T]TGAATCAATTCAATGTCTCCTTAGGGGGTTGTATT
AX-168429328	scaffold2	897895	GGGCAATAGTTCTGACTCTCTAGAGGGCATGAAAT[A/G]ATTGTTACTTTATCAATTACTTCATTTTGGACACA
AX-168429329	scaffold2	898633	CAATTCACATGCAGTTATGAATCATGGGTACTTAT[A/G]AATTTGGTCTTTATCTTATACTGTTTTGTAAAATG
AX-168429330	scaffold2	900330	GGCATCGGGTGTCTATTGAAACTGAATGAAGCACT[A/G]GCTAGTAAAAGTCTTTGTCTTTTGATACAATATAT
AX-168429331	scaffold2	901322	AGAAGAAAAAGAAAACTTTAGTGGAAAGGTAAGAA[C/T]GATGTGCTCATGGATTTTGTTACCTATAGCTGTAA
AX-168429332	scaffold2	903968	TCAGAAAAACTCAAAGATCTTATTCTGAAGATGCT[C/T]GATAAAAATCCAGAAACACGAATAACCCTACCCGA
AX-168429333	scaffold2	905318	AATTATAGTTTATAAGTACCTAAGTTGAAGGTAAC[A/C]GAGGCAAGGTTTATATATTGATGTACTTATGCAAA
AX-168429334	scaffold2	915529	GCAGTTTTTTAATTGTCAATATAGCCTTGGCTTTC[C/T]TGTGGCTTTGTGAAGTCGACCTTGTCTCGATACTT
AX-168429335	scaffold2	915550	TAGCCTTGGCTTTCCTGTGGCTTTGTGAAGTCGAC[C/T]TTGTCTCGATACTTGATGTGGTAGTGGTGACCCCG
AX-168429336	scaffold2	918685	TCTGCAATCCCTTTAATTGTTGATCCTAATCCCTG[A/C]CCCTCCTGCCAGCCTTGTTTTTCTAGGATCTTCCT
AX-168429337	scaffold2	919432	CTCTCCTGGTTTGTGGGGTCGTCTGTCAGTGCCTC[A/G]TGTCTTTCCCATTCTTCACAACTGTCATCATCCTG
AX-168429338	scaffold2	921383	GTTATGTGGTGTTTTGTACTGGGATGTACACTGTT[A/G]ATATCATATTCCAAGGCAGCATTACAAGCCGGTAG
AX-168429339	scaffold2	923873	ATATGAATGTAAATGCAGGAGCTAGCAATTGTTAA[A/T]TACATTTAGATTGAGTTATAACCCTCTTCTCCTTT
AX-168429340	scaffold2	924451	AGGGAAAAAGTTTAAAAAGCCAGGTGCTTGCGTTT[A/C]AAATGCTTTAACACCTGCCTCACTTTTTACAGGTG
AX-168429341	scaffold2	926784	CGAAGTTGATGTTGCCTGCAGACACGCCCATTTTT[G/T]GGTTCTCTCTGTTGATTTCAATACTTCCTGTTCCG
AX-168429342	scaffold2	926868	AGCCGCCCTGTTCCCCGTTTCCTTGGTCCGGTTCC[G/T]CTGTTGACGTTTGTAAAGGACAAACCGTGGCCTGT
AX-168429343	scaffold2	927983	ACGGATTTTTACCTATACAGCAGGTGCTGCAACTG[C/T]AACATCTGACGCACATTACAGAGCACGGAATGCAC
AX-168429344	scaffold2	929628	TACACCGGATATTTCCACATCGAACGAACCCCAAT[A/G]ATAGTGTGTCGAAAACCACAAGCAATGCAGCGCGC
AX-168429345	scaffold2	976077	CGTGTTTGATTTAATTTGATGAAAAGTGTTTAAGA[A/G]TTGATTTTACTCCAATCATTTAAAAACGTAGGAAA
AX-168429346	scaffold2	1005006	ACGGAAATGAATTATAAAATTATGATGGAGGAAGA[A/G]CCATTCCTAAGTGATATAAGTACACCATAAGTACT
AX-168429347	scaffold2	1005031	TGGAGGAAGAGCCATTCCTAAGTGATATAAGTACA[C/T]CATAAGTACTCGCACGTTCCATGTTCCCACGGAAA
AX-168429348	scaffold2	1008858	GTCCCGAAGTCTGGACCTATTTCCTGTCCACAAAT[C/T]TCAGTCACAAAATCTTTAAATAAATCATAATGTAA
AX-168429349	scaffold2	1012679	GATCTAAGTACTTCTGCTAGAGTTGGAATCATTGT[G/T]GGAACAGTTGTTGGGATGGGCTTAATTCTATGTTT
AX-168429350	scaffold2	1099703	ATCTATATAGATAATTATAGCAAACCAAATTTTCA[C/T]GCCTCTATTCACGTAAAATTTGTCAGTCATTTGTT
AX-168429351	scaffold2	1100037	CCATAAACAGAGCTATGCTAACAATATAATATTTT[A/G]CATTTGTAATTAACATTCCCAAATTTTTCATTATA
AX-168429352	scaffold2	1103008	TGCTTTTTGGAAAAGCAGTTGGTACCAACTCAGAT[C/T]AATGATTTGTTGATAGAAGCTGAACCCTTGTAGCT
AX-168429353	scaffold2	1106583	GTATCAAAATATTAAATTTCCGACTAATAAAATTA[A/G]AAGAACTTGCAGTTGTAAATGAATGAACCTGTGTC
AX-168429354	scaffold2	1108855	GTAGTGATGTTCATGTGTACTTCTGCCATCTGTTA[C/T]TGACTCGTACAAACCCATTGTTTCGGCGGGATGTC
AX-168429355	scaffold2	1108882	ATCTGTTATTGACTCGTACAAACCCATTGTTTCGG[C/T]GGGATGTCCGCCGTGTCCATTTAGGTAATGTTTAG
AX-168429356	scaffold2	1109059	ACTATTTATGGGTTGTATATGAGATCCTGGAGGTT[C/T]ATTACCTTCTGTTCTCAAGGATTTTTCCACGTTCC
AX-168429357	scaffold2	1110179	AACCATAGAATATATGTCTTCAAAATGAAATTCAT[A/G]TATTAATTCAGACATGAATACGATTGGGCAACCCA
AX-168429358	scaffold2	1111349	TTAACATTTTAGATTAAAATCTTACCAACACATTT[A/G]TTTAACTTTTCTTCATAATCTTTACAGCATCGAGA
AX-168429359	scaffold2	1112552	TGTATTTTAAATATATTTTATTCTCATTAACTTTA[A/G]GCTTGATGATTGAATCAACCTGTCCAAGAATTGAA
AX-168429360	scaffold2	1113989	GCAATGTCTCAGCTTAGTCGTGCTTAAATTAAAAA[G/T]TAAAAACAAATTGTTAATTTCTTCTATCGAATTTG
AX-168429361	scaffold2	1114140	ATCTTTGATTTTAGAAGGAGGTAAAAGTTGATGCA[A/C]ATACACAAGATTCAAGGTGGCATTAATGTATTGTA
AX-168429362	scaffold2	1117132	ATTACGTACTAAATACCTACTCAATGGTTTAAAAT[A/G]TATACATTGTTATCATTTTCCATGCAGTTGCAACA
AX-168429363	scaffold2	1119024	AAATCCAGAGTATTTTAAATAGATTTATTTTAAAT[G/T]AACATATGCATAATACAGTTCGATTACAGTTCGAT
AX-168429364	scaffold2	1123520	TGTTGTGTGTTGTGTGGACCACGTCTTCCTCTTCT[A/C]TGACTCGGTGCGGGGAGCGGCCTCTTTATATAGCG
AX-168429365	scaffold2	1124921	CATTTTCCAACAGTTACATATCAAGAAACAATGTA[C/T]TTTTTATACATCAAACAATTCATAATTTTGGTAAC
AX-168429366	scaffold2	1126425	TTAAATGGCGTTAACTTGTAGAGTTTTGGAAGATG[A/G]ATTTCTATATTGCAGGAGAAGAAAAGTCGAGAGTA
AX-168429367	scaffold2	1128674	AGGATTTTAACAAATTTTAATTTACACTATCTGTA[C/T]TGACTAAAGGTACGGCTTTTCTTGCCAAATTGTGT
AX-168429368	scaffold2	1129941	AAGAAAATGTAAAAAGTTTACAGACAGACGGACGG[A/G]CGGACAAAAGAAAAACTCACTTGAGCTTTCAGCTC
AX-168429369	scaffold2	1131493	CACACTAGCTTAGTAAAGTGAAGTAGTGCAGTTTG[C/T]GTACATGAAAAAATGGCGACCCTCGATCTGCACGT
AX-168429370	scaffold2	1132774	ACTGAGTATAGTATTTAGCTCTCATTTTTAATGCA[G/T]CCTTTCGACGATCGACAAACTGTAAACTCGTTCGC
AX-168429371	scaffold2	1133655	CTCTTGGTAAAGGGTTTCATAGACACCATAAGCAT[A/G]CATTTAGTTTTTCTCAAAGTCATATAGGAGTAAAT
AX-168429372	scaffold2	1134021	AAGAAATTAAAAATGTTAAATTGTTAACAGACAAT[A/G]ACAGCAATAAGTCACCTTAGTGGCGTAGGTGACCA
AX-168429373	scaffold2	1135557	CTTGAAAACAGAAAAGACCAATCCTGATGTTAATT[G/T]ATTAATTTACTTATTTCCCTATTTGATTGAACAGC
AX-168619254	scaffold2	1136550	CAACATTTAGACAAACGTATAGAAAACAGGTGTTG[A/G]TTAAGTGATAATGGGTTGCAGATTGAGAACGAAAG
AX-168429375	scaffold2	1137353	AGAAAATAAATGACGTTCTGTATAGAGTGGGAAAG[C/T]ATGGAAATCACAAGGGGGATATAATCTACCACAAT
AX-168429376	scaffold2	1137628	GGTGTTCAGAATGCTACAAGATTCTACATAGGAGA[C/G]ACCAGAGGCACTCTCGCAAAGTCAACTTAGTGAAG
AX-168429377	scaffold2	1138486	GCTATTTCAGCGACAGAACTCATATATTCTTCGAC[C/T]TTTTCTGAACTTTGTAAGGGATCCGAATACTTTTC
AX-168429378	scaffold2	1140226	GCTCTATACAGAACTTTTACCAGGGTAATAATGAC[A/C]AATGCAAAATCATGGTGCGATTCTGTTCACATAAT
AX-168429379	scaffold2	1141531	GGGATGACTTGGTGTCTTATTTAGTACATCGCAAA[A/G]ACAGTCTATCAATACTCTGATCACTCTGCAAATTA
AX-168429380	scaffold2	1147839	TATGTAATATGTATTTAGAGATACATGTACGTCGA[C/T]AATCTATAGATATGCATAACTATGACTCACAATAT
AX-168429381	scaffold2	1161575	CCGCGGACCAGATCTAATATACCTATTTTATTGCC[C/T]ATCACAGACAATATAAATATGATTCTGAAGACCGT
AX-168429382	scaffold2	1163306	CTAGCACTTGTTAGTACCCTAAAGTTCCGCACTGT[A/G]CTACATGCGGCTATTTTTCATCCTTGCATAAATGA
AX-168619255	scaffold2	1164237	AAAAACAATCCAACCATGTGGTCTTTACCGTAAAT[G/T]TGGATATTTCCTGACATAATTATGAATTCACAAAA
AX-168429384	scaffold2	1189904	CCAACCCATTGCTCAACTGAGACAAAGCAAAAACT[A/G]ACTTTTTATTTTCAAAATCACAACATGGACAATTC
AX-168429385	scaffold2	1194376	ATGGGATCCAATCGATGAACTCTGTGATCCTGGAC[G/T]GCCTTTTCTTTTTAGGGCGATCATTTCACATTGCT
AX-168429386	scaffold2	1194409	ACTGCCTTTTCTTTTTAGGGCGATCATTTCACATT[A/G]CTCTTGAAGTGCATAGTAGTCACTGAAGTTGTCAC
AX-168429387	scaffold2	1195176	TTCAAAACAATTTTTAATCAAATACAATTTCAATT[A/C]TTCAATTCATCACAGTTTTAGAAATGAACTTGCAT
AX-168429388	scaffold2	1196052	TTTCAGCATTTGCCTTTTCTAAGAAATCTATTCCC[A/G]GGAGGTTTACTTTGTCTAAATTTGCTATGAGAAAT
AX-168429389	scaffold2	1199495	TGTATGGCGATGAAAATGCAGTATATAATATACAT[G/T]GCCTGGTACACTTGGCAAAACAGGCACAGTTGTTT
AX-168429390	scaffold2	1221433	TAAATGAGGATTAAAAATTGTATCATTTCAGCTCT[C/G]GGTACTGTTGCATCAGACAAGAAAGTGTGTGCTTC
AX-168619256	scaffold2	1222160	TCAACCCTGCCAAAAGCATGCTGGATCCCAGACAA[A/T]TGTCAGCAGGAATCACTGAAGGAGAATATAAAACA
AX-168429392	scaffold2	1224363	TGTGTTTGTTTGCTTCAAGGTATCGTTCAAATTTC[C/T]CCAATTGGATTATTTACTGACCTGGGTTAATGTTA
AX-168429393	scaffold2	1228277	GTCGAGACAGAGACAAAGTACAGAGCACACAATAT[A/G]AATGATCCTTGAGGCAGAGGATAAGGAAATACCAT
AX-168429394	scaffold2	1229488	GACTTAAGAGAGGGTAGAGGCTGTCGTAAAGTTAC[A/G]ATGGATTTCACACTTAAGAATCTCGTAAGAATCTT
AX-168429395	scaffold2	1234697	GACCAACGTTAAGAAATGTTGGACCAACCAAAGGA[A/G]ACGTTGAGCCAACGCGAGAGAAACATTGGACCAAA
AX-168429396	scaffold2	1234726	AAAGGAGACGTTGAGCCAACGCGAGAGAAACATTG[G/T]ACCAAAACAAGATAAACCAAAGCTAAAGGAAGTAG
AX-168429397	scaffold2	1236117	ATGTTAGATTTTTATTTTTCAAAATTCCTGCCATC[G/T]TTGTCGGAATTATCAATTGGTAACATATGCATGAT
AX-168429398	scaffold2	1237556	AGTTCACATTGGATGGAATATCTTGAGTAACTTCC[G/T]CAGCATCCATGGCTATTCTTGCATATGTAAAATCT
AX-168429399	scaffold2	1257562	TAGCAAACAGTAAAAATTAACTATACATTTTACAT[C/T]CTCTCTAAGCAATGACATCTGACATAAGAATAAGT
AX-168429400	scaffold2	1258942	GACTCATACATTGTATAAAATGTACAACAACATGT[G/T]CAAACTTATTTCTATCAACTCATAGATTGTATAAA
AX-168429401	scaffold2	1265769	ATGTTTTAGATTCATTTTAATCTGATGAGATCAGT[C/T]GTTCGGTTAAAAGTGACTATCTGCTTCTAATGTTA
AX-168619257	scaffold2	1266619	ACAAATGCAGATCAAACGAACCAGCCATGATGCTA[A/G]TGACCGAATTTAAATCAAGGCCTAGTTCGGAAAGA
AX-168429403	scaffold2	1266647	GATGCTAGTGACCGAATTTAAATCAAGGCCTAGTT[C/G]GGAAAGAGCAAACCAGTCTTCTGGCTGTGTATTGT
AX-168429404	scaffold2	1277930	GGTACTTCAAATGCTTAAGCTGTGAGCAGCAATCT[G/T]GGATTTTGTCATGTTTGGACTTGTTGACAACCACA
AX-168429405	scaffold2	1278830	TGGAATTAACATCCAGCAAGGGCCAGGGACTTTAA[C/T]CAAAAGAAAGTGACACAAGACTAGTTCCGGATGTT
AX-168429406	scaffold2	1280613	AGATGGTACCGAAGCGTTCCACAAAGTGACAAAAA[A/C]CAACAGGATATGCACTGGACATGGGTAAGCCTGAG
AX-168429407	scaffold2	1281847	GGAGATGTTCACCTACCTGATCAGATCAACCCGTA[A/C]TATTTGTGCCTTTGGAAGACCACCAAATGGTACAA
AX-168429408	scaffold2	1282430	ACAGTGGAATAAATATGACAAAAGCTGAGTTCATA[A/C]GACCATAACAAATAAGACCACTAATTCGAGGAAGC
AX-168429409	scaffold2	1283439	TGTTACCTCATGTAGTGTGTAACCCTTGGTGAGCC[A/C]AAATGCATTCGATGTTTCTCTGATTTCTGATTGAT
AX-168429410	scaffold2	1284107	CGAACTCGACCTAGATATTATCATGATGTCGTTTT[C/T]ATATACCTTTTACAACAAATACGCGAGTAACAATT
AX-168429411	scaffold2	1285284	GTTCTTTAAAATTAGTTGATGCAGTTCAGCAGTGT[G/T]TAAAGTTATCAAGTTTGGATAATAACCATTACTAA
AX-168429412	scaffold2	1288338	TAGTAAGGGAACATCAGACAAGGATAGCCTATTTA[A/G]AGCAGGCCTTTGAAACTCTTCAAAGGAGCACCAGT
AX-168429413	scaffold2	1289721	AAGTGAAATTCCTGCATGAGGCTGGGATTATAACA[A/G]GATTGTGAACTCAGGAAATTTCAAGAAATTTCAAG
AX-168429414	scaffold2	1290452	ATATGTTTGTTACTTGATACTGTTTTGTAAAAAAT[A/G]ATTACATCACTGTAAAGATTTACTTCTCCTTTACA
AX-168429415	scaffold2	1292133	TCCTGTTTACCTTAGTTATGTAAAGATGTAAAACA[C/T]CGGAATGGCAACATATTACCATTATTACGAGATCA
AX-168429416	scaffold2	1293844	TTTCACATCATTGCAGGATGCCACACTCATGTCAA[A/C]TCCCCAAAGTTTTTTGCAAACCAACAACACTCCAC
AX-168429417	scaffold2	1293858	AGGATGCCACACTCATGTCAAATCCCCAAAGTTTT[A/T]TGCAAACCAACAACACTCCACAACAAAATACAAAC
AX-168429418	scaffold2	1294482	ACCATCTTGAAAGGTATTGACATCAGCAGCATTAT[C/T]TAGTAAATTTAATGATTCAATAGTATCATATTGAT
AX-168429419	scaffold2	1295032	AGGTGGAATGTTTAACTGGAATCTTTAGACTGATT[C/T]CGGGTATAGTCCGCTCAAATTCCGTCTAATATTCT
AX-168429420	scaffold2	1297745	AAGTCCGACTACTGTCTTGGATTATACTTCTACAC[A/G]GGAAGAGCACCCTGTATCCAGTACGCTGAAGCTAT
AX-168429421	scaffold2	1298318	ATCCACCATTCACGAGGCCACCATGGCAGTTATGA[A/G]CAAGAGAGACAGAAACAACAATGAGTTTGTAGCAA
AX-168429422	scaffold2	1302827	TGTGGTATTCTACAGTGAACATTATAGCCGAATGA[A/G]AAAAAGGATTGCATTTGTTGTTACAACTGACCCTT
AX-168429423	scaffold2	1307414	AGCCTATTGGAATGGAAGACGACGAAGATACGTTC[A/G]TAACAATTGGTACTCCTTTGGAGTTTATAGACGAA
AX-168429424	scaffold2	1308476	TCCTTACAAAAAATAATGAAAATCGTACTGATATC[A/G]TCAAGATTTTATAGTAGAAGTGGCATGGTTTTTCT
AX-168429425	scaffold2	1310994	GGCTTTGGAAGAGGATGATGAGGATGTCTATTCAC[A/G]GGATCATCTGTCCAACTATGACATGACGATGGACA
AX-168429426	scaffold2	1311407	TCAGGAAAGAAACTGCCACCAAGGAAAATATTTCC[C/T]CCTCCCCACCTACCTAGCAACTACAAACCATTGCA
AX-168429427	scaffold2	1313712	ACTGGTGTTCCAAAAGTAAAGAGAGACAAGTATTC[A/C]GTGTTTAACTTCCTGAATTTTTCCTCCAATGAACC
AX-168429428	scaffold2	1314135	TTTAGATAAAGCAGAAAGTGTATCATTCAAGATAA[A/C]CGCAAAATCCCATCCAAAGATGACCACTTCTATCT
AX-168429429	scaffold2	1315194	TTTCATGTTTACATGTTCTAGAAGAGGTCAGTTTA[C/T]TACCTGGTGCTCCTGTTGCCATAGAGACACTGGAA
AX-168429430	scaffold2	1316500	AAGTAGGGGTGATAGAGAGAGAGACAGCAGTGACA[A/G]GCACAAAAAGCACAAACATGTAAGTGGTGAAAATC
AX-168429431	scaffold2	1317358	AAGAAAGAGAAAAAGAGTCACAAAAAGGAGAAGCA[G/T]ACAGTATCTTACAGTTCATCCGATGCAGACAGTGA
AX-168619258	scaffold2	1318638	ACCGGTTATATATTACACAACGATTTGTATAAGAA[A/C]ACTTTAAAAGTTGTTCATTTACAGCAAGTCTGACA
AX-168429433	scaffold2	1319845	AGTGCTTTGTCTAACAAATCTATACCATATTAATT[A/G]AATACTAGTCCATACTAGGCTTAATCATCAGATTT
AX-168429434	scaffold2	1321467	CAGGGTTGACAAAGGGACTGTCACACACAAAACGC[A/G]GTTTGCTGTCACATTGACAGTTTATCTCTCGTAAC
AX-168429435	scaffold2	1323932	ATGGAATTTTTCATATGCTCTTTTATCAGATTAAG[G/T]TAGACTGTATTACTAAGTATTTGATTGAACAATAT
AX-168429436	scaffold2	1324777	TTCTGAACGTTAAACACCACTCTCATGAATTGTCA[A/G]TCTCAAGTAAACTGACAAAGCGGATGATGATACTA
AX-168429437	scaffold2	1325149	CTCCTACATGCTAGCGAACATCATATGAATATCCA[A/G]AACCGACACGATTCTGTAGAGTTTACAATTTGGAA
AX-168429438	scaffold2	1328698	GCTAGTGTTGACGATTCTGAAATGCAGACGACAAT[C/T]GCACGGGCTGTTAAACCTTTGGCAGTGGTTTACCA
AX-168429439	scaffold2	1329634	CGTGGGTAGGGTGGGTTTGGATGGTTCCAACAAGG[C/T]GATGCTAACTACAGCGGAGAACCCTAATGACCTGA
AX-168429440	scaffold2	1330876	TATACCATTGTGTATCCTAGCGCCGACTGTAGCCA[C/T]TTCTATGGTCTTGTAGTGGATGATAATCAACAGTA
AX-168429441	scaffold2	1331537	CTGATGCCAATGGCAAAGTAACAAGTTTAGCTTTG[G/T]CTGGAAGCGACCTCTTCTGGACAACTACAAACAGC
AX-168429442	scaffold2	1332618	GTACAATTCGACCTGGACAGATGGTTTATATATCA[A/G]ATCAGGCAATAAGTGTACAAGGTGGGGTAGTTTTA
AX-168429443	scaffold2	1333426	GTCTATTCAATATTAGAATTCTGGAGGTGCTGTGA[A/G]TATTGGCTGTGAGAAATGTTCCTGTTTGAATGGCA
AX-168429444	scaffold2	1334846	AACGGTCTTCTGAGTTGTAAAGACGCCACTGAGCT[A/G]ACATGTCAGTTGGAGAACTGTAATGCTGGCTATTT
AX-168429445	scaffold2	1335200	AGACGATGCGAAAATTTTTGCAAGTGTAGACTGGC[A/G]AAAATAATCCTGTATACAGTATTTCTGGATGTTTT
AX-168429446	scaffold2	1342955	TGTAGATACTGAGTTCATTTCTTAAATTAGTTACT[C/T]TTATACATTGCATCACAAACATTTGTTATATCTCT
AX-168429447	scaffold2	1343658	AACAGCTCCATGCCCTGCTGGATGGTTTTATAACA[C/T]GGATGGCGACTGCTCACGATGCCCATCGAATACCT
AX-168429448	scaffold2	1344951	GGTATTCAGAGCTTATCACAAAGTGGTGGCAACAC[C/T]GACACCATGAACATGCTTACAATCGTAATCCCAGT
AX-168429449	scaffold2	1345450	CTTGTTATTTCGAGTCTAGATGGATTTTGTTGAAT[C/T]ATTCATGTCATAGGATGACATCCAATAGTTGTAGT
AX-168429450	scaffold2	1346785	TGAAAGTTAAATTTGTCACCTTTCCAGATGTATTT[C/T]AGCAAAGTGTCGTTTCAATTGCTATGTATCGTTTG
AX-168429451	scaffold2	1358598	GGGCCAAGATGGAACTGGCGTTTCTCGTGTTTGGT[G/T]CTCTGTGGTACAAAGTGCTTTGTGAAGGTTGGTAC
AX-168429452	scaffold2	1359395	CATCAACCATTGTTACCAAGGTAACGTATTACAGT[A/G]ACAATTTATTTTGAGTAAAATCGGTACAAATACCA
AX-168429453	scaffold2	1360565	ATTGTTCTACAAATGTTTTTAGATTCTGCTCACAT[A/G]TGAAGTTTTCTCTCAAAAATGTCCCAAAATGATTG
AX-168619259	scaffold2	1365551	ATTAATTCTGTGAGTAGTTGCTGTTGAGGGATGGG[A/G]GAGAAAACACTTGTGTCTATCGACTTTTGAAGTGT
AX-168429455	scaffold2	1366467	TAATTAAATAGAGAACTATACGTTGGCGACCAAGG[A/C]AAACATGCTGTACAGGTTTGTGGGTTAGATGGAAG
AX-168429456	scaffold2	1369512	GTTCTCATGGAATAGGCCAAGTGGAAGGTAAAAAT[C/T]GGGTACAAGGTACCTGAGAAGATCACATTGTAAAA
AX-168429457	scaffold2	1370481	GATGGAATAGTGATAATTTTGTTTAACAGGAACCC[C/T]TGTCTCTTGCTGTTTCTGGGGATAACCTTCTAGTC
AX-168429458	scaffold2	1372566	TTTCCGCGCCAATGTAGATGGTTCGGATGTGCAGA[A/G]ATTTGTGACCGATGCAAATGGCAAAATTACAAGTC
AX-168429459	scaffold2	1373542	TCCGGCCTGGACAGATGGTTTATATATCAAACCAG[A/G]CACCAAATGTGCAAGGTGGAATCTTATATACTAGT
AX-168429460	scaffold2	1375887	TTCTGGACAGAAATTGAAGTTAGATTTCACTGATA[A/C]TTCGATAAAATATCGGCCGTATCTTCAGACAGTCA
AX-168429461	scaffold2	1376263	TCAGATAATACAAAACCAGCTTTTGATTCCTGTCC[A/G]AGTGGAGTTTTACAGATGTATGTAACGAAGAGCAA
AX-168429462	scaffold2	1377976	ACATGATCGAAGAATTCTTTCAAACTGGCGATTTC[A/G]AAACGAAATGTCCGAGAATTTCATGTGCTTTCTCG
AX-168429463	scaffold2	1378639	AACAAACAGATACGTTTGTGATCAAAATCGTAGCA[A/G]TTGCCGTGGGAATATTAATAGTCATTCTAGCTGCC
AX-168429464	scaffold2	1379248	ACTTCGACAGTCCAAATGAACGAGTTAGCAATTAC[C/T]ATTTGACCCTTATAGGCTGACATTATAATCTGCTT
AX-168429465	scaffold2	1381463	AGTCACGAGACATGTACGCATAAAACGCAATGACA[G/T]TTTCTGTCTCTCTTTTCTCAGTGGCTGAAACTGTA
AX-168619260	scaffold2	1381917	CCCGTCTTCTAGTGTCTTTATTCTAGCACGGTCAA[C/T]AGTCTGGGACAACAAAAGGTCAGAGATTCGCTGGT
AX-168429467	scaffold2	1382639	ATGGAACAGGCTATTTTGTCTGCCACGCATTTATC[A/G]AAATTCCTGGCCTGTGTTCGTTTATATGTTGGAAT
AX-168429468	scaffold2	1383477	TGTCGTGATCGGTCTTGAGCGCTTCAAGAATTAAC[A/G]AAAATAACGTCACACCAACCTTAATTCTTTGAGCA
AX-168429469	scaffold2	1392545	AAGTGTCAGCTTTCTCAACTCATATGAACTACATC[A/G]TCCCTGAAACAACCATTACTATGTATTGCCATTTG
AX-168429470	scaffold2	1393166	GAGCAACATTTGGTCTGAATTTTGATTGGATGAAG[C/T]TTGGAGTCCTGTACATTGCAGCAACTGTTTCTGTT
AX-168429471	scaffold2	1395326	TTTTTACCAATCAGACTTTGTCTTAGATTTTTTGG[C/T]CTTTCCCAGCTTGCTTTTGGTGGCTTTGACTTTGG
AX-168619261	scaffold2	1396707	CTGTCGGTCTTAATATTGGACTTAACTGCTCTACG[A/G]TCTAGGGTCATACTGGTTGTTAAACTTTTCATAAA
AX-168429473	scaffold2	1397291	CTGAAGCGGTGTATGTGGTATTACAATGGAGAAAA[A/G]GAAAAAAATATCACCTGAAAAATTCAATAGGCATC
AX-168429474	scaffold2	1398527	ATACATGTAGGAAGAGTTTGGATGTCAATGATCTT[G/T]CTGAAGAAGAAGTTGACTGTGGTTAAAGTGGAACG
AX-168429475	scaffold2	1400466	TCGGCCAGCAGATAGTATGTGGCCGTTATATGATC[A/G]TACAGGTCTCTGTCTAAGGATCTATGAAAAAGAAA
AX-168429476	scaffold2	1401558	TTTTCTTACTGGAGAATTTCGTCTTTAGTAGCAAT[A/G]TTGCCCTCCACCATCTTCTCTATGAGGTAATTATG
AX-168429477	scaffold2	1402700	CAGCAACCTGCAATTGTATGCACCTTGTATACATA[G/T]GTGTGTCTCATGTAAAAAGAAAAATTGGTACATGT
AX-168429478	scaffold2	1403573	AACATCACAAACTACAAAATAATACTCAAAAATTA[A/C]CATCTTCTTTATGACAGCTCCTAACCTCAAAAATT
AX-168429479	scaffold2	1404747	TGTGATACCCACTCTTTGCATGAACTGGAGATGTG[A/T]TCAGGAACCAGGTATTTGCAGTCCATGATCATGGT
AX-168429480	scaffold2	1405717	CAAATACTTTATCTCATCAGCATGGATGCCATTAA[G/T]CCAGTAACAATAATGAAGACATTTACTAATGAAGA
AX-168429481	scaffold2	1406293	TTGGCCATTGCTCTTCCTCCCAGGCTGTAACAGGT[C/T]ATTCTAGGTTGAAGTAGATTCACACAATAGTGGTT
AX-168429482	scaffold2	1407286	TCCTGGATGATGAGAGACCAATGTTTGTGATGGAT[A/G]TGATGTTTATTTAAAGGTGCTTACATATATTTCCG
AX-168429483	scaffold2	1408492	ATTGTCCTAATTAACAGATGATTTAACCACAAATT[C/T]GCTATTCATGAACATCTGAGACACTGATTTCGACC
AX-168429484	scaffold2	1409676	TCCTGCAGGACCTCAACAGGAACTGATGGTAATGT[A/C]AAAAGAAATAAAATACTTACACCTAAACCATCAAC
AX-168429485	scaffold2	1410420	TTAAAGAATGCATATGTTCCAAAGCCATCAACATA[C/T]TTCTGACACTGTACAGGGAATCCGGTGCCTCTCTC
AX-168429486	scaffold2	1411131	GAAGTCAATCCAGAAAACAACATCATTAGTTGAGT[C/T]AAGTATTACACGATTCATTACCATGTGGCTGAATC
AX-168429487	scaffold2	1412348	ACATGCCGGGCTAACTTCACCACTGCAAAGTGGCC[C/T]TTGCCTATAGTTTTTTCGAGGTCGTATAAACCTGC
AX-168429488	scaffold2	1415969	GGAAGTATACTGCAAAGAGGTCGTTTTTAATGTTT[A/C]TGCTAAAGAAGTCCTTCTTCCTTATTGGCAATGCT
AX-168429489	scaffold2	1417444	TTTACAACTTCCAGTTAATCAAGAGTCTGATCATG[A/G]ACTTAAACAATTAGACAACAGCAATATGAAATAAT
AX-168429490	scaffold2	1418177	CTCTTCTGTTTGACAGGATCCATTGAGTTGAACAT[C/T]TCACACAGGTCTCCATCTATCACATTCTACAATGA
AX-168429491	scaffold2	1419982	GTTTTGTGCAGTAACTTCAAGGATTCCCCTCCATC[C/T]TCCAATTGATACAAATAAAGAAATCCTCCAGTCAA
AX-168429492	scaffold2	1420425	ATTTTTTCCAATGTATTGCCAGAGATTGGGTTGAT[A/T]ATTCTGATGATGGATGCCCACATTCCAGGACCAGC
AX-168429493	scaffold2	1421389	AGTAAACTTACAGCCTCTGAGCCTTGCATTGAGAT[C/T]CTGAACAACTTGACGGGTCTTACTCCCAGGTACCT
AX-168429494	scaffold2	1422153	GTGTTATCAGACAAGCCTACTGCCAGAAAGCGACA[C/T]CTCTGTTCACCCACTGGGACTCTACCCAGGGCCAT
AX-168619262	scaffold2	1423155	ACCAGGGTAGCGTTCACGAAGGACACGATAATGTA[C/T]GCATCAAATTCATCTGTAAAGAAACAGTGCTCAGA
AX-168429496	scaffold2	1424510	TCACCTTCCTCTAATTGTGATGCACTGCTGAATCT[A/G]GGTTCTTCATCATCATCTCCTAACTGAGCGATTTG
AX-168619263	scaffold2	1425553	CTTGGAATGGGACACCTGATGTCTGGCTGGTCACC[A/C]AGATTTTTGTAGGTGATGTAATTTTCAGAACAGAT
AX-168429498	scaffold2	1426243	AGTCTTGCAGAGGCATCTCTGTTCAAAATGTACAC[C/T]AATTTCTGCTTCTCTACTGCTCCTGCAATTATAAA
AX-168619264	scaffold2	1428363	TGAATGCAGAGTTGGACAATCTTTTGGAGCATCAA[A/T]CAGCTCTAGAAAATAAAATGAGTGGTCTTCATAAG
AX-168429500	scaffold2	1430609	CAGGCAGCAGGTCATGTGCATAGGTTTAGGAGTCT[C/T]GATGAAAACATTCTTAGAATGTCAGAGGAATCAGG
AX-168429501	scaffold2	1431442	TAGAAACCTATTTTGGCTCAGGGAAACTTTTTTCA[C/T]TGATGAAAATCCTCCAAAAGGAATGTGATAGACAA
AX-168429502	scaffold2	1432445	GAAATAGACAAATTCATCTCAAATTGTGATTTAAA[C/T]CGCCTAATGCAGGAGTTAATAGGAAATTACATCAT
AX-168429503	scaffold2	1433891	GTGCTGAGATCATTCAGTAAAAGTTCTGAGCAGAG[C/T]AAAGCCAAATTACAGGTTATAAAAGTTATTTCTAA
AX-168429504	scaffold2	1434625	AAGTGACGACAGAAGTGACGTTTCAGTTAGAGAAG[A/G]CTGTACTAAAGACAAGTTTCAACAGAGTATGTACA
AX-168429505	scaffold2	1436504	GACAAAGAGTTGCGTGCCCTTGTTGGATACCTCTC[C/T]TCAGTGACAACATGGACAATCAGAGATAAGTTTGC
AX-168429506	scaffold2	1437917	TATTGAAATGCATCCTCACACATTCAGCATACTTT[A/G]CAAGGCAATATGACAGTTGCCTTCACCTTTTAGAA
AX-168429507	scaffold2	1438667	AAATAACAAATGTTTGAATGAAGTTGGGACAAACA[A/G]TATTTAATATTTTATTTATTGCATGCTTATGTACT
AX-168429508	scaffold2	1440763	ATTCAATTAGATTTCACAAAAACGGACCCACCGAG[A/G]CTCCGGACTTCCATGGATCAATTTGCCGAGATGAG
AX-168619265	scaffold2	1441843	GAAATTTTATGCTGCCTTATGAATAAACGAGGTTT[A/C]CTCGCGATATTTATTAGATTCGTATAATTGTTCTC
AX-168429510	scaffold2	1442529	CCTCCACATCCAATGTTTGTCCCGACAACACCTCG[C/T]CATCACCCAAACGCTTTGGTGACGAAGAAGCAAAT
AX-168429511	scaffold2	1443647	CAGTTTCCTCAAATTACAACCCGACGACTTGGCAC[A/C]AGAGGGCAGTCAAAGTAAGCATATGACTCTTTGCA
AX-168429512	scaffold2	1444361	CCCGACATCAAAGATATCAAGCTGCCAGATGATGT[A/C]CCTGAAGATAAGGTATTCCGAAAAATTGTTTTTGT
AX-168429513	scaffold2	1445043	TTCCAGGTACAGAGTTTCTTGCTACACTTCTGGCA[A/G]GGGATGCCGGAACACATGATGGCGATTCTGGACTC
AX-168429514	scaffold2	1448819	TAAAAGAGGCCTTTATGGCAGCCGAGGCCAAAGCG[G/T]CTTCAAATACAATAACCAAAACTTCAGAGGGACTG
AX-168429515	scaffold2	1449526	CACAGAAAACACGTTCGTCCTACTTTCGAATCTAC[A/T]TTTCCTTACGGATCACTCTGTCACACGGCTAATAC
AX-168429516	scaffold2	1450041	ATCAAGATCAAAGTACTGAGATGACTCGACAGGGC[A/G]CGTTTTTCATGGAACTACAAGGCACAAGTGTTTCA
AX-168429517	scaffold2	1452313	TTATTTAACATGACTGACCTCTTCAAATTTGTTTC[A/C]ATTTACGTGCATAAACATAGAAGAAAGACCCGAAA
AX-168429518	scaffold2	1456745	AGGCAACTAAAACGGAAGTAAGTAGATCCATCAGG[A/G]GTACCCGGATTGACAACGACAACAAAATACGTAGA
AX-168429519	scaffold2	1466808	ATTGTCCCGTCGCTAGCCATATTTTACAACAGTTT[C/T]AAACAGTTTGGACGGCATCTTGTCATCGCAACAGG
AX-168429520	scaffold2	1469181	CATACTTGGTGGGTGTGAATACAAAGGCGTGATTC[A/C]AATACACCAAGTGATTAACGTTGATATCCGTTTGA
AX-168429521	scaffold2	1470916	CATACGATGCAGAATCAACTCCGAATATCAATATG[G/T]GGTTTAACGGATTTTGTAATTTGCCTGTCAGTGTC
AX-168619266	scaffold2	1471971	CCTGTCGTTATTCCTCATATAATCATTAATAGTTT[C/T]TCAATAGAAACCATGATCCATGTTTTCATACCAGT
AX-168429523	scaffold2	1472032	TCATACCAGTCACTTGCACGTAGAGGCACAGAATG[A/G]TATTTAGCCATATATCTATGCCTGGTTTTTAAACG
AX-168429524	scaffold2	1474662	CAGGTATGTGGAAATAGAAATCACTAATTTGTTTA[C/T]ACCTATACAAGTGCAAGATAAAATTAACGTAAAAC
AX-168619267	scaffold2	1476517	TATTCATGTAGGTAAGGATCAAGATATTTGATCAA[A/G]GTTTGCATACTGGGTGACCAGTTTTCTTTTCCTTT
AX-168429526	scaffold2	1477168	CAAAAACCATGGGAAGAGTGAATAAAGCCAAGGTC[A/G]CTGACGATGACCAACAGGTGAGCTTCGAAGCCACG
AX-168429527	scaffold2	1477266	CTGAAGTACCTCAGGGAGAAGCAACAGCTGTTTGA[C/T]GTCACATTCATTGTGGAGGGGCAGAAATTCCAGGC
AX-168429528	scaffold2	1478557	TGTTGCCTGTCCTGCAGGCCTGCTCTGATTTCCTC[A/C]AGCAACATCTGAGCATCGAGAACTGTATCGACATG
AX-168429529	scaffold2	1479492	GGTGTTGTTTTTGAAAATGCATTGTACATTTCCGG[C/T]GGTCTTCAGGACGCGGATGAAGAATTTTTCACGAG
AX-168429530	scaffold2	1480265	GCACTCTTTTATTTTGTTGATTTGTTTTGCAATGA[A/G]GTATTGAGATATTATAGGACATTAGACCAGCAAAT
AX-168429531	scaffold2	1482260	ACATTGGCGATGAAAATCACTATATTATGATATGT[C/T]CAGATTTGAGAGAATATAGAAAAGCTTATTTACCA
AX-168429532	scaffold2	1485580	GTATCCTTGCTCGAGTTCGTATCTAGGTCCCGTTA[A/T]ACGGTCAAGAAAAGAACCAAAAGGTCCACGGCGTC
AX-168429533	scaffold2	1485620	TCAAGAAAAGAACCAAAAGGTCCACGGCGTCCTGG[A/G]TGAAAAAACAAAATTAAATTACTGAAATACCACAG
AX-168429534	scaffold2	1486873	AACTGTCCTGATATATTTTAATTTTAGCAATAAAA[A/G]GTAAATCTGTCCAAACCAGTACAAAACTATTCACT
AX-168429535	scaffold2	1487120	GACCGACCAATGGTTGCAAGTGACGCACCCGAGTT[A/G]TAATAGGCCCGACGGATGGACCTTTCCCGGAGGCG
AX-168429536	scaffold2	1488724	TTGAGTTACACACCTTAACCACCACATCATTTTTG[A/G]TATGAGTGACACATTGTAAAGAGACATATGCGTGT
AX-168429537	scaffold2	1489776	AATAAATAATATTCAAGGGATTCATTGGCATCTCT[C/T]TTCTGATGTTAACTGTGCGTGGATTGTGATTTCGA
AX-168429538	scaffold2	1490308	TATAGTTTGTAAATGTATTGATGTGTAGCAAAGAA[G/T]AATAACTCTGACATCGCTTAATGGATTCAGTATTA
AX-168429539	scaffold2	1492241	TAGCCCTAGCGACTTCTAATCTTTATATATGTTTT[A/C]TTGGATAAATAAATAAAGGATTTAATGGCTTTGAT
AX-168429540	scaffold2	1493408	GACTTTTATCATCGATCTCGACAAGTAATCTCCTA[C/T]ACTTCACGCGGATTAGGACAAGGCGGGTCGGGGGA
AX-168429541	scaffold2	1494346	TCAGAACATTAATGATTTCAGGCAATAAAAGCATT[G/T]ATGTTTGTGTGCAAAACGTAATTTAACCCGCAATG
AX-168429542	scaffold2	1495534	TACAGAGACGCCATTCTATGACTTTAAAGGCTTTA[C/T]ACAATGTAATAATTCATGTTCAACCATGACAATTA
AX-168429543	scaffold2	1496237	ATTTGGTATATGAGTTGATTTAAAGGGACCTTTAA[A/G]ATTTCGTTCAAAATGATTTCGTCTTTGATTTGAAA
AX-168429544	scaffold2	1497580	TACATTACTTAGTATCTCATTGTGGTGAACTTTTG[A/C]GGTCTTTCCGTCTTCTATATATAAACACTGCAGCC
AX-168429545	scaffold2	1498224	TGGTGTTTTTGCAAATGACTTGAATAGAACCGCCC[A/G]ATTGAGAAAAGAATTGACAGGCAATAACTCGAAGA
AX-168619268	scaffold2	1499964	GTCTTTAAGCAAAACGTGTCTGTAATTTACTTGAC[C/T]GTTTCCGTTTGGTGATGATTGACTAAAAACAATTA
AX-168429547	scaffold2	1502797	CATCTTTTAACATTTCCCTCGTTCGTACACTTGTT[A/G]ATGAAAGTGAATTGAGATATGTCAAACAACGATAC
AX-168429548	scaffold2	1503495	CCATTCCGGGTCACTTACTTATGTATTGATTAAGA[C/T]TCAACAACAACAAAAATCGATGTATACCCTGCTTT
AX-168619269	scaffold2	1505531	ACTATTTCCATCGAAGAGTACACATCTATCTGGAA[A/G]CAGATAAGAGAGGTGCTTCTCCGACTTGGCGGACC
AX-168429550	scaffold2	1506372	TGTGGTGTCAACTGCCCTGATAAACTTCTACAAAA[C/G]CAACTACAGCAAATGTTCTCCATTCCCATGGAACG
AX-168619270	scaffold2	1506794	AAGTCACATGGTAGCCTACATGTGGGCAACCCAAA[A/G]GAGTTACTTCAAAAACAAATACGGAATTCTTCTTC
AX-168429552	scaffold2	1507311	ATTTATCAGTCTTCGAAAAATGCAAAAATTGCCGA[C/T]ATAACGGGACTTACTTCGTTGATGGAAGCGTACGG
AX-168429553	scaffold2	1508762	TCGAAAACTGGTGCTCAAAAACACAAAAGTGACCA[C/T]TGAGGGCAGACAAGCAATAAACAACCCAAGGCTGG
AX-168619271	scaffold2	1512426	ACGTATTGGAATTCTGAATTAAAGAAATCCAGAAA[A/G]AGAAAGCCTACAAAGCATAGAAAAGATAAGGTATT
AX-168429555	scaffold2	1512460	AAAGAAAGCCTACAAAGCATAGAAAAGATAAGGTA[A/T]TGCTTATTATTTTAGTTTATAAAGAGCTTGGGAAA
AX-168619272	scaffold2	1514480	GGAATGTTTCTATTCAATTACATGAATTTGTGTAA[A/G]GACAATGTATCATTTCGGAATATTTTTAATCATTG
AX-168429557	scaffold2	1517220	GCTATCTGCTGCTTTTTCTACAAAGAAATAAAGTC[A/G]AGTTAATTTCCAAACATTTCGAAATGATAGTTTTG
AX-168429558	scaffold2	1518261	ACTGTAAAAAGAAAAGGTAGAGAAAAAGAGCACTC[A/C]ATACCAAGCCAGGACTGTAGTATCCTTGGACATAT
AX-168429559	scaffold2	1518326	ACATATTTTTCACATATGGACACAAAACACCAGAA[C/T]GCTTGCTCCGCTGGCATATGCATCAATAGTACAGC
AX-168429560	scaffold2	1520508	TATGAGAAGTCAGGTTTCTATTCCAGAACACATTA[A/C]GACATATTAATGGTTAAAATCGCTACACACACATG
AX-168429561	scaffold2	1521508	ACATTGTTTTAAGTCATCTTTTATGCTTTGTTCAT[A/G]TCTATGTGGTATTGTAAGAATATTAGTTAGAGACC
AX-168429562	scaffold2	1522260	GTGAGATGAAATTGCAATTTCAGTTGTATTTAAGT[G/T]TGTGTGTCATCAGCAACATCACGACACTATACGTA
AX-168429563	scaffold2	1523658	TTACTTTCCACCATCAAGTAATTTTGACATTGTGT[C/T]TCTTCGACATCAGGCTGATTTTGCAGAGGTTGTTA
AX-168429564	scaffold2	1524512	TAAGTCATTTATGGGTCATTTTATGAGGAAGCCAG[C/T]TAGTGTGTTTTGGACAATTGCCAACTTGTGATATC
AX-168429565	scaffold2	1525136	TTGTTGGCCTTTCATATGGTGTTTTGAAGCTGCCT[G/T]GAAATTTTGATGACTGAAAAATGACTGCTCCAAAT
AX-168429566	scaffold2	1526793	GAGAAGTTCAGCGCTGTCAAGAGGGTAGCTGAGAA[C/T]AACACCACAAGTATGCAGAGTTCTGGAAACACTGG
AX-168429567	scaffold2	1527016	TCCAAACAAACGATCTGGAATGCAAGGGAACAGGA[A/G]CCGCGGTGGCTACATGAGTAACACAAGACCGCCAA
AX-168429568	scaffold2	1528545	TCAGAGGTCAAGGCCACCAAGCAGCAAGGGGCCTC[A/G]GAGAGGGAGGCCAACATTGAGTATGTCACTAATAT
AX-168429569	scaffold2	1529057	ATCTCTCAGCCCATGCATCAGTATACCTATACTGT[A/G]ATGCCACCAATGCCCCAAGGGGGACCTCAACCTGC
AX-168429570	scaffold2	1530635	CCTAATCCCCAGCCTGGACAAGTACAGCATCATCC[A/G]CACAACCAACAATTTCAACAGCACATGGGAGGTTA
AX-168429571	scaffold2	1531986	ATGCCAACAGGGTACCAAGGATCTAATCCTAATAA[C/T]GTTGTCCACCCTTTTGTTCAGCAAGGTAAGATTGC
AX-168619273	scaffold2	1532330	GCATTTGCACTTGATAAGTGGGTAGGCAGTATTAA[C/T]CTGGAATGAATACTAACTGCATTCAGTTGGATATA
AX-168429573	scaffold2	1533872	TCTCTTTTAAGCAAGCTTGTCACAGTTCAAGGCTT[C/T]TGCATTTGGGTCATTCTCAAATTAAAGAATGCACT
AX-168429574	scaffold2	1535573	CAATATTTGAATCAGGTGTGATATTGCATGATAAA[G/T]TATTAATGTGAATGTCATTGTAGGCAACAGCTGCG
AX-168429575	scaffold2	1536412	AATCACAGTTTCTTTCTTCACTTGACTGGTAAATT[C/T]CTTGGATCTACCCCAGCTTTCTGTATTTTCAATGA
AX-168429576	scaffold2	1537669	TTATCCAGCATAATAATGTCACTGCCTGCTTCTGC[C/T]GCCTCCAATGCTTCGTCTACGCTGCGACATTCTAC
AX-168429577	scaffold2	1539988	GCGGACCTTGCCTGTCACCTTTGCAACACACTGTA[C/T]TGGTTCTAAGAATTCACCTTCGTCATATTCCCAAG
AX-168429578	scaffold2	1540553	CGATATATTCATTTTTGAAACGACCCTTGAGATAC[A/G]AAAACATAAACCGAAACCGGAAATCGACTGCTTTC
AX-168429579	scaffold2	1541981	TGATACCAGGGGACAGACTCATTGAAATCAATGGG[A/G]TTAATGTTGAGAATGTTTCTAGGGAGGAGATGGTG
AX-168619274	scaffold2	1542664	GTTAAACATGCTTAGTCACAGGACATGCGATAGCA[C/G]CTCATTTTCTGTGCAGCGTGCACATGCATATTATT
AX-168429581	scaffold2	1542830	TATCAGAAGTGAAAAGCAGATCACCACTTGATATT[C/T]AAAAGGGATGTGTGTAACTCATTCTATATTGAATA
AX-168429582	scaffold2	1544065	AGTCTACCTCAATCTGCATTAGCTTAAGCCGTATT[A/G]ACATTCATGTGTGGTGTTTGATAAAAAATTGATTT
AX-168429583	scaffold2	1545741	TGCCAATTTCTGTCACTCACAATGGCTTACACTAC[A/C]GATATTGTACTACAGAGAAAAATATCTTAAATGCT
AX-168429584	scaffold2	1549937	TTTTAATGTCCTAGCAAATTCACCACCAATGCAGT[A/G]TATTGTCAATATCCAAATAAGAAATCATTATCTGA
AX-168619275	scaffold2	1552533	TATCTGGCTGGAGAATTTTCACTGAATGTATAGAT[A/G]GAATCTCTGTTCCAAAGTGATGTCTTAATTGGAGC
AX-168429586	scaffold2	1553705	TATAGCTTGATAGCGGAGTTGGCTTAAGGGAACCA[C/T]GTTTTAGACTCCTAGTCTGGTGTATTGAATGATTT
AX-168429587	scaffold2	1556804	TTGACTCGGAGGAGAGTTTTAGCACGAGTGATTTG[A/G]CAGATAACCGACTTGATTTTGGAAAAACTACACCT
AX-168429588	scaffold2	1557653	AAAGTGTGACAAATGAATTTTCACGGATGCCTTAT[A/G]GTTTGATGTGGCATAATTCATACGGGATTTCTTAT
AX-168429589	scaffold2	1558543	GAAACTAAGACATCCAAAGGTGGAAAATATGAGTT[C/T]CATGCAGGATAGTCCAGAAGGTGGGGAGGTTGTGG
AX-168429590	scaffold2	1559101	GTCTGAATACCTGGTAAAGTTTACATGATGGCTTT[C/T]AGTATCAAGTTTCAATCCTATTTCACTGTTGATAC
AX-168429591	scaffold2	1563519	AGAAATGTTTTGTTTACTTTCAGAAAATATACCGT[C/T]ATACTTCCTTTTGATATCATTTTTCCCTAAACAAG
AX-168429592	scaffold2	1565852	GCGGTGCATTTAGTATTATTTTCCTTCTTCCCTCT[C/T]GTATATCCTTGCTTAATGCTTCAAAGCTGAATGTC
AX-168429593	scaffold2	1566029	TTTCTGGACTAAATAACGAAAAGCTGAGGATTTTC[A/G]GTGATGTTGATTGACACATAATGCTTGTAGACCAT
AX-168429594	scaffold2	1567648	CATCATGATGGGCCGAAGTGGCAGTGGCAAGTCGG[C/T]CTGTGCCAAACACATCCTGTCCTACCTGACCCTAG
AX-168429595	scaffold2	1568854	AGCTTCCACGTCTTCTACCAGATGTTGGCCGGACT[G/T]GACTCCAGTCTCCGGAACGAACTCCAGCTCAACGC
AX-168429596	scaffold2	1569274	GATCGTCAAAGAGCTGCCGCTTCATGGAGCAAGAT[C/T]TTCAACGCCATGGAGGTGATTGGGATGTCGGATGA
AX-168429597	scaffold2	1570613	TTTCATGAATCTTGCAGGGGAAGCCCAGCTGACAA[A/G]GGTCAAGGTGACTTTAACACTAATGCTATGGAGGC
AX-168429598	scaffold2	1571216	AACTACGCCCAGGAGAAGATTCAGATGTTGTATCA[C/T]GATTTGACCTTCACCCTCCAACAGGACAGATACAG
AX-168429599	scaffold2	1572931	GTCAGAACATCTTCCCAAGAAATAAAGGAGAGTGA[C/T]AAGAAGGGGTTGTTGTGGATTCTGGATGAGGAAGC
AX-168429600	scaffold2	1573021	GAGGACAGCTTCATGGACAGGCTCTTCACTCATCA[C/T]GGAGAACAGAAAGTCAAAAGTAAGCGTGCAAACCC
AX-168429601	scaffold2	1574487	CTGCCTCAACACAATGCTGGACTGTGGGAGCTCAA[A/G]CAGGGGTCCTCCCCCCAGGACAAGCCCTCGGATGA
AX-168429602	scaffold2	1575405	GCAGGTGCTCTTAACAGGCTCGAGATGGCTCGAGA[C/T]GAGAAGATAACAGGAACAATTGTCAATTTACAGGC
AX-168429603	scaffold2	1576650	AAAATTGACATATAATTTAATATTCAAAAGTTAGC[A/G]GAAGTGACGGCAGATTTAGCGGAGGAACATGACAC
AX-168429604	scaffold2	1577162	ATGCATTTGTGGCAAGCACAAGCCATGGAGGGAAT[A/G]GATGAAGACTTTGGTGATGGTAAGTCTGTCTCATT
AX-168429605	scaffold2	1578480	GGGGTAATATTTCTTGGTTTAATATTTCCAGTGAC[A/G]AGTATTGATGCATTTGTACATACACACATCTACTC
AX-168429606	scaffold2	1579004	GCCTTGTGTTCCGGCATATTAAAACTAAATGAAAT[A/G]GAATTGATGGTTGGTTGGAGAATTCAGTGATCTCA
AX-168429607	scaffold2	1580646	TACCGGAGTATATAACATTGGATTATCTCCTCTTG[A/G]GTTTTAACTCCTAATGCTTACGGGAGTTTGAACAA
AX-168619276	scaffold2	1581555	AATTAAGTCTCTAAGTAGACAGATTAAGCAGGCCT[A/G]GGACACACACAATATTATCAAGGTTATTATTAAAC
AX-168429609	scaffold2	1582821	GAACCTTGTGTTAAACAAAGATTCGCCCCTAAACT[A/C]GCAGTCTGTTATTGATTATACAATGTAAATCTAAT
AX-168619277	scaffold2	1583234	TCCCTCTCTCCATCTTTTGAGGTTTGCTCTCTAGT[A/C]ATGAATACAAAATCAACAATCAGACAGGTGAAGCC
AX-168429611	scaffold2	1585706	GGAAAGTTGAAATTTAAAGGCTTGTTCTATTTTCT[A/G]CCAGGTTTCAATGTGAACCACAGTGGGAAGAATTC
AX-168429612	scaffold2	1587302	CATGAACTGGAGTCGAAGATCAAGGATCAGGAGGA[A/G]GAGCTGGATGACCAGGCAGGACAGATACAGCAGCT
AX-168429613	scaffold2	1588512	GAAGAAGAATATGATGACAAGAAGAAGCTCCAACA[A/G]GAAAAGAGGGACCTGGAGAGACAGATTCAGGAGCT
AX-168429614	scaffold2	1589682	TACAAGGCGGTCGTCGCGCAGGCCTCCTTGGACCA[C/G]AACATGATCTCCCAGCAGTCCCAGCAGATAGAGGA
AX-168429615	scaffold2	1590242	ATTCAGTAGATAAATCAGCAGTATCCAGGTTGGAA[A/G]GCAAAATAAGAGACTTGGAGAACAAATTAGAACTA
AX-168429616	scaffold2	1591214	CAGAAGCATTCAGATCTCAAGTTAGCCTTCAAGAG[A/G]ATTTCAGACCTACAAGCTGCACTAGAGGAAGACAT
AX-168619278	scaffold2	1592044	CACTCAACACTACCGCCACCCTCATCAAGAGTCCA[G/T]GTCCACCGACAGCGAGGACTCTTTGTTGTAGTTTT
AX-168429618	scaffold2	1594516	GATTTTTCATCATATTCTGGAATTTCGCCATTCTT[C/G]GAAGACGTTAAGCTAGAATCTTTCCGAGATTTCCT
AX-168429619	scaffold2	1595301	TAAAATAGTTGGGAAAATATACATGACATTTCCGG[C/T]GGAGGAGATGCTAGCGCGGTAATCTCTCATACCGG
AX-168429620	scaffold2	1598173	TGATTCGAGTCCTCGGCATATTCTGGAATTTCACC[A/C]TCCATTGATAATGAGTGCCCAGGCTCTATTCTATA
AX-168429621	scaffold2	1598289	TTCTCCTGTTTTTACAGAACGGATATCCGTTATCT[G/T]AACAACGCTCTCGTCATTTAGGGCCTTCTCTCCTT
AX-168429622	scaffold2	1599204	CTTCTCAACAACCTCCACTATGTCTCGTAAAGCCA[C/T]TCCTATTTTCACTGTCACGTTGTCATCTTTGCCGC
AX-168429623	scaffold2	1600559	CATACTATTTCTGTCTTTATATTTCTTTTATTTCG[A/G]TAGAAGCATGGTCTTAACAAGAGTTGAATTTCAGG
AX-168429624	scaffold2	1601021	TTTTGGATATTTCCTTGTACGAAGTAAATAAAAAC[A/C]AATAAATTACGTACCTTAAATGAAAGGATGGTGAT
AX-168429625	scaffold2	1602259	ATTATCAATGATTCTCGTTACCATTTCATAATAAA[C/T]CATGAAAAACGTTATTCACTACTTACGTTTGCATT
AX-168429626	scaffold2	1604439	GGCGCAGTCTCCGCCGAGGATGGGAGCATGTCCTG[A/G]ACCAGCAAGAGGAACACGGTGAGGGAGAGAAGAAC
AX-168429627	scaffold2	1604756	TACCGTGCGTTTCTTGCTTCTCATGTCAATGTATT[C/T]ACCACTGTATATCCAGGAACCGAATTTAAGACTAC
AX-168429628	scaffold2	1605141	TCTCGCAATGCAATTTCGATGTTCACGACGAGGCG[C/T]TTTCCATTCTTGCAAGATGGCATCACACTCGACAG
AX-168619279	scaffold2	1607826	TATCACAAAGCACGGGAAGATGATAGTCACCATGT[A/T]AAATGTCGGCTTTCTTCGCAAATGGATATGCAATC
AX-168429630	scaffold2	1607870	GCTTTCTTCGCAAATGGATATGCAATCTGATATCG[A/G]GAAAGGGATCCGTGCAACATGGATAGTAAAACACG
AX-168429631	scaffold2	1608201	ATTACCCTCGTCGCTAATGCCCTCGAAAACGAAAA[C/T]GTCCGGAGTCCATATTTTATCATATGGGAAGACAA
AX-168429632	scaffold2	1609074	GTCCATAGCATGTAACTATGACGTCATTCTGTTCA[C/T]GAAAGATTTTAGCACGTTTCAAAAAATTCTGCTTG
AX-168429633	scaffold2	1611197	CGGAGTGCCTTGCTTTTGATTGGCTGTTGTGACGT[A/G]GAAGATGTTTTTCAATGCTTTTCACGGCATGCATA
AX-168619280	scaffold2	1611331	AACTTCCGAAGTTTGTCCAGAAAGAGGCTGCGAAG[A/C]ATGGGATGCATTTTGTATCTCTCTGGAGATTTATA
AX-168429635	scaffold2	1612343	TCAAGAAGAATGTAACAGCAACAGTCGCAGAAATT[C/T]GATGCATCTTCTTTTTCTGAACGGGTGTCCTCTTG
AX-168429636	scaffold2	1618150	GCCTTGAAATCCCTTCTTTTCGGGCCGAAGGTGCT[C/T]TTAACAGACCCTTTGTTTTGATCAGTTCCTCATCA
AX-168429637	scaffold2	1620062	GGATGCTGAATCCTACTTGGGAGCCAGTCTTTCAG[A/T]AACCGAGGCGATAGACTTGACGAAGGAGCCCAGCT
AX-168429638	scaffold2	1621500	TGATCTTACTTGGAGTATTGCACTTTGTAGTGAGT[A/C]GTAATCTGTCCACTCTGCGAGGGATGGAGGGGATG
AX-168429639	scaffold2	1622919	TGTTTAGTGTTTACCTGCATGCTTTGATCCAGTTT[C/T]TTACACCCTTGGGCATAAGCTGTCTCCAGATCCAT
AX-168429640	scaffold2	1623530	TGACTAGCGAACATTTTGGCTTTGTGGGTCTCCGT[A/G]CGACAATGGAGACACAGTGCTTGGGAGCAGGTGTT
AX-168429641	scaffold2	1624042	CTCCCGAGAACTTTGATCCACCAAGAATTTCATCA[A/G]GTGATCGGAGGAGGGCATAGATTCATTATCCTTTA
AX-168429642	scaffold2	1627355	GTTCAATATTTGACTAAAACGTGATTTATGTGCAG[A/G]ATATACATGCTTTAATTTACCGATATAACATTTAC
AX-168429643	scaffold2	1628571	CCTTCGGCGCGTTTAGGCTGCGGTTCTACGACCTC[C/T]TCCTCCATTTTACTGATGGTACTGCACGAGACGCT
AX-168429644	scaffold2	1630655	ACCCGTTTAACCAGACTTACCTGAAACGTGAGGAA[G/T]GCGTCGTTCTTTTCATGGGCTATCAGAGTCAAAAA
AX-168429645	scaffold2	1631581	CGTTCCACCGAATCCGTACGGAAAGAATCCTCCGT[G/T]ATCAGTCCAGTTTTTCACATCGGCAAAGTAAAACC
AX-168429646	scaffold2	1631766	CAAATGCAACAAAGTCCGGATAGTCCGATATCCAT[A/T]CATTATTATGACTCAGATATCCTATGTTTGTAAGC
AX-168429647	scaffold2	1632913	TACCTCCATCAGAATAAAGTATTGATTCAAATCGC[A/G]CACCAAGGTATAATCACTCTCAGAACGGAATCTCG
AX-168429648	scaffold2	1633971	TGGCTTGATGGAGAAATTCTCACCAAAGACATGGT[C/T]TGCCACGTCCGATGACAACGTGGAAATGTTTTTAT
AX-168619281	scaffold2	1634174	AGCTACACATCTGTCTGATACAATAATAAAATACT[G/T]CATATCCGGATCAGACAAGGATGTATACACACCGC
AX-168429650	scaffold2	1651116	TATTAAGTATAAGGTAAAAGTATGTGTATTGTTGT[A/G]ATGTAAACATATGTTGTATGTATTTCAGAGTAAGG
AX-168429651	scaffold2	1663900	ATTTGCCACAACTCGAAGTGTCCCTACACATGCGA[A/G]TATCATACCTGCAACTAAAACGCTCTCTCTGAGTG
AX-168429652	scaffold2	1663943	CCTGCAACTAAAACGCTCTCTCTGAGTGAAGAAAT[A/G]AAATATTGTTTGGTGACAGTCACACAGACCACCTT
AX-168429653	scaffold2	1664148	TAGATTACCCTAAAGCGTATCCCCACGCTACAACC[C/T]TTTGCTGCAAATTGATAGAACCTCTATCAGCCCAG
AX-168429654	scaffold2	1667480	AAGTTCTCACCCAACGTTAGCGAAACAGCCAAAGC[A/C]GGAGGACTTGGAGATGCTGGGAAAAACGTAGAAAT
AX-168429655	scaffold2	1668560	ATTTAAAAATTATTTCACGCCCTTAAATTACATGT[G/T]CTTTTATGACGTCACGTAAATGGAGTATTCCCGCA
AX-168429656	scaffold2	1671951	TTGAATCAAGGGATGGAAGATCTGTTAGAGTTGAA[A/G]AGGAAAATATTGGAAATTGAAGAAAGAAAAGTACA
AX-168429657	scaffold2	1677745	TGCCTTTCACTGAGATTCTGAATGTATTGTTATAG[A/G]TTGTTTACCATGCTGATGTTCACTAGAAATTCGTG
AX-168429658	scaffold2	1678301	CACGGAGACCGTGTATTTACTTTTTACCTAGAATT[C/T]ATATATGACCGATCTGTGTTGAACGTCCACGGTAT
AX-168429659	scaffold2	1682382	AAACAGAAATGGACGCAAACTGGATCATTTGTCTA[A/G]TTCTCATGTTTATAACTTACAGTGACGGTGAGTCA
AX-168429660	scaffold2	1683033	TGTGTGGTATAGTACATGTAATGATATGAAGATAA[C/T]ACCAGAAGATCCTGTTTTCTGGAATGAAGATGCAC
AX-168429661	scaffold2	1686789	TGTGTGATGACTCCTGGGATAGCAAAGACGCGTCT[A/G]TCGTCTGCTTTACTTTAGGATATTCAAGGTGGCTT
AX-168429662	scaffold2	1689616	GACGAACATGTGTTTCAAGTTTCTACGTTAGGCGA[C/T]CTTTCACTAATTATAAATGCAGTGCGAAACAAGAC
AX-168429663	scaffold2	1690944	ATAATGGAGGTGTTCGAGTAGGTCTCTTGTCCTAC[A/G]GCACCAAGGTCACTGTTGAGTTTAAGCTGAACTCG
AX-168619282	scaffold2	1691817	ACAGTAGCAGAGCATATGTGATTGCTCAGCTCAAC[A/G]GGTTATCAACAAAAAGAGACATAGTACGAGTTATT
AX-168429665	scaffold2	1692031	CAACCCTTACGATGCCTTCAGAGCAGCTGAAAAAG[C/T]GGAAAGGGAACAAATTAACATATATTCAGTGGGAT
AX-168429666	scaffold2	1694407	AGTGTCGAGAAGTTGACGGATTATGTGAAGGGGGA[A/G]AGTGTCAGAACACGATCGGGAGTTTCGTCTGTGTG
AX-168429667	scaffold2	1707382	GTATCACCCATGATGACACGCTTTATCTAACATCT[A/G]CGGAATGGAATCCTACCAATATACCGTTAAGTGGA
AX-168429668	scaffold2	1708142	CTCTGAAGAAGTAGAGCAATATAATTGTTTCCGAG[C/T]ATCAGTATTTTGATTTACTCGACAAAGACATGACG
AX-168429669	scaffold2	1708408	TCTCCATGTTGCGAATTGAAGTTGAATTGAATAAT[C/T]GAAGGTCTCTTCTTTTCGTCATTTTAATGATTTTA
AX-168619283	scaffold2	1709023	AGGAAACAGTAGTGGCCATTTCCGATGTTGAGACA[A/G]GTGTTTGTTGAATCGTCGTAGTGTCCATGTCTTAA
AX-168429671	scaffold2	1710950	GGCCCACAGACAAACTATACCGTAAATTTATTTTA[A/G]ATTCCCACTATTCATCAGAAAAGCATCTCCATATT
AX-168429672	scaffold2	1711491	CCGATGGAGGGAAGAGTGGAGATTTATTATAACAA[G/T]GAGTGGGGTACTCTTTGTGATGACTCATGGGATAG
AX-168429673	scaffold2	1713984	TTCACCTCTATGTAGTAGGACTCCATGGAGCCTCT[A/T]AGTCAAGCAGTTGATAGAATGGCGTTGTGTAATAT
AX-168429674	scaffold2	1714892	CGTCACTTCCGAGTGATGAGCACGTATTCCAAGTC[C/T]CGTCATTTAACACTCTTTCACAAATTTTGAGCGTT
AX-168429675	scaffold2	1715763	CAGTAATGATTAACAATTGTCATTATTTTTGCACA[C/T]GTCTTTTCCAAAATATTATTCAGCATCCAATGTTA
AX-168429676	scaffold2	1716466	TCCGATTTTTTTGATGAGTCAGATACTTGCAACAC[A/G]TCACCTTGTCCTGTTAATGGTGGTTTTGGAAATTG
AX-168429677	scaffold2	1717663	AATGGTCATTTTTCCGAGTCTCTAAATTGTAATGT[A/G]CATCAGTGTCCCATTGATGGTGGGTTTTCTCTCTG
AX-168429678	scaffold2	1718233	GGTTTTAGTTTCTGGAGTGAATGGTCGCAATGTTC[A/G]GAAACTTGTGGCGGTGGCGTACAAGGAAGAAATAG
AX-168429679	scaffold2	1719669	TTACCGGATTGCGATGACGCAAGTGATGAATTACC[G/T]GTTTTATGTAAGTTCTCATCTTTAAATATCTCAGC
AX-168429680	scaffold2	1720150	GGGTGAGTGGGTCCGGATCCTGTCCAGAAGGCCTA[C/T]ATAGTTGCCCTGATGGTTCTTGTGTATCCAGCAGT
AX-168429681	scaffold2	1722266	CGCGCACGAGGTGAAGCCAAAGGTGAAACAGTAAT[C/T]CTGGTAGATGATAATAGCAAGTCCGGCCTCAATTG
AX-168429682	scaffold2	1723954	CTAACTTGTCTGCACGTTTCACTAGAGTTTGAGTT[A/G]AAATACGGAGATGGTACATATATATTTACCGTGCA
AX-168429683	scaffold2	1725605	TTAAAATACAATTTAAACGGTCAGTTTTGAGACAG[A/G]AATGTATCTTCTAAACAACAATTTTCTTCGTAAGT
AX-168429684	scaffold2	1727980	AATCTAGGAAGTTCATCAAAATTATCAGATTTTGT[C/T]TTTCAGAACTGTCACTGACTTCTGATGTTAATGGA
AX-168429685	scaffold2	1728047	TGGACGCGGTAACAGGGCTCTCTTAATTGCAAAAA[G/T]CATTTACATTTATTCTATACTCGAGAATAGAAATA
AX-168429686	scaffold2	1729224	ACATGTTTGGATTGAGTGACAGGTTGAGAAATGTA[C/T]GTAGAAACAACATACGTTAACAAAAATTGACATAC
AX-168619284	scaffold2	1731704	ACTGAATAACGCCACTTGTCTACGTTATTTTGGGA[A/C]AACCCTCGTACAATCGCTATTTGATATTAGTAGCA
AX-168429688	scaffold2	1736845	CATTAAAGCACCTAATATAAGACTCGTTGGTGGAA[A/C]TGATTCACTGGAAGGAAGATTGGAAATTTTACATA
AX-168619285	scaffold2	1740136	GATGACAAAGATGCAGCTGTCGTCTGCTCAATGCT[G/T]GGTTACAGCAGGTAAAATGTAGTATGAATGTGTAA
AX-168429690	scaffold2	1766467	TTTTCGATTGGAGTTGGAAGTGGACCTAAAATAGA[A/G]GAGCTTCAGTCTATCGCATCGTCACCCAGCGATGA
AX-168429691	scaffold2	1767513	ATATGGAGGAAAGCATTGCGAAGGTAGTTTGTCTG[A/G]GTTTCTAAATTGTAATGAACATCAGTGTCCTATTG
AX-168429692	scaffold2	1768836	AATGTCACAATAAGGTCCACTGTATAGACAAAGAT[C/T]ATGTTTGTGATGGTTTACCAGATTGTGCTGACAAT
AX-168429693	scaffold2	1769963	AAATCGTATTATTTGTTTCATTTTATTTATTTAAC[C/T]TTTTTGTATTAATTCTCTGAATAGGCTCACAGTAA
AX-168429694	scaffold2	1770027	ACAGTAAATATATTCACTCTATACGTAATCATTCA[A/G]TATTATTTCATTGCAAATATATATTTTGATCGAGA
AX-168429695	scaffold2	1771585	GTTTTGCAAAGGCACAACCACACTGATATGAGTAT[G/T]TCATGTAACCTGTCCAAAATATTTATGCAGCACAT
AX-168429696	scaffold2	1772468	GCATTCTACAAGACGTCTCACATTAGGTAAGTTCC[G/T]TAGGACTGGGAAAGCATAAGTTTTTGGTTCGGATA
AX-168429697	scaffold2	1782455	GCAGTGCTTGAGATCTATATTGCAGATCATCTTGT[A/G]AAATGAAATGGGTACCTTTGTTGGCTGCTTGTCGG
AX-168429698	scaffold2	1785381	TTTGATTTTCATACTCTGTCAGCTTTGCTATTACA[G/T]TTGAATGTACTTCTTCTTTTAATGAGTCATCTTCT
AX-168429699	scaffold2	1787670	ATGCTGATATCTCTGATGTGGCAAACTGGTGTACT[A/G]TTGATTCAACAGACAGCAACTTAAATCAGGACGAA
AX-168429700	scaffold2	1791655	AATCATACTGATATAAAAATTTCCTATAGTCTGTC[C/G]CAAAATGTTTATGCAGCAAATTTGGACGATTTTTG
AX-168429701	scaffold2	1791661	ACTGATATAAAAATTTCCTATAGTCTGTCCCAAAA[C/T]GTTTATGCAGCAAATTTGGACGATTTTTGATAAAA
AX-168429702	scaffold2	1793643	TGCATGTACTTCCTGGTCATAGGGATAAAAGAATT[A/C]TGTTTACGATCTTCGAATTCGTAATACTAGTCATC
AX-168429703	scaffold2	1794462	ATGGTTTTTAACAATTTATACTGTGACCTCTAACT[C/T]ACAATTACAATATATAAGTAGCTTTAGTGGTCTCA
AX-168429704	scaffold2	1795986	CATGTTTGAGTATATATATCTAGAAGTTGTAAAAT[A/G]TACCAACTAAAATGGCTTCCTGATTATAAGCCTTG
AX-168429705	scaffold2	1796017	AAATGTACCAACTAAAATGGCTTCCTGATTATAAG[C/T]CTTGTAGTAAAATGTTCCAATGTTTAAAGACCACA
AX-168429706	scaffold2	1797844	CGATGTCTAGCATATGTTGACAAAACATTACAACT[A/T]AGCTGAGATTACGTTGGCCTTACTCCTATCATGTA
AX-168429707	scaffold2	1798760	GTCTAAGAGTTCTCGTAAATTTAATGCAAATAAAT[G/T]ACTACAAAGTAGACAAATGTTTTAATTGAATGGGA
AX-168429708	scaffold2	1799555	TAATTTGAATATTGTAGATTGTGGGAATGCAGACA[C/T]TCTGATTATCATGGATGAAAGCGGAAGTGTTGGAT
AX-168619286	scaffold2	1800896	TGCCTTGTCCAATTAATGGAGGATTCACTGAATGG[A/G]GCAACTGGACTGATTGTTCCAAAAGTTGCGGAGGG
AX-168429710	scaffold2	1801402	AACACTCAACCGTGTCCAGTTGATGGACACTTCAG[C/T]GAGTGGGGGACATGGACTCTTTGTTCTCATAGCTG
AX-168429711	scaffold2	1803953	AAAAGACGCAACGCTGTTTCAAAGGAGTTTCACTG[A/G]GAATGTATTTGTGCATTGACAGGCTATGGTGGCGG
AX-168429712	scaffold2	1804023	GTCAAGCCGAGATGACTTGTCCAGAGGGCCTTTAT[A/C]GGTGCCCGGACGGTTCCTGTAAAACCGGGCCGGAA
AX-168429713	scaffold2	1806886	ATTTGACTATAGATATTGACTCATTAAACACACAG[A/C]TGCAGTATATTACAATTCTTGGCTACCGTAACATA
AX-168429714	scaffold2	1807594	AAGAGTACAGACACGTCCACACAGCTTGTCGCATC[C/T]AACCCCACTCTTCAAACCAATAAGCAAGTTAATTT
AX-168619287	scaffold2	1808232	TATGATTCAATGGTTGTACGAAGTTCTGAATGCAT[C/T]GAACATGCAAATACTTGCAGAGTACAATTTCTTAG
AX-168429716	scaffold2	1809422	GTTCCATCTCTTTTGGGTACTAACCCTATTGGTGA[C/T]AATCTAAGGTTAGGTAAGGGACTAGTGGTGAATGG
AX-168429717	scaffold2	1811674	CATATGCCGAATTCCACCTTGTAGGCACATCAATT[A/G]GTAATTTGTGAGCAGGTAATTGTAGAATATCAGCT
AX-168429718	scaffold2	1812957	GACGAGACATCCACATTTCCATGGTGTCGCCTCAT[A/G]TGGCTTACCAAATTTGTAGTACCCCCAAAATACTT
AX-168429719	scaffold2	1825930	CAACCCCCACTGCAAGAAACGGATATACCACCTTT[C/T]CCTATGGCTAAAATGGGACTTGACTTGTCTGGACC
AX-168619288	scaffold3	3702	CTGAGAAGACATTATGCTGCATGTCGTACAGTAGA[C/T]ATTGATCTTTGATTGCAGTCATAAAATAGAAACAC
AX-168429721	scaffold3	5416	TTAGTTTTCAATAAGTGGTCCCCATACTTTCAAGA[C/T]GGTTTTGTATTGTTGTGATTTTATATTGGTAGGCG
AX-168429722	scaffold3	6181	AGATGGTCGCAATACAGAACTCCCCGTGATTATAA[A/C]CCAAACCTCTTGTCTGACAGATAATTCCAGCAGAT
AX-168429723	scaffold3	7235	GTGACTCATATTGTCATTTAACTCCGAAGTGAGTC[C/T]AGAATAACCATCTTATTGTGAAACCGTTTATCACG
AX-168429724	scaffold3	8538	AACGACAATTTACAAGTTGTCGCCTTTCCATCAAT[A/G]AAATCTTTGCCGTTTAATGTCGGGCAGTTGAAATG
AX-168429725	scaffold3	10345	TTGGGGTTCTGAATGAAGCCAGATTTGATGTTTAT[A/G]TTGTAATAAACAGAGTTATTTCTCTTTCAACTTGA
AX-168429726	scaffold3	11513	CTCCCCTAATTTGTGGATTTCTTGCGAGGATAAAT[A/G]AAAAAGAAACTAGCGGCATGGTGATTTTGAATGTT
AX-168429727	scaffold3	12819	GTGGATCTGTTAAAAGGGTGCAATCCCATTGTGTT[A/G]ATGATAATCATCTAATTAAGTTAAACACCTAAGAT
AX-168429728	scaffold3	13099	GATAATTTGAAAAACATGCACTGAGAACCAAAAGA[A/C]GACTTAAGAAACACAAATTATGTTATGTCATGTTT
AX-168429729	scaffold3	14054	ATGTGTGACTAATCTAGTTAATTGGGTCTCATTGC[A/G]GAATACAGACACAACGATAACAATATCAATACAAT
AX-168429730	scaffold3	15257	GAACTAAGCCTTATTTTTTTAACACATGTTTTGAT[A/G]CTGATCCCAGGTTAACATTTAAGATGGAAGTCATT
AX-168429731	scaffold3	16791	ATGATCTTGAAGGTTGTGTGCTAGTCAGTCAATAT[G/T]ATTTACAATGGGCTATCATGATCAGCTTTGCACCA
AX-168429732	scaffold3	17677	GATGCATCATCTTGTAATAACTGTTTGATGCAGAA[C/T]ATTTTCATGAGAAAAAGGGGAACAGTTTTCTTTCA
AX-168429733	scaffold3	18199	TACTATAGACCGGAGGACGAGGGACGGATGGAGTC[A/G]GAGGTCGAACCAGACAGTGACCATGACGACACGGA
AX-168429734	scaffold3	19492	TGCAAGATTAGTTAATCAGCCTCTCTTTTAGAATG[C/T]GTGTGTTCCGCAAAATAGACAAATTTCCAAGCAAT
AX-168429735	scaffold3	20783	CTCACTTAATTATTTCACAAACTCAACTCAGAATA[C/T]ACAGGTGTAATTACTCCTCCCCAAGTACTAATTAT
AX-168429736	scaffold3	21269	ATAACATAGTTTACTATAAAGGGATGCAACTTGTC[C/T]GCCTGTCTGTCTGTGCAGTTGGATTTTGATTGCAT
AX-168429737	scaffold3	22494	TGCAACAGATTTTAAGCTGCAAGTGTCCTTCTGAT[G/T]AAATCCCTGTCATCGCATTGTGACCAGTGAAGCAT
AX-168429738	scaffold3	23720	TAAACAAGCTTGGCTGTGTGGAGAGAGTAGCTATT[C/T]CTGGGCGGCTTCTATCAGCACCCTACAGCTGGGGT
AX-168429739	scaffold3	24448	TTAATCAGTGTTAATTAGTACCTCAGAAGCCTAGT[A/G]ATAAGGCAGGAACCACTTGACAAATAAATCACATA
AX-168429740	scaffold3	26729	CTGCAGGTCGTGCACCCAAACACTCAGGTTATCTC[A/G]GCTTACATGTAGTTATCTCGGCTCGACAAAGATTT
AX-168429741	scaffold3	27802	TTGGATGTATAACAAATACAAGTTGGTGATATTTC[A/G]TAGTGAATACAGGTAGGGTTTCTTCTACAACCATA
AX-168619289	scaffold3	29586	GCATTGTGAATGCCTGGAGATGTCCATGGGTTCTC[C/T]GTGTGAGCTTTAGGATGATTTAAGTGTCTGAGCCA
AX-168429743	scaffold3	30622	GGAAATAAACTTCTTCAGTTTGAATTTTCACTGCA[A/T]TTGATAGGTGTATACGTACGCAGTTGTCAAAATCT
AX-168429744	scaffold3	31927	CTCTGGTGTGAGGAGAAGATAATGTACACTCTATA[A/G]ACACAGCAAGAGAAGTGCAAGTAGATTACTCAACA
AX-168429745	scaffold3	32938	TATTAACTGGCTGGCAGACTCATGTTCTGTTCTGG[C/T]TTTCTCTTCAGCTTCTGGTCTGACAGAGTGCAAAC
AX-168429746	scaffold3	40452	TTCACACACTGGTTGAATTATTAACGAACCTCTGT[A/C]AATTATTAACAAATGAGGAGAGAACAAGTTCCGGG
AX-168429747	scaffold3	41270	ATGGCCAGCAATGCAAGCACCATTACTCCACTGTC[C/T]GTGCAGTCAACAGAGGTAAATAAATCCAACTCTCC
AX-168619290	scaffold3	42017	CTAACATCCTATTTGGATGCCTATGTTAGAATTCC[A/G]AATTCAAAATAGCCTGGGAGGGCAAAAGTTAACAT
AX-168429749	scaffold3	43437	TGTATTAGCACAAAGGTAAACCTAATCAAAATGTT[A/G]CATAAACTGGATAGCCAAATGCAAAGCCAACATTA
AX-168429750	scaffold3	44395	TTTGTCTTTTTGTAGATGCATGCTCTTTTAACCTC[A/C]CATCTAAGTCTGTACGAGGAGGAACTCGTGAAGGA
AX-168429751	scaffold3	44410	ATGCATGCTCTTTTAACCTCACATCTAAGTCTGTA[C/T]GAGGAGGAACTCGTGAAGGAGAACTTCTCCGTCGT
AX-168429752	scaffold3	45495	CTGACCCTGATTATTTATGAGTGGATATATTTACA[A/G]TTCTTTAACAAAAACCAGAGTAAAGATTCTTTCAA
AX-168429753	scaffold3	46713	GTGGACGAGAAGATGTCCATCTCAGATGTGTGTAA[C/T]GTGCTCGCCGACAAAAATCACACTCGACTCAACTC
AX-168429754	scaffold3	47394	GTGGCCGATTAGGTGTTTAATTATTCTGTTTGTTC[A/G]GAGAAAAAATTACGACAGGTGAAAAACGTGTCATC
AX-168429755	scaffold3	48580	CTGGTAGAGAACATGGTGATGTGGACGCGCGACAC[A/C]AAGAACCGCATCCTGTACGAAGAGAGGGAGGAGAA
AX-168429756	scaffold3	49032	GTATTACAGAAATATCTCCTGATGAGTTCTTCCTC[A/G]GAGAAAGGGGCCTCCCTGGACCCGGGGCGGAGACA
AX-168429757	scaffold3	52837	GACATTTCTCATTGTTATACATTTCAGCATCCTCA[A/G]ATTCAAAAGAAGACTTCTAAATACATCAGGTACTT
AX-168429758	scaffold3	53532	CGACTGTTGTTGAGACAAACACCGTATTATTGTGT[A/G]TTTATCTTACATGTGTGACTAAAGTTCAGACTCTT
AX-168429759	scaffold3	54012	GGTCTGTACACTAGCTAGTCAATTGTGTTTTGCTT[G/T]TTGTATATACTGAATTCATCTCATTTAGATCACTG
AX-168429760	scaffold3	56734	AGGTGCTTTGGGCCAAGTTAAAAATATCTCTAGGC[A/C]AGGACCAGAGGTTGCGTCAGCTTCACCTTCAAAAT
AX-168429761	scaffold3	57236	GACGGAGGACATAATAATTCTGACATGCAAAAACT[C/T]AATGGTGCTACTAGTGCTACAACAACACTCACAAA
AX-168429762	scaffold3	57413	CGCAGTGAAAATACGAGACTCTCCTCGGATGTATC[C/T]AAAGTGAAAGACCAAGACAGTGCTGTGCCAAACGA
AX-168429763	scaffold3	57847	TACTTTCTTGTTGAATTTTATCAGATTAAAGAAGT[A/C]TGTTCAATGTATTTTTATACTCCATCTAATTAAGG
AX-168429764	scaffold3	59523	TTAAGGTTGCATCATCCCTCTGTCCACTTGCATAT[A/G]AACATTTTGCATTTTCAAAAGCGATGTAAAATTTT
AX-168429765	scaffold3	60550	GTTTATATTTTATGAAGTATTTTTGTGTTATAAGA[C/T]GATATGTTAAGGAAGAAATGTATAGGGTTTGTGCA
AX-168429766	scaffold3	61861	TGCATCAAAATATTTGTACCTGAAATTTTCAAAAT[A/G]CATCTATTCATCAGTGTAAAATGACTGTCAATTGG
AX-168619291	scaffold3	66583	CCCTGCACTTCTCCCGATTTCTGTTCTTCATCTTT[C/T]GATTTCTTTTTACTGCTTTTCTTGGACCTGGACTT
AX-168429768	scaffold3	66622	TTCTTTTTACTGCTTTTCTTGGACCTGGACTTGGC[C/T]GCTGACTTTGTACTCTTCCTGCTGGGCACGCTCGG
AX-168429769	scaffold3	66655	GCCGCTGACTTTGTACTCTTCCTGCTGGGCACGCT[C/T]GGAGTTTTGAAGTCTAAATCGTCTTGACTTGCCTT
AX-168619292	scaffold3	66715	TGACTTGCCTTTTCACTGTTGCCTACTTTCTCTTT[A/C]GTTTTGACCTCCACTGCTTTCTCCTGGTTGTTAAC
AX-168429771	scaffold3	66877	TCCATCACAATAGGTTTGGGCCGACCTCGTTCTCG[C/T]ACAAACTGGGACAAGCGATCATTGACCACGGGCAA
AX-168429772	scaffold3	66931	TCATTGACCACGGGCAAATTGTCAGAAGTGGATGA[A/C]TCTGTGATTGCTGGGTTTCCATTGACTTTAGTTTC
AX-168429773	scaffold3	66998	TTTCTTTCTCTTTTCTGGAGGGTTCCTTTTTGTCT[C/T]CTTTTTTCACAGACTTTTTCACTTCTGCAGCACTG
AX-168429774	scaffold3	67048	TTTTTCACTTCTGCAGCACTGTCTACATCTACCTT[C/T]TTGATTTCTGTCACTTTTTCTGCATCTTCCACCTC
AX-168429775	scaffold3	67100	TTTCTGCATCTTCCACCTCTCCTTTGGTGCATTTA[C/T]CACCTTCCACCTCCTCTCGTTTTCGCTTCATTTTC
AX-168429776	scaffold3	67301	ATGGTACCAATACTTCTGCATGTTTGTTGGATGTT[A/G]CTGGTTCCTTGTCTTTTTCCTTGTTGTTTACCAGA
AX-168619293	scaffold3	67321	TGTTTGTTGGATGTTACTGGTTCCTTGTCTTTTTC[C/T]TTGTTGTTTACCAGAGATGCAAGGAAGGCCTTTGC
AX-168429778	scaffold3	67350	TTTTTCCTTGTTGTTTACCAGAGATGCAAGGAAGG[C/T]CTTTGCTTGCTCTTTGTCCACTTTATCACTGACAT
AX-168429779	scaffold3	67370	GAGATGCAAGGAAGGCCTTTGCTTGCTCTTTGTCC[A/C]CTTTATCACTGACATCTGTTGACTTTCGTAGTGAC
AX-168619294	scaffold3	67402	TCCACTTTATCACTGACATCTGTTGACTTTCGTAG[C/T]GACTCTAAAAATGGTTTACTGGATCTACGTACATT
AX-168429781	scaffold3	67432	CGTAGTGACTCTAAAAATGGTTTACTGGATCTACG[C/T]ACATTGTCATCACTGACAGCGATTTCAGTCTCCTT
AX-168429782	scaffold3	67552	TCTTCATCTTCCATTACTTCAGCTCTGCTTTTCAC[C/T]GACCTTGCCCTTGACCTACTTCTAGTTTTCCTTAC
AX-168429783	scaffold3	67723	ACCTTCACCTCTTCATCTTCATCATCATTCCTTCT[C/T]GTCCTTGATCTTCCTCTGGACTGCCTCTGCTTCTT
AX-168429784	scaffold3	67808	CATAGTCTTTGTCTTCCTCCTCTTCATCTTTCTTT[C/T]CATCCTTCTTTCTTCCCCTGCTCTGAGATCTGGTC
AX-168429785	scaffold3	67887	ACTTTTCTCCACCTCTTCTCCACTGCTGAACCTCC[G/T]TCTGGATTTTGACCTTTGCTGACCTTTGACATCAC
AX-168429786	scaffold3	68029	CGAGACTGCCTACTTGGTTCTTTGACCACAGCTGG[C/T]GACCCCTTGGCTAGGGGCACATAATACACAGGGTT
AX-168429787	scaffold3	68281	TCGTTCAGAGATTTCAGATCCAGAGTAACAGTGGG[C/T]GTTCTGTCTCCAAAGTCAAACACATTCCTGGGCTT
AX-168429788	scaffold3	68536	TTACCATGACCATCATCAGAGTCCCTTCTTTCATT[C/T]GATTTTTCTGATTTCCCATCGCTAACATCCTTGGA
AX-168429789	scaffold3	68569	TTCGATTTTTCTGATTTCCCATCGCTAACATCCTT[A/G]GAACCTTTGGATAACCTAGTAGAATCTGTTGATTT
AX-168429790	scaffold3	68614	GATAACCTAGTAGAATCTGTTGATTTAATCTTCTC[A/G]AGCTTACTCTTTAAAAGATCCAAATCTGGTTTTCC
AX-168429791	scaffold3	68902	TCTGTGGAGATCTGCTGTGTAAAGTTAAACACTTC[C/T]GTCATCTCCATATCCGTATTGAAATACCTCGTCTG
AX-168429792	scaffold3	71831	ATTTCGTCGTTCCTGAGCCCCGACACTCGCTCCAG[C/T]GTGACGATTCTCATGTCTTTCTCCTGTATTTCCCG
AX-168429793	scaffold3	72897	AGCTTTTTGGTTAGGGATGAGTTAAGCCTCTTTCT[A/C]CGGACAGACGTATTCAAATCTATCAATGGATTTTT
AX-168429794	scaffold3	72924	CTCTTTCTACGGACAGACGTATTCAAATCTATCAA[C/T]GGATTTTTCTTTTTCATCGTCTTCAAACCTCGTTT
AX-168429795	scaffold3	73249	ACTATCAACAGGATTCCTAAATTTGAATGAAGGTC[C/T]ATCATAGTTGGGTTTCATGCCGACAATGATCCTTG
AX-168429796	scaffold3	74932	TCGGAGTCGAATGAAACAGGATGCTTTGAATTCCC[A/G]AAGAGATTTAAGAACTTCGCTTACTTCAATGTATC
AX-168429797	scaffold3	75391	TTTTTCCATTCTTTGAGTAGCTCCGAATTCAACTT[A/G]ACATTTCGCACAACTAAAGATGATGGGATAATATT
AX-168429798	scaffold3	75457	ATATTCTACATCGAAGGACAATTTTCAAGAACAGC[G/T]CCGTACGATTTTGAAAGTCTGTATATCCGAAACGG
AX-168429799	scaffold3	76273	CGACTCCGTACATCTGGCGCGGACCGGGAAATCGG[C/T]GACAAAAACAGTCCATCGGACCGGCTTTATTGTCA
AX-168429800	scaffold3	76322	CATCGGACCGGCTTTATTGTCAACGAAAGAGAATT[C/T]ACAATTTTATCGGCGCCATTTCCCCTGGATCTGAA
AX-168429801	scaffold3	92677	TTGATCGATTTGTAGACAAAAGTTGACTCTGAGAA[C/T]CCACCCGCTAAAATGATTGCATCAACGGCATTATT
AX-168429802	scaffold3	92923	GGGATAAATAAATACTGCTTTTGAGTTTCTTCACC[A/G]ATGTTTCTCTTCTGTCTTTCAAAGTTTTGCTGTAA
AX-168429803	scaffold3	108872	CGACAATTGATGGATTTAATGGTTGCTAACTGACA[A/C]AATGTTCATTTAATCACCATGACGTCATATTTTTC
AX-168429804	scaffold3	113845	CAGAATTATATACATATCTTCTCTATTTAGTTCAG[A/G]CAAGAATATTGATCATGATCCAAAAATAGAAACAT
AX-168619295	scaffold3	114588	AACTTTCTTCTTACCTTATTTGGAAACGAATCTTC[A/C]AATTGACAAATTGTTTTGTTGATTACTGTTGACAC
AX-168429806	scaffold3	115712	TTTGCCAGCAAAGAGAGCAGAACATTTTGACATTT[C/T]ACCGTTTTACAATCCTAGCCATAATTTACCATTGA
AX-168429807	scaffold3	116472	AAATATAAGGCAATATATTACGAATACGTCTTTGT[G/T]TCTTAAAATGAAACACAGTAAGCACCCACATTCGA
AX-168619296	scaffold3	119935	CCTCACAAAACAAAACAACTAAATGGAAAATTTCC[A/G]AGATCCTGTAAATGATAAATGATGGAATTTCTACT
AX-168429809	scaffold3	120094	GTTTGAATCATGGACTTATAAGAATGAAGGGTTTC[A/G]CACATGTGACTTGTCACAATATCTATATAAATTAC
AX-168429810	scaffold3	121759	AACAAGGGAGTCACATTGTATGAAATAGGGCTTCC[G/T]TTAATAGATTGGATATTTTAGGGTGTTGTGTTGAA
AX-168429811	scaffold3	123463	AGGATTTCATACTCTTCCTAGCTCTCTCTTTCTTT[A/G]TTATAGATCCTGAACTAGGATTTCCTCAGAAGGAC
AX-168429812	scaffold3	123504	GATCCTGAACTAGGATTTCCTCAGAAGGACTATGA[A/G]GAGAACTACAGTAGTCAAGTTTATCCTGTGACCTT
AX-168429813	scaffold3	123537	GAAGAGAACTACAGTAGTCAAGTTTATCCTGTGAC[C/T]TTGTCATGGCGAGATTGCAATGTGTTTGCTTTGCC
AX-168619297	scaffold3	124344	ATGAGGGTTAATCTTAGTGCAAAGAGTAAAGCAAA[A/G]TTATTGATTGTCTTTACGTCGCTCCTTACGGATGG
AX-168429815	scaffold3	126751	TGAATGAATCATTTAGAGGTACAATTAATGTGTTC[A/G]AACTTGAGGTTGATAGTTCATTAGGCAGCAAAACT
AX-168429816	scaffold3	127816	AGATTGTTTGTGCAATTTCAGTTAATTACGAATCC[G/T]CCATTGCTGTTCACTGATGAAGTCACTTCCGGTCT
AX-168619298	scaffold3	128480	ATTATTCTAATGGCAGAAGGCAAAGTTGCATTTTC[C/T]GGTCCAGTCACACATGCGTTAGAATTCTTCAAAAG
AX-168429818	scaffold3	128811	CCATGTCCTATGAACTACAATCCAGCCAATCACTT[C/T]ATACTGACGCTCGCGATAATACCTGGCTTTGAGTC
AX-168429819	scaffold3	129191	ACTCCAAAATCTCAATTTTAGAAAATGTGCGAGCA[C/T]TATGACAACAGCCAGGCGTCTAAAAAGTTGGAATA
AX-168619299	scaffold3	129248	AAAAAGTTGGAATATTTCGAAACAAACCAGGACCC[A/C]TATGAAAGAAGAATGTCCCAAAAACTGGTTAGAAA
AX-168429821	scaffold3	130519	TAGATATTCGCCTTGTTTATGGGACTCGTGTATCT[A/G]AAGACAAACAATGACTACATACAAGAGGATATCAT
AX-168429822	scaffold3	131083	TACTTTTTATAGGTGCCATTCTTAATAGCTGATAC[A/G]GCTATACTAATAGCCATCGTTTACTGGATGAGTGG
AX-168619300	scaffold3	131654	CGTATACATTCATTAATGCCGCCATTATTTCTGTG[C/T]TGGCATCTGCTGCTGCTTCTTCTTTTGGTAATTTT
AX-168429824	scaffold3	132742	ATTCTACTTGTGAAAACAAAACTTTCCAAGTGCTA[A/G]AGTTCCAATCCGTCTTTGACACGATGTCCCTTATT
AX-168429825	scaffold3	137631	AGATTATTTTTTATCTATGAATATATGAAAAGAGC[C/T]CCGGATTTCGTTAAGAACATTTTTGTCAGCGTTAT
AX-168429826	scaffold3	138047	TCTTTATCCGATTTGTGACAAAAGCATCTCCACAC[C/G]ACGCACACGAGGATTCCAAAGACCAGAAACGAGGC
AX-168429827	scaffold3	142686	TATATTGCCTGATCGATTTTAAACAAAGCATTTTG[C/T]CTTGCTCCAGTGGATCATGATAATTAGAACTTATT
AX-168429828	scaffold3	146492	AGCATTAATTCTAAAATTGATTTTCAGATCATTCC[A/C]ATTGCGCAACAGTTTATTATGGAACGCGTTATAAG
AX-168429829	scaffold3	149958	ATCGTTGGAGTTTTAAAAATGAAAGTGGGAGAAGA[A/G]CTGAACTTTAAATATCAAAATTATGTTTTGTTAAA
AX-168429830	scaffold3	150157	GAAATAGACTATAAGGCGGGAATCGATGCGAGAGC[A/C]TTCATTCACCGATGTTTTCCGAGAAGTCCCGATCT
AX-168429831	scaffold3	151458	GATCTGAATGTCAGATTGTGGAACTACGGATTGAA[C/T]GAAGGACCAAGCACCTGTTATGCAGTGATGAAGAG
AX-168429832	scaffold3	153387	TGATCTTTTATTGAATGGTCGCATGTTAAGGTGCA[A/G]GTGTGAGTGGATTGTCATCGTTTTTCTCTGTTTTG
AX-168429833	scaffold3	156822	TGCGATGCATTAAAAATGGACAAATAAATCTTCTC[C/T]TGGCCACTGTGTTACTGTATAAAGACATGCCATTG
AX-168429834	scaffold3	157326	AGATCTTGTGTAATCTAGACGTAGTTTTAGCTGAT[A/G]TCTGTAGACATTGATATTGGTGTGTTTAAGTCAGG
AX-168429835	scaffold3	159107	CCTCAAGATAACAGTAACCTAAGTGCTGGTTCAAA[C/T]GCAGGGGACGATGAGGTAAGGGAACCAAATTAATC
AX-168429836	scaffold3	159116	AACAGTAACCTAAGTGCTGGTTCAAACGCAGGGGA[C/T]GATGAGGTAAGGGAACCAAATTAATCTGTAAACTG
AX-168429837	scaffold3	163232	ATGTGTTTTGCAGCGACACCAAAATCCACAAGACC[C/T]GAAGCCAATGGCAAGAAAATCAATGATTATTTTAA
AX-168429838	scaffold3	164705	CCTCCTCAGCGGTCGCTGTATCAGTACAACAAAGC[A/G]GTACAGACGGACGTCGAGTACGTCAACACCGGGGA
AX-168429839	scaffold3	165550	GCACAACAGAAACTCATAGAGAAACACAAAGAAAC[A/G]TCGCAGAAATGTCTTCAAGTCAATAAATCTCTTCT
AX-168429840	scaffold3	166650	GACAGGCAACAAGAAAGGATTGCACAAGATCGGGA[A/G]GATATTGAGAAACAGCGGAAACTTCTAGTCAAGAA
AX-168429841	scaffold3	166722	AAGCCAAATTCTACTGTCACAAAAAATCCCAAAAA[C/T]GACAATTTCCTAAAACCTGGAGGAGAAAAACCGTA
AX-168429842	scaffold3	168679	ACAATTCTGAATTTGATTTTGTTCAGGGGTTTGAC[C/T]TGAAAGAACAGAGGTACGTGGCGTGTAAAATCCAC
AX-168619301	scaffold3	168738	TGTAAAATCCACCAGTTAAACCGGGAGTGGAAGGA[C/T]GACAAGAAGGCCAATTATATCAAGTAAGTCAGCCC
AX-168429844	scaffold3	170195	GGGTCAGTCAGTGGGGAGATCAAGATCACGGACTT[C/T]GGCCTCAGTAAAATCATGGACGAGGAGAACATCAC
AX-168429845	scaffold3	182707	ATGATATGTTTGTTCGGTAATGGTTGCTTGGCTTT[C/T]GCATTTATTTATTGTTCCTTTTGTCGTTTTGTTTT
AX-168429846	scaffold3	184498	ATAAAGTTGTGAATTATGAACCTAATTGTATATAA[A/C]TTATTGAAAATAATTTCCAATTCTGATGCTTCTTG
AX-168429847	scaffold3	185589	TGAGGTTTGGTTTATAAGGTCCTCACTTGTTTTGA[C/T]ATCAATTATGAAATTGAACATTGATCAATTAAAAT
AX-168429848	scaffold3	187879	ACGTTAAACTATGAACCAAATTTCTGTTTAGTTAG[A/G]TTCCACAAATGGCAAAATCAGGAACAACTGGTTTT
AX-168429849	scaffold3	188491	GTCATTCTAAACAAGTTTCAAGACGGTCGTTTTAT[A/G]TTTTACCATTAATGACTAATATTTTACTCTGGTGC
AX-168429850	scaffold3	189165	TATAGTCAAACCACTTCGTCGTAATCTGTGAACCT[A/G]AAATTTTCATCACATTTTGTATTTCACAAAAGCAA
AX-168429851	scaffold3	190500	CCTTCATATCAGACAACTTCTTTAAAGTACGACTC[C/T]CGCTCAAGTCCAAACATACAGTGAATAAATGGCAC
AX-168429852	scaffold3	190521	TTAAAGTACGACTCCCGCTCAAGTCCAAACATACA[A/G]TGAATAAATGGCACGAGAAAAACAACCGAAAACCC
AX-168429853	scaffold3	193217	GTGTGTACCCCCAGGTACAGCCGACTGAGACAGAC[A/G]AGGGAACACCAGACGACAGCGGCCGGAAGTAGCAG
AX-168429854	scaffold3	194669	CACTCAAAATATGTACAGACCTGGTATCTGTCATA[A/C]AGGTAATAGGCCAGCATGAAGGGAATGGACGTGGC
AX-168429855	scaffold3	194729	ATGGACGTGGCGGAGGCGGCGTGGGTGGAGGGCAT[A/G]GAGGATTCCTGGAGGAACTCGGTCTCTAGGCGGAT
AX-168429856	scaffold3	195082	GGAGTTTTTTTGACACTCGTCACAATTTTCCACAT[A/T]TTTGCTGGAAACTCCACAATATTGCTGAAACTTGG
AX-168429857	scaffold3	195119	TTGCTGGAAACTCCACAATATTGCTGAAACTTGGC[A/G]GTTAAATTTGGGTCGTTTAACTTTTTTACGACGTT
AX-168429858	scaffold3	209677	TGTGATAAATATGGATGTACATCTGACAAACTCTT[C/T]ATAACATTAACAACAATCTGTAATTGATAGACTGA
AX-168429859	scaffold3	213169	CGTTCCTTCTCGAGCTTTTTCTCCAGCGTGATCTG[A/G]TTAATCCGGAGGTTATCCACATGGACCAGGAGTTT
AX-168429860	scaffold3	214034	TTGTCGCTGAAGAACGGCGGCTGGAGGGTACACAT[C/T]TGGTACAGGATACAGCCCAGGGCCCAGATGTCCGC
AX-168429861	scaffold3	215884	TTTGTACACCGACCCAAAAGCACCTTTTCCTAACA[A/G]TTCGAACACAGCGTAATCTCCAATGTGTCTTGTCG
AX-168619302	scaffold3	216417	ATACTCACCGACAACCCATTAATTTTCTCCACTAA[C/T]GGTTTATATTCGTTAAGATCCTGTTTATAGTGACC
AX-168429863	scaffold3	216471	TCCTGTTTATAGTGACCAATGTTAATGAACATTTC[A/G]AATAAGTCCGAGGGAAATAATCGTTTGAACAGTCG
AX-168429864	scaffold3	217360	AAAGCAATGCAAGCAGTGATGATTCAAACACCAAT[A/G]CACAGTTGGAAGCACATGCACTGCATCAGTTCAGA
AX-168429865	scaffold3	218501	ATCAGGCACTGTACCACGGGTAGGAGGAGGTTCAC[A/G]TTGTCACAGTGTAACTGACTCAGCAGGATCGGGAT
AX-168429866	scaffold3	219250	AACTACCAATGAGCTAAGGCAAGAAGAGCATGTAG[A/G]GCACAATGGAGGGCAATAAGGTCATCACCATGGCC
AX-168429867	scaffold3	220269	AAGACTTTCTGGAACTCTGGTTCTCTCATCAGGAT[A/G]CGGAGACATGTCACCAGCCGGAGTATGTTCTCCGG
AX-168619303	scaffold3	223351	ATTAATACCGTGTACATTGCACCATTCAATGTCAA[A/C]ATTTTATGGCAGCTTTATGTGTCTGTGGTATTTTC
AX-168429869	scaffold3	228909	CTGATAATATTTAATCCCATCATTGTAAAATGCTC[C/T]ATTCAACTTTTATTTCACTTTATTTCAGAAAATCA
AX-168429870	scaffold3	230239	CTATAGCCAGGTACATACTTGTTTGAGGGGGGTGA[A/G]CGCTTCCTCTCCTGGGTGGGCATGTTCTATAGGAC
AX-168429871	scaffold3	232296	AAATATGCCAACACCATGAACATTAGGTCAAACCC[A/C]ACAGAACTGTTCTCCACAAGTGTCACAATGGCATA
AX-168429872	scaffold3	233099	TAAAAGCGACTGTGGCAACCAATCAAAATTCGTCT[C/T]TCAATAATCCAAGAACAGTAACCGCACGTTGGTTA
AX-168619304	scaffold3	236049	ATAATTAACAGCACATCATCGGTCAGATTAATGCA[C/T]GGGACATGTTTACACAATTGGAAAGTTGCACGACA
AX-168429874	scaffold3	236194	TGATTAACAGGCATCATATCTGCCAGTGTCATTGA[C/T]GGCCAGGAATAATATTTACTGGTCTTGTTTTTATT
AX-168429875	scaffold3	238800	ATGCATTTCTCGCTGAAACTGAGTGCTTGGTTGTA[A/G]ACCAGTTCGAAGTCATTGATTACGCGAGCGTGCGT
AX-168429876	scaffold3	239423	CTATTCATTCCATGTCAGGGATCGAAATCGGAAAC[C/T]TTTGTAGTTAATGCTGATTTTGACGATTTCGCACT
AX-168429877	scaffold3	239540	TGTGTCTTGAGATGTTCAGTTAGGGACGAATGCCT[C/T]TCTTTGCAGTATAATTCACCGACTGGAGAATGTCG
AX-168429878	scaffold3	239586	ATAATTCACCGACTGGAGAATGTCGTCTGCTCCAT[C/G]ACGTGTATGTTACACGTAGCTTTGGTGTCGAGGAT
AX-168429879	scaffold3	242292	CAAAGTCTCTGGGAATTATTATTGGCAGACTGCCA[A/G]AGGTTTAAGATCTCTGCGACATGTGTTTTGCGGCA
AX-168429880	scaffold3	255405	TTTTTTAATGGAAATCATATCATCTAGTTCATCCA[G/T]TGTTTGTATGTATCTGGATGAATAAAGGCCATTGT
AX-168429881	scaffold3	256696	TACTTACAACCCATCAAAATGCTGTTGGAAGAGTG[A/G]ACCAACAGCTTCACGACCCAGAGTTAGAAACCATT
AX-168429882	scaffold3	257132	ATCTTTTATTACAGGAGGAAGATAGAGTGCAAATT[A/G]TCCAAAAATGCTGCAGTGAAGCGGGCCATAGAAAG
AX-168429883	scaffold3	258000	AATGAAAACTGCAAACCTTACATTAACATTTGTTT[G/T]AAGACATTACCAGGATTCAGCCGGTCTTCTAGACA
AX-168429884	scaffold3	258019	ACATTAACATTTGTTTGAAGACATTACCAGGATTC[A/G]GCCGGTCTTCTAGACACCTGCTCATCTAGATTTCA
AX-168429885	scaffold3	259089	TGTGGCTTAAAGCTGATCAATTTGGAGTTGCCACA[A/G]TGCTGTTCATGCAAACGGTACAATAAATGTTATGA
AX-168429886	scaffold3	262370	GACTCCTTGTGACTTTTTGACACACATTGCTGTTT[C/T]TCCAACAAATACGTACACAAAATCAGTACCATTAG
AX-168429887	scaffold3	264648	TTTAGTATATTTCCAGAGCCTTGGCAAAGACTTGT[A/C]AGGAAGGTTGAGGCGCATAATTTATATTATATGAT
AX-168429888	scaffold3	267276	TTTTCATCATTGACCTCTCGTGAAAATACCTGAAA[C/T]TTCATAAGATTGTGGTATTCGTCACCTAATGTGTT
AX-168429889	scaffold3	268027	GAGAAAATGTTTCAGTGAAATTACTATACCCGGAT[C/T]CTAAGATAGTGTAGATTTTAAATTGTCAAAACCGT
AX-168429890	scaffold3	269190	TATTATCAATAGAGCCTTGCTCTAACACCAGAGGG[C/T]CATGAACTTCAATTTTGGAAGGTGCATTATTCCTC
AX-168429891	scaffold3	270703	ATTCCTCCTCGGGCAAGATAAAAATTGGTGGTGTC[G/T]GGTAAATAAAGAGGTACTCTGATAGTAACTGCACT
AX-168429892	scaffold3	271453	TACCTTTTATTTTTTGGTTCTCTTGAGTTGAAAAA[A/G]CTATCGAAGGTTTCCATTCAGAGAATTTTGATGTT
AX-168429893	scaffold3	272069	GGAAATAATAAGAAGAAACATACCTTGTTGATAAA[G/T]TTCACAGCCATAAACATGGTGGCAGCTAATTTGAC
AX-168429894	scaffold3	273491	GAATGTTTCCCACTGATGCATTTAGAAAAACAGGA[A/G]TTCATAAAACAGCGACGTTTTGCGTTTCTGTTCTA
AX-168429895	scaffold3	298733	TTCTGTTATATGTCACTGTTCTTTTGTTGTAATAG[A/C]GGACAAACTGCATGTATTGTGGGATACTTATGGAA
AX-168429896	scaffold3	299668	AATTTATTCTCACTTCAGAAGAAAGTATTTGAGTT[G/T]CAAACGTTAAAGTGAAGTGCAGTTATGGTTATCAA
AX-168429897	scaffold3	339730	GAAAAGAGAACTTCACTTCTGATGAAGTTTAATCT[A/G]TCTTTACATTGTTGTTGCTTGGCTTCATATGCATT
AX-168429898	scaffold3	348578	TAAAAGAAACACGTTTGGAAAAATATGAGCATGTA[A/G]AAACGTTTATCGTAAGTTTTGTCGTCATGTTTGAG
AX-168429899	scaffold3	388273	TAGCTTCCTCGTTATCAGATACCACAACATCCCCA[C/T]TGTTGTTTTCTGTGATATAAAGAGGATGTCTATAC
AX-168429900	scaffold3	389847	CCTGGCCCCGACACTACAACATCCAAATTGTTGTT[C/T]ACTGTTAAAAAGCGAGGGTATTGGCACAATTTTAG
AX-168429901	scaffold3	509407	TTAAATCTCTACATATCTACCGTAAAAGGATATGA[C/T]TTAAACATCACCAATCTGATGCTGATATATATGAA
AX-168429902	scaffold3	510584	AATTAGCCGCTGTGTTTCCGGATAGGATTTACAAC[A/C]GGGACATTCTTCCGATATATATTCAAAATCATCCC
AX-168429903	scaffold3	510610	ATTTACAACAGGGACATTCTTCCGATATATATTCA[A/G]AATCATCCCCCTATGGAGTGCAATAACGAGTTGTC
AX-168429904	scaffold3	510673	GAGTTGTCGTGTATTTTTGAGGGGCAATGTGATTG[C/T]TGTCTCGACACAGCTTTTACCCATCCGGTTAGCTG
AX-168429905	scaffold3	511206	AAGCATGAGTTCTTTTACATGGATACAAAGCTTAA[A/T]ATGGGACTTCTGTTTTGACTGTGCGCTCGAAAGAC
AX-168619305	scaffold3	511440	ACAGCCCGAAATGTGCAAAATACCGAAAGGAGAGG[A/G]CTACAGTAAAATAGAAGAAAACTACAGGGACTTGT
AX-168429907	scaffold3	511694	AATTGTGAACTTCTCCTTCCTGTTGCAGAGAACCT[A/G]AAATATGTATTGACCTTTTTGGTTGATGTCAAAGT
AX-168429908	scaffold3	511846	AGACATCATTTCATTTTTCTTCCTTCCAATTGATT[G/T]GTTAGAAGACCAAAGCACGTATTTTTCATGTTACT
AX-168429909	scaffold3	513164	TCTTTGAAGCCAAATAGCTCTACTGCGAACTAATT[A/G]TATGTTACAAGTAGTGATTATAACAATCACAATCA
AX-168429910	scaffold3	548383	TGTGTGTACCCATATTATGGGTTGAAATGTGCATT[A/C]AATTGTTCATGTCCTGAACGGAAATGTCATCATAT
AX-168429911	scaffold3	549784	CGCCCCGTTCTGTATGGAATATTCGGGCTAGCCGG[A/G]CTGTTGTTTTTCATTACACTGGTTTATATTTTTAC
AX-168429912	scaffold3	551335	TATTTTCTCTGAAAATATGAAGAAAAAATTGTTGT[A/G]TGATATAATTTGAGGTTCATTCTATATGAACACTG
AX-168429913	scaffold3	552036	ATATGGATGTTAAAATGAATTGTATTTGAATACAT[G/T]TACTTACATCGATGGATCTTGAATTACATGCAGAC
AX-168429914	scaffold3	555596	AAGCCCACTAATCAATAAAAATAACCCACACAAAA[G/T]TTCTTTTCGCGTAAAAATTCGTCTGAACGACGTTT
AX-168429915	scaffold3	556019	TAAAAGCAACATCCTCCATCTTAAATTTCCCGCGC[C/T]GTAGAGGTTAAGTAAACGCTTGAAAGACTCGTATG
AX-168429916	scaffold3	559931	TTTGTTTATAGACTTTGAAATTCCTGAAATGTGCA[C/T]AACTCGTTGCCTTTTTAAGTATATGAAAATTATAG
AX-168429917	scaffold3	561414	AAAGATAAACTTTAATAGTCTTATACTGCAAAACA[C/T]ATACCTTTTGCCTAACTGCAAAATGAGTGCGCTAC
AX-168619306	scaffold3	563658	ATACAGACACTGTGGTCCAGTTTGAAAACAAATTC[C/T]GACATAGGCACTCGACATAGGCACTCGAAACAGAG
AX-168429919	scaffold3	567297	AATCACAGGAGCAATAGGAAACGTTAAAATGACGT[C/T]GCGAAAAGTTTGCGGTTGCGACGGGTCACTGGACA
AX-168429920	scaffold3	568686	AAACAGATCAAGTAAGGGTATTGTCTATAAAGAAA[A/G]CACATTATGTGTCAATGTTCTTGATTAGATTGATG
AX-168429921	scaffold3	569958	CAGCGTGTACATCTTCAATGAAATATAACAATAAT[G/T]TATTATCTGCGGATTTTTCCATTTACCCAACTACG
AX-168619307	scaffold3	570605	ATATGCGTTGTGCAAAAGCTACAGTTTGCGTGCAT[G/T]TTATTTCAAACAAGAAAACAGGATCGAATAACCCT
AX-168429923	scaffold3	571572	AAGACTGCAGCAGAGATGTATCACCTGAAGAACGT[A/C]ACCGCAATCATTGGACCAAGTAAGTAACTATTTTT
AX-168429924	scaffold3	574882	GACAAATTAAGTATAATAATAATGATATGGCATTT[C/T]CTTTGTATTTTCACTTGTTAGAAAGGGATTTAACA
AX-168429925	scaffold3	575518	CGTCCAATTTAAGTTATTTAAACTTTTCAAAACTC[G/T]TAATCTAACCTTTCAAATACTCTTTGAAAATCTCA
AX-168429926	scaffold3	576933	TGACTCGTCTTATCTATTATAGATAACAAATTCTT[C/T]ATGGTATTATCCATTGTGCTGGCGGTGTTGATTCT
AX-168429927	scaffold3	577059	CTTTCCTACCTAAGTGGTTAGCTAAATTTTATGAT[C/T]GTATTTGAAAGTTTGATTTCAGATTTGAAAAACCA
AX-168429928	scaffold3	578217	TTAAAAACAATGGCTGTGGATCAGAAGGTTGCATC[A/G]TATCAGGTATTCTCTCGATATTGAAATATGAAAGC
AX-168429929	scaffold3	579181	ATTACATACGATGTTTTTTATAACTAACTTTTAAG[C/T]TACGAAGGCACCAATTGTATATAATACATAGGATG
AX-168619308	scaffold3	581965	GATTATCTCCATTCTTCTAACGTACAGTTCCATGG[C/T]CACCTTCATAGTCGTAACTGTGTCATCGACAGCAG
AX-168429931	scaffold3	581995	CATGGCCACCTTCATAGTCGTAACTGTGTCATCGA[C/T]AGCAGATTCGTCCTCAAAGTGACCAACTTTGGTTT
AX-168429932	scaffold3	582031	AGCAGATTCGTCCTCAAAGTGACCAACTTTGGTTT[A/G]CAGTCTTTGAAAGACCATCATATTGATTTACATAG
AX-168429933	scaffold3	583519	CTGATGAAGTACTGCTGGGAAGAAGACCCAAACTG[C/T]AGGCCCACTTTTCAGTTCCTGCGAAAAGAATCTCG
AX-168429934	scaffold3	583925	AAACTGTTAGATAATTTGCTGTCTCGTATGGAAGA[A/G]TATGCCAATAACCTTGAGGATCTAGTGGAAGATCG
AX-168429935	scaffold3	584018	AAAAAGAAGTCAGATGAACTCCTCTACCAGGTTTT[A/G]CCAAGGTATAATGCAACCTAATTAACAGGCTCTCA
AX-168429936	scaffold3	584632	GTGATTGACCTTCTAAATGATCTCTACATTTGCTT[C/T]GACAAAATCATTGAACACTTTGACGTCTACAAGGT
AX-168429937	scaffold3	586429	AAGATGCCGAGGTACTGCCTGTTTGGTGACACTGT[A/G]AACACGGCCTCACGGATGGAATCCAGTGGAGAACG
AX-168429938	scaffold3	587611	TTTTAGCCATGAAAATACATACCAGTGAAAATACT[C/T]GCAACCTTCTGAAAAATCACCAGGACTTTTTGCTT
AX-168429939	scaffold3	594978	CCAAAAATTAATGCTCATTTTTATGTTTTACAGAA[A/G]GGATTAAATGAGCACTTAGAGTTAGATAGAAGCCT
AX-168429940	scaffold3	598524	ATTACTTCAAAGAATTGGTTGGGCTTGACTATATT[G/T]TGAATACATAAATTTCCTCAAGAAGGAGGTATATA
AX-168429941	scaffold3	599024	CTTGCGATAAACCCTTACTTCCGTTGATTCTAGAT[G/T]GACGAAGATAGCAACCTTCTTGTATTTTATACAAA
AX-168429942	scaffold3	602127	GGTATGCTTGTTCTTTTTGTATAATTTTTGAAGGA[C/T]GTAATTGATGTTGAGATACGAGTTTTAAGGTATCA
AX-168429943	scaffold3	603499	GCAAAAGAAATAACAACATTGATCAAAACAGCCGA[A/G]AGTAGAGTTTTCTCGACATTTATTATTCAAGTGTT
AX-168429944	scaffold3	604001	AAGTACACAAAGGGCATATGCATCTTGGTGTTTTC[C/T]TGTTAGAACCATGGTGCAGCAGCATGCTGGAATTC
AX-168429945	scaffold3	605641	GTCTTTGTTTTAATGGTTTTGAGAAGAATGTAAAA[A/G]TAATGACCACATTTTATGGCATTTACTGCCAGATT
AX-168619309	scaffold3	606005	TCATTACCTTTTGGAATTCACCAAAGTGGACCGGC[A/G]GTCGAATTAGGCCTTCGAAAACTGAAAGACTTTGT
AX-168619310	scaffold3	607014	GCGAAAAATAAATGCGGGCGAATATTTACCTGTAT[A/G]CTGTATAGTAGTCTTTATAGAATTAAAGTAAATCC
AX-168619311	scaffold3	608741	TGTGTCATATTTGAATTGACAACTTTTACGTCAAA[C/T]GTTTTGCAGACAGTTAGAAAAGCGTTTGAGTCTGT
AX-168619312	scaffold3	609128	CAGCCGAATCCACACGCAATGGTATTCTACGAAGC[G/T]TTAGTGCTGTATGGAGAAGTTGTCATGGAAACTGT
AX-168429950	scaffold3	609175	TGGAGAAGTTGTCATGGAAACTGTTCAAGATGGAA[A/T]TGATTTTAGAGACGGTTTAAATATAGTCAGAAGAT
AX-168429951	scaffold3	610529	TATTAATCTCACCTTTCAAAAACTCTTTGAAAAAC[C/T]TTGCTTCATTAATGTTTACTTACGATTTTTGTTGC
AX-168429952	scaffold3	614263	TTCCCTTTTGTGTTTTTCTGAGGGAAAGGTACAGG[C/T]TTACGTTTTATTTATTTGCCAAAAATATGTTATAT
AX-168429953	scaffold3	615560	TCGGAGTTAAAAATAAACGATACAGACGTGTTTAT[C/T]GTCTATTGATATCTGAAAGCAATGCTTATTATTTC
AX-168429954	scaffold3	616470	GGATTAATATATGCTCGGGTACTATTTACAATTAT[A/C]TTCAACCACAGTTTTCATTTTTAGGATATTCTGAG
AX-168429955	scaffold3	618843	TGGAAATTAAGAGAGCTAAATGATCAAGACCATTT[A/C]TTGACTATATTAATCTCCTTGTAAAGAAAAGCTCG
AX-168429956	scaffold3	620443	CTAGAGAGCGTTAAGAATTTTAAAATCAAACACAA[A/G]CCGGATCACCGCTTATGTGCCAGGATTGGAATGCA
AX-168429957	scaffold3	627768	AACTGGTTGATATGATGGGAAAGAAAGGAGCTGAA[A/G]AAGCGGGAGCAGTTCCATTCCCACGGAGTAGCAGC
AX-168429958	scaffold3	627876	GTGTTTGTAGCCTCTGTGGAGAGACATTTGTAGAA[G/T]CTAAGGATCTAGAGAGTCACTTGATCATACACAAC
AX-168619313	scaffold3	627898	GACATTTGTAGAATCTAAGGATCTAGAGAGTCACT[G/T]GATCATACACAACATCAAAGAGTCGTACAACCGCA
AX-168619314	scaffold3	628412	TCTGGATTAAAGCCATACAAATGTGATGTGTGTGG[A/G]AAGGAATTCAGTCAGACTGCTCATGTTCAACGTCA
AX-168429961	scaffold3	632028	TAATATAATAATTGTTTAATTATTTACATGCATTT[C/T]AGACTTTACTGCATGTATGACTGTATCATGATTCA
AX-168429962	scaffold3	635270	GACAGGATGAATTCGCAACATTACCTGTCATAAAC[A/G]TGATGAATAAACGTCATTACCATAGGCAGCTTTCA
AX-168429963	scaffold3	636767	CGGGTATGACATTTTAACTGGTCTTGCATTGTCAG[A/G]TACTTTCACATTGGTGCCGTTGTCTCCCGAACAAA
AX-168429964	scaffold3	647776	TCCAAGTTTTACAACTGACAGGCTATTCGTATATA[G/T]TGTGAATTTAAGAATACTGCATATCATAGCTCTGC
AX-168429965	scaffold3	648745	CCGATACCAAGCCAAGTACATTGCAGGAATAGAAA[C/T]GTATTTCTTCTCATCATGGTCCCAAGCGCTGTGTC
AX-168429966	scaffold3	649383	ACAACATAAAGGGTTTAGCTGTGGATATCGCGATG[A/C]AGGTCCTTGTGGAAAGAACTTTCGATATAAGATAA
AX-168429967	scaffold3	649415	ATGCAGGTCCTTGTGGAAAGAACTTTCGATATAAG[A/T]TAACAGGACATCACTATACACCAGATGAAGTTCAA
AX-168429968	scaffold3	649460	ATCACTATACACCAGATGAAGTTCAAAGAATGTGG[C/T]TTGAGCTACAAGATCGGTGGTCCAAGTGTCGCATA
AX-168619315	scaffold3	657754	TCTACTACTTTTCTAGAGAATCAATCAGAGATGTG[A/G]AGACACATATTATCCAGAAGAACCAAAATTGTACA
AX-168619316	scaffold3	658009	CTGTTTTTGGAAGTTTTGTTGGACAGCAGACTGCT[A/G]TGTGGAACAAAGTGTACAGAGCATTCAGGAATATG
AX-168429971	scaffold3	659782	CACAAAACGAGTCTCAACCATTATAAACACTTTAA[C/T]GAATAATAAATAATCATTCAGGTATATTGAGATTC
AX-168429972	scaffold3	660655	TTAAATGTCGTTTCATTTGTCTTTTTCTGTCAAAA[A/C]AATATAATGTTTATTTGTTTTTAATGAGCTTACAA
AX-168429973	scaffold3	661840	ACAGATATTAAAGATTTTAACCCATGGTGGAGGGT[G/T]GATCTGCAAGCTGTCTACTACATTATAAAAGTCAG
AX-168429974	scaffold3	673044	CAGTAAACCGAGTAAGGCAAGGAGGAAGATCCAAT[C/T]TCTCTTACCTGGATTGTGACTGTTGAACTTTCAGC
AX-168429975	scaffold3	676271	ACATTATGGAATATGTGTTTTATTATTCATTTTCT[C/T]CCTTTAGGTTACATTCATAGCCAATCAAAAAGACA
AX-168429976	scaffold3	678585	ATGCAAATCATACACGTTTGAATATCATACAATTA[G/T]GGCCTGTTTATATCGGTCAATAATGGTTTTATAGG
AX-168429977	scaffold3	680224	GTATACCATTGACTTGTCTGGTCCTGATTTTTAAA[A/G]AAGGTCTCTGGAAATATGTTTAAACGGCAAATAAT
AX-168429978	scaffold3	681023	GTTTGGGCCGTAAGCATTATTAGCGCTGACCAGTT[C/T]ATCTTGTGAAATGCTAGGAGACAGAGTATTCATAT
AX-168429979	scaffold3	683495	TTCAAACTGTTTGCCGATTGCGGATTTTGGCTTAC[A/C]AGTAATGCTCATTTCAGATTAATTATATGGACGGT
AX-168429980	scaffold3	684156	TCGGCGTATAAATGAACCTAGATTAAAACGGACAC[A/G]ATTTAGATTACAAATTACCTGTGATTTTGCGCGTC
AX-168429981	scaffold3	693194	CAGTAATATTTAATGATTTTCTTAAGCAAACGATG[G/T]TTGTAAAAAGAATGTGAATTTTCGATTTGCTGCTG
AX-168429982	scaffold3	694963	TGATTTAAGATAAAGCTATGAGATTTACAGAGAAG[A/G]TAGAACAATCGTTTTACTTATGACATAAGGCTGGA
AX-168429983	scaffold3	695371	AGTCGTACTTAAAATGATTCGGATATTGTTAAGTC[A/G]TACCAGGAATAATTCGATTGTTTTCATCTTTTTAT
AX-168429984	scaffold3	701495	GTATGATGAGATGGAAGTAGCATTTAAGTGAAGTT[A/G]AAACATTAGTAATAGTCTCAGGTCTTTACCTCTAA
AX-168619317	scaffold3	702591	TATCGTTTGCGTTAGTTTCCGAGAAACGAGAAAAA[A/G]AGATGAACCATCAAAGGAATTTTTGTGCAGATTAG
AX-168619318	scaffold3	703625	ATGGTTCATTGGCTATACATATAACTTTCGAATCT[C/T]TTATGATAAAATATCTTGGTTTGAACTTTGGAAGT
AX-168619319	scaffold3	704193	ATTGGACAACATGTGTCAGCCCAGGAGGATCCTAA[A/T]AAAGCTACTGAAGTTGATCAGCCAATAGGAGCTGA
AX-168429988	scaffold3	705533	GTCACTGGGGATCAGCTGGTCTCGAAGACAACTGT[C/T]CATCCAGATTCCTCCGAGCTACTGAGGTTCGATAC
AX-168429989	scaffold3	706760	ATGAACGAAATGTAAAATAAAAATAACGTTACGGG[C/T]CCAATAGCTCGTCTGCTGTTGTTCACAAGCTCGTC
AX-168429990	scaffold3	707900	AAAACGCGTGCGTGAAGGTGGGAGTTAAGTTACAT[G/T]TTCATCAGTTATTAGTTATTAGCTATGTAGCTTGG
AX-168429991	scaffold3	708096	TATACCTTGAAAGTGTACGCTAATACCCGGAATTA[C/T]CCCGAGTTGTATCCCATACACTCTTGGGCCTTTTG
AX-168429992	scaffold3	710892	TTGGGTTTACTTGGAAATTGTATTTGAGGTTAAAT[A/G]TACGCACTGAAGTGTGGAATAGACCCGTATTTTAT
AX-168429993	scaffold3	748325	CGGATAGATGACATATGTAAGCATTTATACTTATA[C/T]TTCAATTCTCCGAGAAATATATTAAATGCGTAAAA
AX-168429994	scaffold3	769176	TCCTTTTTTGCTTCATAACTCAAAAGTTTTTTAAC[C/T]GATTTTGATGAAAATTTCAGAGATTTTTGCACGAT
AX-168429995	scaffold3	773375	AATTTGTTATCAATTATAGAACCAAAAAAGTTCAT[C/T]GTACATCTGTTTATCTATACGGTACCATACATATG
AX-168429996	scaffold3	797468	TGCAATCTTGGTACCGTTTGCATGAACAACACTGC[A/G]GCAACTTCAAGTTGATCCGCTTGAAGCGACAGTAA
AX-168619320	scaffold3	803370	GCTCAGAAGAAGCTCCAGTTGATCCAGAGAGAAAT[A/C]TTGCTGAAACTCCCGAAGGCAGAATACAATCTTCT
AX-168619321	scaffold3	805646	TCAACAATGTGTGACCTACAGAAGGTGTTACTCCA[A/G]ACGGTAAGAGTTGATTAAATTGCTACCTAAGTTTA
AX-168429999	scaffold3	807368	GGTGTATCTTTGTTAAAGGGCAAACTATAAATCTG[A/G]CTCGCCTGTAATTACATTGAGAGAATAAGACATTC
AX-168619322	scaffold3	808021	GATACAAACCACGAGAGCTGTATTGGTAAATTTCA[A/T]AGCAATGTCCAGTGCTCTATTTTTAGAGAGTGTCT
AX-168619323	scaffold3	808175	CAGTTCGCTTTTTGGCCAAGTTTGTCTGCAAACGA[C/G]GGGTGAAAATCTAGGCCTAAAATGAAGTGTCCAAG
AX-168430002	scaffold3	808504	TTGTATGAATCCGGGAAGAAATGTTTTTGACAACT[G/T]GTATAGGACGTAACAGAGGAGCAAGACCAGTAGGT
AX-168430003	scaffold3	815284	AAAATCAAATGGCCGAGCTCCCAAGAACACAGACC[A/G]GCCATGATTTGAGCGGTCACTTTTGCCAGGAATTT
AX-168430004	scaffold3	825816	GCCTCCTCTAGAGTCTTGACTACCCGTGCTTTCCC[C/T]GTCACTCGACCTTTACAGATTGGCATCCCTGTAAA
AX-168430005	scaffold3	826862	AGTAACTTGGGCGAGCGAGTTTCCAGTAGCTGTCC[A/G]ATTTCTCGATGTGTTAGGAAAAACAACAGTTCCTT
AX-168430006	scaffold3	829845	CTCCGAGCAAGACCCTGAATGGCAACCGGAACATC[C/T]GCACTGTAAACATCCTGGCACTGAGAGAGAATGAC
AX-168430007	scaffold3	830411	CCAAACATGGCCGCTGCCCACGCTCCAGAGTTGGC[A/G]CTCTTCAGGACTCCAACTTTCCAAACCTTGAACAT
AX-168430008	scaffold3	831126	GATTCTTACTGATGTCCCTGTACATCTGCAGACAA[C/T]CAGATGATTGGTCAATCACCTCGTAGCTGTCCGCC
AX-168430009	scaffold3	833485	AGCCATTCCTGGTCAGTGATGAGAGGGTCGTCAAA[C/T]TCGTGGATCAGGTCCTCATCGGTGACTTCCTCCAG
AX-168430010	scaffold3	839974	GAAACCAATTACCTGAAAGATTCTTCAATTTTTGT[A/G]ATGGCTGTGACAATAGATGACTCTCTCTACAAAAA
AX-168430011	scaffold3	844383	CACCCTAAAACTATCCATTTAAGTAATAGTTACTA[C/T]ATATACAAACTAATTTGCTAGACTAAAATGATGTA
AX-168430012	scaffold3	848202	AATTTGGTGTGCACCAAGGAGCCCTCCTTTTTGTC[C/T]AGCTCTTTACAAACTCCTTTCCTGTATTAAACATG
AX-168430013	scaffold3	851529	ACTCCATTGATAGGAGCAGGAACTGGTTTAAATAA[C/T]TCCCATACCAGTACACACAGACCAATGCCCAAACA
AX-168430014	scaffold3	864543	TGAATAGACACTATTACAGGGTACAATGTACTGCT[G/T]AAATTTATGAGGTTTAATTTACTAGTAGAAAGAAT
AX-168430015	scaffold3	867684	TTGTCGAGTTAGTGCCAACTTGTTTTAGGTACTGT[C/T]AGCTACCGTAGAATAGTAATTTGTGTCTTAACCTG
AX-168430016	scaffold3	869844	ATACAATTTGGAAAAGAAATGAAAAATACCAGATT[G/T]TGATGCACAACCATTTAGTCATGGCTTTGAAGAGC
AX-168430017	scaffold3	870079	GAACAATCACAAGGGTGGATCGGTGGATATATGAA[A/G]ACAAGAAGTAAAGATATTCAGCATTCACAGAAAAA
AX-168430018	scaffold3	871405	ATCAAACCATACACCTGTGTGCACTGTGGAAAATC[A/G]TTTAATCAGCCAAGTAACCTAAAAACTCATGAGAA
AX-168619324	scaffold3	875737	ATGACAACCAGAAGGTCACCAGACAAAGTACTACA[A/G]ATATTGAGAGGTTTCCACCCTTCTAGGCTGATCAC
AX-168430020	scaffold3	1018486	TCACAGTGGAGTTCACACTGTTGGTCAGGGTGTGT[C/T]ATACACTTAGGATAACTCAGAGTGGTCAGATAATG
AX-168430021	scaffold3	1023208	TTACAATATATTTTGGCGTAACGGGATATCAGAAA[A/T]ATGTTTCCATATCTTAAAATTATCGAATAATGTAA
AX-168430022	scaffold3	1032441	CTTGAGAAATGTCTTCCAAACGGACAGATTCCACA[A/G]GGAGGGAGTTTGTTGATATCTGCTGACTCCGCAGA
AX-168430023	scaffold3	1034976	TTCCTGTCATATGTATGTTTTTATTGTATTTATCA[C/T]AACATATTAATAGCAATATCGGGAGAGAAATTGGA
AX-168430024	scaffold3	1036749	AACAGAGTTTGTTGCCAATAAAAATCACTGCTTTA[C/T]GACGAGTTTGTTATTGACATTAATTTGTATTTAAA
AX-168430025	scaffold3	1038837	GATCCACTTCTAAATGTCCAACACATCCATCAAAA[C/T]ATTGCGAACTTTACTGTGAAGAATGTGACATTCCC
AX-168430026	scaffold3	1039496	GAGTACTCTCCTCTGGACAAACCGCTAATTGATGA[A/G]CCTTGGATCACCACAGAAATAAACACCGAATATGG
AX-168430027	scaffold3	1040252	GGTATATGTGTTGACACAACAGACAATCTTTTTGT[A/G]GCTGAGTACTACAAAGGTAAAGTAAAGACAATCCA
AX-168430028	scaffold3	1051868	ATCTCCATCGGGCAGATCAATTATTGATAAACCAC[A/G]TGTCATCAAGTATATATACGCGGAGAATAAATTTT
AX-168430029	scaffold3	1052244	GATAAAAAAGAATCAAAAGTTGTGCGCTACGCTGA[C/T]TTCACAGAAAAGCAAACTGTTCAGTACGATGACAA
AX-168430030	scaffold3	1059472	CGCAAAGTTTGAGACATCATAGGACGAGGTGAGCG[C/T]TTGACTGCAACAGAACATCAACTTCCGGTTAAAGA
AX-168430031	scaffold3	1060457	AAGCATATATGAGATATAAAGCCATGCTAATTAGT[A/G]TCTACAAATCAACGCCTTACCTATTAGATGAAATG
AX-168619325	scaffold3	1061119	GCAGATGCGGCAGCAGCTGCCTCCTTCTTCTTTCT[C/T]TTGAGCTGGAGCTTTTGGATGAGGTCAGCAAGAGA
AX-168430033	scaffold3	1061149	TTTCTCTTGAGCTGGAGCTTTTGGATGAGGTCAGC[A/G]AGAGACTGTTCACTGCCCAACGAGGTCGAGGACCC
AX-168430034	scaffold3	1062976	AACAGACATTGGCTACTGATGAAAGATTATGGTTG[C/T]TAAGGTAGTACACCTCCGGTCGAGACCCCGCCTCC
AX-168430035	scaffold3	1063802	TTACACGTTTGTTGTTGCCAATTAGAACTTGATAT[C/T]CATTGCTATTCCTACTGGGTATACTAATGAATTAA
AX-168430036	scaffold3	1066516	ACCAACAAATGTCATTTATGGTCCCCAATATCGTA[G/T]AACCTCAGTATTCGCACCTGACATTAACAACCAAG
AX-168619326	scaffold3	1071084	TACTGCATTTGTAGGAGAAAATTAATCAAAACCGA[A/C]AAGAGCACATAATACCAGCATATAACATACATCGA
AX-168430038	scaffold3	1082096	AATATCGGATCAGATTATTGCATTAATGGGCGAGT[C/T]GGTACACATAAATTCTGACTTTTGACAGTTCACCA
AX-168430039	scaffold3	1090617	TCAAAAACAAATGTGTATCTTTTTTTCCACTACAA[A/T]ATGACATTCAAAACTGATTTTTCGACAATCAATTA
AX-168619327	scaffold3	1090653	ATGACATTCAAAACTGATTTTTCGACAATCAATTA[C/T]TTATCCACAAAATTGCATATTTTTACCTTAGTGTC
AX-168430041	scaffold3	1092501	TCGGGACGCCATATTTGGCTGACGATGGGACACCC[C/T]TGCCCTACACAGGACCGACGGGGGTCCTCAATAAC
AX-168430042	scaffold3	1096429	ACTCGACCAATCAGAAGCGTTCTCCCATACTTGAC[C/T]GCTTCGCCGCGGTCGTGAACCAAACCCACTTCCGT
AX-168430043	scaffold3	1098585	AAATGTTTTCTTCCCAGTTTGCTTTCGGCACCTGA[C/T]AAAATTTACCAACACCTTCAGTTCTATCAACAATT
AX-168430044	scaffold3	1099519	TCACAACAACATTGACAACATAAGATAATAAGAAT[C/T]GAAGATAATGTACAACATGTAACCATGGTTACCTC
AX-168430045	scaffold3	1103318	CGCCTCTGTTCGCGTGAACACGATCCGTATTTACA[A/G]GTCTGGTCCTCGGTGGAGCGCGTCAGGGTGAGGCG
AX-168430046	scaffold3	1104068	GTCACTGATCCAAAAAATAGATAACCTGCTACCAC[C/T]AGAAGGGTTCAAAGTTCACTTATTATACCTTAGGG
AX-168430047	scaffold3	1107159	ATTAATTAGAACTGTTTACTTACATGAGACAGAAT[A/C]AGACAGACTAGAAACTGGTGGGGTATCCTCTTGAA
AX-168430048	scaffold3	1109909	GGAACGACCATAGCCAAGCTGATCTGTCCCTTGAC[C/T]TTTCCGACCATGCTCATTCCAAGGTAGAACAGGGC
AX-168430049	scaffold3	1110690	CTGCAGAAGAGTTCTCTGCTTCCCGATCTCTGTGG[C/T]TCTGTATTTCCAGCAGGACAAACCCGATCGGATTA
AX-168430050	scaffold3	1111889	CTACAGACTTGGCGATAAGAATACACAGCAAAAAT[A/G]TCCAGTTCACATCACCGAAGTTCAGAATACACATA
AX-168430051	scaffold3	1112059	CCAAACAAAATAATCACAAAGCACTGAACAATGGC[A/G]GGGTATAAGTTCTCTATGGACACAGTCGCTCCACC
AX-168430052	scaffold3	1114737	ACTTCAGTTTGGGTCACTGACCATTAACATGTCTG[A/G]CCTTCTTCTACATGTTCCATTGTCCCAACAATTCC
AX-168430053	scaffold3	1115775	TTTCATCTAAGGAAATTCGAACGAAACAATGTACA[A/C]TGAACAGGCGAAAAAACCTTACAGAATTTTCTTAA
AX-168430054	scaffold3	1127880	GATATTCTGTAGGTCCCTGTCGTAGCACTGACTGC[C/T]ACAGCTACGCAAGAAGTTAGACTGGACATCTGCAG
AX-168430055	scaffold3	1128740	GGTTTGAAGACAGACACAGCCTTTGACCTGCGCTC[C/T]CAGATGACGAAGCAGGGGAACAAGTTTAACTTTGA
AX-168430056	scaffold3	1129086	GCTATTTATTGATATTTTCATTATAGATATTCCTA[G/T]CTGCCATACATTATTATAACTTTCTTATTAGGATT
AX-168430057	scaffold3	1130958	AAAACTCAAACTTGAAGCAGAGTATTGACTTGAGT[A/G]AAGTGGGTGACATTGAGGCCATATGAGGCAATTCT
AX-168430058	scaffold3	1137375	CGACCGTTGTCAGCCATCTTTGTGAAGCCATCAAG[A/G]TGGGGCTGGAGGTGGATCCAGTGAGGGTGGGGGTG
AX-168430059	scaffold3	1138353	ATAAGGGTGGTCATTGCCGGACTCGTCCAGAAGTA[C/T]GGTCAGGTCATGTCACCCACAGGAGATCTGGTGCT
AX-168430060	scaffold3	1139146	AGAAAGTTACCGGGATGGATGGACGGAAAAACCAA[A/G]CCTGTCATGTCCAAGAAAATGAGGTCCAACAGCCT
AX-168430061	scaffold3	1144471	TGAACGTCGGTCGACGTAAATAAAATCGATGTATT[A/C]AATGAGTTGTGATGTGGAAATATGTAAATTTCAAT
AX-168430062	scaffold3	1151523	CTTAACCCTTAGAGTAATATAAATTTCTCAAACGA[C/T]GCTTAATTAGCTGTGTGAACATTATATTTAAAATC
AX-168430063	scaffold3	1152648	GACGTAAGGCACTGCGAAGCACAATCAGATGACGT[C/T]AGCGCGGTTTTGGAATCGTAACCCATTGCATAGAC
AX-168430064	scaffold3	1155754	AATAACGACTACCTGCTTGGCAGCCAGCTAAACTC[C/T]GATGTATATACGCCATTGGCGTGTTCGATGAAGCT
AX-168430065	scaffold3	1160733	CGACACTATATTTTTAGTCGCGGAAGCAAACATGT[C/T]AATATTGATGTTCCATGGATGTTAGCTTTCATATC
AX-168430066	scaffold3	1166062	TCGACACTAGATGAGATGCCGACATGCTGCTAGAC[A/T]GGTCTGTGTCATAGCGCAAAATGGAGCAGGAGTCG
AX-168430067	scaffold3	1166628	CTACACACGGTAATTTTACCGGTTGGGTTTTCGCA[A/T]ATGAATCCCATTGATACTGTGTTAGAACATGCTGT
AX-168430068	scaffold3	1185429	AAATTTAGGTCTGTAAACCTTTTGGAAGAACCGAA[C/T]AACATCCATAGATATTATTAATCCAACCAGAACAG
AX-168430069	scaffold3	1185468	ATCCATAGATATTATTAATCCAACCAGAACAGTAA[C/T]TGTCAAAATTCCCAGAATTCCCACGTTCCTGGCAC
AX-168430070	scaffold3	1185847	GGTGTTGTGACGTCTTCGGTCGTTGTGTCTCCTGT[A/T]GTTGGTGTTGTGACGTCATTAGATATCTTGTCTTC
AX-168430071	scaffold3	1185874	TCTCCTGTTGTTGGTGTTGTGACGTCATTAGATAT[C/T]TTGTCTTCTGTTGTTTGTGTAGTAACACCATCAAT
AX-168430072	scaffold3	1187286	TGTTGTTAGCGTTGTGACGTCATCAGATGTAATGT[C/T]TTCTGATGTTTGTGACGTAACATCATCAGTTGTTG
AX-168430073	scaffold3	1196649	TCATCAAATAAGAAATAAAGTCTTAAACTTTACCG[C/T]TTGGGTTTTCACAAATAAATCCCATTGTTACTGAT
AX-168430074	scaffold3	1196704	TCCCATTGTTACTGATGACGAGCACGCAGTTAGAC[C/T]AAGGAAGTCGGAAGTTACGTAACCACAAGCAGTGT
AX-168430075	scaffold3	1197435	ACTTCTACAACATGTGAAAGTACGTTATTATTCGA[C/T]GTGTAGACCCATCAAGTATTTTTTACAGGACCCAC
AX-168430076	scaffold3	1199105	AGTATAAATGAAAACTTACTGCCAAGAATGTCACT[A/G]TCGTCTGGCCGAACAAATCCAAGATTCATATTTAA
AX-168430077	scaffold3	1201036	GAGAAACAGAATAAAATCTTATTACATGTATAGCA[A/G]AAATTCATTGGTTGGGAAGGTATTTCATCGGTAAA
AX-168430078	scaffold3	1202316	TATTTACATGCAAGTACAACTTGTAATACGTTTCT[A/C]AAATCAGTTGATTAATTGTTTTGTTTGATGGATGT
AX-168430079	scaffold3	1203643	ATGCTGTCTGTCTAGAATGGGATGAAGGAAAGAAA[A/G]TATTAAACCAATGTCGATTTTAACATTATTTAAAT
AX-168430080	scaffold3	1204484	TACACTTCAGAATTACCGTTGTGACGTCAGAGATT[G/T]TTGTCGTAACAATCGGTGAAAGAAGCGGGAGATTG
AX-168430081	scaffold3	1204517	TTGTTGTCGTAACAATCGGTGAAAGAAGCGGGAGA[C/T]TGCACAGCTCGTCCTCAGTCGGATCAACAATAAAG
AX-168430082	scaffold3	1204538	AAAGAAGCGGGAGATTGCACAGCTCGTCCTCAGTC[A/G]GATCAACAATAAAGGGTAAACTGTATGGCCCATTA
AX-168430083	scaffold3	1205618	AGTATCGTAGCGCAAAATGGAGCAGGAATCGCCGG[A/C]AGTGACGTAAATTGCTCCACAACTTGATGACGTGA
AX-168430084	scaffold3	1205686	TGAGGCATTTCGAGGCACAATTAGATGACGTCAGA[A/G]CAGTTTTACTTTCATAACCCATTGAGAACAAAGTG
AX-168430085	scaffold3	1217465	TTCGCCCTTCTCCACTTCTAAACGGTTACGACCCG[C/T]CTTGAATTCGCCCAGTCAAAATTGTTGATACATTG
AX-168430086	scaffold3	1219805	CTTTAATATGTCCCTTCTATACCAGATAATAAAAA[G/T]ATGTAAATACTCACTCCCCAAAATGTCACTGTCTT
AX-168430087	scaffold3	1249909	AATCATTTTAGAATGTGCATTTTCATAGGTTGTAT[A/G]GCCATTAAAAAGAAGCAAATGTGTCCGCAAATTTT
AX-168430088	scaffold3	1301110	AGACAGTGATTGTAATTGCCACAACAATAGTTGGA[A/G]TAAGATACGTAATGGCAAGGTACTTTCGGAATAGC
AX-168430089	scaffold3	1301343	AAGAAAAACTGGGCAAGAAAAAGGTTTAAAACTAA[A/G]ACCATCAAATTTTTACCAGGAAGAGTTTGCAAGCT
AX-168430090	scaffold3	1301638	CTATTCCAGAAGAGTCCATAATGTATTCTTCTGGT[C/T]CAAATTGTATGTGTTTACATTTTAGGATGTTGGCT
AX-168430091	scaffold3	1301797	TAGATTTCATGTATTTGAAAATATTAATTTCATTT[A/G]TCGTCATGTTCTCAATGTAGAAATTTTGGAAGATG
AX-168430092	scaffold3	1302083	CAGTTCTTTTATGAAAATTTTCTTCAATGCATTTA[A/G]AATATTCCATCCATTCCCGAGGTCACCGGAGACTT
AX-168430093	scaffold3	1304330	GAGGGGCAGGTCTCTGCAAGCTTCCTCCAGCTCTA[G/T]GGAAGCGTTATTTCCAGAGCAGTTTTCTTTCGGGT
AX-168430094	scaffold3	1304425	ATAGGTAACAAAACTCGTTTTTATAGTAAGCGTAG[A/G]ATGGGAAGTTATCATATGATGTCAAATGGCATATT
AX-168430095	scaffold3	1304876	GTAGCATCCATTTGTTACAACGAATGAATTATCGA[A/C]ACAACCTAATGGATATGACAATGCAACATCTACAC
AX-168430096	scaffold3	1304903	ATTATCGAAACAACCTAATGGATATGACAATGCAA[C/T]ATCTACACAACAGCTACATTTATTCCTGAAAAAGC
AX-168430097	scaffold3	1305023	CGGTAGCAAGTTTTTGTTGCAGATTTTTGTTGGTG[C/T]GGAAAGAATTTTCGTCAACAAAACTGAAGACAAAT
AX-168430098	scaffold3	1305557	CCATGTGCCAGTCACATTACACCTGGTGAATCGCA[C/T]CCTCTCTGATGATTCACACCTAGGTACTTTTGTCG
AX-168430099	scaffold3	1305659	TTTTGGGGCCTTGTAATCTGCTAACATGTCGTACG[A/G]AAATGATATCTGACGGAGGTATGACGTTTTGGAAC
AX-168430100	scaffold3	1306128	TTTTCGAGACCTTTGTTGCACAGGTATCCAAATCC[A/G]CAGACCGAAACGTATTGCTGATAGAAGTCTCTAGG
AX-168430101	scaffold3	1313225	GTTGCAACCGACCAATCAAAACCTTCCAAATCCCA[C/T]AGATCAGACTCTGATGATAACCAATCAGAGACTGT
AX-168430102	scaffold3	1314117	TTTTTGTGTCCTTGTCACTTAAATTTTTCTCACAT[A/G]CTTCTTTTTCCGTTGATGAAGGACCATGAGAGAGT
AX-168430103	scaffold3	1315524	CCCTCCGCGTCCCTGATGGTGAAGAGGAAGGACGT[A/C]CCTCCCACACATGGCCAAGGTTAGAGGTCAAGGTT
AX-168430104	scaffold3	1318399	TGGGTCAGCGGTTGGGGTACCCCCATGATGAGGAC[A/G]CCCATCACAATGTCCCTGCAGCTCAGTTAGCGGGT
AX-168619328	scaffold3	1320744	TAAGGAAGTTGATCTTGGACTGTTACCCTTATGCA[A/G]CCAATGAACTGCTTCATGCTGTAAGGTAAGAGGGT
AX-168430106	scaffold3	1327928	TATTCATCACCTTTTGTTGTAGACATGCCTTTAAC[A/C]GAACTTGATCTCACCAACTTCATCAATGTGGGGGA
AX-168430107	scaffold3	1330548	CTCTGGATAGCTGCCACGACTTGTCAAAACTTAAC[C/T]TGTGTAGGACACTAGTTTCTAACAGAGGTAATTCA
AX-168430108	scaffold3	1332980	TGTCCGTCCTGATCAAGGATGTGAATACAGTCATT[A/G]CTAAAGTCTGCTGTAATGATCCGACTCTGGCTGTC
AX-168430109	scaffold3	1333007	CAGTCATTACTAAAGTCTGCTGTAATGATCCGACT[C/T]TGGCTGTCTGAAGCGATGCCTAGTGGGCTAAATGG
AX-168619329	scaffold3	1337555	CTGCATGGGCGTCAATGTCAGATACACATACATCA[A/C]GATTCCTGTTCTCACAGACGTATTTAAAAGAACTT
AX-168430111	scaffold3	1338612	TTTCTTTCGTCGTTTTAGTGTTTTGGCCATGTCAA[A/C]AAATTCATGACCTTGATGTTCTTTGGAAGAAGCAC
AX-168619330	scaffold3	1423627	AGCGGGCAAATCTATTGTGACGTAATGCTCTTCTG[A/G]CTCTTCTGTTTTTACAGAGAGCAAAGACAAAGTAC
AX-168430113	scaffold3	1424972	AGTAGCTGCATAAATGTTTTGCCCACTTGAAAAAT[A/G]AGACAAAGGTTTTGAAGGTTGAGATTATCTTTCAA
AX-168430114	scaffold3	1429354	AACGGAGTCTTCATTAAGATTGACACACCAATATC[C/T]ACCCCTTCCACTCTGGACCCTCCAAAATGAAGGGT
AX-168430115	scaffold3	1431250	ACTGACTCGGATTTCCTCGAGATAAAATTTCACTG[A/G]GATTTAAAAAGTTAAATTATGTTGCACAACATATT
AX-168430116	scaffold3	1432430	GGCAATCTTCTGAATTCAGCATTCCTTGATTTGTA[A/C]GCAGAAACAAGGCTGTCATTGTTTGAGTTTAATAT
AX-168430117	scaffold3	1433813	CGCTGTCTGCTGCAGACACTCAATCTCTTCGCCCA[A/G]GAAAAGATAACTCTGTAGATCTGCCATCCGAAATT
AX-168430118	scaffold3	1437528	TATGTGCAAAACATCCATGGAGTAAGTTCATTCAA[A/G]GGGAGATGATTTGGAATTATTGAATTTCTCTTGTG
AX-168619331	scaffold3	1443979	TTTCTGCTTGGGTATTGGGTAAGGGTGGTATTGTA[A/C]GGTTAAGTAAGAAACTTAGATCAAAATTGTTTCTG
AX-168430120	scaffold3	1444090	CACAATATCTGTCGATTTCTTATCAATAAACACCT[A/G]TTAATGGTCTTTGTGTTTGATACAAACGTTTCGAA
AX-168430121	scaffold3	1451403	TAGAAATTTACATGAACAGGATAATTATCACTTCT[A/G]CATCCGAATATTTCATTACCTTCTTACTTCATAAA
AX-168430122	scaffold3	1452091	TATTTCGGGCAAATCTAGCACTCAGTATTTGCAAC[C/G]TGTTAACGACAAACCCAAAGCCTCGCTTTCGTCCA
AX-168430123	scaffold3	1452286	GCGGGTCAGAGCAAGGGAGAGGATTTTCATTCGGA[A/G]CCAGTTGAATCCTACCTCGACACAGCAAATGGCAA
AX-168430124	scaffold3	1453708	ACGAATTCAGTTCACCCAGTTTCGAAAAGTGTGTG[C/T]ATATGGAATTTCTAGATCGCATAAATGATTTTGAT
AX-168430125	scaffold3	1456130	AACCGCAATATAACCCCATACCACAATCTGCACCC[C/T]CTCAACAACAACCACCGATTCAGCAGACTCCTTAT
AX-168430126	scaffold3	1464399	GACCCAAGTGTTGGTTAGAGTGGACCAGGGAAGAA[A/C]GACACATGTCACGCATGCTCAAATGATATTCAAAA
AX-168430127	scaffold3	1465399	ACCACAACGACAACTACGACACCGGAACCGGAACA[G/T]GAAACTGAACACAAAAAAGAAAACCCTGCACAGCC
AX-168430128	scaffold3	1470415	TGATAAACTACACCGGTGACAAGATATCCATAGCG[C/T]TATTTGTAGTTATCATTGCCTTCTTCTCTACTAAC
AX-168430129	scaffold3	1471517	GGGTACAGTTATAACAGCAATAGGGGACAGCATCT[A/G]GATGCTACACCAAGGTCAAAACAATCTTCATCTGG
AX-168430130	scaffold3	1472286	CGTTGTCTAATTTCAGTTTCGAAGACAAGAAACTA[C/T]CAGAAAATATCAAAGATATCAACATTCAAAGCTCG
AX-168430131	scaffold3	1472731	CACAGAAACTGAATCAACGACAAATAGTGTTTTTG[A/G]TGTAAACATCCGTAACACAAGTAAGTCGGACAGAA
AX-168430132	scaffold3	1473509	AAAAACCACAGATACGTCAACGTAAACAACGCAGA[A/C]GGTTTTGAAAAACAAAATGTTGTAGGTATTAAAAT
AX-168430133	scaffold3	1474096	GATTTCGGATAGCCCTGCAAATCAAACAACAATTA[C/T]CACAACTCCAAAACAAATTAATGAACCTGTACCTA
AX-168430134	scaffold3	1474501	TAATCTAGCATCAAATGATTCCAAAATCCCTAGCA[A/G]TTTTCCAGCTACTACAAAAAGAGGTATTAGAACCA
AX-168430135	scaffold3	1474854	TCTCAACCAAAATCAAAGTTACAAGAAAGAACATT[A/G]AAAGAAAGAAAAGCAAAACAAATAAGAGTTCCCCA
AX-168430136	scaffold3	1475983	AGTAGAATCATCTTCAAACTTGCACTTAAATATAT[C/T]CGTTGACAAGCAATCGTATAAATCAAATCTTTTTC
AX-168430137	scaffold3	1476012	ATATATCCGTTGACAAGCAATCGTATAAATCAAAT[C/T]TTTTTCCAAAAACCAAGAAGGCATTTAATGTTCAG
AX-168430138	scaffold3	1476568	TTTAGTAACAACAACAAGACCAAAAGTGAATGCTG[C/T]GGACATATCAAACGAAGTATTGGTTCCAAAACCAA
AX-168430139	scaffold3	1476601	TGTGGACATATCAAACGAAGTATTGGTTCCAAAAC[C/T]AAGTAGCACTAAAGTCAAAAAGGAAATAGACCGCA
AX-168430140	scaffold3	1476906	TTCGATTTATTGGAAAGGCGTCCGATCTCATTAAA[A/G]AATTGAATGGTAAGAAACATGATTTGCAAGATCTG
AX-168430141	scaffold3	1477716	GTCAAAAAGCAAATAAGACCAGCCAACAGTTTTAT[C/T]CAAAGATAGGAAAATACACTTTACCTTCATCTAAT
AX-168430142	scaffold3	1478038	AGAGAGCATGCAGTCGAACGCTAAGAATCTTGACG[A/G]TGGGACACATTCTGTTGATGACAAGGAAAGTGTCT
AX-168430143	scaffold3	1479034	CTACTGCAGTGATAAAACAACAAAAACTGTCAGAA[G/T]TGGCAACACGAAAGTAGAATGGGCGAAGTTTCCTC
AX-168430144	scaffold3	1479159	GGCTTGTTTCCGCTGCCATTGGAGATGGTGCTGAT[A/G]TCGTTGACGTCTGTTTAATTCCGTCTACAGTGTTT
AX-168430145	scaffold3	1479741	CGTCACTAAATGACGCAGTACTCAATTCTCCAATG[C/T]TGTTACTCGAGCAAACAATCTGGTCATTTGCTTTA
AX-168430146	scaffold3	1479768	CTCCAATGTTGTTACTCGAGCAAACAATCTGGTCA[C/T]TTGCTTTAAGGGATGAAAATGCGCGAGACTGGATG
AX-168430147	scaffold3	1480197	GCGTGCTTGCGTTGGTTAATTCCAATATCAGAAAC[A/G]TGAAGAAAGCTGCTACGAACACTATTAATAAGAGA
AX-168430148	scaffold3	1512248	TGACATTCGACATCGGCAAACTTTCCATGAAAATA[C/T]CCAGACATAATGACGCAGTTTTCAACGCTATGTCC
AX-168430149	scaffold3	1515167	GTTCTCCAGATAAAAAACCTATTTCTGCAGTAGTT[C/T]TAGGTTCAGCAAGCATTGATTTGAAAGACTGGCAA
AX-168430150	scaffold3	1537899	CACAATGATATTGCTGTTATAAGTGAATCTGACAC[A/G]AGATTAGGAGAACAGTTGGCATTCAACAAGGGAAA
AX-168430151	scaffold3	1538537	GGTGATACTGCAAGGGGCAGATTTTGTATTAGGAC[A/G]ATTTGCTTCAGGCCCAAAACAAAGTATGCCAGTTC
AX-168430152	scaffold3	1539181	AAACCATCAGCTTTCATTCCTGTTTGATTTCAAAA[G/T]TTGATATATTTTATTTAGTTTTATACAATGTCTGC
AX-168430153	scaffold3	1543694	TTGGTTAACGAGCGAAATCAGGATGACTTTCTTTG[A/G]AGGATGACAAAGAGGAAATTGAATTTGATTAATTG
AX-168430154	scaffold3	1544301	GTCAAATTATATATATCTTTACAGAACATGTCAAG[A/G]ATTTGTTTCTCAAAACTATTCTAAATTAAGGAATG
AX-168430155	scaffold3	1546440	TTACCAACTCAGACTTAAGACTTTTAATGAAACCA[A/G]TTTATAACTACTTTCTATCTTAACTTGTCAAATAT
AX-168430156	scaffold3	1547376	TTGAAGATGATTTAAAGTCTTGAATTCGGTTTGAT[A/G]AAATGCTAAATATAGGTGATGTCTTTTTTAAGTTC
AX-168619332	scaffold3	1548312	TTTTATTATTCCTGATAGCTTACCTGTGTTTTCAA[C/T]GAAAATTAAGTCACGATCAAATGCATTTTTATCAA
AX-168430158	scaffold3	1549645	TGTTTTTCACACCAAATCTACAACTGAAATACCAC[C/T]TATGCATTACACAGACAATAATGGCACTGATAAGT
AX-168619333	scaffold3	1552456	CTGAAGTATTCAACGTTGTATTGAAATTATACTTT[C/T]CTTACGTCTTAAGTCAGCTATTCTGGCTTTGCTGT
AX-168430160	scaffold3	1552512	TTCTGGCTTTGCTGTTAAACTTTTCAAAGTTCGAC[A/T]TATTGAACCGTCAATGCCCTTTGAAATGCAATCAG
AX-168430161	scaffold3	1553692	TATGTGATGAATTACTTCAGTTTGACATTTTTACA[A/C]GTAATACTTTTGATTACAGAATGTTTTCTCTGATT
AX-168430162	scaffold3	1556524	AACAACCGAATGCTTTGAAAATATGTCTTACTTCA[C/T]AATTTAGTGGTCATGCTGCTGTACATTTTATAATT
AX-168619334	scaffold3	1557457	CAAATTTTTGGTTGTACTGAATAGATATTTTCCAA[C/T]TCTTGTATTCTTTTGGCATGTAACAGGAGAGATCA
AX-168430164	scaffold3	1560000	ACACCAACAAATTCGTACGACACGTATTCTCAATT[A/G]CACTTTATTTATTGACAAGTGTGCAAATATTTCAA
AX-168619335	scaffold3	1560265	GAGGTGTTGAGGTCCGTCTCTTGATTGCCCAGGTA[A/G]GAGTGTATTGACAAATGAGAGTCGATGACTCGCTT
AX-168430166	scaffold3	1561982	GTTGTACTTTCGTTAGACATACTCGGTTTATATTT[G/T]TTGTATAGTTTAGCTTGATGTCGACACGTTCAGTT
AX-168430167	scaffold3	1562326	TAACACGTCTGTTTAAACAATAGACTTGTAGTCCC[G/T]TATCCCTCTAGGCCATTTCACCACTAGATTTTCAT
AX-168430168	scaffold3	1563748	CGCAAGACCTTATAACCTTCAATGTTTCCCTTTGA[A/G]GCATCGTGTATGTACGTTAAGTAATGTTTGAGATG
AX-168430169	scaffold3	1565807	TAGAGTGAACGGCAACTATTATATCAAAGTCAAAG[G/T]GATGAATTCATTATGAAAATTATAGTACCAGCATA
AX-168430170	scaffold3	1567820	TTGACTTTCTCAGCGGAATTGAATTTTTTGGCTAG[G/T]TTTTCTGCATTAATTTCACGCAGCCATTTAGCAAT
AX-168430171	scaffold3	1571235	TGATCTGAAGAAACTCCTCTTGAGGTCAACTCCTG[A/G]TGAACAATGATTTAAGAATATTCATGAGTTATTTT
AX-168430172	scaffold3	1573037	TTCAGCAGAACCGCTATGTACCTATAGACATGGAT[G/T]TATCAAATGATTGAGGGTTTTCTTCTAAAGGTACA
AX-168430173	scaffold3	1573122	GAGTCGAGGGTAGGGAGCCACCTCCTGACTGGAGG[A/C]GTAGTTTCTTATCTGTCTCAAAAACTTTCTCTGAG
AX-168430174	scaffold3	1574508	CAAGATATCAGTTTTGTACAGTTATTTCTATTTTA[A/C]ATGCAAAACATTCAGAATATCCTACCTTTATTTAC
AX-168430175	scaffold3	1576190	TTACACTCCAGTAAGCCCCGCGCAATCTCATCAAA[C/T]AGCCCGTTCTGTGGTAATACAGCATAAATCAGAGC
AX-168430176	scaffold3	1578697	AGGTTGGTCTTTCTCCAGGAGAAATTGTCCTCACC[A/C]ACTACAATAACCACCATTGGCTTGCCCAAAGTCAG
AX-168430177	scaffold3	1579238	CATGTATATCCATTATTCTTTAAGTCTTTGTACAC[C/T]TGAGCTGGATGTATGACATTCCGATCATCAGCGGG
AX-168430178	scaffold3	1581450	TTTTGTGATTTGTGTAAAAAATATGAGAAAGTGGA[A/T]AATCACTGTGTGGAATGTAACAAAGACATGTGTAG
AX-168430179	scaffold3	1581480	GTGGATAATCACTGTGTGGAATGTAACAAAGACAT[A/G]TGTAGTGTGTGCAAGCACCACCATCTGAGGGCAAA
AX-168430180	scaffold3	1581652	GTCATTTCTGTCAAAAGATGGTGTGTGACATGTGC[A/G]GTAAAAACCTGAACACGAATGACCCACGACCTTGT
AX-168430181	scaffold3	1583766	TCTTTTGTTTTATCTTGTATGAAAATTATGATTGT[C/T]AAATGCATGCTCCTTTACAGAATGCTCCCAATGAC
AX-168430182	scaffold3	1584241	CAAAGCATTCACTTACACTGCAAGTCCACTACAGA[A/G]ATTGTATGGAAGTAGGCCATGCACTGTAGGAACGG
AX-168430183	scaffold3	1585619	CTTACCTGTCCCCTGTTGAAGAGTCCCGCTGGCAG[A/G]TAGTCAAACATGTACACCATCTTTGTCTCAGTCAC
AX-168430184	scaffold3	1586838	TTTTGAAATGCATTAAATATGCATCTAGTCAACCT[C/T]TATAAACCATAATTTCTGATGGACCTGTATGAACC
AX-168430185	scaffold3	1587007	TCTTTCTCGTTCACGATGCCTGCCACACCAGCTCG[C/T]TTAAAAAGCTGACTATACTCTATGGTATCCATCTT
AX-168430186	scaffold3	1588059	CCCATGTATCCCTGGGTCAAGGTCACAGTAATCAG[A/G]TTATTCTTCAGATCATCAAGACCCTTCAAAGATCA
AX-168430187	scaffold3	1589976	TGTCCAGTAAGAGAACTGACAAAGTAGAACCCTTC[A/G]ATCTGACTGAATGATGCCTTAAGTTCCTCCATCGG
AX-168430188	scaffold3	1590507	GGATGAAAAACTGGGGGTGATATATACCCACAAAA[C/T]TTACAACAATTTAACAACCTTCCACTGCAATCTTG
AX-168430189	scaffold3	1591552	AGGGAAGTATACACATGACTTACATGGTGGGTGTT[A/G]TAGTACACGGTCTGTCCAGCGAAATCCCAGATACT
AX-168619336	scaffold3	1592072	TGATTATTGATACCTACCATCTGTGATGCTTTCAT[G/T]CCCAGTAAGGCTGGATTTGAGATCATCAGATTGAA
AX-168430191	scaffold3	1594763	TCTGTCATAAACATGTCATTCATGTACAACTGCTC[A/G]AGACTTGTGCACAGTGGAACCACAACCGGGAGCTC
AX-168430192	scaffold3	1595021	GAGAACAGGGCATCTGGAAGACTGGTCAGATTATT[C/T]TTGGTCAGGACCAAGTTCTGGATAAACATATTGTA
AX-168430193	scaffold3	1596326	CGTCTGATCTATTTTCTTCACAACCATTCGATGAA[C/T]TGACTTCAAATTCTTCATATGATTTTTCTTGCCCA
AX-168430194	scaffold3	1597849	TGTAATTCGAATCCTGGGGCATTCATCAAATGCCA[A/C]TCCCATCTGTCATCTTCACCACTGTTTAAACGAGT
AX-168430195	scaffold3	1598126	CTGTCTGTCTTCAGAGAGGGCCACATAGGAAAGAG[A/G]ACCATTTCCCTTGTTACCAACTTTGGCAAAACCAT
AX-168430196	scaffold3	1599846	TCAAGGGCAAAAATAACCCTGAATACAGTGCATAG[C/T]AAACATCAGAAGCTCATGGCTATTCCTGCTCCACT
AX-168430197	scaffold3	1601535	TTATTTGGATTTCAACTTTTTCATCAAATCTAGGT[C/T]TGGAACTTTTGGAGATTTTGGTCTTAAATACAACT
AX-168430198	scaffold3	1603504	CAAGAGAAAACAACAAAGCAAACCATCTTACCAGT[A/G]AATCCATGAGCTGTTGTAGATATTTTTGGCATTTT
AX-168430199	scaffold3	1604318	TCTATACACCATACCTTGTCAAAATCAAACCAGAT[A/G]TCAAAGATGTCGCCATTTGTGTATGGAGTCAAAAC
AX-168430200	scaffold3	1607461	GGGGTTTCCAGGACCTCTAGGAGGTGAACCACTGG[C/T]CCTTGCTGGCAGAGAAAGCCACCTTTCCAAAGCAG
AX-168430201	scaffold3	1608171	GTAAACCAACTTTTATTTGCGACGATATTTACGCA[A/G]TTTACTGGAAATAAACTGGCTCGCAACAACTAATT
AX-168430202	scaffold3	1609424	TTTTCTGGATCTCATCTACAATAAAAGCAAGGATC[G/T]ACCTTTTAATTGTTGATCCAAAAATATATGTATAA
AX-168430203	scaffold3	1610513	TTGAATCATTTCTTTGTAGGGATCCTTCATGTTCA[A/G]GTTGGAGAGAGTTGGTGTTTCCAAAGTTGTGATCA
AX-168430204	scaffold3	1612079	ATACCAACTGGTCGTGAAATCTAAACTCATTCAGT[C/T]TCCATTTGTCTTTGATTCTATAAAAGAGGAAAGAT
AX-168430205	scaffold3	1613078	ATGATAACAACACCTCCATTGCTTAACACTAATCC[G/T]TCAAAACTCTGCAACAATAAAAGAGCATGTGTTAC
AX-168430206	scaffold3	1614166	AAACCTACCAGCTCCGAAATCTCGATCAGATTGAC[A/C]GTGACAGAGACATCTTCTATCGGTTTCCATTCCAG
AX-168430207	scaffold3	1615521	CTATGTAAGTAAATTTTTAATGCATAATTTTCATC[A/G]ATAAAGTTCTTCGTCACTTGTATGGTTGGATTGCT
AX-168430208	scaffold3	1616468	GTCTGTCAGCTGCTCCACCCCACTCAGATTCAGGT[A/G]CGAGATCCTGCTTTGGCTTCCAAGGCTTTCTTTCC
AX-168430209	scaffold3	1617893	ACCTGTACATTTTTGAAGCCCACTTTCTTTGCCCT[A/G]GGAGCTTCCATTACGTTTAAGTCTTGCTCAAAATT
AX-168430210	scaffold3	1619817	CTACCTTATTCATGATTTAGTTTTCCAACTGCCAG[G/T]TGATATGCCGTCGCGAACCAAAACATTCTATTGAT
AX-168430211	scaffold3	1622890	TGTTTTAAACTAAACTAACTTTTGCGAAGAGTTTG[C/T]TCAAAATTAAGCATAATTTGAATGAAGTGCATTTG
AX-168430212	scaffold3	1624877	AATCATATTTCAGTGTAAACATGTACAAACGTTAT[C/T]GATAAAATTGTACAATAAAAATGTACTGGTCCTAT
AX-168430213	scaffold3	1625977	ATCGTTTAAACTATATACACTCCATTATGATAAAT[A/G]AAATTTAAGCTACTATTATTGAGTACTGGTATTCT
AX-168430214	scaffold3	1626635	AAGTTTAAATGATCTAAGATCTGGTCCGTATTTCA[A/C]TGAAATTGAATTGTTCTTTTCTCTCTCACCGTATT
AX-168430215	scaffold3	1627587	GATCATCTATCAGTTAAAATTTTGTCTTAGAATTA[C/T]GGGTCAATACATCAATAAATAGCTAAATGTCATCC
AX-168430216	scaffold3	1628608	TTGTTCTGCCTAGCTTATTTGTACAATCAAAATAA[A/G]ATTATATATAAAGATATTGGTACAGCTTAACCACT
AX-168430217	scaffold3	1631450	TTTTCTATCTCATCGCCTGTTTCTAATCTGGCTGT[C/T]TAAAGGTTTTTGCTGGTTTCCTTTCTGTTTACAAT
AX-168430218	scaffold3	1632089	AAAAGCTAACGGGAAACAAAAACAAATTTCTCCAA[A/G]GAATCCAGCAGGCATAACTAAAGAAAAAGAGAGAG
AX-168430219	scaffold3	1632806	CGATGAGAGTAGATGGGATATGTCAGCATCTCCGC[A/C]GAAATCCGCATTGCCTCAGTCAAGGTGGCCGTGGG
AX-168430220	scaffold3	1633695	CAAACTTTATCGATGTAAGAGCGGATTTTTTGACC[G/T]AGATCCAACAATATCATTTCTCTCAGTTAGACGAT
AX-168430221	scaffold3	1634463	ATTAAGTCCATATATCAATATCAACAACAGATGTA[A/G]CGTCCCGTTGCTAGGCAAAGGTACATAGCAATAAA
AX-168430222	scaffold3	1635290	AAAAGTTAAATAGCATAGTCTTTATAAGTCTGAAG[A/G]TATTTAGAACAGCTAGTTTAATCTAAGCTTAACTC
AX-168430223	scaffold3	1636982	AGGTTTGAGGGGGAGAGCACCATGCACCACGATTT[C/T]ATTAAGCACGATGCCCGAAGACGCGGTATGATTAA
AX-168430224	scaffold3	1637480	AACGCTCCATTTGACGGTAGTACCAGTTACGCCAA[C/T]GATTACAAGAAATGGGAAATGAACAAAAACAAGCC
AX-168430225	scaffold3	1638373	TGCCAAAAGCCAGATTTATGTAGCACAGGAACCAA[G/T]CAGATTTTCCGGAACTGCCTAATAACGCTTTGTAG
AX-168430226	scaffold3	1639569	TTGTTAATATCTTCTGTATGTACATGTATATCATT[C/T]ATAGGTAAATGGGAAACCATGTATTCTAGTTATCC
AX-168430227	scaffold3	1641394	AAGTATCAGATAGAGCGGCTGAGGTTTATGGGACA[G/T]GAGTATCGTACTCCCGAAGAACTATTAGAGGCATA
AX-168430228	scaffold3	1642459	GGGGCACGGCAGTTGTTGGCCCCGGGGTTGGGGAA[C/T]GAACCCTCTATAACCTGGTCCCGTTATTCTCTGGC
AX-168430229	scaffold3	1642525	CTGGCAGTGACCAAAAACAAACCAACAGAAACCCG[A/T]AGCAGCTCCATATATTCCATGTGGGATTCACAGAA
AX-168619337	scaffold3	1643868	TTAATTATTTCTAATTCAGAGCCCAGAACAGATAT[G/T]TATGAAATTGTTACAATTACAAGAGAAAGATATGC
AX-168430231	scaffold3	1645680	AACTCCAGGTTTTCTTTCTCCAGAACCAGCAGTAC[C/T]GGTTCTATCCCAGCAGGCTGTTTCTCCTCAGCATC
AX-168430232	scaffold3	1645928	GTACATGTTTTCCATTTTTATGTTATATCATAAAA[C/T]GTAGATGAAGAAGACAGTGACAGTAAACCTACTTT
AX-168430233	scaffold3	1646439	AAACTTGATTGTTTCACAGATCGAATTGTACATAT[C/T]AATTTCAGAAAGGTTATGATGAGCTACAGTACATA
AX-168619338	scaffold3	1647957	TTTGATGATTTATGTTTGTTTCTCAACATAGAATG[C/T]GAGTTAAGGTAGAAATTGGCAAAATTTTCATTACT
AX-168430235	scaffold3	1648812	AATTGCAAGCAGACGGATGTCAACAATGCAAGAAA[A/T]TTGAAAATGAGTACATCGAATGTCAAAAGAAATTG
AX-168430236	scaffold3	1649880	TCTATTACGACAAAAATAGTGGCTATTATTATGAT[G/T]CTGTAAGTCTGTCAAAAGTGTATTGTTGAGAATGA
AX-168430237	scaffold3	1650087	TACATCTTCCACTCCCAAGTTGATCCTTCTTACTT[A/G]CAACAATCTCAGGGAGAGACAGCATATCCGGGCCA
AX-168430238	scaffold3	1651724	CAAAGTTCTTGTGACCTGTCACGTACAGGATGAAA[C/T]CACCTATCGAGGGAATCTTAGTGATGACACTCAAA
AX-168430239	scaffold3	1652538	TTACATGTAGATCCACATTACCTTCCACCTTGTAT[C/T]CGTATCATTGTGATGGACTCTGACCATCTGGATTA
AX-168430240	scaffold3	1653590	TCCTGATAACATTTGTCTTGATGATTACAGTCCAA[A/G]TGTAGCAGTGCTGCAGTGCCAGTAAAGCATGGGGA
AX-168430241	scaffold3	1654407	CTAAACATGTGTACCTGTGTTAAGATTAACTTTCT[C/T]TAATTAAGAATGCTGCTTATGAAGAAAACAGTGCA
AX-168430242	scaffold3	1656515	AATGACTCACTGTTTTCTAAATAATAATGGTTACT[A/C]GTCTCAGCCAATCTGATTAAAATACGATCCTAGAT
AX-168430243	scaffold3	1657744	TATTACAACGTGTTTGAAGTTCATCAAGATGTGAT[G/T]GTATTCAGACATTAGATGTCCACTACACAGTCACT
AX-168430244	scaffold3	1658801	ACACCGATATTGTCTTTATCTTTCATAAGTTTTCT[A/C]AACATCATCTAGAACAAAGTGAATATCTTTCCAGA
AX-168430245	scaffold3	1659404	CGCAGGATACAACTGGTAATCTACAACAATCGAAC[A/G]CACGACTGTTAGAAACTGGCTACCGATGATTTTTG
AX-168619339	scaffold3	1659785	AGTAAAAACGTCGTAAAATGGCGACCTCCGTTAAA[C/T]AAGTTTTTCATCTCGTTGTAATTCGAACACTTCCC
AX-168430247	scaffold3	1660208	TGAGTGAAGTTGGAGCTCGCAAAACGTAACGTGCA[C/T]TCATTATCTACTTCACAGACCGGATCCCCAAAGCC
AX-168430248	scaffold3	1664497	TATTCCACAAAAATTGCGTTGAAATACCGGATCTA[A/T]TCAGTTTTAGTGGTGTGAATTTGTTTAACGATTGT
AX-168430249	scaffold3	1665594	ACTCTGTTACCATGGCAACCTCTTGGATGTCTCTG[C/T]TAGTTCCAGGGACACAGAATCCTAGCACCTGCAAC
AX-168430250	scaffold3	1666743	TGCCGAGAAAATATTCTTATCTCCCGATATCACAT[A/G]CTTAAAAAAATATCCCAGCAATTGATTGATTTATA
AX-168619340	scaffold3	1667851	GTAAGACACTGACATAGGAGCTTCGTTTTGAATTT[C/T]GATCACATCTAACCCTACGTCTGTGGATTTCTCCA
AX-168430252	scaffold3	1668589	GACATCTGACAGACTGTTTGTTCTGCACAATATCC[C/T]CCGTTTCCCCGCTAGGTCGTTCTGTGTATCGATTG
AX-168430253	scaffold3	1671524	CTATTTATCAAACAAAATATATTAGGTTGTATAAA[C/T]TGATAATCCCGGTCATTTAGCTGATCAATGAAGGC
AX-168430254	scaffold3	1672181	ACTAGCCTCTCCAACAGTTCTTAATGATTGGGCTT[G/T]GTGGTAAAATCCAGGCAGTTCTGCACAAGGAATAA
AX-168430255	scaffold3	1673190	TGTCCAATTGTAGAAGTTTATCGGTATCTATAACA[A/C]ACCAGTATGATATCCTCCATCCTGGGGGGTAGTGG
AX-168430256	scaffold3	1675634	AATGCAATTTGATTTATAAATTAACACAATCATTT[C/T]ATACTTGGTATCAAGTACAGATCATAATATAATCA
AX-168430257	scaffold3	1677979	CTCTATTTCATCCACATGTCCTCGTAAGGTATGCA[A/C]ATGTTTCTGTTGAGATATGGACCAAACCATCACTG
AX-168430258	scaffold3	1678004	AAGGTATGCACATGTTTCTGTTGAGATATGGACCA[A/G]ACCATCACTGTTCTAATCAATAAAATTAATCAAGA
AX-168430259	scaffold3	1679642	TAACTTGGAGCCAGTACTTAAACTCCACACAATCA[C/T]TGTATTGTCCTCTGAGCCACTTACTATGCAAGTTC
AX-168430260	scaffold3	1680844	TACTTACCATATATGGTCAACATTAGCAATTTCTC[G/T]CCATGCCAAACAGACACAGGATAACCTGGCAATGT
AX-168430261	scaffold3	1686930	AAAGTTCAAGGTATTCCTGATTTATATATGTTTAC[A/G]CAGGTCAGTGGTTTTGAAGAAGAAAAGACTGAATT
AX-168430262	scaffold3	1687427	CTGACATAAGTTTTTTGTTGGCTTTCAGGAACGTT[A/T]CAGAAATGATTGTAACATAGCAGTTCAGTTGTTGC
AX-168430263	scaffold3	1688086	GTGAAGCGGTCCAGAAGGACTTTCATCTGTCTGCA[A/G]TGTCGGCGGGACGTGGGCTGCAACAATAAAGAGAC
AX-168430264	scaffold3	1689207	CTTATATTCAAATGCATCATATTCAGTAGATTTCA[C/T]TTGTATGCCAAAATGTCAACCTAATACTCATGGAG
AX-168619341	scaffold3	1690002	AATCTTAATGCTTCCTTCAAAATTGTCACATACTG[G/T]TACCATGGCTTAATCATTACACATTAGGCACAAAT
AX-168430266	scaffold3	1692600	TTGGAATGAAACAAACAAGTTGTAAATCATCTCAT[A/C]ACAAGCGATACATTGTATTGATTCAAAATAAAGGT
AX-168619342	scaffold3	1694425	GATGTTTTGATTTAATCTTCTTTGTCTAATTTCCT[A/G]TAAGTTTCTGAATGTCTTTCTTTCCAAAAGGTTTA
AX-168430268	scaffold3	1695929	ACTGCACAGCTATAACTCTTCTTCCTCCTCTGACA[A/G]TAAAGCTAGACGTTTCCCATCGGTGTACCTTGATT
AX-168430269	scaffold3	1696515	GACATAGCTTACCTCTCTCCTTCTTACAAAAAATA[A/G]CATATCTTAGTTTTGTAACATTGCTAACATCACAT
AX-168430270	scaffold3	1697271	AGTAGATACAAAATGGACCTGGAGGGCCACAGAAG[A/G]TGAAGGAGAATCAGGTACGAGAGAAGATCAGCTCC
AX-168619343	scaffold3	1699561	CAAGTTCTCTGTATGACTCTTATCTTATTTGCCTT[C/T]ATTTCCTGGTATGATCAGAGTATACTATCTACCAG
AX-168430272	scaffold3	1700066	AAATTCCAGAGGAACAGGATACAGTTGAGCAATGT[A/G]TAGACCCCCCACAGCGAGAACACCACCTTCTTCCC
AX-168619344	scaffold3	1701396	ATTCATCATGTTGTATTTACACAGATGTGAAAGAA[A/G]TATATACTTTTCACCAGTGGTCAATCAGTTTTAAC
AX-168430274	scaffold3	1703726	TTAAAAGAAAACATTACATCATAGACCCAATGTAT[C/T]ATTATACATAAAAATGTCAGTATATCACATGGCCA
AX-168430275	scaffold3	1704512	TCAAAAGCTTGAAAACATTATCGGGTTTCTCTATT[A/G]CCTTGTCTCTTTATTAGAACAATGCCCTCAAAATA
AX-168430276	scaffold3	1705920	CAGACAAGGGCACTGTCTACAGGAGACCATTTAGA[C/T]AGCAATATCATTCTCAAGGCTTGAAAAAGAAAACC
AX-168430277	scaffold3	1707336	TTTTTCTTATGTACAGGATTATTATGACGTTTTCT[C/T]CAGCTTTTTATGTGCATAAAATTATACGATACAAG
AX-168430278	scaffold3	1710643	GTACTTTGATTTATAGTCTGCCATACTTAAATATT[A/G]ATTTAGTATTCTGATAATTTGACTTTATAAATAAT
AX-168430279	scaffold3	1715577	TGATAACTAGTATTTCAGGGAATCAAAAGTAATAT[A/G]TTATACATTTATATGTAGCTACCGACCAGGAGTTT
AX-168619345	scaffold3	1716938	TCATTCGTGTACGGTACGATTCTGACGGACGGAAA[C/T]GACGACTACTCAGAGGAAATCACAGACACTATGTG
AX-168619346	scaffold3	1716968	GGAAACGACGACTACTCAGAGGAAATCACAGACAC[C/T]ATGTGTGTTTATGCTGAAAAACAGGTTATGAGATT
AX-168430282	scaffold3	1717212	TACATAACATAATTTGCACAGGTTGATAGGTCACC[G/T]TGTGGGTCAGGGACATCGTCCAGAATTGCTCTTCA
AX-168430283	scaffold3	1723886	CCACGAGGTCATTTTGATATGTATGGTGTCCTGCT[C/G]GTGACACCAGATATTGAATCTTGCGATTTTGCCTG
AX-168430284	scaffold3	1724407	ATTTTGAAAATTCCAATTCTTTTTTATATTTTGTT[C/T]GAAGGAAACCCTCCGTTATCTTTTCGAAAATTCAG
AX-168430285	scaffold3	1725326	AGGAAATCACAGACACCATGTGTGTCTTTGCGGAA[A/C]GAGAGGTAGGCGGTGTGATTTTATAGCCTCTAACT
AX-168430286	scaffold3	1726325	TCAGGGACATCGTCCAGAATTGCTCTTCAGTACTT[A/C]AAGAGCAAGGTCAAGGTTAACCAATCAAGGACGTT
AX-168430287	scaffold3	1729888	AAACTACATGAGAAACAACCTGGACGAATACAGAA[A/G]ACTTTTGATGTGGGAACCACGAGGTCATTCCGATA
AX-168430288	scaffold3	1730033	TGTTCCACAATGTGTGGCCATGCTTTAATAGCTTT[G/T]GGACGTTATGCTATAGAAAAGGGACTCGTTAAAAC
AX-168430289	scaffold3	1734347	TTATACACAACTTTTGAGATTTTTACCATTTTCTA[G/T]AATCATTCCTATTTAGTTAAAAGCGTGAATCTTTG
AX-168430290	scaffold3	1737520	ACAGCTTTCCAACGTCTAATTAAGGTCATCTCTAC[A/G]TATGTACAAAGTTTTGGTTACACCATCAGAGAGCG
AX-168430291	scaffold3	1738552	ACCTTAGGAGTGTGGTGGACAGACGGGGTGGTACA[G/T]ACTCTGACATCAAGTCAAGAATCGGCAAGGCGAGA
AX-168430292	scaffold3	1739665	CCAGATCCTTTCATTCTGCTTGTGTAACTTTGATC[A/G]GGTAGTAATAGTCCGATCCACACTTTGCAAAATAT
AX-168430293	scaffold3	1740390	GTCTATTATTAATCCCAAGAAAACTCTTTAAACTT[G/T]ATATTATAACGGATGTTTACACTGGGACGTTTGAA
AX-168619347	scaffold3	1741071	TGTCACTGAAGTCAAAGGTCAAGGTTACTTCTGTG[A/G]AAATTCTACTTTCACCTTGGAAGAAAACGATGTCA
AX-168430295	scaffold3	1741750	GCTTGTTAGAAGTCTTACAAATCTGGGTCCAAGAA[A/C]AAAGGATAAATAAATTGTTGGTCTAGTCATTGGTC
AX-168430296	scaffold3	1746710	AAACAAGTAATCTATTCAACAAAAGAAATCAAGAA[A/G]CAGAACTGCATGATACACATGCATGCGTACAAAAT
AX-168430297	scaffold3	1747305	TAATGATAAATGCATAACTGGGAGGGGTGCATTGT[C/T]AATACATGTAACTGGATAATAAAAACAAAGCTTTG
AX-168430298	scaffold3	1748597	TGATGGAATGACACAATAGGCGACCAACGCTGACA[C/T]AATAATATAGAACAACCATAGAAACACGAAGAATA
AX-168430299	scaffold3	1748679	ATTCGCAGCTTAAACGGACCGCCCAGCTCGCCTCC[A/G]AACTTCCTACGCACCACAATGACCGTACAGCATAG
AX-168619348	scaffold3	1750435	GTTTTATCTGCAAGCTGCTGTAATTGGTGACATAC[A/G]GCGTTCAGCAACAGAACACTTTCAATTGGTTCAGA
AX-168430301	scaffold3	1751098	TATGTACAGCTATATGACTCTTGGAATCAGTATTA[A/G]GTATTATTCCTGTCTACTTATCCAAAGAAAGTAGT
AX-168619349	scaffold3	1752493	TAGTCCATACAAGATGGCAGCTTCTCATCTTCCTC[A/G]TCATCTTCATCTCCTGGAAGCATTAACCGTTGAAA
AX-168430303	scaffold3	1755117	AATTTATGCATAATCCAGCAAAAGACATTATCATA[G/T]AGAACTCAATTAAGTAAACTGTATTCAGTAACATG
AX-168430304	scaffold3	1756591	TGGCAAGCTTGATCATCAACACTTACTTTGAATTC[A/G]TAGCTTTCTTGGATGTGCACACACAGTGTCTTGAT
AX-168619350	scaffold3	1760313	GATATTCTAAGGCAGCTTTCTGCTTGTCTTTACAG[A/C]ATAGTTTCAAGTAAGAACTTACATTTATACCAACA
AX-168430306	scaffold3	1762316	ATCAAGGGTTCATCCAAATGGATCTGGAAAGTCTC[A/G]TTCTTTTCATATTCTTCATCATCAAAAATCTTTAG
AX-168430307	scaffold3	1763219	TCACGAAAAAGTGTTTGACAATAACTCTTTTAATT[A/C]ATAATGCAACCGTTACTATGCATATATGCTTGTTC
AX-168430308	scaffold3	1764047	TCTGTACAATAATGCAGACAATGCAAATAATAATA[A/G]ATATGAACATCACTGAAAAGTCCTTATTCATGCCA
AX-168430309	scaffold3	1765836	GTGCAACAAGTGCTTGTGTATTATCATATTTTAAA[A/G]GGTTTTAGTCTGATCATACCCACCCAGTGACCTGA
AX-168430310	scaffold3	1767392	GGGCAAAATGATTAGAAATCTGGCAGAATCTGTGG[A/G]GCTCTGATTCAAGAATGTTAACCACAACACTTGAT
AX-168430311	scaffold3	1768755	TAAATGTTTTTGTTACAATACACAGACCACATTTC[C/T]TTAAGCCACAACTTTGAAAAAATCTTGTTTTCTTT
AX-168430312	scaffold3	1769806	AACAAAAACTATGTCTACTATATCAAAAGCCTATC[A/G]TACTTTATTGGTACAAAATATGGCATGGATTCTCC
AX-168619351	scaffold3	1770722	ACCATCTGATAAAGGCATAATGTTAGCTAAGGCTG[C/T]TGAGTTCTGGTATTTTCAATGGCAACTGATCACCA
AX-168430314	scaffold3	1771598	CCCTGCTATTCTCAGAGTGATTACCAAATTAACCT[C/T]AAAGATACAGACACATGTCATAATGTCAGATGTTT
AX-168430315	scaffold3	1772768	AATTGACCACTTGATAAGGAAATCCACCAATAACT[C/T]GGACTCTACAAGCACATTATAAAGCACTTCATGAA
AX-168430316	scaffold3	1773198	TGTATACTTTTATCAAAAGCTGTTGCAGCAATATT[C/T]TTTTTGTCATCATATACCTGATGTAGTGAATAAAA
AX-168430317	scaffold3	1774562	GAATTATATTAATTAACTTGAAACTTCAAATTTAA[A/G]GCCTTTAAGTTTGATTGCACTAGTGAAAATTAAAT
AX-168430318	scaffold3	1775873	CACTGAAAAATTACTCATACTTTATAATCTACATG[A/G]CCGATTTTCCTTCAATTGCATGTACACTAACTACC
AX-168430319	scaffold3	1776413	ACAGTAAATGAGAAATCATATACAAAACCATAACA[C/T]TGCCATGAAAGCAAATAGACCACAGATTATCAAGT
AX-168430320	scaffold3	1776550	TCATTACTTTGGGAAAAGAGAAATTGTGGTAAAAT[A/C]TTTTATTAAAAGCTCACACCTTCCAAGACTTGAAA
AX-168430321	scaffold3	1781905	ATGACAGTGGCCACAAATGGGGGTATCAGTTTAAC[C/T]TCACCTGCACCACTGTTATTGCTGTCGAACATACC
AX-168430322	scaffold3	1782230	CCATCACAGTGTAATGTCCTGGATCAAAGTATACT[C/T]TAGTCGTCGAATCATCTTTGACCTCAATCTTCACA
AX-168430323	scaffold3	1789886	TATTTCATTAACTAATTTACAGCTGTTAAGTGTTT[A/G]AGAGGAGAAGATTGCTTGGTTCTAACCACAGTTTT
AX-168430324	scaffold3	1791296	AATAAGACAGTAGCCAAGCTTGTCTGATTTCCTCT[A/C]CAGGATCTACCCCCTGTTTACTGTAAATGATTATC
AX-168430325	scaffold3	1792074	ATATATACCCCATATCTTTTGTTCACATTACATCC[A/G]TTGCTCAATATTGCATCAATAGACAATCTGCAGAC
AX-168430326	scaffold3	1795717	TATTAATAAATCCCTTTTTGCAATCGATTTGGGAG[A/T]AATTGATCGTTGATATTTTATTCTCCCACGTATTT
AX-168430327	scaffold3	1795724	AAATCCCTTTTTGCAATCGATTTGGGAGAAATTGA[C/T]CGTTGATATTTTATTCTCCCACGTATTTGGTCAAG
AX-168430328	scaffold3	1803543	AAAAACTGAAAGGAATGAATTCCTTTTTTACCTAC[A/G]GTATAATACACATGTATAACATAACGTAGGGCAGT
AX-168430329	scaffold3	1804527	TCAAACAACGAAATAAAAACACACTGGCAGCCTAA[G/T]AATAAAACATCATCTTCATGTAGATACTGTATTAC
AX-168430330	scaffold3	1805755	CAGAATTTAGCACTGAAAATGTTTACTACAATTTT[G/T]CTGTGTTATTAACAAATAAACAGAGAGTTAACAAC
AX-168430331	scaffold3	1806222	GGCTGTCATAAATCCTGAAGTTCTGGATGAATGTG[C/T]GACAGAACAAAGAAAGCCACGTCTCTATCCGTCCA
AX-168430332	scaffold3	1807421	CCACAAACAGAAAAGCCTTGGTTACGAGAGGGTGA[A/G]GAGTCGCGACTATGCTGTGGAGAAGAGTCAGTGTT
AX-168430333	scaffold3	1810869	AATTGGCAAACAAATAGATATTTATCAATCTTTGT[A/C]AGATTGACCCTTTGAACATGTGTCTAAAATTGCTC
AX-168430334	scaffold3	1837864	CAATTGTTATCAAAATGCTGAACCTCGATTGTACA[C/T]CGTTATCCTGAATTACTTATATTCTAGTGTAGGAT
AX-168430335	scaffold3	1845904	ATCGAAAACAGCAGTGTAAAAATGAAAGGGTCTGC[A/G]GGGTCTGTAGAAAACTGGGACACGCTCCTAGGTCA
AX-168430336	scaffold3	1846269	CCAAGGTTGACCAAATCCCCGAGATCAATACCAAA[G/T]TGGAAACGTTTAACAACGACACCATGTATTCTGAA
AX-168430337	scaffold3	1848341	CGTGGCCAATAACCCTATCAATACACCATATTAGT[A/G]GAAATTGCAGTTTAATGAATATTTAATTTCAAGAA
AX-168430339	scaffold4	1787	GCTGTCATGAAACATCCATTACAAGCTGATTACAG[A/G]GCTTTTGACGAAATTTCACGTCGGAATGATAACGC
AX-168430340	scaffold4	2264	TGCAATTTTTGGAGGGTGTATACTTTTTGGAAATA[C/T]ATTTCTGTGTTACAGACCAGCAACTTGAATCAAAT
AX-168430341	scaffold4	3287	ACAAATCCACTGGACAAGGTCTTCACTTGGCGACT[A/G]TCGTCTGCTGTGACTGTGTATTCTAGATTGGACGC
AX-168430342	scaffold4	7226	ATATGAAACTTGACATGAGTTTTGGAGAGTTGCAA[C/T]GTTATATATATTGCGGTTGGTCCAGAGGTTTCTAT
AX-168619352	scaffold4	8319	AAACTGGAGGTTTCAGAAGTGCAAAAGATGAAGGT[G/T]CCGAGTTTTACCACTCATGTTAATTAATAATCGGC
AX-168430344	scaffold4	10502	ACCATACAGGAAGTTTTAAAAAATATTAAAGAATC[C/T]GCCCAGTTCTATACCAGGCACCAAATCAATTCACA
AX-168619353	scaffold4	13149	TAGAAATGATTAGAATATCGCGTAATGATATAGCT[A/C]TTTAATTCCTCGTTACCATACAAAAGTGATTGTTC
AX-168430346	scaffold4	14542	CACGCGTTCACGTTATTCTACAATTTACCTCCCGA[A/G]AGAAAATTTCGGATTCGATTGCAAAAGAAAAATAT
AX-168430347	scaffold4	15424	ATATTATACTACAATGAAACGGAGAAAAAAGATAG[C/T]ACATTCACAGTTCACAAAAAGAATCAATCAGTTTA
AX-168430348	scaffold4	16753	TGCAGATGTGAAATCAATAACAAGACATCGATTTT[C/T]GATAGTTATTCATTAATTCTTAGAATTTTGTCTGA
AX-168619354	scaffold4	18584	AATTTAAAATTTCCTTGAATGGTGCATGCAGTTGA[A/C]ACGTCCATTTTGCAATAAAAAGGTATTTCAAATAC
AX-168430350	scaffold4	19418	AACCGAAACTCGTTTTCTGCAAGAGAGAACAGGCT[C/T]TGACAAAGGCTTCGGACACGATGACTTCAAAGTCC
AX-168430351	scaffold4	21794	AGGAAAGTTCATTCACAAAATAAAACACCCTTTCT[A/G]AAATATTTTGACCCTCATTAAGATGTGCAAGGGCA
AX-168619355	scaffold4	22496	GTTGTCTCATTTATTTCGATATATAAACTATTTGC[G/T]ATTTGTGTGCATTTCTTGAACTCTTCAACGTGAAA
AX-168430353	scaffold4	27041	TGTTCGGCAAACAATATACCGAAGGGAGATTTTTA[C/T]TCAAGCAGATGTAAATGTAAGATTCGAAATGATGT
AX-168430354	scaffold4	28320	GAAAAAGAAATGTTCAATTAAAACTGGAGACAAGT[G/T]TTCCATGATCAAGTTTCCCTAGAGAATCTCTCGAT
AX-168430355	scaffold4	29758	AGCGCGATACTGTATCGAAGAAATTACTATTCCAA[A/T]CGCACATGTAAAATTATTTCAGAATAATCAAGCTG
AX-168619356	scaffold4	30439	GTTCCATGACGTCATAATGATAAATGATATTTATT[A/G]GACACAATGGACCTATTTTCCATAAACATGAAACC
AX-168430357	scaffold4	32406	ATTGTTTAAATTTTTATGCTGAAACAGTGGTATTT[C/T]AAAACTAAACACTGCAGGAAATATAACTGTTTATG
AX-168430358	scaffold4	34018	TATCCGGCTCATTAATTTTGACATACTTTTGGCAT[A/G]AATATCTGTCCAATAGATAGTTCCATATAGTTATC
AX-168430359	scaffold4	36367	AAATATGGTTGTTATAAATTGGCAACAAGAGAGGA[A/G]AAATATTACATCATTAATGAAATATTCATAAAATA
AX-168430360	scaffold4	37475	AATGACAATAACTGTAATCCACAAAACTGCGTGTA[G/T]GCATACTAAACGCGATTGACAAGCAATTAGACTAC
AX-168430361	scaffold4	38439	ATATGCAACATAAACGCAACACCGTTTACGGTGTG[C/T]TGTTTCAAAATTCCACGATGTTCTGTACCAGGCAG
AX-168430362	scaffold4	39089	GCTCCATTCCTTTAATACCACAAGTGCAGTCACCA[G/T]AAATGTAAAATTACTTTTTCATTTGTGCAATAATT
AX-168430363	scaffold4	40640	AAAAAGGGATGACCAATTAACGCGAACCAGATTTC[A/C]ATCTCGTATATATCTCGAAACCGCTTGACACGTGT
AX-168430364	scaffold4	41867	ACTCAAAACCACATGCATACGTAAAGCTGCAAAAT[A/G]TGTCGCAAGTGCATATCCATGAGTCAAGCTCCCAA
AX-168619357	scaffold4	42159	AAGTCACTATGAAAAATTAGAGATAAAAAGCACAA[A/G]TATAGCAGCAAATATTCCATAATTATCCTAGCATG
AX-168430366	scaffold4	45451	CACAACAAAAATTTGATGTCATTAATGTTGTAAGA[A/G]ACTGACAACTTCAGTTTTATCAGCGAGCTGCATCA
AX-168430367	scaffold4	47473	AGATCAATCTTTTCGCATTTGTTTTGCATGCTAAA[C/T]ATATTTGTTAATGCAAAACCATTTACATAACTGTA
AX-168430368	scaffold4	51098	GTGCGATGTTCACCCAACTGTTCTTTTGGCTATAT[A/G]ACGTTGCATCGATTCGTTTCGGATCTTCGTCTCTG
AX-168619358	scaffold4	52546	AACCGGCCACCTTTACTACGGGTGAGTGGGTATCC[A/C]GCTCTGGTCTAGGGTTCTATCACGATTAAGCACCC
AX-168430370	scaffold4	53472	TTGATGAAAAGATTGAAGACACGTGTGACAAAAAC[G/T]GTTATAAACATAAATGTATATAAATACTAATATTT
AX-168430371	scaffold4	58908	AGATAGAATTAGCACGCACAATTTGTCAAATTCAG[C/T]ATTTAACCGTCCACCTTGCTTCAAATAGACTTAAT
AX-168430372	scaffold4	59408	TAAGCGACCACAACAAGTATTTTTGAAGTTTCATT[C/T]ATCATTCTCTTATCATACACTGTCAAGTCATTAAT
AX-168430373	scaffold4	60871	GACAATATGTCTTGTGTAGGAGACCTCAGAGCAAC[A/C]TACACGCAAGAACAGCAACAGCTGGGCTGCGTCAC
AX-168430374	scaffold4	63737	GAACATTATCTGGTCGTTAAACCAGCTATAAAGTT[G/T]ACTTTAAAAATGTTTCTATAGGGAATGGGTGAGGT
AX-168430375	scaffold4	64240	TTCAGTCTTCTTCTGGCGTTAGCGAACCAGGTGGA[A/G]ACCTGTGTCAGAGTCATTTTGGTGATGATGGCCAA
AX-168619359	scaffold4	64363	CAGGCTTTTAATGTATTCGTGGTTTCACGTGTGGC[A/G]TTTTTGCGTCTTGCGTTTAGGTCAATTCCACCATA
AX-168619360	scaffold4	66539	TAATAATAACAAACTCGTCCGCTTGAATGGACTGG[C/T]AAGTCAGGTTTACAACTCTTGACTTTTCAAGATAA
AX-168430378	scaffold4	67437	ATGTAATTACATGACAAAATATAAAGTCATAAATT[C/T]CGAAGGTAAAAGTACAACGACGATGTCATGCATGC
AX-168619361	scaffold4	68754	TTATCGCTTCGCCCTTCTATGATTTAACATTTCCT[G/T]TTAACAAAGGTTAGGCACACTTGTATGGAGCATTT
AX-168430380	scaffold4	70430	TAAAACATTTCGACAGGTGTAAGACCATGGTCCCT[C/T]GTGGAACCAAATAAAACATCGTATAAAGTATAAGG
AX-168430381	scaffold4	71474	GAGCGACTAAGAATACCACAACAAAATTTCGTCTG[C/T]AGTAAGCAATAGATATGTACTTTCTTTGTTTAAAT
AX-168430382	scaffold4	72175	TTTACAATGCTAAATCACGATTGTATTGCTGAAAA[C/T]CAAATTCATCTTCAAACCCCTCGAAATCTATTTTT
AX-168619362	scaffold4	75600	ACTTGAATTTAGAAATATAAAACTCCAGACATATG[A/G]GGTCGTAAATTTGAAAGATACGCGGATGTAGGTTA
AX-168430384	scaffold4	76531	TACCATTTTCTCAAAACAAAAATCAATTATGACGA[C/T]ATTTTCTTCCAGATTGTACCATTACAAAAGGGTTA
AX-168430385	scaffold4	77232	CTGGGATTCCTGCTACAAGACAGCTCTGTAGCTAA[A/G]CGCATGGCGGCCATTGAGGATACAAAAGACAACGA
AX-168430386	scaffold4	77272	TGGCGGCCATTGAGGATACAAAAGACAACGACATG[C/T]AACAAACAAAAACAAACGAAAAACCAAAATCAAAG
AX-168430387	scaffold4	78140	TTCAGCTTCAAGACAAAAGTTTGATTAAGAATTAC[A/C]AGTAAAGAACGGTCTCATTAATTTGTGACAGAAGA
AX-168430388	scaffold4	79035	AGATTCGACCATCAAGAGAATATGCAACGTGTTCT[A/G]CTGGCGAAAGCCCCGAAAGATTATAAAAATTATAA
AX-168430389	scaffold4	86074	TATCTTTATTTATAGAACATAGTTTGTCCTGTGTT[A/G]ATTTGATGGCAGATTGGTACAAAATTATTTCAAAG
AX-168430390	scaffold4	87415	CCAATTTTAAGTTACCACTAACCAAAATACTATTG[C/T]AGGTAAATAATTAAAACCTTTTACAATCCATTACC
AX-168430391	scaffold4	88866	TAGTGTGTACGCCCTCTTTTAATCAAGCAATGTAT[G/T]TGTATAATTTTATCGGCACAAGAAAGGTACGGTAA
AX-168430392	scaffold4	90647	TTTTAAAGTAATAAGTATGGCGAAGTTGGCCATTA[C/T]TCAAGCTCATGTGTAATTAACTCATATAATGGAAA
AX-168430393	scaffold4	91129	GTATATAAATGGAGATGTGTTGTACGTGAAATGGT[A/G]TGGTGTAAATTTCAGAAGAGTGTTGGATAAATGAG
AX-168430394	scaffold4	93699	TCTTTGGGACAAGATATTTGGTACTGATATTGTAG[C/T]TGTGGGATGTGTTGCACACATTGCTGAACAACTTG
AX-168430395	scaffold4	94301	CGCCACATGTTACATTTTGCCCTAATTAACTGACC[C/T]CCAGACTAGTTGTCGACTGCCCTGTCACAAACAAC
AX-168430396	scaffold4	95661	GCTGTTTGTGAAACGCTTTGTCTCTCATTTTCCTC[C/T]CTGTGACAGATGCGTTTGTGACAATTTATCAAAGA
AX-168430397	scaffold4	96899	TAGTTGTATAATCCGTTGCAATACTCGCGATAATC[C/T]TCACAAGGATTATCCAAAAGTCAAACAATTCACGG
AX-168430398	scaffold4	98195	CTTCGTATCAGTTCGAGACTTGAAAAGAAAACCAT[G/T]GAATATTCATCGAGTATCCAAAATAGAAAATGGAA
AX-168430399	scaffold4	99361	AACTTTTTTAAAGAATAAATCTTGATTCTCGACAT[C/G]TATTGTCTCCAAAACCACAACATTGTACCACCATA
AX-168430400	scaffold4	100155	ACGATCTTTTGTGGGATGACACGACGAGTTGTGGC[A/G]ATTCATGTACGAATGTGGAAGATTAAGTAACGAAC
AX-168430401	scaffold4	101178	TTAAAAATGACGCGGTTTTAAACGAAATATGCATC[A/G]ATTGCGTAGTCTTAGCTCAAAAGCCAGACAAATCT
AX-168430402	scaffold4	116863	ACGTTTATTTCATGCAATATACATACTTGTAACGT[A/C]AACCGATTTATTTCATGGATATTTACGTCAAGTGA
AX-168430403	scaffold4	117055	CATCTCTTTTATTACAATGAATAACAAACTTTCAA[A/G]AAGATGCTTTCTAAAATACATAAACCGTTTTTGAG
AX-168430404	scaffold4	119067	TTAAATCGTCTGATTAATTCAGTAATTTTCTTTAA[C/T]CTATGCAGATTCTTGAGACTTCTTGTATTCGAAAA
AX-168430405	scaffold4	120474	CCATAAGGGGAGAAAACCCTCCTCTCTGTGAGAAT[A/G]GAGAGTGTGAGATCTTTCCGGAACAAGTACTCTCG
AX-168430406	scaffold4	122563	GATAGAGTTACTGCCCTTGGTGCATTACAATTGCC[A/G]TACACTTCACAGGTTGAACCAGTAAAATCTACCAC
AX-168430407	scaffold4	123863	GTCAAACAGAGCTTAGCTCCATCATCCATGTAATC[C/T]TCTGCTGACAGCTGAGTAGTGCCAGTTCTCTCCCT
AX-168619363	scaffold4	124500	ACCTTCTGATTGGCTGCAACCTGTGCTTTAAGGTC[A/G]CTGAGGTTATCGCTAAGGTTACGTGTTCCACTACT
AX-168430409	scaffold4	125511	AGGAGAGGAGAAAAAGTCTGTACCGGTGTGATGAC[A/G]GTAAGGTCTGGGAGATGACTCCCTCCTGCCTGCGG
AX-168430410	scaffold4	131161	CCTTCCACAGAATGACCAAAGGACAGATTTTCCAG[A/C]AGGTACACTTTCGTTTCTCTGTAGTCTTTATCAAA
AX-168430411	scaffold4	132578	CAATGTTACAGGTACTGGTATGTTTCTGGTGATAT[C/T]CATTACCTCTCCTGGAATGCGGATTTGAAATCACC
AX-168430412	scaffold4	133227	TGTTTCATCAGTTCTTCCCTACATTTGTTTTGAAG[A/T]TCAGCAATGTGTTGGTCAAAATAATCAAAGAAATC
AX-168619364	scaffold4	134491	TGGTTATTTGCAACCCTGACACAGGAAAACATTAA[A/G]GGTCACTGAGTAAGTTCTGCCAAACATGGTTTAAA
AX-168430414	scaffold4	135341	GCTATTGCACAAGCGTGCTGTCCTCCAGCACCACC[A/G]AAGCATGCCAGCACATGTTTGGAGGTGTCATATCC
AX-168430415	scaffold4	143965	TAACCTCTGGGAACCACTCTCACCATAGACATGAC[C/T]TCCGAGGACAGCGACACCTGATGGAAGCCCATCTC
AX-168430416	scaffold4	144711	GGGGTCTAGCTTGGTTCCCTATGTACAACAGATCC[C/T]TGAATCCCTTGGTGATAGCTAAAGCCATTGGTTCA
AX-168430417	scaffold4	145609	ATTCTGAGGATCCACAGATAGAAGTTTCATGACTT[C/T]AATTTTTCCCCCTGGGCACCTTGCCCATATGTCTG
AX-168430418	scaffold4	150889	CATGTCACAGATTGTGAAAATCTCCATCCCGAAAA[C/T]GCTTAAATGCTTGATTTCTAAATTTGTTTCTCAGA
AX-168430419	scaffold4	154090	GAATTTGTAATGTGAAAATCTGACGTCCTTCGTTT[G/T]TTATTTAATTCTTTTAAATTCTCTACTGGTGTGCT
AX-168430420	scaffold4	155208	AGGTAGAGTTTTTTCATAATTCTAATTTCCAAGGA[C/T]CCAGTCCAGTCTGATCCCATGCAGATTTTAAAAAG
AX-168430421	scaffold4	156790	GATCAGATGGGGCCAGATGTTCAAATCTTTTTCAC[A/C]AACATTGTTGAATTAGTGAAGAAAAACACCCAACA
AX-168430422	scaffold4	159418	TTGGAGTTTCAGAACAGTCACAGAAGAAGATACCT[G/T]TCATATCTTGCTGCTCAGGTGATAAACAATTTTTA
AX-168430423	scaffold4	160603	TCCAAAGAGGAAATTGCTTATTTGAAAAGAGCTAT[A/G]AAAGAACAGGTAATTATACATTATATTTTATCACG
AX-168430424	scaffold4	162659	ATGCTTGATTAATGATACTGTATTATTTAAAGAAT[A/G]TACAGCAACATAGTCTCATAGAAATCAGCTCAAAC
AX-168430425	scaffold4	164022	TAATATTGTTACAGAAATTCTCCTCAAACTGCCTC[A/C]AGAAGTAGCACAACAATCATAGGCCCAAATTATGT
AX-168430426	scaffold4	166663	GTTACATGCAGGTAAACTTTCTGAACTTTCCATTT[G/T]ATTCATCCTTTTGTGCTTGAAAAAGATAGTGAAAA
AX-168619365	scaffold4	168530	CTTTTCTCACTAGATTCATTTTTGTGCAAAATTCT[A/C]AAAGATATATGGTTATTGATAAGGTAGTGTAGCTA
AX-168430428	scaffold4	169049	TGTACCAATCAGAAGTCAACTTCATGTTAAATGCC[A/G]ACTTTGCTTATTTTGTATATTCACATCAGAGCCAG
AX-168430429	scaffold4	170476	TTCTGGTCATGCAAGAGGTGGAGTTCAAATCAGGT[C/T]AGTCTGCAACATAAGTAGCCGTCTTAATTTACAGT
AX-168430430	scaffold4	171415	ATGAATGCAATGAAGCATGAATAGTGCCCTTGGCC[G/T]TATTTAGGGTGTGTTGAGATGAGCGTAACAATCGA
AX-168430431	scaffold4	175723	GTATTTGTCAATTGGTGTTCGATTCCTTAGTATTT[A/G]CCAATTGTTTAAATGGAAGAAGAGTGGTGAGCAAG
AX-168430432	scaffold4	178786	TAGACCAAAATTGGAGTTAATTTTTTCTTAACTTC[C/T]ATGAAATATAGGCTAAATATGCCAAAATATATCGA
AX-168430433	scaffold4	180961	ATAGAAAACTTCTCTAAATAACCGTACATACTGGA[A/C]AAGAATTTCTATTACAATTTGCGTTGCATTGTTAA
AX-168430434	scaffold4	181335	GCCACAGACTCGTCTACCTGCGTAATGATTTCTCT[A/G]AACAGTTCGTCCAAATTGTACTTCATCGTAAGAGA
AX-168619366	scaffold4	182087	CTACCTTTGCATGAGAGATTTTCTGATGACTGCAG[A/C]AGGTGAAGAAAACTTTTTCTTCCAACGTTGGATTT
AX-168430436	scaffold4	188964	GTTTTATTTAAAACAGAAGAATTCAATCGACTTAT[A/C]AACATCAGGACATTATGGCCATTAATGAAAATACA
AX-168430437	scaffold4	191090	ATCAAACAAAATGCTAGTGTGTCGAGGGACCTTAT[A/C]CGATTGCTCTTGAAGATGTTGCATTCCCAGCTGTA
AX-168430438	scaffold4	192092	AACCAAAGAATCATTAGTCATACACTTGTGTAGCC[A/G]AAGTTAATGTACATGTTCTTTACATTTGCTATCAG
AX-168430439	scaffold4	193589	ATTTCAAAATACGTTTCCACAGCCTTAGTTTATCA[A/C]TGTTGTTAATAATAATGATTTGCAATTGTCTTATC
AX-168430440	scaffold4	194077	TAAGGTTGAGTCTGTGTATATCATCATTCCTGTAT[A/G]CTATGCTGTATCAAATAATGACAGTCTCCCTGATA
AX-168430441	scaffold4	201211	AACATTGTCATTTATTACGACATATAAATGACTAG[G/T]AATACCACACTTGTATAAAAAGAAAATGTTTAAAA
AX-168430442	scaffold4	210940	CCATGCGTTTGCCTGTCTGTGTAAAGTTTTGAAAT[G/T]TTATCAAGATTGACTCATCTTCTGGTTGTGAGATG
AX-168430443	scaffold4	212155	AAACATACATCACACGATATTGAGCATAAATCACA[A/G]GGTAACGAAGATACATCACAAGATTTTGAACATGC
AX-168430444	scaffold4	219899	ATTATCATTAGATATTACATACAATTGTTCTTTTA[C/T]AGAGGGATCCCATGATTTAATATTTTGGACGTCAG
AX-168619367	scaffold4	226245	ATTTCATTTAATTCTGTTTCAAGTGCCTGTGATTT[C/T]TCTCTCATTTCCACGACTTTCTCTTTCACTTCGTC
AX-168430446	scaffold4	238941	CTCAAGTTTCCATGCATCACACTAAGTGAAGGTTC[A/C]ATGCTCCATAAGAGAAAGTCTGCCAGGTGTAGAAA
AX-168430447	scaffold4	239006	TAGAAAGAGGAAGCTGACATCAACACATCTCTTCT[C/T]GGGAGACCAAACCTCTAGATGCAAACTACAAGACA
AX-168430448	scaffold4	240373	CACCATGGGCAGATAGCAAGGAAACTATTTCACAG[C/T]TAGATAACATGTTTACTCATTGTAATTTTACATAG
AX-168430449	scaffold4	241817	TGGAAAGATACAGCAAATATAAACATCTTCATCTT[A/G]AAATATTGTATCTCATATATCTCGTAATTTGTTTC
AX-168430450	scaffold4	242536	CTCATTTCTATTGACAATATTGAATCATTGTTGTG[G/T]TTGACTTCTAGTTGTAACTTATTCCTCTCCAGCAT
AX-168430451	scaffold4	243083	AAAACTTTTCTCGTACTCCTGCCCCCTTTACTTCT[A/G]ACTCACCCACACAACAGCTGGATCTCCTGGCCGAC
AX-168430452	scaffold4	246228	CCTGAATTTCTTCTTCTGAGAGAGATGGAGTATTC[C/T]GCATTTCTTGGATTTCCTTTTCTAATGCAATTAAT
AX-168430453	scaffold4	248842	GAAAACTGAAATATTTCAGGAGGCTCAGTTGACCA[C/T]GCCTCCTCCAAGGCTTCTAGTTCCAATTTCTTTCT
AX-168430454	scaffold4	249335	AGGTAGTTACATAGAGACAGGGCTGTCATTGGTCC[A/G]TCCCAGATATCTTCCTGCAAAGTGATCGAAGAATA
AX-168430455	scaffold4	250821	CCGGGGGTGCCTGTTCTAGCAGTCCCTGCATGCTA[A/G]TCTCCATCAGGCCTATAAATAAAATACCAGTGCTC
AX-168430456	scaffold4	251549	TGGTTACCATCTTCGTCTCTTCCAGCATGGCACTT[C/T]TGTTGCTGAACATGAGAGTCTGGTTCTGTGGTTTT
AX-168619368	scaffold4	252343	GTCTCACCAGTCCAAATTCCTCCAGTCAAGACTTT[G/T]GTTTCTTCCATTTGATCTTCCATTCCAAATATTTT
AX-168619369	scaffold4	253306	AGCACCATACCAGTTGGCCTTTTTATCAGATGAGA[C/T]AAGACTACGAAGAAAATTATAATCCACTTTGTTAT
AX-168619370	scaffold4	255220	CTGACTCTTCTGTTTTCTGATTTTCTGGCCTTTTT[G/T]AATGGAGGAACTCTGACATCATCCTAAAATGTTTC
AX-168430460	scaffold4	261804	TTTGATCAAAGATGGCTTTAAATGAGCATTGGTAA[C/T]AACTTAACTAAAGAGAAACATGTATTTTATATGAC
AX-168430461	scaffold4	262101	ATGTGCTGACTTGGGGCTCTCTACTTCATCTTGTT[C/T]TGTTTGGCCACTCGCTTGCTTACCCTCCCACAGGT
AX-168430462	scaffold4	263514	ACAACTCTTTAGTCAGAGTCATCTTGCCATATTTG[C/T]TGATTTTTACTTGTTTCGCAAAAATAGGCATTCCC
AX-168430463	scaffold4	264461	TGCTTCAGACACTCCACCACTTTACCACTGCCATC[A/G]CTGCTCTGCACCATTTCTACCTTGTTTAATCCCCC
AX-168430464	scaffold4	265896	CTTTTAACAATGAGTTCGCGGCATTTATGGTCAAA[G/T]TCCTGCTTATCTTTATGCTTTCTCAGACAGGGCAG
AX-168430465	scaffold4	267501	ACCTCAGAATAAATGCATGACCTACCCTCAGGTCA[C/T]AGGCATACCTTTATTCCAAGTCTGCAAACCGGATT
AX-168430466	scaffold4	268867	TCCAATGTATTCGAGATATCGGTGTTCAAGATACC[A/G]AAGTTCAACTGTAAATAATTTATGTTTACTGTCCT
AX-168430467	scaffold4	269001	ACATCTTTACACCTGTCCTCCATATCATTGTGGCA[A/G]GCCTGAACCAGTTTTTCGTCCAATCGAATATCCTC
AX-168430468	scaffold4	270269	AGCTGATGGTGTTCAATGCCAGCTCTACATTTCTC[A/G]TCCATTCTGGGTTTATTCTTGTTCCTGATCAGGCA
AX-168430469	scaffold4	271700	GGGCCTGGGTTATCCATGTCTGAACAGTACATCCC[C/T]AGGTCCTTGAGACAGACTCGCTCCACCTCGGGCCT
AX-168430470	scaffold4	272839	GCCTTCATATTTAATCCTGAATTGCATGTTGCTCA[A/C]ATGCTTCCATCCTTAACAAAATGAAACTCACATCA
AX-168430471	scaffold4	273561	GCTCTGCAATGTTAATATACCTGGTAAAAAATTAG[C/T]GGTACTAACACCAAAAGCACCGGAACAGACACCAC
AX-168430472	scaffold4	274257	TCCGCATCTTTATGACACCTCTTGTATAACGCTGC[A/G]TCCAGCCTAGAACACATACCCCTTCAACTCAATTC
AX-168430473	scaffold4	276467	TGAATTCAGTTCCACATTCCTAAAAATTCTGATGT[A/G]CATATTGTGATATTAAATATGACATTAAGTAGACT
AX-168430474	scaffold4	277295	AGGACCTTGTCCATTCTGTAATCACTGCCTGGGTC[A/G]GCCTCTTGAATCAACGCCTCCAACTGTGTGTGAAA
AX-168619371	scaffold4	278609	AAACATAGTAAAATGTTGGCTCTTCGGAAGTCTCC[C/T]TCTGCCACTTTGTCCTTTTTATTGCAGCCATGTTC
AX-168430476	scaffold4	279205	TCATGCAAATCACCAATTTTGTTGGCCAGGCATTC[C/T]AAAGTTTTCCCCTGGGTATGCACATCCTTAACATG
AX-168619372	scaffold4	280626	AGCAAATACATACCTATCTAAGGAACAAAATGAAA[A/C]CTCACCTGACTTAACTCGCTTTTACAAACTTCTTG
AX-168430478	scaffold4	281304	TGTATTCAACAGGTGGCATGTCACAATACCAAATA[C/T]ACAAACAAGATCTTTTATGTCAGATGTAAAGTAAA
AX-168619373	scaffold4	283824	ACGTCGCTCACTAACATCCATATTGGAGGAAGTGC[C/T]TTTTACGTCATTGTGTCTAATATCACTCCACAGAT
AX-168430480	scaffold4	294180	AGTGCTTTATTGTTGATTTCAGGTAGAAGGAAAAA[C/T]GTTCACACAAGAACAAAATCTCGCTCTGACAGCAG
AX-168430481	scaffold4	296510	CATTTTGACTGTAAGATATCCCCACTGGTTTTTCC[A/G]CCTGTATATATGGCCTGGATGATTGCAATGTGGAG
AX-168430482	scaffold4	297446	CAACCTTCATATCTAGTCTAGAGGATCACTTTTAT[G/T]CCCTTTTTAGAGTCAAACTAAATGTAAGTTTCCAT
AX-168619374	scaffold4	302991	TTTATTTTTCAGATATATTCGGCAGAACATGTCAG[C/T]TGTATTCTGCGACATTTAACAGAACTCTCTATGGA
AX-168430484	scaffold4	305678	TGTTAATATTCATGAGATGATCAGCAAAGCGTAAA[A/G]ACACGCGGTAGGAAAAGTACTGTGACAGACCCTGT
AX-168619375	scaffold4	306243	TATTCATTTGTTCATTGCATGGTCAAGTCCTTGGT[A/C]ATATTCCGTGCTTATCCTTGGACGTTATCTAATAT
AX-168430486	scaffold4	307690	GAAGAAGCAACAGGGCGAGTAGGAATTCAGGACAA[A/G]ATATATGATGTCTTGGGCTTTTGTACCAAAAAACA
AX-168430487	scaffold4	308386	AAGCTAGGAGATCTAGAGACCCTCTTCAAGATCTT[A/G]AAGATGAACAATGTGAAAATCGCTCTTATCACATC
AX-168430488	scaffold4	309551	CTGAAAGTGAGTCCATCAAGAACTGTAGTAGTGGG[C/T]GACTCCATAGGAGACCTTCAAATGGGTCAGTCCGC
AX-168430489	scaffold4	309938	TGCACATTAGCAAACCGCCTTAGTGCTGATCCAGC[A/G]AAAAGCGTCTTGCTTCTAGAAGCAGGTCCGAGAGA
AX-168430490	scaffold4	310367	TTTCATGCCTTTATTGAAGCAGGAGTGCAGGCAGG[A/G]TATCCCTTTACAGATGACATGAATGGCTACCAACA
AX-168619376	scaffold4	311147	CAGGACATACGGGAGATGAGAGACAGCATCAAACT[A/G]ACCAGAGAAATCTTCCAGCAGAAGGCGTTTGATTC
AX-168430492	scaffold4	315528	AATTGCATTCATAAGATAATTTGTCAGTTTCTCCA[A/C]ATCTGTTTCACTGGGATGATTCTGTAGAATTTCAC
AX-168430493	scaffold4	315675	GGGTCCTGCTTTCAAAGATTTAACAGGACTTTTGC[C/T]TCCCGATGCCCCTTTTCCTTGCGCTGTCTGCTGCT
AX-168430494	scaffold4	316868	AAATACCCTTCTACTTACTGGTTCATCCCCCTCTT[C/T]CTGATCTGTGGCTTGCACAAAAACTCATCTAAATT
AX-168430495	scaffold4	317824	ATCTCTGTTGACCACTGGTCGTCTTCGTACCTTTC[C/T]TCAATGATCTTCCTCCAGCTGTATTTCTCCTGCAT
AX-168430496	scaffold4	318327	TATCGTCGCCATTCCGGAACGAAAGCTGTGATTTG[C/T]GTGTGGCCTCTTTGTAAGAAATAGTCTATCACAAT
AX-168430497	scaffold4	319366	CAAGTCCCAAGAGTGGAGGAGGAACGTTAAAAGGA[A/G]GAAGCCCTCCTTCTGTCTGTAGGTACGGAGTCTGA
AX-168430498	scaffold4	320878	CATCCTTATCAGAGTCTTTAATCTGAAGCTTTTGC[A/G]TGGACTCTGGGTGGCAGACTGCCAAAATATATTCC
AX-168430499	scaffold4	322777	TTTAAAAACATTACCCTGGCATCTTTTCTGTCACA[C/T]TTTTGTCCATCAACTCTCAACCAGCTCTTTTCACC
AX-168430500	scaffold4	323107	GAAAGTGTGGGAACCAGTTAAAAACTGAATAATTT[C/T]AGAGCCGATATGGTAAGCTGATAAAGTTCCGGAAT
AX-168430501	scaffold4	329731	ATTTCGTCATAAGGCTTCGGAATTAGGGTTCTTGT[A/C]CACACTAACTGTACCTGCAATACAATTACAAAACA
AX-168430502	scaffold4	335076	GTTGTGTTCTGGGTACTTGTAAGAACTGAAGACTG[A/G]GATTCTTTGTACATATTTATTGTAAGGACAGTGAA
AX-168430503	scaffold4	335339	AACTGAGTTGCCATCTTGATTTCCTCCTCCTGTAA[G/T]GTATAATGCTAGTGTATTATTTCTAAAACATGAAC
AX-168430504	scaffold4	339157	ACTTCGATGCACAAGATTTTCACGGATTTATAACC[G/T]ATACAACACTTCTGTCATACCTCTAACTGATGGCC
AX-168430505	scaffold4	349164	ACCTACCTGGATTTTGTGTCCAAGGGCAATGAACT[A/G]TGTCAAAGTTTAAAGGAAAAGGTGACTGGTTATAC
AX-168619377	scaffold4	349820	TAGGTCAACGATACCAATATTGTCAAAAGTGGAAC[A/T]GATTTCCGCAATCTTAGTAAGATTACCATTAAAAG
AX-168430507	scaffold4	350562	TTTATAACAGACATTATGCTTGAGATATCTCAGGC[A/G]GATTGTGCCCTGTTAAATTCTGGAACATTCCGATC
AX-168619378	scaffold4	352438	GAATACCTCTCAGAAGGCAAAGATGGCTATGATGT[G/T]TTCAAGAACTGTCCTGTAAAGGTAAATGAAATATG
AX-168430509	scaffold4	353104	AAGTAATAAGTACATGTGTGTTTATTGTGTATATT[A/G]ATGTGTGGATATATAGTTAGACCTGCATGTTGTAA
AX-168430510	scaffold4	354506	GAGATATGCCCTAATGGCATCGTAAAGCATACAAA[A/G]AGTCAGTCAGGAATCTGGAGCAAATTTGGGCTATT
AX-168430511	scaffold4	361574	CGAGATTTGACCCAGTTCAGTCAGATGATCTACTC[G/T]ACAACTGGCCGCGATCCATTTGATTTCAGCGACTA
AX-168619379	scaffold4	361613	ACTGGCCGCGATCCATTTGATTTCAGCGACTATGG[A/G]AATTGGTGCGGTCTTGGCGGAAACGGAAGTGTAGT
AX-168430513	scaffold4	368939	TGTTTAACTTTTATCTCGCTGATTTCAGTTTTCAT[G/T]TTGTTGATGATGATGTCGATTTCTCTGTTCCATTG
AX-168430514	scaffold4	369236	AAAATATTGTTGCAATCCTTACACTGAAATTTGCA[A/G]TTTTTGTGAGGATGCGTTTCACATTTTGGATAAAT
AX-168430515	scaffold4	388116	ACCAAATACAACTTCAATATCAGCAAAGGGGAAAT[C/G]GAGTGTCGTGAGTATACAGTCGTAATACATGTATA
AX-168619380	scaffold4	389175	TGTTTCCATGCCAACCGTAAGGCCTACAACAGTAC[A/G]AACAAAGGAATACTGGCGAAACTCATTTCAAAGTT
AX-168430517	scaffold4	392125	CCTATATCATTATTATTGAATAATCGGGCGAAATC[A/G]TTTGTAATTTTATGCCTTATACGAGGAATAGACCC
AX-168430518	scaffold4	395057	CAGGGCGGTGATAGTTATATACATTTGTAGATATG[A/C]AAATTAGAGGAAAAAGCATGTATTCTTCTATAATA
AX-168430519	scaffold4	399007	AAACAGATTCCAATTCAAGCGGAATGATTGAAATG[A/G]AAATAAAAAATGGAAATGATACATAATGATAGCAT
AX-168430520	scaffold4	401510	TATTGGATTGTTTTTGGTCTAGTTTCCACGATGCA[A/C]CACAGATCCCTTCCAATCACGATTTGCTGGGAATG
AX-168430521	scaffold4	402185	GACTCCATCCTCGCACGGGAACACTTTAACGCTAA[A/C]TATTGATGAATCCGTGGTGTGGAAACCTTCAATGA
AX-168430522	scaffold4	402618	AATCTTCTGATCCCCGTGTTTACGATTTTGATGTT[A/G]AACACTTTGGTATTCATTTTGCCATCAGACAGCGG
AX-168430523	scaffold4	403793	GCCAATCTACAGTATCAGATCCACACTGACCAAAT[G/T]TTGATAGCAGTGAATACTTGGGGCTAGGATAGTAT
AX-168430524	scaffold4	404724	ATTGGGAAAAGTTCTCTGGATATGTAAAACAACAG[G/T]GATTGGTATTATTTTAGTTTACTATTTGCATTTGC
AX-168619381	scaffold4	408729	GTTTCCAGCGAGTTGGTGACCGTTGGTCTCTTCAC[A/C]ATCATATGGAGAGACGAAGTAATCACCTGGAACCC
AX-168619382	scaffold4	409585	TTTCATCAAACGTCGACTTAGAAGACATCAAAGAC[A/C]CAGAAAAATCGGAGGCTGCACCCTTGACATGGAAG
AX-168430527	scaffold4	415023	ACAACAAAACTAACAACAACAGAAACACTTAATGC[C/T]GAATCACTCACAGATTAGATTTCAATATTCTTTTA
AX-168430528	scaffold4	416196	AGTAAAACTAAAGCACCAACTCCACTTCCAACTCC[A/G]ATGGCTATCCTTTTATCAACGTGCTTTAACATTTC
AX-168430529	scaffold4	417012	GCAAAAATTAAGGTGTTACTGTATACCTCTTTGAG[C/T]TTTTTCCGGATCATCCCTGTGCCTACTTCCGGCTG
AX-168430530	scaffold4	418333	AACTCACCGTGATTCCCCGGTGAAGTCAAATACTG[A/G]ACCCTGGCGGAAAAGTCCTCGATAATTTGTAGAAA
AX-168430531	scaffold4	423145	AAGAAGAGAGGTCCTCTACTGATTTGGTTACTGAC[A/G]GGTCTGTAGAAATAAGTTCTGGCGTTCTCCAGGTC
AX-168430532	scaffold4	424512	TACTAGTAATTAGTTACAGGATTCGTTACGGTAAT[A/C]TGGACGCCAGTAACAAGTCGACTGTGTCATGCGCC
AX-168619383	scaffold4	426720	GAAAGATCCTGTACAATTTTGAATGAAAATCGATA[C/T]AAAATTAAATCCTATGGACGCATTCAAACGGAAAT
AX-168430534	scaffold4	427405	GAAAACCGAGAAGTGAAAGCTTGACAAGGATGAGT[A/G]GATTGAAAGAGTGTAATTAAAACACCTAAATATCC
AX-168430535	scaffold4	429535	CATTTACAGTGTTGAATTATACAATGGAAGTGGCA[C/T]AGACCGCTGCTGGTTAAGCTCTCAGCACTGGCCTA
AX-168430536	scaffold4	431406	TTCTCAACAGGATTTGTAGACATTTGCAAAACAAA[C/G]TATCTGACCTTGCCCTTTCCTGGGGATCAAGGATT
AX-168430537	scaffold4	432629	GTGTTCATAGGCCTGTGTTCTCGTCCAAATCCACC[C/T]AACATCACCGTCAAGTTCAATATTGATTGTGAGTT
AX-168430538	scaffold4	433311	TTGTTTTGTCAGCCAATAATCAAGTTCTGACATCC[G/T]ACATGGGACAAGTGAGGTCGCCAAATTTTCCAAAT
AX-168430539	scaffold4	436689	GCACTAATATCTGCTGTAGTATTTTAATGATGAAT[G/T]TGATTTTATTTCCAGCTGAAGATTATATTCCACAT
AX-168430540	scaffold4	439749	GAAGTTTTGGACAAGATTACCCCAAGAAGCAGTTA[C/T]GGAAAACCTTTCCACAGCACGAGAGGTTTCTACAT
AX-168430541	scaffold4	440472	TTTACTGCAACACAGGGAGATGTATCCCCGCCGAA[C/T]TGAAGTGTGACAGATTTAACCATTGCGAGGACAAC
AX-168430542	scaffold4	441174	CCGCTGGTAATCTCCGTCTTCCTCCTGGTCATCCT[C/T]TGTGTCCTCTTCTTCCTCATCCGGCGATGTCACAA
AX-168430543	scaffold4	442493	TACCATAGACCGATCACAGCGACACGATTCTTCCA[C/T]GCCCAATGCAAACAACGAAGACATCAGGCCGGTCA
AX-168430544	scaffold4	443526	AACAGCCAGACCGCTCGACGGCAAACTCATTCCCA[G/T]GCAGACTTGTCCAACATTCAAGAAGAGAGGGGTGC
AX-168430545	scaffold4	444329	CATGTATCTGTGGATATTTTTAAACTGGTTAAAGT[G/T]AGATGAAAATAATTTTACTGTTGTTACATGTGTTA
AX-168430546	scaffold4	446772	TGGCACGACAACTGACTTGCCCTTCCACCTTGTCA[A/C]GAGTACATTTTGTTCACCTTGTGTTCAATATTTGA
AX-168430547	scaffold4	447007	ATCCTCTGTTCATCCTCATCACCTCAGTCATCCTC[A/G]TTCTCATCGCCTCATTCATCGTTGTTCTAATCGCT
AX-168430548	scaffold4	451156	CTGTTCCAAGATGACACTCGTCCTACCCCTCCGAA[A/T]GTGATGATGTCATGTTTGTGTGCAAACTTGGGAAG
AX-168430549	scaffold4	452366	AAACTCACTGAATTCCTTTTTGTACATGGTCCAGG[A/G]GGCCTCTCCAACATGGAGTCTGTGTCTTTTTAAGG
AX-168430550	scaffold4	453382	AGTCTCTTGTGCCAAAGTAGCTCCAGGTTGTGATC[A/G]TAGCACAAGACTTGCCAGTCATCTGTCGCTACTAC
AX-168430551	scaffold4	456147	ATATATAATTTGAGAGAGATGGACGACTTTGAAGA[C/T]GATGAAGAAAATATGTGGGAAGGCAGGCACGATGT
AX-168430552	scaffold4	457032	TTGTCAGATAACTACACAGCAGTAGCCCAGACTGT[A/G]AATCTCTTGGCAGAGTGGCTCATCCAAGCAGGTAA
AX-168430553	scaffold4	458278	TCCTGATCCTCTTAGACACCATCCTGGTTAGCTGA[A/G]ATGATTGAGTTTCCCACCTGGAGAGAGCTGTTCTA
AX-168430554	scaffold4	459862	CACCAAATCGAGGTATTCTCACGAGTTCTGAGAAC[C/T]TCCATCACAGGAATGTTAGAGGGAGGAGAGGAAAT
AX-168430555	scaffold4	460394	ATTAGGAGACTGTGTCAGGAGCTACAGAAAAGTGC[C/T]CAAGCCAGGTCAGTACACAGTCCAGTGGACAGAGT
AX-168430556	scaffold4	462971	TGTGCCGAGAACAAAAGTTCGTCGGAGCTCATCTC[A/G]GACATCAACACTCTCTTCCTCAACATCAAGTAGGC
AX-168430557	scaffold4	468935	TCATATTGGATGCATTTTCTGTAAAGTACATGTCT[A/C]CTGGATGCATTTTTGACATGCAGGAGTAATAATGA
AX-168430558	scaffold4	469597	TTCTGCCACATTCTAAGTTCAGGTATTGCTGAATT[A/C]GACTTTTCAGTTAACCGTATTCATTCTTCACAATA
AX-168619384	scaffold4	470848	ATTCAGTGAAGTTTCCTTACCGTTTTGGAAGATGA[A/G]CTTCCTCCATTACTGACGCTTAGCCCTCCACTTCC
AX-168430560	scaffold4	470992	AATCATCATTCATCAAAGAATCTATATCCATCAGT[A/G]TGTAAATTAAAATATTAATGTTTTAATAATATCTT
AX-168430561	scaffold4	471533	ACCTCTTTGGCTTTTTGTTTTATCTTCTGCTGCTC[A/G]GGGTCTTCATTTTTCGACCGACTCTGAAAAAGTAA
AX-168430562	scaffold4	472679	GGACCATGGTACAGAAAGGCCTCATCCTTACAGGA[A/G]CGGATTTGTGTCCCGATAAAGTCAGCATTACTCGC
AX-168430563	scaffold4	473056	CGATTTTGAAGTCTGACAACTTACTTGAGAGAATC[A/G]TATTTGGTTTTTTCTTTGTGGGGAGTGGAGGTTCG
AX-168430564	scaffold4	474461	ATTGGATTTAAGAACTGAGTTGAACAATCATTAAA[C/T]GTTGCTGATGGCAGAACCAGGTACCTTAAGGTAAG
AX-168430565	scaffold4	475223	GAAGAGCGAAGTTCAATCTGCAACTTCTCTGTAAA[C/T]GTTTGAGGTTCCACTTTTCCATCCTTGAAAATGAA
AX-168430566	scaffold4	477039	CTATCCATTATGTTATTATATAAATATCAATTATC[A/G]AGCCACATCAGCTCTTTACCAAGAAGGTAAAACAT
AX-168430567	scaffold4	479477	TCTTATTTCATTAAGACAAAGGTCTCGTATACAAA[C/T]TTAGAATTCACCAATGTTAACTTTATGCTAATGCA
AX-168619385	scaffold4	480849	TATATTGGATCGTCCTATCAACCGTTTGGTGGTCC[A/C]CAGTTGTACAGTCAGTATGGTCAAGGAGCAGCACC
AX-168430569	scaffold4	482065	TTATAAATTCTTAATTACCTTATAAATTCTTAATT[C/T]GTACTTCATTTCCAGGGTCAAGAGGTCCGACTCCT
AX-168619386	scaffold4	484222	AGAAAGTCAACTCGTCCAAGTTGGAGAGAGGAAAG[A/G]AAATTAAATGTGGAGACGTTTGGCCTCTCTGACAA
AX-168430571	scaffold4	485888	GTCACCTGAAGAAGCAATTTAGTAAGAGTGGCAAG[C/T]AGTTGTAAAACTCAATTTCCAGATGTACTGTATAC
AX-168619387	scaffold4	487707	AATGCATTACAGAGCCAGCGGTAGGGAATTGACTC[G/T]ATCTGCACGAGACTGAATTGCATTTCATGGCCTGA
AX-168430573	scaffold4	488148	GATGCCACCACCATAAAAGCTATACAAAATCCTGC[C/T]AACAAAATTACACCAAATGTCTTTTGTATTGAACT
AX-168430574	scaffold4	490888	GCCATTCCCGCAATAGATGGAGACCCAGGAACATT[A/G]ATTGCAGATGGCACCACTGATCTTGGGAAGGAGGG
AX-168430575	scaffold4	490941	TGATCTTGGGAAGGAGGGGAAGAAAAAGAAAGGGA[A/G]AAAGAAGAAAGTCAAAATGTCAAAGTCAGAAAAAG
AX-168430576	scaffold4	491466	AAACTGAAAGCCCAGAAAGATTTTTACCATGATTT[C/T]ATTCAAGAAATGGATTCTTGGTTAGTGCGGAATGC
AX-168619388	scaffold4	492823	CATCCGGCACACTTGGAAGTGATGGTCCAATCAGA[C/T]GCCACGATTTACAGCATACTGCAACTCATCAACCA
AX-168619389	scaffold4	493058	TCACAGAGTGTCCGATCCTGTTGTGTGATCACTAC[C/T]TAAGAGATATGTTAGATGACTGAATTATCGATGGA
AX-168430579	scaffold4	496708	CAAACATCAGAAGATTATCCATATGGCTTTTGTTT[C/T]TCGATGGTCCCGTGTGTTCACTCGAACAAGATAAG
AX-168430580	scaffold4	497401	TCAAGACAGAAAATTCCGTTTTGGACTTTGGCACA[A/G]CCCCTACGGAAATTTCAGTGAAGTGCATTTATCCA
AX-168430581	scaffold4	498037	CCATCACCAGCCAACGAGGCTCGCTTCAGCTTGAA[A/G]ACTTTCCAGTTTACGTCCAGTCAATCCAATGTAGT
AX-168430582	scaffold4	499561	CCGCGACACGACATCATTGATCAGATGAGCCACGT[G/T]GTCCATGGACATTTTGTTAATTCTAACACTTGATT
AX-168619390	scaffold4	501726	TGAAAAATCCACAATATGTCAAAACGGAAATTGCA[A/T]AACCAATGAAGGTTTATGCAAATTTATTTGCCCAT
AX-168430584	scaffold4	501759	CATAACCAATGAAGGTTTATGCAAATTTATTTGCC[A/C]ATAATGGTAAGAACTTTTAAATACAGTAAAATCTA
AX-168430585	scaffold4	503940	CTTTTGAAATCGTCAATCGGATTATTTAGTCATAA[A/C]GGACCCTTGCAGAGAAACCAACGGTAACTTTCCGT
AX-168430586	scaffold4	504075	GCCTTCCGATACCTAGAAAAACTCGAAAAAGAAAA[G/T]AAAAACTTGAGTACATGCATTGCATTTCTCTTTCA
AX-168430587	scaffold4	506776	TTAAAACAGCGGTCAGAGAGAAATATTATATAATT[C/T]TAATTCCAGAAATTCATGTCTATTGACGAAAACCC
AX-168430588	scaffold4	507471	TTGTCTTTAAAATGTTAGACACATTCGTGTTTCAC[A/C]CGCCAGAGAAGACTTTTAATGGCCGAGCGGAAGTG
AX-168430589	scaffold4	508388	CAGGTTGCGTAACACTTCGTGAACCTCGTCCTCAA[C/T]GCTGCTACTGCCGTTCTTGTATGGCGTGTAAATCA
AX-168430590	scaffold4	514203	AATTCCATTCAAATTTCAAATAAGCGTAATGAAGG[A/G]GTCAAAAGTCAAACATTGTTCCAGTCTTTTGACAC
AX-168430591	scaffold4	515437	CTAGGGGGCATAAATCTGCAAATGGAATGGTTAAA[G/T]TTCTCGAGCAAAATGGGACATCACGTCAAATAGCT
AX-168430592	scaffold4	516419	AATCCAAATCACAACGACCTGCGACTTCACTTCCT[A/G]AACCCGAAAATATTCGACCTTACAGACAGACTTTG
AX-168430593	scaffold4	517964	AGTCTGAGACATTGAGGTGCAGCATCAACGTACTT[A/G]TGAGTGGTCATTACTTAAAGTAGTTTTTAAAATGG
AX-168430594	scaffold4	518758	ATACTACCGATATTATCATTGTAAATATAACAGAT[G/T]AAGGTACTGAACCTCATTAATAACTACTTAATAAA
AX-168619391	scaffold4	521804	AGCCAACCATTCTCAGCTGCAGAATTGACTTCAAT[A/G]ACGTAAGCTGATGGAGACTTGCTGGCACAAAATGT
AX-168430596	scaffold4	522489	AATAAGCAGGTACGTAAATAAAATTGTGAACTGCG[A/G]TATAATTAATGAATGTATCCTAAAGATAATTTTGA
AX-168430597	scaffold4	524728	ATAGAAGTTGACAAATATGGGTGTCGGCGTTGAAC[A/G]TCGTGGATTTACACTCGTGATTCTTCGCGCAGTCG
AX-168430598	scaffold4	525486	ACAAATATGAAATTGCATTTCACGCGGCTCGTCGT[C/T]CGATAAAATCTCTTGCCTGAAACAATGCATCTTAT
AX-168430599	scaffold4	528508	CGAGCTCACAAAGTTCACTCAGGTTAGTGGAATAG[A/G]AAAGAGAGTACCCGCATATACCGACATGCCTGTCA
AX-168430600	scaffold4	529730	GCGAAACTTATTGCAAAAGACAGAAGAAGATGGAA[A/G]GCCACTGTAGCCGCCCTATGTCCCCGCTGGGACGC
AX-168430601	scaffold4	530645	CCGTGCGGACTGAACACGTATTCCTGTTAATTTCG[A/C]ATTGCATGTGAAAATTGAACACATTTTATCAAGCA
AX-168430602	scaffold4	532262	CATAGGGAATGTCGTCACGACGAATGTTAGTGACA[C/G]TACCACCATCATCCATGTCAGTTTCTTCTTGATAT
AX-168619392	scaffold4	532307	CATCCATGTCAGTTTCTTCTTGATATTAGTATCTG[G/T]GGGAACACAGGTGTTCATGGTCGTCAAAGATGCCC
AX-168430604	scaffold4	533059	ACAGATTCAATGCCTTTAAAACTTGACAGTAAGCG[A/G]TAGGAATGTTATAGTGGGTGATGCAGTCCATTTTC
AX-168430605	scaffold4	544383	TCTCTCAAGGAGGAGACTAAAGGTCATTCAAGAGA[A/G]TCGATAGATAATAAAAACAACTCCGACTTCTTTGT
AX-168430606	scaffold4	547092	ACCTTTGTGTGCTTCTTATCTGTTCCATAGACAAT[G/T]GAAGTACAACACACTTCTGAAATCTTTGATCCATG
AX-168430607	scaffold4	547233	AACCGCAGGGAAAGCTTATCAAATAACTCCAAATT[C/T]TTCAACAAGTTGTCATCAGAGTTACTACAATTTAA
AX-168430608	scaffold4	548662	AGGGGTATCGAGCCATCTCGCAGAAAATTTAGAAT[C/T]GGGCCAAAGTGACGACCATTCCTGTCGATCAATAT
AX-168430609	scaffold4	549321	ATTGTGTCTTGTTTGGTGAGGGTCCCAATCGTTGT[A/G]TAGTGGAGGGACCCTCCAACATTCAACTTTACATA
AX-168619393	scaffold4	551406	TTTTGGCAGAAGTAGACAATGATACTCAGATCATT[G/T]TACTAAATGACTAGAGTTGAAGATGCACCCATTGA
AX-168430611	scaffold4	551811	GTGTTAAGGTTTAATTTTAGATTACGGATACAATA[C/T]GAAGCCTTACAGAAAGAAGAAAATGAACAAAATGA
AX-168430612	scaffold4	556000	CACCTGTTATAGTTGTGTAATGGCCTTCTCCAGCC[G/T]GTCCGCCTGATTGGCTGTCTTAGCACGACCTCTGA
AX-168430613	scaffold4	556019	ATGGCCTTCTCCAGCCGGTCCGCCTGATTGGCTGT[C/T]TTAGCACGACCTCTGACATAGGTCACCAGGTCATC
AX-168430614	scaffold4	561819	TTATTTTTACCTTTTCCTAAATCCCAATGGTAAAT[A/G]AAATTTTCTGTAACCATTGCAATGACATCCGAGTT
AX-168430615	scaffold4	562269	TTCATCAATATTTGTTGAATATTTGTGTGGATTTC[A/G]TTTCTGAGCCACAGAAAAGTGTACTAAAGAGTTCA
AX-168430616	scaffold4	565367	CATGCCTTAACGACATTTTAGGCGATTGATATTCA[A/G]TCAACTTCAAATTCTACCTGCGTTCAACCCAAGAA
AX-168430617	scaffold4	567900	ACAACTGTATCGGACAAGTGTGTTAATCCCAAGAC[C/T]AACCGTCCATACACCGTGACTTTGATTGAGAAGGC
AX-168430618	scaffold4	567927	CCCAAGACCAACCGTCCATACACCGTGACTTTGAT[C/T]GAGAAGGCTATGAAAGACCTTCATTTTTCTGTGAA
AX-168430619	scaffold4	568740	CAGGCCCTGGAGGTGATAAAACAACTTAAGGAGAC[A/C]GAGACCATTGATATTCAGCGAGCTCTGATGAGAAT
AX-168430620	scaffold4	570420	ACACAAAAGGCAGAGGTCAATTGGAGGTCATCAGT[C/T]TGAAGGACATTGAAGAAGGTGACGAGATGCTATAA
AX-168430621	scaffold4	573000	GTTGTGAATGTTGTTAACTGCACCGTAACCAAAGC[A/G]TAAAGTCACTCAATGTTATACATCAACATGCAGTA
AX-168430622	scaffold4	573037	AAAGTCACTCAATGTTATACATCAACATGCAGTAT[A/G]TGATTTCATTCCAAAATAAAAGCACATTTCAGATT
AX-168430623	scaffold4	576171	ATGGCCGGACCCAGGATAATTCCTGCGTTCTCCCC[A/G]AATAAATTATGGCTCAAATTTAAGTACTCTAGCTT
AX-168619394	scaffold4	577707	GTGACATGTGTTAAGGTGGAGTTTTGCTGTAGTGT[G/T]TGGGACAAAGATTCTGCTGTTTGCAGACCGAATTT
AX-168430625	scaffold4	578352	GCAATTGCCCTCATTCCCTGGGACCCCAGACCGTG[A/G]TGTTTCATACTGAGGTGAGGGTCGTTCATATGGCG
AX-168430626	scaffold4	580782	TCATGTAGCTTTAAGAGGGAAAAGTTAAGCAGGAT[A/G]AAACATGATAAGTGAATTTCATTGAAAAATCAATC
AX-168430627	scaffold4	582021	TCCTGCGATTGAAATGGCCATAAAAGTTCCGCAAT[C/T]TTCATTGTACCTGGAATCTCAGGTGCTACGAATTT
AX-168430628	scaffold4	584284	TTTTGTGTTTGACTTCTATTGGCCGTTTCTCCAAA[A/G]GATGTCATTGCCTTGCAACCCGGCAAAAACAGAAG
AX-168619395	scaffold4	590075	ACGGTCCTTCCTGATTTAAAGCACAGTTACATCAC[A/G]GTATTGAGTGTGCCTAGTGAACTAGTTGTGATAAA
AX-168430630	scaffold4	591503	TTTGTGCTGGGCCTCTCACAGTTCTGAACTTGGAT[C/T]TGAACAAGAATGAACAAAGATTTTGTATATTGGTA
AX-168430631	scaffold4	592755	GCGATTTCATCGTTATATCCCTCATCCTCTGAATC[C/T]GCCTCATTTCCACTCAGACCCTCCTCATCCACCTC
AX-168619396	scaffold4	596439	CCTATATTTACTTAGCAATTGAGCTATTCATAGCA[C/T]GATTAATCTTTTTATTTGCTTGTGTAATATATCCC
AX-168430633	scaffold4	597049	CGAACCTGGTCAGTCGCTGCCTTCAGTTCCTCCTC[C/T]GTCTCCTCCCTGATCACCGATATTGGTTCCTCCTG
AX-168430634	scaffold4	608107	CCAGGAAGTTGCTTACACCAATAAATAATTTCAAA[G/T]GAGGATCTTTTTCCATCAGTAGGAGAAGGTACTGG
AX-168430635	scaffold4	612479	CGGACTTTCACGATTATGACGTATTTTTCCGTAGA[C/T]TGCGAACGACCAATGAAACTTCTTGGAATGTTCGA
AX-168619397	scaffold4	613514	ATCGAGTGCACTCAAACTCAGTCAGACATTTCTCT[A/C]TGTCAAGGGTTCAATGAAATTCTGAAGAACTGCAA
AX-168430637	scaffold4	615684	CTCTCGTTATCTGTGGGTTTGTTGACAACATCAGG[C/T]AAATAATCTGTTAATCATAAGACTGGTCACTAAAT
AX-168430638	scaffold4	618736	GGCGCTTTGGTCAATACTTATGGTAACGGATTTCC[A/G]AGAATTCTCCTCAACAGGAGTCTGGCTATACGTTG
AX-168619398	scaffold4	619740	GCAGATTTCCAGAGCAATGTCAGCTTTTGACTTTT[A/C]CGACGATTCAGAGAAAGAGAATAAACTTTTTGGCA
AX-168430640	scaffold4	620909	GTGTCTTCCACCAAACTCCGGAAAGAACAATACAA[C/T]GCCTCCAGTTTTGGTCCTCATGTTAATGCTGATGT
AX-168430641	scaffold4	623878	GGCCAGATGTTGAATAAGAGAGATTGTTGTCTATT[G/T]TCAAGCTTCCTTGGCGACCTAGCCTCGTCACTTGG
AX-168430642	scaffold4	624468	TTAATGACTTCTTCCTGCTGGGGAGTGGCCGACAG[A/G]AGAGACTTGTTGAACTCAACAAAGCCATCACGGTT
AX-168619399	scaffold4	625547	AATGTTTGTCTCTCCACAGTCGCGCACCTCCAGGG[C/T]CTCTCTGGCATCTCTGGTCAAATCCATAGACAGCA
AX-168430644	scaffold4	626848	TGTCTCCAATATATATGTGTAATCACATGCAAAGT[A/C]ATGACACCCAGTCAAACTGCTGAAATGCAGCAACG
AX-168430645	scaffold4	627768	GTCCCCAGCCTACCTTTGACTGGTTCCTCATTGTT[A/G]ATAATGAGGCTTCCTTCCTGTCCTGATTTGGTGGC
AX-168430646	scaffold4	628347	GCCATTGAATTGTGGGTAGATCACTTGTACTTCTG[C/T]AATGTATGATATATCAAGCATTTAACATTATAAAC
AX-168430647	scaffold4	629485	GAGTTGGCAGGAAGGCACCTGCCCCTGTTTAGACA[C/T]GGTCGGTCCTTACAAGCATTGTATGGTTCAATACC
AX-168430648	scaffold4	630420	TCAAATCCGAACTCTGGGTATCCTCCTCTCATTCC[A/G]AAGCATACATAGTCTCCCCTGGCACTGTCATACTG
AX-168430649	scaffold4	631679	GACATAAGTGCCCTGGTCTCCTGGGTAGAGCCTGG[A/G]TATCTCCAGCATTCCGTTATCTACCATGTAATCTC
AX-168430650	scaffold4	632866	TGAGGATATCCTGCGGCCTGACATGACATAGACGC[A/G]CTGGACCCCAGGGCGGCGGTCAGTGACTCAGTGCC
AX-168430651	scaffold4	633124	ACTTTTCTTGTAACACGTCCGCCAGTGTTCTCTAC[C/T]GTGCAGACATAAGTTCCTGCATCTTCTGGACGGAT
AX-168430652	scaffold4	639585	CCGCCCAGCCTCTCCCACGTGACCTGGGGCTGTGG[C/T]GTACCTGTGACCTGACACCGCATGGACACCGTCTC
AX-168430653	scaffold4	640629	ACAATGATGAAGACAGATGTCTCGTAGTTCCTGGC[C/T]GGTGTGGTAGCTGTACAGATGTACTCTCCGGCGTA
AX-168430654	scaffold4	640698	TACTCCCTCTGGAATCGTGGAATGTAAAGAGTACC[A/T]CCCTGGATTCTGTGGTTAGGGGGCAGTGGTCCTTC
AX-168430655	scaffold4	641389	ATACATTCCAAGGTGATTCTCTGTCCAACTACTGC[A/G]TACACGGTTCTGCTGGGCTGAATGATTACCCTTGG
AX-168430656	scaffold4	642800	TGATCCTGGCCTGCTGAATTCTCGGCCAGACAGAG[A/G]TAAATTCCACGATCCTCCACTTGAGCTCCCACGAT
AX-168430657	scaffold4	643476	GTCTGGGTGGAGCCTACGGGGAGACCACCAGATCG[A/G]GACCACACTAACTGTGGCCTTGACCCATCAACGTA
AX-168430658	scaffold4	644004	TCGGACATTCCTGCCACGTTAGTTCCTTTACAGTA[A/G]TATTCTCCTTCATCCGACTGTACAGCAATGGGAAT
AX-168430659	scaffold4	646269	CCATGAATGTTGGTGGCGGTACATATGTACTGTCC[G/T]GAGTCCGTCTGCACTAGATCTCTGATAGTCAGGGT
AX-168430660	scaffold4	647464	CAGCTACACCTAACACATCGTCTACCCACTCCATC[C/T]TCCTGGAGGAGGTACCCAGGGGCACACTGTTCACA
AX-168430661	scaffold4	648019	CCCGTAAGATAACAATGGCTGACCTCCACCAGATG[A/G]ATTTTGTAAGATTCAGGTTGATAAGGCTGGGAGGG
AX-168430662	scaffold4	649265	ATCAATGATTCCACAGTAGTGACTTTCTGACGTAC[C/T]CTGTCTTTATAGAAGGCGGAGGAGCTACACTGAGT
AX-168430663	scaffold4	651346	GTCCCTCTTGTGGCATCACCATAGAAACCGGTGGC[A/G]CATCTTTCACAGCTTTCTCCATCCGTGTTGTGTTG
AX-168430664	scaffold4	652401	GCTTCATCTGTGTCTCTGGTGAATGTTGCTCGAAT[C/T]AAGATGGCGTCCAGATCTGCCAGAGCCATCAACAA
AX-168430665	scaffold4	653012	GTTCATCCAAATAGGTTCTGTCATGAAAATTTGTC[A/G]CAACCAACCAGTTAACCTTTGATTGATCACAAATT
AX-168430666	scaffold4	654657	AACTTACAGCCAACTTTGCGGCAGTAGTTGCCTAT[A/C]ACCGAGGGCTGACCAATGTATCCGACAGCACATCT
AX-168430667	scaffold4	655546	TGTCCGTTACAGTTACATCTGGTACAGATACCCAG[A/G]TATCGCCCGCTCTGTACTCTTGTGTATCCAGGAGC
AX-168430668	scaffold4	656215	CACTTCTCCACATACACTGCTCTACCTAGGCCTGT[C/T]GACTCCCTGGCACCACTGCTCAGTTCTACATTGCC
AX-168430669	scaffold4	658546	TAAAGATTAATACTAACAGGAAGTAGAGGGACTTC[A/G]AATCGAGTTCTTCCGTCTGCCACAGCAATGGTGGA
AX-168430670	scaffold4	659266	TGCAGATCTGAGCTGAAACACTGAGTAGTGTGTCC[A/G]AAACAGAAACAGTCCACACAGTCGCTGTCAATGGA
AX-168430671	scaffold4	661603	ACAATCAGGGGGGTGGGGGTGCCAACAGCCTCACA[A/G]ATGATCGTAAAATATCCTCCGATTTCAACTTCTAT
AX-168430672	scaffold4	665847	TCTCTTTGTGGGCTCTTTTTTACCCCTTGTTTGAA[C/T]ACATTTGAAGAAAACTTGTTCTCTACAAAACATTT
AX-168430673	scaffold4	666991	CCTGACAGTCTTGTCGTCCATCACAGCGTCTTGTC[C/T]GGGGCACGCATTTCCCATCAGAGTTACAAGTGAAC
AX-168430674	scaffold4	667645	TTTCAGGAGAAAACAAAAATGTTCTTACGACAGTC[A/G]AATTCATCACTGCCATCTTGACAGTCTCGCTGTCT
AX-168430675	scaffold4	668279	GAATTATCAAAGCAATCGGTAACTCTGTCACACCG[C/T]CTCCTGATGTCTATACACTGGCCGTTAGTGCAGGT
AX-168619400	scaffold4	669329	TCAACACAGTCGTCAAAACCATCGCAAACCAGCGA[A/G]GCATTTACACACTGATGCTCAAAAACACATGTAAA
AX-168430677	scaffold4	671288	TCTATCTGTCAAAATATACAATTTTACAGATACAT[A/G]TATGTAAGACTATCAACCACAACAACAAAACATAG
AX-168430678	scaffold4	672945	TGGCCTATGTTACCTGGTATGACTAGGAGATCCAC[A/G]GAGGCTTCCCCCACCCCTGCTACTGTGTCTGTGTA
AX-168430679	scaffold4	673551	TTCCACCGAATGGTGACCCCGACATTTCCTGTTGC[A/G]ACACAGTCAAACACAGCTGTCTCTCCCTCGTTATA
AX-168430680	scaffold4	674199	ACACTCTCATCTGAGCCATCCCTACAGTCCCTGAC[A/G]ATGTTACAGAGGGTATCCCCGCCTACACACTGGCC
AX-168430681	scaffold4	677391	TCGCATCTATAATCCCGATTGATGCAGGCACCGTT[A/G]CTGCACTGGAATTCCTCTGCTGAGCATCGGGGATC
AX-168430682	scaffold4	679437	CCTATAGAAGTGTAGTCCATAATGGCTTTGATGGC[A/G]AAGGTTGCTTTAGTTTCCTCAAATGTGGTCTTCTC
AX-168430683	scaffold4	681919	TCTAGCTTACCTTTTAAGGGTCTGAATTCAAATCC[A/G]ACAGGACTAACAGTAAAAGGGGAAATAACTCCAGT
AX-168430684	scaffold4	682006	AGTGTATCAAACAGAGCTGAGCGGTCATTGAATCC[C/T]TCAGATCCCAAATCAAAGGTCACCATCAATGACCC
AX-168430685	scaffold4	686499	TTTTGTTTGATCATACATTCCAATGACATTCCAAC[C/T]ATCAGAAGATATAGCATGGGGTCTTGAATCTCTGT
AX-168430686	scaffold4	687821	GGCACTTTCTTTGTGTGCTAGCTCGCAGTGAATCA[C/T]GCCTGATTAGAGACAGATGCAATACTCTGTAATGA
AX-168430687	scaffold4	688623	CTTATATACCTTCGAAATCTGACTGCCATCATAAA[C/T]GATGCCAAGTTCTTTTGAAATTTCTCTGTTTGAAA
AX-168430688	scaffold4	692467	TCTTCTTCGTGGCTCAGAACTCAGCCAGCAACCAT[C/T]AGTCAGTGATGAAAATAAAGAAGCAGTTTGGCTAA
AX-168430689	scaffold4	694024	TTTCCTGCACTTCTACGTTATACCCTTTAATCCCC[C/T]CGTCATCCGAAAGAAAAATAATTAAAAGCTTAGTC
AX-168430690	scaffold4	695451	CCCGAAATTACACTTAAAGCCAGGTATTTTCACCC[A/C]AGACAATTTAATGCATTTGTGGACATTGAATATTC
AX-168430691	scaffold4	696825	GTCATTAAAAGTCAAAAACAAAGTTGTCAATCACC[A/G]ATGCTTCTGCTTGTGTCTGGGTTCAGAAAATATAG
AX-168619401	scaffold4	697304	ATTGCGCAAAAATAACTTACCGCCGACTCTCCATT[C/T]ACGGGTCCATGGACAATTAAGCACACAAAGACTAA
AX-168430693	scaffold4	699804	AAAGACCCACTACATGTATCTGATTTGTATGGTCC[A/G]AGGATTTCAGAATGGAGGGATAGGGAATTACAACT
AX-168430694	scaffold4	700074	GAGAGTCATCTAAATTATAGTTTAGCTTATGCACA[A/G]AACAGAGCAAAGAGACTTCAAACAAACCAGCTAGT
AX-168430695	scaffold4	701446	CAAATTACTGGGCCATGGTTAAAAGCCTCAAACCA[C/T]TGTGGGAAGAAAATCTACAACCAACCAACCTTAGG
AX-168430696	scaffold4	702792	GAATTTGATAACATATCCCCCTCCCCCTTCTAGCT[C/T]GATAGACCAGTACACATTGGCTCTGGAAATGATGA
AX-168430697	scaffold4	703034	GCTATCAAATACAAAACACCTACCAATACTGAAGA[C/T]CTTGTTTGGAAAATGTTTTCCAATTTCTTTACATA
AX-168430698	scaffold4	704354	AATCTTCTGGGCTGCTTGAATTTTTCTCAACTTCA[A/G]AAATCCAGGATTTTGTTGAATAGCCTCTCCAATGT
AX-168430699	scaffold4	705489	TGTTTGGCCTCAACAGCAGCTGTATACTCTTTTCC[A/G]AAGCTGAGTTCTGTAATGGACACATCGTCCAGAAT
AX-168430700	scaffold4	706737	AAGCTAATCTTAAAGTTGATGGGAACCTGACAACA[A/G]ACTTAATAATGGATAGTTTATTAATCCTACCTACT
AX-168430701	scaffold4	707382	CTGTTGGATTCCTATTGCAGCTCCAGCTAATGCCA[C/T]TAACCCCATACCTAACCTTCCACCCTTTTTACCAC
AX-168430702	scaffold4	707391	TCCTATTGCAGCTCCAGCTAATGCCATTAACCCCA[C/T]ACCTAACCTTCCACCCTTTTTACCACCTTGGGCAA
AX-168430703	scaffold4	712362	CCATTGCAGGTATATTCTTCTTAAAGAAAGAAATA[A/G]AATAATGACACTTGAATCTGAGTTAGAAAGACAAG
AX-168430704	scaffold4	713525	CTGTTAACTGTGGTGAAAGAGAGAGACATTGCTCT[A/G]AATATGTTGGAAACAGGTCTGAGTGGCGAGCCCTG
AX-168619402	scaffold4	713778	ATTACAAATACCAAGCTAAAATGCTACAGAAAAAC[C/T]ATGGAATCTCCGAAAAAGAGGCAATCAGGTCAATT
AX-168430706	scaffold4	718035	TTTCCATCTTTCCAGTAACCCGTTTGTTTCAACCA[C/G]TACCAACTCCGATGACTTGCCAAACGTTTCAAAAG
AX-168430707	scaffold4	719665	CGCACAGTTCATGGCGTGTACGTGAATGAGACCGG[A/G]AAATTCTATGGACCGGATATGTACGATTTTTACAT
AX-168430708	scaffold4	720709	AGGCGATCCTCCCTAAATCACGTCACTGGGAAATC[G/T]GACGTCAGACTTTATGTGCGCATGTCAACAATGAT
AX-168430709	scaffold4	721062	CGAAATTGTTCAGGTCACCGAGAAAGACAATTCTC[A/G]CAACAATGTTAAGTAGAGATCGTGCTTAAAGCAAC
AX-168430710	scaffold4	722450	TCATCTCTCTAAGATTTTGTTAATTGAAAATGGTT[C/T]GTTTTCCGTTAGACATTGATTAGACTATATATGGC
AX-168619403	scaffold4	725869	GTAGTGAAAGTACTGAATGGAGTTGATTTGTGTAA[A/G]CATTGCTCATTGACAGTTGATCCAGCTTACCTAAA
AX-168430712	scaffold4	732547	TAAGAATGTGTACTCAAAAAAATGGCCACAACCAT[C/T]GTTATCAAAATCTTACTTTGACCAACAGTGTCCCA
AX-168430713	scaffold4	733424	TACAAAATGTCTCTAAATACAACAAAATTCTAAAT[C/T]AGGAAGAAGACCATGCTACGGTACAAGTTCTTGCA
AX-168430714	scaffold4	735901	TGTTCTACTAACATGGCCATATCCATAAACATATC[A/G]TGTAGCTCTCTTATACTAGTCTCCAATTTTATAAT
AX-168619404	scaffold4	735946	CTTATACTAGTCTCCAATTTTATAATGTCATTATG[C/T]CTAGCTTCAATATCTGCTAAAGTTTGTTTTGCTGC
AX-168430716	scaffold4	736011	TGCTGCTTGAGTTTCCATAATGATCTGAAATACAG[G/T]AGAATATCATTCATATTGTATGAGAAATTCTTGAA
AX-168430717	scaffold4	738360	AATTTTTGCAGAAAAATTAACTGAAATAAGTTATT[A/C]ATTTTGTCTGCAAGGTTGGCTTTATTCACAGGATG
AX-168430718	scaffold4	740306	TAATCTTTATGAGTTTTAAGATATGATTGATGAGC[G/T]TTTTGCTTATTCAAAGTGTCTGTGATGAGGAGAGT
AX-168430719	scaffold4	741043	AACAATCAATCTTGATTTGTGTCTTAGTAACTTAT[C/T]TAAATTAACATATAATATAAAGAAAGAGTGAAGTC
AX-168430720	scaffold4	743923	AATAACCATAGAACTAACTTTGTACAGCCTAAGAA[A/G]TACCAGCAATGAAGCTAATACTAAGAACTCCTAAA
AX-168430721	scaffold4	745712	TGGCATGGCCTCCTATTATTAACTGACAAAATATA[A/G]TACATTGCATACGCTTGCAAAAGATAGGGCAGAGA
AX-168619405	scaffold4	746686	CCCTGTCTCTTGATAAATCAATAGTGCTATGCCAT[A/G]TGCAACTATTTCCTATAGGTATTACTGAAACTTCT
AX-168619406	scaffold4	748213	ATCTTTGACTGTTATATGTAGGTCAATATACACCC[A/G]TGTAGATGCTTAAAATACCTAAATGTGACATCATA
AX-168430724	scaffold4	754146	AAAGGCAGCAATATGGAAAATGGAGTTGACAAAGA[A/C]GAATTTGAAAGATACACACCTAAAAATCCACTTCC
AX-168430725	scaffold4	754164	AATGGAGTTGACAAAGAAGAATTTGAAAGATACAC[A/G]CCTAAAAATCCACTTCCTAATGAGATTCAGAAGAT
AX-168430726	scaffold4	755753	GAGCAGAGGGAAGAAATTAACAGCATCCATGCATT[C/T]GTAGAAGAAAGGAATACTCAGATGAAACAAGAACT
AX-168430727	scaffold4	756732	CTGCAGCACAAAATCACACAGCTGGAATGCTCACT[C/T]AATGGTATTCTGTTGTCTCCTTGGTTACTTGTTTT
AX-168430728	scaffold4	759697	TTTCTTAATTATACTATTTGAACTGTTTCAATTTC[C/T]AGGGAAATAATGATCACCTCCCATCAGAATAGAAT
AX-168430729	scaffold4	760044	TCAATTGTGGAGTAAAATTGTTGGGAATAAAAGTT[G/T]GTTCAAAGTAACTTTTATACAGAGATCAAAATTGA
AX-168430730	scaffold4	762529	CTAGACTCAGGAAATGAAGAAATGATACAAAAACT[A/G]AAGGACCAGCTGAAAGAGACTCATGAAGAATTGGA
AX-168430731	scaffold4	764172	CCTCGAGCACCGCCACGAGAGTATGCAGTCACCAG[C/T]GGTAGCAACGTCTCTTATCAAGGCGAGCCCGCTAA
AX-168430732	scaffold4	768428	TGCAAATACGAGGCCAAAAGTACCTTTTATGAGAC[C/T]ACAACCCCCAAAACTCCACTTGACGTCTCCATTAA
AX-168430733	scaffold4	771687	TTGCCAGCTACATCGTCTGTGTAACTTTTCTCTAG[A/G]AACTCCCGTACTGGTTTAGCACTTCTACCAATAGC
AX-168619407	scaffold4	772633	TCCTCTACAGTGAGTTTGTGACTCTGACACTCCAC[A/G]CGAGCTCTGTTGATCAGAATTCGAGCATCTGCTGT
AX-168619408	scaffold4	773482	ACCTGCAAAAGCCAGAGCAACATGGTCATCTAATA[A/G]TGCAATTTTTCTAACTGTTCTGTCTTCTTGAAGCT
AX-168430736	scaffold4	779568	AGAAACACCGAAGGTGATTGGGGGACTCCGAAATC[C/T]GGCCAGTGTGTGTAATTGTAGTGAATGACCTCACG
AX-168430737	scaffold4	781426	GCTCCGTTTTCAATTAGTTTGTTCAGCATGATGAT[C/T]GCTTTACTCTCTTGTTCCCAGACCATCTGCCAGAA
AX-168430738	scaffold4	783156	CTGTTGGCTTCCTTCACTTCCACCAGACTTGCATT[A/G]ATGTAAACATTGTTTGAAAGCTTTACTCTACTATG
AX-168430739	scaffold4	787872	TTGCAGTGTGAGGGCCAGGCTTGTGAGGGATGCCA[A/G]GAAGTGATTGCTGACAGGTATTTTCTGCACGTTAA
AX-168430740	scaffold4	788916	TTTTTATTACAACCACTTAATTCTTTTCCAGATTC[C/T]GAACTGAGCAGCAAACCAAAGGCAAAACGTGTGCG
AX-168619409	scaffold4	789153	CTCTACAGCAGCCAGTCCAGTCGCTCCATCAACTC[C/T]AATGGCTATTGTAAGTACATGTATATCAACATAAT
AX-168430742	scaffold4	791504	CATTTTAACGAGAGCTTGGACTTTGGGTAGTTGTG[G/T]CAAACAGTAATGTGACGTAGGCTTGTCTATTTCAT
AX-168430743	scaffold4	793793	CGAACATATATACTAGTACATCTCAAATTCTAATA[G/T]CAGACGGAAGACCTCCTCGTTGCTCGCAACGAGAA
AX-168430744	scaffold4	794286	TACCCAAGTGCACAAATAGCATTCGAACATACACG[A/G]TCTAACCACACGTAAACACAAGTTAAATAGAGTTT
AX-168430745	scaffold4	795883	TAGGCTAAACCTATCTCCACTTGTAATTCGACTAT[A/G]TCCAGCAAGCACAGCTTGCCTGGCTTCTCCCCGCG
AX-168430746	scaffold4	796269	ACGTTGAGATGCGTAGCGTTGAGACTGAGATATCA[A/T]GTGACCATTGCCTTGCGATGGACGTGCAGGCATTT
AX-168619410	scaffold4	802078	ATCCTTTACCAATATAACCGTAAGGTCCAACTTCT[A/G]AGAGTTGTACTTTCCACAATATTGCATTATAGAAT
AX-168430748	scaffold4	804261	TAAAATATAGATAACGTCATCTGGTGGTCCGAGCC[A/C]ATGGATTATCAAATCAACGATATCAAACGACATCA
AX-168430749	scaffold4	806613	AATTTACCCAATTTCTGTCCAAGTTTCTTCAAGAC[C/T]AGTCTTTAATTTTGATTGTTCAACACGACCAACGT
AX-168430750	scaffold4	807517	AACGTTGGTTTGGTAACTGAATACCCGACAAGTTA[G/T]CAATTGCAACTTCTTCGTCTTTCCGACAGAGCTCG
AX-168430751	scaffold4	819843	CTTAAAACTTTCCATTCGACGATTCCAAATATACG[G/T]GTCGCACTCTGTATCCCAAGCATGTGTCCTCAAAT
AX-168430752	scaffold4	830052	ATAAAGTCACTCAACAGGTTATATACTTCAAAAGG[C/T]GACGAACAAATTATCTACTCAGCTACTAATTTACC
AX-168430753	scaffold4	835505	GGTTCTATCCTATTATATTAAAAATGTAAAGAGCA[A/G]TAACCGGTACTCTAGAGGCAACCGGAGTCTGACAT
AX-168430754	scaffold4	836709	TACAATAAAATAAGTTCAGATCAAACCCCAAAGTC[A/C]CTGTTAACACTAAGTAATAATCTTATTACTTGCAT
AX-168430755	scaffold4	837704	TCTCGATTAAAATCTTTCATTGATCCACATTTAGC[A/G]ATATCGTTATTCCAGACTCCTTCATAGATCTGTCC
AX-168430756	scaffold4	838360	AGCTTCTTACTCAATCTGAGCATTCCTTGGCCATT[C/T]CTCTGGTCATCATACCATTCGCCCTCATATATAGT
AX-168430757	scaffold4	843441	AAAAATCTTTGACTTTGTGTAATGCCAGGATACTG[A/C]ATGTACAGTAAAATAAATTTGTGTGTGTGCTTGAA
AX-168619411	scaffold4	844271	CATAAAACACATTTACATTGTGTCGATAAATGTGG[G/T]GAAATAATGACGTCATCATCTTTGTATATTCCGGT
[truncated: 190,791 more rows]
