# Supplementary material for: Construction and evaluation of a high-density SNP array for the Pacific oyster (Crassostrea gigas)
Source: PLoS One. 2017 Mar 22;12(3):e0174007. doi: 10.1371/journal.pone.0174007 (PMC5362100; doi:10.1371/journal.pone.0174007)
Supplement: S3 Dataset — (GZ) [file pone.0174007.s003.gz › S3_Dataset.txt]

SNPID	Region	GeneID	GO	IPR	KEGG
AX-168428759	intergenic_region
AX-168428760	intergenic_region
AX-168428761	intergenic_region
AX-168428762	intergenic_region
AX-168428763	intergenic_region
AX-168428764	intergenic_region
AX-168619197	intergenic_region
AX-168428766	intergenic_region
AX-168428767	intergenic_region
AX-168428768	intron_variant	G_10029250	GO:0005515, protein binding, (MF)	IPR002110, Ankyrin repeat; IPR020683, Ankyrin repeat-containing domain	BARD1; BRCA1 associated RING domain 1; K10683 BRCA1-associated RING domain protein 1 [EC:6.3.2.19]
AX-168428769	intron_variant	G_10029250
AX-168619198	intron_variant	G_10029250
AX-168428771	intron_variant	G_10029250
AX-168428772	intron_variant	G_10029250
AX-168428773	intron_variant	G_10029250
AX-168428774	intron_variant	G_10029250
AX-168428775	upstream_gene_variant	G_10029250
AX-168428776	intergenic_region
AX-168428777	intergenic_region
AX-168428778	intergenic_region
AX-168619199	intergenic_region
AX-168428780	intergenic_region
AX-168428781	intergenic_region
AX-168428782	intergenic_region
AX-168428783	intergenic_region
AX-168428784	intergenic_region
AX-168428785	intergenic_region
AX-168428786	intergenic_region
AX-168428787	intergenic_region
AX-168619200	intergenic_region
AX-168428789	intergenic_region
AX-168428790	intergenic_region
AX-168428791	intergenic_region
AX-168428792	downstream_gene_variant	G_10029251	GO:0004930, G-protein coupled receptor activity, (MF); GO:0007186, G-protein coupled receptor signaling pathway, (BP); GO:0016021, integral (CC) of membrane, (CC)	IPR000276, G protein-coupled receptor, rhodopsin-like; IPR017452, GPCR, rhodopsin-like, 7TM	motilin receptor-like; K05266 motilin receptor
AX-168428793	downstream_gene_variant	G_10029251
AX-168428794	downstream_gene_variant	G_10029251
AX-168428795	synonymous_variant	G_10029251
AX-168428796	synonymous_variant	G_10029251
AX-168428797	synonymous_variant	G_10029251
AX-168428798	synonymous_variant	G_10029251
AX-168428799	synonymous_variant	G_10029251
AX-168619201	missense_variant	G_10029251
AX-168428801	missense_variant	G_10029251
AX-168428802	synonymous_variant	G_10029251
AX-168428803	synonymous_variant	G_10029251
AX-168428804	synonymous_variant	G_10029251
AX-168428805	synonymous_variant	G_10029251
AX-168428806	upstream_gene_variant	G_10029251
AX-168428807	upstream_gene_variant	G_10029251
AX-168428808	upstream_gene_variant	G_10029251
AX-168428809	intergenic_region
AX-168428810	intergenic_region
AX-168428811	intergenic_region
AX-168428812	intergenic_region
AX-168619202	intergenic_region
AX-168428814	intergenic_region
AX-168428815	intergenic_region
AX-168428816	intergenic_region
AX-168428817	intergenic_region
AX-168428818	intergenic_region
AX-168428819	intergenic_region
AX-168428820	intergenic_region
AX-168428821	intergenic_region
AX-168428822	intergenic_region
AX-168428823	intergenic_region
AX-168428824	intergenic_region
AX-168428825	missense_variant	G_10029252	GO:0046983, protein dimerization activity, (MF)	IPR011598, Myc-type, basic helix-loop-helix (bHLH) domain	GH18671 gene product from transcript GH18671-RA; K09083 atonal protein 1/7
AX-168428826	missense_variant	G_10029252
AX-168428827	synonymous_variant	G_10029252
AX-168428828	downstream_gene_variant	G_10029252
AX-168428829	downstream_gene_variant	G_10029252
AX-168428830	intergenic_region
AX-168619203	intergenic_region
AX-168428832	intergenic_region
AX-168428833	intergenic_region
AX-168428834	intergenic_region
AX-168428835	intergenic_region
AX-168428836	intergenic_region
AX-168428837	intergenic_region
AX-168619204	intergenic_region
AX-168428839	upstream_gene_variant	G_10029253	.	.	.
AX-168428840	synonymous_variant	G_10029253
AX-168428841	synonymous_variant	G_10029253
AX-168428842	intergenic_region
AX-168428843	intergenic_region
AX-168428844	intergenic_region
AX-168428845	intergenic_region
AX-168428846	downstream_gene_variant	G_10029263	.	.	.
AX-168428847	intron_variant	G_10029263
AX-168428848	intergenic_region
AX-168428849	intergenic_region
AX-168428850	intergenic_region
AX-168428851	intron_variant	G_10029266	.	.	.
AX-168428852	intron_variant	G_10029266
AX-168428853	intergenic_region
AX-168428854	intergenic_region
AX-168428855	intron_variant	G_10029270	.	.	.
AX-168428856	intron_variant	G_10029270
AX-168428857	intron_variant	G_10029270
AX-168428858	intergenic_region
AX-168428859	synonymous_variant	G_10029273	.	IPR006553, Leucine-rich repeat, cysteine-containing subtype	.
AX-168428860	synonymous_variant	G_10029273
AX-168428861	synonymous_variant	G_10029273
AX-168428862	synonymous_variant	G_10029273
AX-168428863	synonymous_variant	G_10029273
AX-168428864	intron_variant	G_10029273
AX-168428865	intron_variant	G_10029273
AX-168428866	intron_variant	G_10029273
AX-168428867	intron_variant	G_10029273
AX-168428868	synonymous_variant	G_10029273
AX-168428869	intron_variant	G_10029273
AX-168428870	intron_variant	G_10029273
AX-168428871	intron_variant	G_10029273
AX-168428872	synonymous_variant	G_10029273
AX-168428873	synonymous_variant	G_10029273
AX-168428874	intron_variant	G_10029274	GO:0005509, calcium ion binding, (MF); GO:0005525, GTP binding, (MF); GO:0007264, small GTPase mediated signal transduction, (BP)	IPR001806, Small GTPase superfamily; IPR002048, EF-hand domain; IPR013684, Mitochondrial Rho-like; IPR020859, ROC GTPase	pats1; ROCO family protein kinase; K08843 leucine-rich repeat kinase 1 [EC:2.7.11.1]
AX-168428875	intron_variant	G_10029274
AX-168619205	splice_region_variant	G_10029274
AX-168428877	splice_region_variant	G_10029274
AX-168428878	synonymous_variant	G_10029274
AX-168428879	synonymous_variant	G_10029274
AX-168428880	synonymous_variant	G_10029274
AX-168619206	synonymous_variant	G_10029274
AX-168428882	intron_variant	G_10029274
AX-168428883	splice_region_variant	G_10029274
AX-168428884	missense_variant	G_10029274
AX-168428885	intron_variant	G_10029274
AX-168428886	synonymous_variant	G_10029274
AX-168428887	synonymous_variant	G_10029274
AX-168428888	synonymous_variant	G_10029274
AX-168428889	synonymous_variant	G_10029274
AX-168428890	synonymous_variant	G_10029274
AX-168619207	synonymous_variant	G_10029274
AX-168428892	missense_variant	G_10029274
AX-168428893	synonymous_variant	G_10029274
AX-168428894	synonymous_variant	G_10029274
AX-168428895	synonymous_variant	G_10029274
AX-168428896	splice_region_variant	G_10029274
AX-168428897	synonymous_variant	G_10029274
AX-168428898	synonymous_variant	G_10029274
AX-168428899	synonymous_variant	G_10029274
AX-168428900	synonymous_variant	G_10029274
AX-168619208	synonymous_variant	G_10029274
AX-168428902	synonymous_variant	G_10029274
AX-168428903	intron_variant	G_10029274
AX-168428904	synonymous_variant	G_10029274
AX-168428905	missense_variant	G_10029274
AX-168428906	intron_variant	G_10029274
AX-168428907	synonymous_variant	G_10029274
AX-168428908	downstream_gene_variant	G_10029274
AX-168428909	downstream_gene_variant	G_10029274
AX-168428910	intergenic_region
AX-168428911	intergenic_region
AX-168428912	intergenic_region
AX-168428913	intergenic_region
AX-168428914	missense_variant	G_10029275	GO:0003676, nucleic acid binding, (MF); GO:0003723, RNA binding, (MF)	IPR004087, K Homology domain; IPR004088, K Homology domain, type 1	hypothetical protein; K13210 far upstream element-binding protein
AX-168428915	missense_variant	G_10029275
AX-168428916	synonymous_variant	G_10029276	.	IPR002999, Tudor domain	.
AX-168428917	synonymous_variant	G_10029276
AX-168428918	intergenic_region
AX-168428919	intergenic_region
AX-168428920	upstream_gene_variant	G_10029277	.	.	.
AX-168428921	intergenic_region
AX-168428922	intergenic_region
AX-168428923	intergenic_region
AX-168619209	intergenic_region
AX-168428925	intergenic_region
AX-168428926	intergenic_region
AX-168428927	intergenic_region
AX-168428928	intergenic_region
AX-168428929	intergenic_region
AX-168428930	synonymous_variant	G_10029278	GO:0005515, protein binding, (MF)	IPR002110, Ankyrin repeat; IPR020683, Ankyrin repeat-containing domain	similar to ankyrin 2,3/unc44; K10380 ankyrin
AX-168428931	synonymous_variant	G_10029278
AX-168428932	intergenic_region
AX-168428933	synonymous_variant	G_10029285	.	.	TIE1; tyrosine kinase with immunoglobulin-like and EGF-like domains 1; K05120 tyrosine kinase receptor 1 [EC:2.7.10.1]
AX-168428934	downstream_gene_variant	G_10029286	.	.	.
AX-168428935	upstream_gene_variant	G_10029286
AX-168428936	intergenic_region
AX-168428937	intergenic_region
AX-168428938	downstream_gene_variant	G_10029289	GO:0008152, metabolic (BP), (BP)	IPR000573, Aconitase A/isopropylmalate dehydratase small subunit, swivel; IPR001030, Aconitase/3-isopropylmalate dehydratase large subunit, alpha/beta/alpha; IPR015934, Aconitase/2-methylisocitrate dehydratase; IPR015937, Aconitase/isopropylmalate dehydratase; IPR018136, Aconitase family, 4Fe-4S cluster binding site	hypothetical protein; K01681 aconitate hydratase 1 [EC:4.2.1.3]
AX-168428939	downstream_gene_variant	G_10029289
AX-168428940	synonymous_variant	G_10029289
AX-168428941	synonymous_variant	G_10029289
AX-168428942	synonymous_variant	G_10029289
AX-168619210	synonymous_variant	G_10029289
AX-168428944	synonymous_variant	G_10029289
AX-168428945	splice_region_variant	G_10029289
AX-168428946	synonymous_variant	G_10029289
AX-168428947	splice_region_variant	G_10029289
AX-168428948	intergenic_region
AX-168428949	intergenic_region
AX-168428950	intergenic_region
AX-168428951	intron_variant	G_10029296	.	.	.
AX-168428952	intron_variant	G_10029296
AX-168428953	intergenic_region
AX-168428954	intergenic_region
AX-168428955	intergenic_region
AX-168428956	intron_variant	G_10029299	.	.	.
AX-168428957	intergenic_region
AX-168619211	downstream_gene_variant	G_10029301	.	.	.
AX-168428959	downstream_gene_variant	G_10029301
AX-168428960	synonymous_variant	G_10029302	.	.	.
AX-168428961	downstream_gene_variant	G_10029303	.	.	.
AX-168428962	upstream_gene_variant	G_10029303
AX-168428963	downstream_gene_variant	G_10029305	.	.	.
AX-168428964	synonymous_variant	G_10029305
AX-168428965	synonymous_variant	G_10029305
AX-168428966	synonymous_variant	G_10029305
AX-168428967	synonymous_variant	G_10029305
AX-168428968	downstream_gene_variant	G_10029306	GO:0005975, carbohydrate metabolic (BP), (BP); GO:0016757, transferase activity, transferring glycosyl groups, (MF)	IPR003859, Beta-1,4-galactosyltransferase; IPR027791, Galactosyltransferase, C-terminal; IPR027995, Galactosyltransferase, N-terminal	B4galt1, AA407245, B-1,4-GalT, GalT, Ggtb, Ggtb2; UDP-Gal:betaGlcNAc beta 1,4- galactosyltransferase, polypeptide 1 (EC:2.4.1.22 2.4.1.90 2.4.1.38); K07966 beta-1,4-galactosyltransferase 1 [EC:2.4.1.22 2.4.1.90 2.4.1.38 2.4.1.-]
AX-168428969	missense_variant	G_10029306
AX-168619212	synonymous_variant	G_10029306
AX-168428971	synonymous_variant	G_10029306
AX-168428972	synonymous_variant	G_10029306
AX-168428973	synonymous_variant	G_10029306
AX-168428974	missense_variant	G_10029306
AX-168428975	intron_variant	G_10029306
AX-168428976	synonymous_variant	G_10029306
AX-168619213	missense_variant	G_10029306
AX-168428978	missense_variant	G_10029306
AX-168428979	synonymous_variant	G_10029306
AX-168428980	upstream_gene_variant	G_10029306
AX-168428981	upstream_gene_variant	G_10029306
AX-168428982	intergenic_region
AX-168428983	intergenic_region
AX-168428984	intergenic_region
AX-168428985	intergenic_region
AX-168619214	downstream_gene_variant	G_10029307	.	.	.
AX-168428987	downstream_gene_variant	G_10029307
AX-168619215	downstream_gene_variant	G_10029307
AX-168428989	downstream_gene_variant	G_10029307
AX-168428990	intergenic_region
AX-168428991	downstream_gene_variant	G_10029308	.	IPR001498, Impact, N-terminal	.
AX-168428992	downstream_gene_variant	G_10029308
AX-168428993	intergenic_region
AX-168428994	intergenic_region
AX-168428995	intergenic_region
AX-168428996	intergenic_region
AX-168428997	upstream_gene_variant	G_10029309	.	.	.
AX-168428998	missense_variant	G_10029309
AX-168428999	missense_variant	G_10029310	.	.	.
AX-168429000	missense_variant	G_10029310
AX-168429001	intergenic_region
AX-168429002	intergenic_region
AX-168619216	upstream_gene_variant	G_10029312	.	.	.
AX-168429004	downstream_gene_variant	G_10029312
AX-168429005	missense_variant	G_10029313	.	.	.
AX-168429006	synonymous_variant	G_10029313
AX-168429007	missense_variant	G_10029313
AX-168429008	intergenic_region
AX-168429009	intergenic_region
AX-168429010	intron_variant	G_10029315	.	IPR000421, Coagulation factor 5/8 C-terminal type domain; IPR006585, Fucolectin tachylectin-4 pentraxin-1	.
AX-168429011	downstream_gene_variant	G_10029315
AX-168429012	intergenic_region
AX-168429013	missense_variant	G_10029316	.	.	.
AX-168429014	missense_variant	G_10029316
AX-168429015	downstream_gene_variant	G_10029317	.	.	.
AX-168429016	missense_variant	G_10029317
AX-168429017	missense_variant	G_10029317
AX-168619217	missense_variant	G_10029317
AX-168429019	intergenic_region
AX-168429020	intergenic_region
AX-168429021	upstream_gene_variant	G_10029320	.	.	TIE1, TIE; tyrosine kinase with immunoglobulin-like and EGF-like domains 1 (EC:2.7.10.1); K05120 tyrosine kinase receptor 1 [EC:2.7.10.1]
AX-168429022	missense_variant	G_10029320
AX-168429023	intron_variant	G_10029320
AX-168429024	missense_variant	G_10029320
AX-168429025	upstream_gene_variant	G_10029321	.	.	TIE1; tyrosine kinase with immunoglobulin-like and EGF-like domains 1; K05120 tyrosine kinase receptor 1 [EC:2.7.10.1]
AX-168429026	missense_variant	G_10029322	.	.	.
AX-168429027	missense_variant	G_10029322
AX-168429028	synonymous_variant	G_10029322
AX-168429029	intergenic_region
AX-168429030	intergenic_region
AX-168429031	intergenic_region
AX-168619218	missense_variant	G_10029323	.	.	.
AX-168429033	synonymous_variant	G_10029324	.	.	.
AX-168619219	missense_variant	G_10029324
AX-168429035	synonymous_variant	G_10029324
AX-168429036	synonymous_variant	G_10029325	.	.	.
AX-168429037	missense_variant	G_10029325
AX-168619220	upstream_gene_variant	G_10029325
AX-168619221	upstream_gene_variant	G_10029325
AX-168429040	synonymous_variant	G_10029326	.	.	.
AX-168429041	missense_variant	G_10029326
AX-168429042	synonymous_variant	G_10029326
AX-168429043	synonymous_variant	G_10029326
AX-168429044	missense_variant	G_10029326
AX-168429045	upstream_gene_variant	G_10029326
AX-168429046	downstream_gene_variant	G_10029327	.	IPR018629, Transport protein XK	.
AX-168429047	synonymous_variant	G_10029327
AX-168429048	missense_variant	G_10029330	.	.	.
AX-168429049	missense_variant	G_10029330
AX-168429050	synonymous_variant	G_10029330
AX-168429051	synonymous_variant	G_10029332	.	.	.
AX-168429052	missense_variant	G_10029332
AX-168429053	synonymous_variant	G_10029332
AX-168429054	upstream_gene_variant	G_10029332
AX-168429055	upstream_gene_variant	G_10029332
AX-168429056	intergenic_region
AX-168429057	intergenic_region
AX-168429058	intergenic_region
AX-168429059	intron_variant	G_10029142	GO:0004527, exonuclease activity, (MF)	IPR006055, Exonuclease	.
AX-168429060	missense_variant	G_10029142
AX-168429061	downstream_gene_variant	G_10029143	.	.	.
AX-168429062	downstream_gene_variant	G_10029143
AX-168619222	downstream_gene_variant	G_10029143
AX-168429064	intergenic_region
AX-168429065	intergenic_region
AX-168429066	intergenic_region
AX-168429067	intergenic_region
AX-168429068	intergenic_region
AX-168429069	intergenic_region
AX-168429070	intergenic_region
AX-168429071	intergenic_region
AX-168429072	intergenic_region
AX-168429073	intergenic_region
AX-168429074	splice_donor_variant	G_10029146	.	IPR007588, Zinc finger, FLYWCH-type	.
AX-168429075	intron_variant	G_10029147	GO:0003950, NAD+ ADP-ribosyltransferase activity, (MF)	IPR002589, Macro domain; IPR012317, Poly(ADP-ribose) polymerase, catalytic domain	GH18604 gene product from transcript GH18604-RA; K10799 tankyrase [EC:2.4.2.30]
AX-168429076	intron_variant	G_10029147
AX-168429077	intron_variant	G_10029147
AX-168429078	synonymous_variant	G_10029147
AX-168429079	intron_variant	G_10029147
AX-168429080	synonymous_variant	G_10029147
AX-168429081	synonymous_variant	G_10029147
AX-168429082	synonymous_variant	G_10029147
AX-168429083	upstream_gene_variant	G_10029148	.	IPR002589, Macro domain	similar to predicted protein; K11251 histone H2A
AX-168429084	upstream_gene_variant	G_10029148
AX-168429085	synonymous_variant	G_10029148
AX-168429086	missense_variant	G_10029148
AX-168429087	missense_variant	G_10029148
AX-168429088	intron_variant	G_10029148
AX-168429089	downstream_gene_variant	G_10029148
AX-168619223	synonymous_variant	G_10029149	GO:0003735, structural constituent of ribosome, (MF); GO:0005622, intracellular, (CC); GO:0005840, ribosome, (CC); GO:0006412, translation, (BP)	IPR000597, Ribosomal protein L3; IPR019927, Ribosomal protein L3, bacterial/organelle-type	50S ribosomal protein L3-2; K02906 large subunit ribosomal protein L3
AX-168429091	splice_region_variant	G_10029149
AX-168429092	missense_variant	G_10029149
AX-168429093	missense_variant	G_10029149
AX-168429094	missense_variant	G_10029150	.	IPR024881, T-cell immunomodulatory protein	.
AX-168429095	synonymous_variant	G_10029150
AX-168619224	synonymous_variant	G_10029150
AX-168429097	intron_variant	G_10029150
AX-168429098	missense_variant	G_10029150
AX-168429099	synonymous_variant	G_10029150
AX-168429100	intron_variant	G_10029150
AX-168429101	synonymous_variant	G_10029150
AX-168429102	synonymous_variant	G_10029151	.	IPR000595, Cyclic nucleotide-binding domain	MG07335.4; cAMP-dependent protein kinase regulatory subunit; K04739 cAMP-dependent protein kinase regulator
AX-168429103	intron_variant	G_10029151
AX-168429104	intron_variant	G_10029151
AX-168429105	intron_variant	G_10029151
AX-168429106	intron_variant	G_10029151
AX-168429107	intron_variant	G_10029151
AX-168429108	intron_variant	G_10029151
AX-168429109	synonymous_variant	G_10029151
AX-168429110	missense_variant	G_10029151
AX-168429111	synonymous_variant	G_10029151
AX-168429112	missense_variant	G_10029151
AX-168429113	synonymous_variant	G_10029151
AX-168619225	missense_variant	G_10029152	GO:0005328, neurotransmitter:sodium symporter activity, (MF); GO:0005887, integral (CC) of plasma membrane, (CC); GO:0006836, neurotransmitter transport, (BP); GO:0016020, membrane, (CC); GO:0016021, integral (CC) of membrane, (CC)	IPR000175, Sodium:neurotransmitter symporter; IPR002438, Sodium:neurotransmitter symporter, orphan	solute carrier family 6, member 15; K05334 solute carrier family 6 (neurotransmitter transporter) member 19
AX-168429115	splice_region_variant	G_10029152
AX-168619226	splice_region_variant	G_10029152
AX-168429117	missense_variant	G_10029152
AX-168429118	intron_variant	G_10029152
AX-168429119	synonymous_variant	G_10029152
AX-168429120	intron_variant	G_10029152
AX-168429121	intron_variant	G_10029152
AX-168429122	intron_variant	G_10029152
AX-168429123	synonymous_variant	G_10029153	GO:0005506, iron ion binding, (MF); GO:0006633, fatty acid biosynthetic (BP), (BP); GO:0016491, oxidoreductase activity, (MF); GO:0055114, oxidation-reduction (BP), (BP)	IPR001199, Cytochrome b5-like heme/steroid binding domain; IPR006694, Fatty acid hydroxylase	fatty acid hydroxylase (EC:1.14.-.-); K00517 [EC:1.14.-.-]
AX-168429124	intron_variant	G_10029153
AX-168429125	intron_variant	G_10029153
AX-168429126	intron_variant	G_10029153
AX-168429127	intron_variant	G_10029153
AX-168429128	intron_variant	G_10029153
AX-168619227	intron_variant	G_10029153
AX-168429130	intron_variant	G_10029153
AX-168429131	intron_variant	G_10029153
AX-168619228	synonymous_variant	G_10029153
AX-168619229	downstream_gene_variant	G_10029153
AX-168429134	downstream_gene_variant	G_10029153
AX-168429135	intergenic_region
AX-168619230	upstream_gene_variant	G_10029154	GO:0005525, GTP binding, (MF); GO:0005622, intracellular, (CC); GO:0007165, signal transduction, (BP); GO:0007264, small GTPase mediated signal transduction, (BP); GO:0015031, protein transport, (BP); GO:0016020, membrane, (CC)	IPR001806, Small GTPase superfamily; IPR003578, Small GTPase superfamily, Rho type; IPR003579, Small GTPase superfamily, Rab type; IPR020849, Small GTPase superfamily, Ras type	GA21885 gene product from transcript GA21885-RA; K07876 Ras-related protein Rab-35
AX-168429137	intron_variant	G_10029154
AX-168429138	intron_variant	G_10029154
AX-168429139	intron_variant	G_10029154
AX-168429140	intron_variant	G_10029154
AX-168429141	intron_variant	G_10029154
AX-168619231	intron_variant	G_10029154
AX-168429143	intron_variant	G_10029154
AX-168429144	intron_variant	G_10029154
AX-168429145	synonymous_variant	G_10029154
AX-168429146	intron_variant	G_10029154
AX-168619232	intron_variant	G_10029154
AX-168429148	synonymous_variant	G_10029154
AX-168429149	intergenic_region
AX-168429150	intergenic_region
AX-168429151	intergenic_region
AX-168429152	intergenic_region
AX-168429153	intergenic_region
AX-168429154	intergenic_region
AX-168429155	intergenic_region
AX-168429156	intergenic_region
AX-168619233	intergenic_region
AX-168429158	intergenic_region
AX-168429159	intergenic_region
AX-168429160	intergenic_region
AX-168429161	intergenic_region
AX-168429162	intron_variant	G_10029155	GO:0003777, microtubule motor activity, (MF); GO:0005868, cytoplasmic dynein complex, (CC); GO:0007018, microtubule-based movement, (BP)	IPR008467, Dynein 1 light intermediate chain; IPR022780, Dynein family light intermediate chain	hypothetical protein; K10416 dynein light intermediate chain 1, cytosolic
AX-168429163	intron_variant	G_10029155
AX-168429164	synonymous_variant	G_10029155
AX-168429165	synonymous_variant	G_10029155
AX-168429166	intron_variant	G_10029155
AX-168429167	intron_variant	G_10029155
AX-168429168	intron_variant	G_10029155
AX-168429169	intron_variant	G_10029155
AX-168619234	synonymous_variant	G_10029155
AX-168429171	synonymous_variant	G_10029155
AX-168429172	synonymous_variant	G_10029155
AX-168429173	synonymous_variant	G_10029156	GO:0005515, protein binding, (MF); GO:0035556, intracellular signal transduction, (BP)	IPR001496, SOCS protein, C-terminal; IPR002110, Ankyrin repeat; IPR020683, Ankyrin repeat-containing domain	similar to ankyrin 2,3/unc44; K10380 ankyrin
AX-168429174	synonymous_variant	G_10029156
AX-168429175	synonymous_variant	G_10029156
AX-168429176	synonymous_variant	G_10029156
AX-168429177	missense_variant	G_10029156
AX-168429178	downstream_gene_variant	G_10029156
AX-168429179	intergenic_region
AX-168429180	intergenic_region
AX-168429181	missense_variant	G_10029157	.	.	.
AX-168429182	intron_variant	G_10029157
AX-168429183	intron_variant	G_10029157
AX-168429184	upstream_gene_variant	G_10029158	GO:0051260, protein homooligomerization, (BP)	IPR003131, Potassium channel tetramerisation-type BTB domain	.
AX-168429185	intergenic_region
AX-168429186	intergenic_region
AX-168429187	upstream_gene_variant	G_10029159	.	.	.
AX-168429188	upstream_gene_variant	G_10029159
AX-168429189	missense_variant	G_10029160	.	.	.
AX-168429190	missense_variant	G_10029160
AX-168429191	synonymous_variant	G_10029161	GO:0005813, centrosome, (CC); GO:0036064, ciliary basal body, (CC); GO:0044782, cilium organization, (BP)	IPR029249, Rotatin, N-terminal; IPR030791, Rotatin	.
AX-168429192	splice_region_variant	G_10029161
AX-168429193	missense_variant	G_10029161
AX-168429194	synonymous_variant	G_10029161
AX-168429195	synonymous_variant	G_10029161
AX-168429196	synonymous_variant	G_10029161
AX-168619235	synonymous_variant	G_10029161
AX-168429198	synonymous_variant	G_10029161
AX-168429199	synonymous_variant	G_10029161
AX-168429200	missense_variant	G_10029161
AX-168429201	synonymous_variant	G_10029161
AX-168429202	synonymous_variant	G_10029161
AX-168619236	intron_variant	G_10029161
AX-168429204	synonymous_variant	G_10029161
AX-168429205	synonymous_variant	G_10029161
AX-168429206	synonymous_variant	G_10029161
AX-168619237	upstream_gene_variant	G_10029162	.	IPR002930, Glycine cleavage system H-protein; IPR003016, 2-oxo acid dehydrogenase, lipoyl-binding site	glycine cleavage system h protein; K02437 glycine cleavage system H protein
AX-168429208	synonymous_variant	G_10029162
AX-168429209	missense_variant	G_10029162
AX-168429210	downstream_gene_variant	G_10029162
AX-168429211	downstream_gene_variant	G_10029162
AX-168619238	downstream_gene_variant	G_10029163	.	.	.
AX-168429213	downstream_gene_variant	G_10029163
AX-168429214	intergenic_region
AX-168429215	synonymous_variant	G_10029167	GO:0070403, NAD+ binding, (MF)	IPR003000, Sirtuin family; IPR026590, Sirtuin family, catalytic core domain	hypothetical protein; K11414 NAD-dependent deacetylase sirtuin 4 [EC:3.5.1.-]
AX-168429216	missense_variant	G_10029167
AX-168429217	synonymous_variant	G_10029168	.	IPR002678, GTP cyclohydrolase 1 type 2/Nif3	.
AX-168429218	synonymous_variant	G_10029168
AX-168429219	missense_variant	G_10029168
AX-168429220	intron_variant	G_10029168
AX-168429221	synonymous_variant	G_10029168
AX-168429222	synonymous_variant	G_10029169	GO:0005515, protein binding, (MF); GO:0051260, protein homooligomerization, (BP)	IPR000210, BTB/POZ-like; IPR003131, Potassium channel tetramerisation-type BTB domain	latent-transforming growth factor beta-binding protein 4-like; K08023 latent transforming growth factor beta binding protein
AX-168429223	synonymous_variant	G_10029169
AX-168619239	synonymous_variant	G_10029169
AX-168429225	missense_variant	G_10029170	GO:0004657, proline dehydrogenase activity, (MF); GO:0006562, proline catabolic (BP), (BP)	IPR002872, Proline dehydrogenase domain; IPR015659, Proline oxidase	prodh2, MGC68483; proline dehydrogenase (oxidase) 2 (EC:1.5.99.8); K11394 hydroxyproline oxidase [EC:1.5.-.-]
AX-168429226	missense_variant	G_10029170
AX-168429227	missense_variant	G_10029170
AX-168429228	synonymous_variant	G_10029170
AX-168429229	missense_variant	G_10029171	GO:0004657, proline dehydrogenase activity, (MF); GO:0006562, proline catabolic (BP), (BP)	IPR002872, Proline dehydrogenase domain; IPR015659, Proline oxidase	wu:fb24e01; zgc:92040 (EC:1.5.99.8); K11394 hydroxyproline oxidase [EC:1.5.-.-]
AX-168429230	synonymous_variant	G_10029171
AX-168619240	synonymous_variant	G_10029171
AX-168429232	synonymous_variant	G_10029171
AX-168429233	upstream_gene_variant	G_10029172	.	.	.
AX-168429234	synonymous_variant	G_10029172
AX-168429235	missense_variant	G_10029172
AX-168429236	synonymous_variant	G_10029172
AX-168429237	downstream_gene_variant	G_10029173	.	.	.
AX-168429238	synonymous_variant	G_10029173
AX-168429239	upstream_gene_variant	G_10029173
AX-168429240	upstream_gene_variant	G_10029174	.	.	.
AX-168429241	missense_variant	G_10029174
AX-168429242	synonymous_variant	G_10029174
AX-168429243	intron_variant	G_10029174
AX-168429244	intron_variant	G_10029174
AX-168429245	intron_variant	G_10029174
AX-168429246	synonymous_variant	G_10029174
AX-168429247	upstream_gene_variant	G_10029175	.	.	.
AX-168619241	intron_variant	G_10029175
AX-168429249	intron_variant	G_10029175
AX-168429250	missense_variant	G_10029176	.	.	.
AX-168429251	intron_variant	G_10029176
AX-168429252	intron_variant	G_10029176
AX-168429253	intron_variant	G_10029176
AX-168619242	missense_variant	G_10029176
AX-168429255	missense_variant	G_10029176
AX-168429256	downstream_gene_variant	G_10029176
AX-168429257	intergenic_region
AX-168619243	upstream_gene_variant	G_10029177	.	.	.
AX-168429259	upstream_gene_variant	G_10029177
AX-168429260	missense_variant	G_10029177
AX-168619244	intron_variant	G_10029177
AX-168429262	upstream_gene_variant	G_10029178	.	.	.
AX-168429263	upstream_gene_variant	G_10029178
AX-168429264	upstream_gene_variant	G_10029178
AX-168429265	missense_variant	G_10029180	.	IPR001073, Complement C1q protein	.
AX-168429266	missense_variant	G_10029180
AX-168429267	missense_variant	G_10029181	.	.	.
AX-168619245	missense_variant	G_10029181
AX-168429269	upstream_gene_variant	G_10029184	.	.	.
AX-168429270	synonymous_variant	G_10029183	.	.	.
AX-168429271	missense_variant	G_10029183
AX-168429272	missense_variant	G_10029184
AX-168429273	upstream_gene_variant	G_10029186	.	.	.
AX-168429274	missense_variant	G_10029185	.	IPR019560, Mitochondrial 18kDa protein	.
AX-168429275	synonymous_variant	G_10029185
AX-168429276	synonymous_variant	G_10029186
AX-168619246	synonymous_variant	G_10029187	GO:0003676, nucleic acid binding, (MF); GO:0003677, DNA binding, (MF); GO:0005634, nucleus, (CC); GO:0006260, DNA replication, (BP)	IPR004365, OB-fold nucleic acid binding domain, AA-tRNA synthetase-type; IPR007199, Replication factor-A protein 1, N-terminal; IPR013955, Replication factor A, C-terminal	RPA1; replication protein A1, 70kDa; K07466 replication factor A1
AX-168429278	synonymous_variant	G_10029187
AX-168429279	synonymous_variant	G_10029187
AX-168429280	synonymous_variant	G_10029187
AX-168429281	synonymous_variant	G_10029187
AX-168429282	synonymous_variant	G_10029187
AX-168429283	synonymous_variant	G_10029187
AX-168429284	synonymous_variant	G_10029188	GO:0005737, cytoplasm, (CC); GO:0005856, cytoskeleton, (CC); GO:0008092, cytoskeletal protein binding, (MF); GO:0008285, negative regulation of cell proliferation, (BP); GO:0019898, extrinsic (CC) of membrane, (CC)	IPR000299, FERM domain; IPR000798, Ezrin/radixin/moesin like; IPR011259, Ezrin/radixin/moesin, C-terminal; IPR015788, Moesin/ezrin/radixin homologue 2; IPR018979, FERM, N-terminal; IPR018980, FERM, C-terminal PH-like domain; IPR019747, FERM conserved site; IPR019748, FERM central domain; IPR019749, Band 4.1 domain	similar to radixin; K05762 radixin
AX-168429285	synonymous_variant	G_10029188
AX-168429286	synonymous_variant	G_10029188
AX-168429287	synonymous_variant	G_10029188
AX-168429288	synonymous_variant	G_10029188
AX-168429289	synonymous_variant	G_10029188
AX-168429290	synonymous_variant	G_10029188
AX-168429291	synonymous_variant	G_10029188
AX-168429292	intron_variant	G_10029188
AX-168619247	intron_variant	G_10029188
AX-168429294	synonymous_variant	G_10029189	GO:0006478, peptidyl-tyrosine sulfation, (BP); GO:0008476, protein-tyrosine sulfotransferase activity, (MF)	IPR026634, Protein-tyrosine sulfotransferase	hypothetical protein; K01021 protein-tyrosine sulfotransferase [EC:2.8.2.20]
AX-168619248	intron_variant	G_10029189
AX-168619249	synonymous_variant	G_10029189
AX-168429297	synonymous_variant	G_10029189
AX-168429298	upstream_gene_variant	G_10029189
AX-168429299	intergenic_region
AX-168429300	intergenic_region
AX-168429301	intergenic_region
AX-168429302	intergenic_region
AX-168429303	intergenic_region
AX-168619250	intergenic_region
AX-168619251	intergenic_region
AX-168429306	intergenic_region
AX-168429307	intergenic_region
AX-168429308	intergenic_region
AX-168429309	intergenic_region
AX-168619252	intergenic_region
AX-168429311	intergenic_region
AX-168429312	intergenic_region
AX-168429313	intergenic_region
AX-168429314	intergenic_region
AX-168429315	intergenic_region
AX-168429316	intergenic_region
AX-168429317	intergenic_region
AX-168429318	intergenic_region
AX-168429319	intergenic_region
AX-168429320	missense_variant	G_10029190	GO:0004672, protein kinase activity, (MF); GO:0005524, ATP binding, (MF); GO:0006468, protein phosphorylation, (BP)	IPR000719, Protein kinase domain; IPR002290, Serine/threonine/dual specificity protein kinase, catalytic  domain; IPR008271, Serine/threonine-protein kinase, active site; IPR017441, Protein kinase, ATP binding site; IPR020636, Calcium/calmodulin-dependent/calcium-dependent protein kinase	camkk1, cam-kk; calcium/calmodulin-dependent protein kinase kinase 1, alpha (EC:2.7.11.17); K07359 calcium/calmodulin-dependent protein kinase kinase [EC:2.7.11.17]
AX-168429321	intron_variant	G_10029190
AX-168429322	synonymous_variant	G_10029190
AX-168619253	missense_variant	G_10029190
AX-168429324	intron_variant	G_10029190
AX-168429325	intron_variant	G_10029190
AX-168429326	synonymous_variant	G_10029190
AX-168429327	intron_variant	G_10029190
AX-168429328	intron_variant	G_10029190
AX-168429329	intron_variant	G_10029190
AX-168429330	intron_variant	G_10029190
AX-168429331	splice_region_variant	G_10029190
AX-168429332	synonymous_variant	G_10029190
AX-168429333	downstream_gene_variant	G_10029190
AX-168429334	synonymous_variant	G_10029191	GO:0003676, nucleic acid binding, (MF)	IPR000467, G-patch domain	GPATCH3, GPATC3; G patch domain containing 3; K08563 nuclear receptor subfamily 0 group B member 2
AX-168429335	synonymous_variant	G_10029191
AX-168429336	synonymous_variant	G_10029191
AX-168429337	synonymous_variant	G_10029191
AX-168429338	upstream_gene_variant	G_10029192	GO:0005515, protein binding, (MF)	IPR000859, CUB domain; IPR002172, Low-density lipoprotein (LDL) receptor class A repeat; IPR023415, Low-density lipoprotein (LDL) receptor class A, conserved site	ST14; suppression of tumorigenicity 14 (colon carcinoma); K08670 suppressor of tumorigenicity protein 14 [EC:3.4.21.109]
AX-168429339	downstream_gene_variant	G_10029192
AX-168429340	downstream_gene_variant	G_10029192
AX-168429341	missense_variant	G_10029193	.	.	.
AX-168429342	missense_variant	G_10029193
AX-168429343	missense_variant	G_10029193
AX-168429344	missense_variant	G_10029193
AX-168429345	intergenic_region
AX-168429346	downstream_gene_variant	G_10029195	GO:0005515, protein binding, (MF)	IPR000859, CUB domain; IPR002172, Low-density lipoprotein (LDL) receptor class A repeat	ST14; suppression of tumorigenicity 14 (colon carcinoma); K08670 suppressor of tumorigenicity protein 14 [EC:3.4.21.109]
AX-168429347	downstream_gene_variant	G_10029195
AX-168429348	synonymous_variant	G_10029196	.	.	.
AX-168429349	synonymous_variant	G_10029197	GO:0005515, protein binding, (MF)	IPR000859, CUB domain; IPR002172, Low-density lipoprotein (LDL) receptor class A repeat	cubn; cubilin (intrinsic factor-cobalamin receptor); K14616 cubilin
AX-168429350	intergenic_region
AX-168429351	intergenic_region
AX-168429352	intergenic_region
AX-168429353	intergenic_region
AX-168429354	missense_variant	G_10029199	.	.	.
AX-168429355	missense_variant	G_10029199
AX-168429356	missense_variant	G_10029199
AX-168429357	intron_variant	G_10029199
AX-168429358	synonymous_variant	G_10029199
AX-168429359	upstream_gene_variant	G_10029199
AX-168429360	intergenic_region
AX-168429361	intergenic_region
AX-168429362	intergenic_region
AX-168429363	downstream_gene_variant	G_10029200	.	.	.
AX-168429364	intron_variant	G_10029200
AX-168429365	intron_variant	G_10029200
AX-168429366	upstream_gene_variant	G_10029200
AX-168429367	intergenic_region
AX-168429368	intergenic_region
AX-168429369	intergenic_region
AX-168429370	intergenic_region
AX-168429371	intergenic_region
AX-168429372	intergenic_region
AX-168429373	upstream_gene_variant	G_10029201	.	.	.
AX-168619254	upstream_gene_variant	G_10029201
AX-168429375	splice_donor_variant	G_10029201
AX-168429376	missense_variant	G_10029201
AX-168429377	downstream_gene_variant	G_10029201
AX-168429378	intergenic_region
AX-168429379	intergenic_region
AX-168429380	intergenic_region
AX-168429381	intergenic_region
AX-168429382	intergenic_region
AX-168619255	intergenic_region
AX-168429384	intron_variant	G_10029203	.	.	.
AX-168429385	downstream_gene_variant	G_10029203
AX-168429386	downstream_gene_variant	G_10029203
AX-168429387	downstream_gene_variant	G_10029204	.	.	.
AX-168429388	intron_variant	G_10029204
AX-168429389	upstream_gene_variant	G_10029204
AX-168429390	synonymous_variant	G_10029206	.	.	.
AX-168619256	missense_variant	G_10029206
AX-168429392	downstream_gene_variant	G_10029207	GO:0003676, nucleic acid binding, (MF); GO:0005524, ATP binding, (MF)	IPR011545, DEAD/DEAH box helicase domain; IPR014001, Helicase superfamily 1/2, ATP-binding domain	ATP-dependent DNA helicase, RecQ family protein; K03654 ATP-dependent DNA helicase RecQ [EC:3.6.4.12]
AX-168429393	upstream_gene_variant	G_10029207
AX-168429394	upstream_gene_variant	G_10029208	.	.	.
AX-168429395	downstream_gene_variant	G_10029208
AX-168429396	downstream_gene_variant	G_10029208
AX-168429397	downstream_gene_variant	G_10029208
AX-168429398	intergenic_region
AX-168429399	intergenic_region
AX-168429400	intergenic_region
AX-168429401	intron_variant	G_10029211	.	.	similar to Werner syndrome homolog (human); K10900 werner syndrome ATP-dependent helicase [EC:3.6.4.12]
AX-168619257	missense_variant	G_10029211
AX-168429403	missense_variant	G_10029211
AX-168429404	intergenic_region
AX-168429405	intergenic_region
AX-168429406	upstream_gene_variant	G_10029212	.	.	.
AX-168429407	intron_variant	G_10029212
AX-168429408	intron_variant	G_10029212
AX-168429409	intron_variant	G_10029212
AX-168429410	intron_variant	G_10029212
AX-168429411	intron_variant	G_10029212
AX-168429412	missense_variant	G_10029212
AX-168429413	downstream_gene_variant	G_10029212
AX-168429414	downstream_gene_variant	G_10029212
AX-168429415	upstream_gene_variant	G_10029214	.	.	.
AX-168429416	upstream_gene_variant	G_10029213	.	.	.
AX-168429417	upstream_gene_variant	G_10029213
AX-168429418	intron_variant	G_10029214
AX-168429419	intron_variant	G_10029214
AX-168429420	downstream_gene_variant	G_10029214
AX-168429421	downstream_gene_variant	G_10029214
AX-168429422	missense_variant	G_10029215	GO:0003676, nucleic acid binding, (MF); GO:0005515, protein binding, (MF)	IPR000033, LDLR class B repeat; IPR000467, G-patch domain; IPR000742, Epidermal growth factor-like domain; IPR001007, von Willebrand factor, type C; IPR003410, Hyalin; IPR011666, Domain of unknown function DUF1604	similar to G patch domain containing 1; K13123 G patch domain-containing protein 1
AX-168429423	missense_variant	G_10029215
AX-168429424	intron_variant	G_10029215
AX-168429425	missense_variant	G_10029215
AX-168429426	synonymous_variant	G_10029215
AX-168429427	synonymous_variant	G_10029215
AX-168429428	missense_variant	G_10029215
AX-168429429	synonymous_variant	G_10029215
AX-168429430	missense_variant	G_10029215
AX-168429431	missense_variant	G_10029215
AX-168619258	intron_variant	G_10029215
AX-168429433	intron_variant	G_10029215
AX-168429434	intron_variant	G_10029215
AX-168429435	intron_variant	G_10029215
AX-168429436	intron_variant	G_10029215
AX-168429437	intron_variant	G_10029215
AX-168429438	synonymous_variant	G_10029215
AX-168429439	missense_variant	G_10029215
AX-168429440	synonymous_variant	G_10029215
AX-168429441	missense_variant	G_10029215
AX-168429442	missense_variant	G_10029215
AX-168429443	missense_variant	G_10029215
AX-168429444	synonymous_variant	G_10029215
AX-168429445	intron_variant	G_10029215
AX-168429446	intron_variant	G_10029215
AX-168429447	missense_variant	G_10029215
AX-168429448	synonymous_variant	G_10029215
AX-168429449	intron_variant	G_10029215
AX-168429450	downstream_gene_variant	G_10029215
AX-168429451	missense_variant	G_10029216	GO:0005515, protein binding, (MF)	IPR000033, LDLR class B repeat; IPR001007, von Willebrand factor, type C; IPR003410, Hyalin; IPR011641, Tyrosine-protein kinase ephrin type A/B receptor-like	hypothetical protein ; K03068 low density lipoprotein receptor-related protein 5/6
AX-168429452	intron_variant	G_10029216
AX-168429453	intron_variant	G_10029216
AX-168619259	intron_variant	G_10029216
AX-168429455	synonymous_variant	G_10029216
AX-168429456	missense_variant	G_10029216
AX-168429457	synonymous_variant	G_10029216
AX-168429458	missense_variant	G_10029216
AX-168429459	missense_variant	G_10029216
AX-168429460	missense_variant	G_10029216
AX-168429461	synonymous_variant	G_10029216
AX-168429462	missense_variant	G_10029216
AX-168429463	missense_variant	G_10029216
AX-168429464	missense_variant	G_10029216
AX-168429465	missense_variant	G_10029217	.	IPR001073, Complement C1q protein	.
AX-168619260	missense_variant	G_10029217
AX-168429467	upstream_gene_variant	G_10029217
AX-168429468	upstream_gene_variant	G_10029217
AX-168429469	downstream_gene_variant	G_10029218	.	.	snrk; SNF related kinase (EC:2.7.11.1); K08802 SNF related kinase [EC:2.7.11.1]
AX-168429470	synonymous_variant	G_10029218
AX-168429471	missense_variant	G_10029218
AX-168619261	synonymous_variant	G_10029219	GO:0004672, protein kinase activity, (MF); GO:0005524, ATP binding, (MF); GO:0006468, protein phosphorylation, (BP)	IPR000719, Protein kinase domain; IPR002290, Serine/threonine/dual specificity protein kinase, catalytic  domain; IPR008271, Serine/threonine-protein kinase, active site; IPR017441, Protein kinase, ATP binding site	serine/threonine protein kinase ; K08802 SNF related kinase [EC:2.7.11.1]
AX-168429473	upstream_gene_variant	G_10029218
AX-168429474	intron_variant	G_10029219
AX-168429475	synonymous_variant	G_10029219
AX-168429476	synonymous_variant	G_10029219
AX-168429477	intron_variant	G_10029219
AX-168429478	intron_variant	G_10029219
AX-168429479	missense_variant	G_10029219
AX-168429480	intron_variant	G_10029219
AX-168429481	intron_variant	G_10029219
AX-168429482	intron_variant	G_10029219
AX-168429483	intron_variant	G_10029219
AX-168429484	intron_variant	G_10029219
AX-168429485	intron_variant	G_10029219
AX-168429486	intron_variant	G_10029219
AX-168429487	synonymous_variant	G_10029219
AX-168429488	downstream_gene_variant	G_10029220	GO:0003676, nucleic acid binding, (MF); GO:0005634, nucleus, (CC)	IPR004871, Cleavage/polyadenylation specificity factor, A subunit, C-terminal	SF3B3; splicing factor 3b, subunit 3, 130kDa; K12830 splicing factor 3B subunit 3
AX-168429489	downstream_gene_variant	G_10029220
AX-168429490	synonymous_variant	G_10029220
AX-168429491	synonymous_variant	G_10029220
AX-168429492	synonymous_variant	G_10029220
AX-168429493	synonymous_variant	G_10029220
AX-168429494	synonymous_variant	G_10029220
AX-168619262	synonymous_variant	G_10029220
AX-168429496	synonymous_variant	G_10029220
AX-168619263	synonymous_variant	G_10029220
AX-168429498	synonymous_variant	G_10029220
AX-168619264	missense_variant	G_10029221	.	IPR013167, Conserved oligomeric Golgi complex, subunit 4	.
AX-168429500	synonymous_variant	G_10029221
AX-168429501	synonymous_variant	G_10029221
AX-168429502	synonymous_variant	G_10029221
AX-168429503	synonymous_variant	G_10029221
AX-168429504	missense_variant	G_10029221
AX-168429505	synonymous_variant	G_10029221
AX-168429506	downstream_gene_variant	G_10029221
AX-168429507	downstream_gene_variant	G_10029221
AX-168429508	synonymous_variant	G_10029222	GO:0003677, DNA binding, (MF); GO:0006355, regulation of transcription, DNA-templated, (BP)	IPR003150, DNA-binding RFX-type winged-helix domain	RFX4; regulatory factor X, 4 (influences HLA class II expression); K09174 regulatory factor X 4
AX-168619265	intron_variant	G_10029222
AX-168429510	missense_variant	G_10029222
AX-168429511	synonymous_variant	G_10029222
AX-168429512	synonymous_variant	G_10029222
AX-168429513	synonymous_variant	G_10029222
AX-168429514	intron_variant	G_10029222
AX-168429515	downstream_gene_variant	G_10029223	.	.	.
AX-168429516	downstream_gene_variant	G_10029223
AX-168429517	downstream_gene_variant	G_10029222
AX-168429518	synonymous_variant	G_10029223
AX-168429519	intron_variant	G_10029223
AX-168429520	intron_variant	G_10029223
AX-168429521	intron_variant	G_10029223
AX-168619266	upstream_gene_variant	G_10029223
AX-168429523	upstream_gene_variant	G_10029223
AX-168429524	intergenic_region
AX-168619267	upstream_gene_variant	G_10029224	GO:0005515, protein binding, (MF)	IPR000210, BTB/POZ-like; IPR013069, BTB/POZ; IPR030609, Kelch-like protein 33	hypothetical protein; K10463 kelch-like protein 26
AX-168429526	missense_variant	G_10029224
AX-168429527	synonymous_variant	G_10029224
AX-168429528	downstream_gene_variant	G_10029224
AX-168429529	intergenic_region
AX-168429530	intergenic_region
AX-168429531	intergenic_region
AX-168429532	missense_variant	G_10029225	.	.	.
AX-168429533	splice_region_variant	G_10029225
AX-168429534	upstream_gene_variant	G_10029225
AX-168429535	upstream_gene_variant	G_10029225
AX-168429536	intergenic_region
AX-168429537	intergenic_region
AX-168429538	intergenic_region
AX-168429539	intergenic_region
AX-168429540	intergenic_region
AX-168429541	intergenic_region
AX-168429542	intergenic_region
AX-168429543	intergenic_region
AX-168429544	upstream_gene_variant	G_10029226	GO:0042981, regulation of apoptotic (BP), (BP)	IPR001315, CARD domain	DZIP3; DAZ interacting protein 3, zinc finger; K10642 E3 ubiquitin-protein ligase DZIP3 [EC:6.3.2.19]
AX-168429545	upstream_gene_variant	G_10029226
AX-168619268	intron_variant	G_10029226
AX-168429547	intron_variant	G_10029226
AX-168429548	intron_variant	G_10029226
AX-168619269	synonymous_variant	G_10029226
AX-168429550	missense_variant	G_10029226
AX-168619270	missense_variant	G_10029226
AX-168429552	synonymous_variant	G_10029226
AX-168429553	missense_variant	G_10029226
AX-168619271	synonymous_variant	G_10029227	.	.	.
AX-168429555	missense_variant	G_10029227
AX-168619272	downstream_gene_variant	G_10029227
AX-168429557	intron_variant	G_10029228	.	IPR000195, Rab-GTPase-TBC domain	USP6, HRP1, TRE17, TRE2, Tre-2, USP6-short; ubiquitin specific peptidase 6 (Tre-2 oncogene) (EC:3.4.19.12); K11837 ubiquitin carboxyl-terminal hydrolase 6/32 [EC:3.1.2.15]
AX-168429558	splice_region_variant	G_10029228
AX-168429559	synonymous_variant	G_10029228
AX-168429560	upstream_gene_variant	G_10029229	.	IPR009604, LsmAD domain; IPR025852, Ataxin 2, SM domain	.
AX-168429561	upstream_gene_variant	G_10029228
AX-168429562	upstream_gene_variant	G_10029228
AX-168429563	intron_variant	G_10029229
AX-168429564	intron_variant	G_10029229
AX-168429565	intron_variant	G_10029229
AX-168429566	synonymous_variant	G_10029229
AX-168429567	missense_variant	G_10029229
AX-168429568	synonymous_variant	G_10029229
AX-168429569	synonymous_variant	G_10029229
AX-168429570	synonymous_variant	G_10029229
AX-168429571	synonymous_variant	G_10029229
AX-168619273	intron_variant	G_10029229
AX-168429573	downstream_gene_variant	G_10029229
AX-168429574	downstream_gene_variant	G_10029230	GO:0004514, nicotinate-nucleotide diphosphorylase (carboxylating) activity, (MF); GO:0009435, NAD biosynthetic (BP), (BP); GO:0016763, transferase activity, transferring pentosyl groups, (MF)	IPR002638, Quinolinate phosphoribosyl transferase, C-terminal; IPR022412, Quinolinate phosphoribosyl transferase, N-terminal	hypothetical protein; K00767 nicotinate-nucleotide pyrophosphorylase (carboxylating) [EC:2.4.2.19]
AX-168429575	synonymous_variant	G_10029230
AX-168429576	intron_variant	G_10029230
AX-168429577	missense_variant	G_10029230
AX-168429578	upstream_gene_variant	G_10029231	GO:0005515, protein binding, (MF)	IPR001478, PDZ domain	hypothetical protein; K10362 myosin XVIII
AX-168429579	missense_variant	G_10029231
AX-168619274	downstream_gene_variant	G_10029231
AX-168429581	downstream_gene_variant	G_10029231
AX-168429582	downstream_gene_variant	G_10029231
AX-168429583	intergenic_region
AX-168429584	intergenic_region
AX-168619275	intergenic_region
AX-168429586	intergenic_region
AX-168429587	upstream_gene_variant	G_10029232	GO:0003774, motor activity, (MF); GO:0005515, protein binding, (MF); GO:0005524, ATP binding, (MF); GO:0016459, myosin complex, (CC)	IPR000048, IQ motif, EF-hand binding site; IPR001609, Myosin head, motor domain	Myo18, NV16700; myosin 18; K10362 myosin XVIII
AX-168429588	upstream_gene_variant	G_10029232
AX-168429589	missense_variant	G_10029232
AX-168429590	intron_variant	G_10029232
AX-168429591	intron_variant	G_10029232
AX-168429592	intron_variant	G_10029232
AX-168429593	intron_variant	G_10029232
AX-168429594	missense_variant	G_10029232
AX-168429595	synonymous_variant	G_10029232
AX-168429596	synonymous_variant	G_10029232
AX-168429597	synonymous_variant	G_10029232
AX-168429598	synonymous_variant	G_10029232
AX-168429599	synonymous_variant	G_10029232
AX-168429600	synonymous_variant	G_10029232
AX-168429601	synonymous_variant	G_10029232
AX-168429602	synonymous_variant	G_10029232
AX-168429603	synonymous_variant	G_10029232
AX-168429604	missense_variant	G_10029232
AX-168429605	intron_variant	G_10029232
AX-168429606	intron_variant	G_10029232
AX-168429607	intron_variant	G_10029232
AX-168619276	intron_variant	G_10029232
AX-168429609	intron_variant	G_10029232
AX-168619277	intron_variant	G_10029232
AX-168429611	intron_variant	G_10029232
AX-168429612	synonymous_variant	G_10029232
AX-168429613	synonymous_variant	G_10029232
AX-168429614	missense_variant	G_10029233	.	.	MYO18A; myosin XVIIIA; K10362 myosin XVIII
AX-168429615	missense_variant	G_10029233
AX-168429616	synonymous_variant	G_10029233
AX-168619278	missense_variant	G_10029233
AX-168429618	synonymous_variant	G_10029234	GO:0005230, extracellular ligand-gated ion channel activity, (MF); GO:0006810, transport, (BP); GO:0006811, ion transport, (BP); GO:0016020, membrane, (CC); GO:0016021, integral (CC) of membrane, (CC)	IPR006029, Neurotransmitter-gated ion-channel transmembrane domain; IPR006201, Neurotransmitter-gated ion-channel; IPR006202, Neurotransmitter-gated ion-channel ligand-binding domain; IPR018000, Neurotransmitter-gated ion-channel, conserved site	hypothetical protein; K04810 nicotinic acetylcholine receptor alpha-9
AX-168429619	missense_variant	G_10029234
AX-168429620	missense_variant	G_10029235	GO:0005230, extracellular ligand-gated ion channel activity, (MF); GO:0006810, transport, (BP); GO:0006811, ion transport, (BP); GO:0016020, membrane, (CC); GO:0016021, integral (CC) of membrane, (CC)	IPR006029, Neurotransmitter-gated ion-channel transmembrane domain; IPR006201, Neurotransmitter-gated ion-channel; IPR006202, Neurotransmitter-gated ion-channel ligand-binding domain; IPR018000, Neurotransmitter-gated ion-channel, conserved site	hypothetical protein; K04810 nicotinic acetylcholine receptor alpha-9
AX-168429621	missense_variant	G_10029235
AX-168429622	missense_variant	G_10029235
AX-168429623	upstream_gene_variant	G_10029235
AX-168429624	upstream_gene_variant	G_10029235
AX-168429625	downstream_gene_variant	G_10029236	GO:0005230, extracellular ligand-gated ion channel activity, (MF); GO:0006810, transport, (BP); GO:0006811, ion transport, (BP); GO:0016020, membrane, (CC); GO:0016021, integral (CC) of membrane, (CC)	IPR006029, Neurotransmitter-gated ion-channel transmembrane domain; IPR006201, Neurotransmitter-gated ion-channel; IPR006202, Neurotransmitter-gated ion-channel ligand-binding domain; IPR018000, Neurotransmitter-gated ion-channel, conserved site	neuronal acetylcholine receptor subunit alpha-6-like; K04808 nicotinic acetylcholine receptor alpha-6
AX-168429626	synonymous_variant	G_10029236
AX-168429627	missense_variant	G_10029236
AX-168429628	synonymous_variant	G_10029236
AX-168619279	missense_variant	G_10029237	GO:0005230, extracellular ligand-gated ion channel activity, (MF); GO:0006810, transport, (BP); GO:0006811, ion transport, (BP); GO:0016020, membrane, (CC); GO:0016021, integral (CC) of membrane, (CC)	IPR006029, Neurotransmitter-gated ion-channel transmembrane domain; IPR006201, Neurotransmitter-gated ion-channel; IPR006202, Neurotransmitter-gated ion-channel ligand-binding domain; IPR018000, Neurotransmitter-gated ion-channel, conserved site	beta-1 subunit of nicotinic acetylcholine receptor, putative; K05312 nicotinic acetylcholine receptor, invertebrate
AX-168429630	missense_variant	G_10029237
AX-168429631	missense_variant	G_10029237
AX-168429632	upstream_gene_variant	G_10029237
AX-168429633	missense_variant	G_10029238	GO:0005230, extracellular ligand-gated ion channel activity, (MF); GO:0006810, transport, (BP); GO:0006811, ion transport, (BP); GO:0016020, membrane, (CC); GO:0016021, integral (CC) of membrane, (CC)	IPR006029, Neurotransmitter-gated ion-channel transmembrane domain; IPR006201, Neurotransmitter-gated ion-channel; IPR006202, Neurotransmitter-gated ion-channel ligand-binding domain; IPR018000, Neurotransmitter-gated ion-channel, conserved site	beta-1 subunit of nicotinic acetylcholine receptor, putative; K05312 nicotinic acetylcholine receptor, invertebrate
AX-168619280	missense_variant	G_10029238
AX-168429635	missense_variant	G_10029238
AX-168429636	missense_variant	G_10029239	GO:0005515, protein binding, (MF); GO:0005622, intracellular, (CC); GO:0008270, zinc ion binding, (MF); GO:0046872, metal ion binding, (MF)	IPR000315, Zinc finger, B-box; IPR001841, Zinc finger, RING-type; IPR017907, Zinc finger, RING-type, conserved site; IPR018957, Zinc finger, C3HC4 RING-type; IPR022782, Actin interacting protein 3, C-terminal	hypothetical protein; K11997 tripartite motif-containing protein 2/3
AX-168429637	missense_variant	G_10029239
AX-168429638	synonymous_variant	G_10029239
AX-168429639	synonymous_variant	G_10029239
AX-168429640	synonymous_variant	G_10029239
AX-168429641	synonymous_variant	G_10029239
AX-168429642	downstream_gene_variant	G_10029240	GO:0003333, amino acid transmembrane transport, (BP); GO:0015171, amino acid transmembrane transporter activity, (MF); GO:0016020, membrane, (CC)	IPR002293, Amino acid/polyamine transporter I; IPR029485, Cationic amino acid transporter, C-terminal	GL11910 gene product from transcript GL11910-RA; K13866 solute carrier family 7 (cationic amino acid transporter), member 4
AX-168429643	synonymous_variant	G_10029240
AX-168429644	synonymous_variant	G_10029240
AX-168429645	missense_variant	G_10029240
AX-168429646	missense_variant	G_10029240
AX-168429647	upstream_gene_variant	G_10029240
AX-168429648	upstream_gene_variant	G_10029240
AX-168619281	upstream_gene_variant	G_10029240
AX-168429650	intergenic_region
AX-168429651	missense_variant	G_10029241	.	.	.
AX-168429652	missense_variant	G_10029241
AX-168429653	missense_variant	G_10029241
AX-168429654	synonymous_variant	G_10029241
AX-168429655	downstream_gene_variant	G_10029241
AX-168429656	intergenic_region
AX-168429657	intergenic_region
AX-168429658	intergenic_region
AX-168429659	missense_variant	G_10029242	GO:0005044, scavenger receptor activity, (MF); GO:0005509, calcium ion binding, (MF); GO:0005515, protein binding, (MF); GO:0016020, membrane, (CC)	IPR000152, EGF-type aspartate/asparagine hydroxylation site; IPR000742, Epidermal growth factor-like domain; IPR001190, SRCR domain; IPR001881, EGF-like calcium-binding domain; IPR002035, von Willebrand factor, type A; IPR017448, SRCR-like domain; IPR018097, EGF-like calcium-binding, conserved site	similar to Neurotrypsin; K09624 protease, serine, 12 (neurotrypsin, motopsin) [EC:3.4.21.-]
AX-168429660	intron_variant	G_10029242
AX-168429661	intron_variant	G_10029242
AX-168429662	synonymous_variant	G_10029242
AX-168429663	intron_variant	G_10029242
AX-168619282	intron_variant	G_10029242
AX-168429665	intron_variant	G_10029242
AX-168429666	missense_variant	G_10029242
AX-168429667	downstream_gene_variant	G_10029243	GO:0004930, G-protein coupled receptor activity, (MF); GO:0007186, G-protein coupled receptor signaling pathway, (BP); GO:0016021, integral (CC) of membrane, (CC)	IPR000276, G protein-coupled receptor, rhodopsin-like; IPR017452, GPCR, rhodopsin-like, 7TM	similar to neuromedin U receptor 2; K05053 neuromedin U receptor 2
AX-168429668	missense_variant	G_10029243
AX-168429669	missense_variant	G_10029243
AX-168619283	missense_variant	G_10029243
AX-168429671	upstream_gene_variant	G_10029243
AX-168429672	upstream_gene_variant	G_10029244	GO:0005044, scavenger receptor activity, (MF); GO:0005515, protein binding, (MF); GO:0016020, membrane, (CC)	IPR001190, SRCR domain; IPR002035, von Willebrand factor, type A; IPR002172, Low-density lipoprotein (LDL) receptor class A repeat; IPR017448, SRCR-like domain	hypothetical protein LOC100030437; K06238 collagen, type VI, alpha
AX-168429673	intron_variant	G_10029244
AX-168429674	missense_variant	G_10029244
AX-168429675	intron_variant	G_10029244
AX-168429676	intron_variant	G_10029244
AX-168429677	intron_variant	G_10029244
AX-168429678	intron_variant	G_10029244
AX-168429679	synonymous_variant	G_10029244
AX-168429680	intron_variant	G_10029244
AX-168429681	intron_variant	G_10029244
AX-168429682	intron_variant	G_10029244
AX-168429683	intron_variant	G_10029244
AX-168429684	intron_variant	G_10029244
AX-168429685	intron_variant	G_10029244
AX-168429686	intron_variant	G_10029244
AX-168619284	intron_variant	G_10029244
AX-168429688	intron_variant	G_10029244
AX-168619285	downstream_gene_variant	G_10029244
AX-168429690	synonymous_variant	G_10029245	GO:0005515, protein binding, (MF)	IPR000884, Thrombospondin, type 1 repeat; IPR002035, von Willebrand factor, type A; IPR002172, Low-density lipoprotein (LDL) receptor class A repeat; IPR023415, Low-density lipoprotein (LDL) receptor class A, conserved site	im:7152043; si:dkey-202m9.3; K06238 collagen, type VI, alpha
AX-168429691	intron_variant	G_10029245
AX-168429692	missense_variant	G_10029245
AX-168429693	downstream_gene_variant	G_10029245
AX-168429694	downstream_gene_variant	G_10029245
AX-168429695	intergenic_region
AX-168429696	intergenic_region
AX-168429697	intron_variant	G_10029246	.	.	.
AX-168429698	intron_variant	G_10029246
AX-168429699	intron_variant	G_10029246
AX-168429700	upstream_gene_variant	G_10029246
AX-168429701	upstream_gene_variant	G_10029246
AX-168429702	intergenic_region
AX-168429703	intergenic_region
AX-168429704	intergenic_region
AX-168429705	intergenic_region
AX-168429706	upstream_gene_variant	G_10029247	.	IPR000884, Thrombospondin, type 1 repeat; IPR002035, von Willebrand factor, type A	im:7152043; si:dkey-202m9.3; K06238 collagen, type VI, alpha
AX-168429707	upstream_gene_variant	G_10029247
AX-168429708	missense_variant	G_10029247
AX-168619286	intron_variant	G_10029247
AX-168429710	intron_variant	G_10029247
AX-168429711	intron_variant	G_10029247
AX-168429712	synonymous_variant	G_10029247
AX-168429713	intergenic_region
AX-168429714	intergenic_region
AX-168619287	intergenic_region
AX-168429716	intergenic_region
AX-168429717	intergenic_region
AX-168429718	intergenic_region
AX-168429719	intergenic_region
AX-168619288	intergenic_region
AX-168429721	intergenic_region
AX-168429722	intergenic_region
AX-168429723	intergenic_region
AX-168429724	intergenic_region
AX-168429725	intergenic_region
AX-168429726	intergenic_region
AX-168429727	intergenic_region
AX-168429728	intergenic_region
AX-168429729	intergenic_region
AX-168429730	intergenic_region
AX-168429731	upstream_gene_variant	G_10029073	GO:0007165, signal transduction, (BP)	IPR000159, Ras-association	.
AX-168429732	upstream_gene_variant	G_10029073
AX-168429733	synonymous_variant	G_10029073
AX-168429734	intron_variant	G_10029073
AX-168429735	intron_variant	G_10029073
AX-168429736	intron_variant	G_10029073
AX-168429737	intron_variant	G_10029073
AX-168429738	intron_variant	G_10029073
AX-168429739	intron_variant	G_10029073
AX-168429740	intron_variant	G_10029073
AX-168429741	intron_variant	G_10029073
AX-168619289	downstream_gene_variant	G_10029074	.	.	.
AX-168429743	downstream_gene_variant	G_10029074
AX-168429744	upstream_gene_variant	G_10029074
AX-168429745	upstream_gene_variant	G_10029074
AX-168429746	intron_variant	G_10029073
AX-168429747	synonymous_variant	G_10029073
AX-168619290	intron_variant	G_10029073
AX-168429749	intron_variant	G_10029073
AX-168429750	synonymous_variant	G_10029073
AX-168429751	synonymous_variant	G_10029073
AX-168429752	intron_variant	G_10029073
AX-168429753	synonymous_variant	G_10029073
AX-168429754	intron_variant	G_10029073
AX-168429755	synonymous_variant	G_10029073
AX-168429756	synonymous_variant	G_10029073
AX-168429757	synonymous_variant	G_10029073
AX-168429758	intron_variant	G_10029073
AX-168429759	intron_variant	G_10029073
AX-168429760	missense_variant	G_10029073
AX-168429761	synonymous_variant	G_10029073
AX-168429762	synonymous_variant	G_10029073
AX-168429763	downstream_gene_variant	G_10029073
AX-168429764	downstream_gene_variant	G_10029073
AX-168429765	intergenic_region
AX-168429766	downstream_gene_variant	G_10029075	.	.	.
AX-168619291	synonymous_variant	G_10029075
AX-168429768	synonymous_variant	G_10029075
AX-168429769	synonymous_variant	G_10029075
AX-168619292	synonymous_variant	G_10029075
AX-168429771	synonymous_variant	G_10029075
AX-168429772	missense_variant	G_10029075
AX-168429773	missense_variant	G_10029075
AX-168429774	synonymous_variant	G_10029075
AX-168429775	missense_variant	G_10029075
AX-168429776	missense_variant	G_10029075
AX-168619293	synonymous_variant	G_10029075
AX-168429778	missense_variant	G_10029075
AX-168429779	missense_variant	G_10029075
AX-168619294	synonymous_variant	G_10029075
AX-168429781	synonymous_variant	G_10029075
AX-168429782	synonymous_variant	G_10029075
AX-168429783	synonymous_variant	G_10029075
AX-168429784	missense_variant	G_10029075
AX-168429785	synonymous_variant	G_10029075
AX-168429786	synonymous_variant	G_10029075
AX-168429787	synonymous_variant	G_10029075
AX-168429788	synonymous_variant	G_10029075
AX-168429789	synonymous_variant	G_10029075
AX-168429790	synonymous_variant	G_10029075
AX-168429791	synonymous_variant	G_10029075
AX-168429792	synonymous_variant	G_10029075
AX-168429793	synonymous_variant	G_10029075
AX-168429794	synonymous_variant	G_10029075
AX-168429795	upstream_gene_variant	G_10029076	.	IPR001791, Laminin G domain	.
AX-168429796	splice_region_variant	G_10029076
AX-168429797	synonymous_variant	G_10029076
AX-168429798	synonymous_variant	G_10029076
AX-168429799	missense_variant	G_10029076
AX-168429800	synonymous_variant	G_10029076
AX-168429801	synonymous_variant	G_10029078	.	.	.
AX-168429802	synonymous_variant	G_10029078
AX-168429803	upstream_gene_variant	G_10029079	.	IPR013126, Heat shock protein 70 family	hypothetical protein ; K03283 heat shock 70kDa protein 1/8
AX-168429804	intergenic_region
AX-168619295	intergenic_region
AX-168429806	upstream_gene_variant	G_10029080	GO:0005524, ATP binding, (MF); GO:0016020, membrane, (CC); GO:0016887, ATPase activity, (MF)	IPR003439, ABC transporter-like; IPR003593, AAA+ ATPase domain; IPR013525, ABC-2 type transporter; IPR017871, ABC transporter, conserved site	ABC transporter family protein (EC:3.6.3.31); K05680 ATP-binding cassette, subfamily G (WHITE), member 4
AX-168429807	upstream_gene_variant	G_10029080
AX-168619296	intron_variant	G_10029080
AX-168429809	intron_variant	G_10029080
AX-168429810	intron_variant	G_10029080
AX-168429811	splice_region_variant	G_10029080
AX-168429812	synonymous_variant	G_10029080
AX-168429813	synonymous_variant	G_10029080
AX-168619297	intron_variant	G_10029080
AX-168429815	intron_variant	G_10029080
AX-168429816	synonymous_variant	G_10029080
AX-168619298	synonymous_variant	G_10029080
AX-168429818	synonymous_variant	G_10029080
AX-168429819	synonymous_variant	G_10029080
AX-168619299	synonymous_variant	G_10029080
AX-168429821	synonymous_variant	G_10029080
AX-168429822	synonymous_variant	G_10029080
AX-168619300	synonymous_variant	G_10029080
AX-168429824	stop_retained_variant	G_10029080
AX-168429825	downstream_gene_variant	G_10029081	.	.	.
AX-168429826	synonymous_variant	G_10029081
AX-168429827	intergenic_region
AX-168429828	intergenic_region
AX-168429829	intergenic_region
AX-168429830	intergenic_region
AX-168429831	upstream_gene_variant	G_10029082	GO:0004672, protein kinase activity, (MF); GO:0005524, ATP binding, (MF); GO:0006468, protein phosphorylation, (BP)	IPR000719, Protein kinase domain; IPR002290, Serine/threonine/dual specificity protein kinase, catalytic  domain; IPR008271, Serine/threonine-protein kinase, active site; IPR017441, Protein kinase, ATP binding site	hypothetical protein; K08864 tousled-like kinase [EC:2.7.11.1]
AX-168429832	upstream_gene_variant	G_10029082
AX-168429833	intron_variant	G_10029082
AX-168429834	intron_variant	G_10029082
AX-168429835	synonymous_variant	G_10029082
AX-168429836	synonymous_variant	G_10029082
AX-168429837	intron_variant	G_10029082
AX-168429838	synonymous_variant	G_10029082
AX-168429839	synonymous_variant	G_10029082
AX-168429840	synonymous_variant	G_10029082
AX-168429841	synonymous_variant	G_10029082
AX-168429842	synonymous_variant	G_10029082
AX-168619301	synonymous_variant	G_10029082
AX-168429844	synonymous_variant	G_10029082
AX-168429845	intron_variant	G_10029082
AX-168429846	downstream_gene_variant	G_10029082
AX-168429847	downstream_gene_variant	G_10029082
AX-168429848	intergenic_region
AX-168429849	downstream_gene_variant	G_10029083	GO:0003824, catalytic activity, (MF); GO:0016020, membrane, (CC)	IPR000326, Phosphatidic acid phosphatase type 2/haloperoxidase	SGPP2; sphingosine-1-phosphate phosphatase 2; K04717 sphingosine-1-phosphate phosphotase 2 [EC:3.1.3.-]
AX-168429850	downstream_gene_variant	G_10029083
AX-168429851	synonymous_variant	G_10029083
AX-168429852	synonymous_variant	G_10029083
AX-168429853	intron_variant	G_10029083
AX-168429854	synonymous_variant	G_10029083
AX-168429855	synonymous_variant	G_10029083
AX-168429856	missense_variant	G_10029083
AX-168429857	synonymous_variant	G_10029083
AX-168429858	downstream_gene_variant	G_10029086	GO:0004672, protein kinase activity, (MF); GO:0005524, ATP binding, (MF); GO:0006468, protein phosphorylation, (BP)	IPR000719, Protein kinase domain; IPR017441, Protein kinase, ATP binding site	nekl-4; NEK (NEver in mitosis Kinase) Like family member (nekl-4); K00924 [EC:2.7.1.-]
AX-168429859	synonymous_variant	G_10029086
AX-168429860	synonymous_variant	G_10029086
AX-168429861	synonymous_variant	G_10029086
AX-168619302	synonymous_variant	G_10029086
AX-168429863	synonymous_variant	G_10029086
AX-168429864	intron_variant	G_10029086
AX-168429865	synonymous_variant	G_10029086
AX-168429866	synonymous_variant	G_10029086
AX-168429867	synonymous_variant	G_10029086
AX-168619303	intron_variant	G_10029086
AX-168429869	intron_variant	G_10029086
AX-168429870	intron_variant	G_10029086
AX-168429871	intron_variant	G_10029086
AX-168429872	intron_variant	G_10029086
AX-168619304	upstream_gene_variant	G_10029087	.	IPR003014, PAN-1 domain; IPR003609, Apple-like	.
AX-168429874	upstream_gene_variant	G_10029087
AX-168429875	upstream_gene_variant	G_10029088	.	IPR003014, PAN-1 domain; IPR003609, Apple-like	.
AX-168429876	synonymous_variant	G_10029088
AX-168429877	synonymous_variant	G_10029088
AX-168429878	missense_variant	G_10029088
AX-168429879	missense_variant	G_10029088
AX-168429880	intron_variant	G_10029088
AX-168429881	missense_variant	G_10029088
AX-168429882	synonymous_variant	G_10029088
AX-168429883	splice_region_variant	G_10029088
AX-168429884	synonymous_variant	G_10029088
AX-168429885	synonymous_variant	G_10029088
AX-168429886	intergenic_region
AX-168429887	intergenic_region
AX-168429888	intergenic_region
AX-168429889	intergenic_region
AX-168429890	intergenic_region
AX-168429891	intergenic_region
AX-168429892	intergenic_region
AX-168429893	intergenic_region
AX-168429894	intergenic_region
AX-168429895	intergenic_region
AX-168429896	intergenic_region
AX-168429897	intergenic_region
AX-168429898	intergenic_region
AX-168429899	intergenic_region
AX-168429900	intergenic_region
AX-168429901	synonymous_variant	G_10029089	GO:0004725, protein tyrosine phosphatase activity, (MF); GO:0006470, protein dephosphorylation, (BP); GO:0016311, dephosphorylation, (BP); GO:0016791, phosphatase activity, (MF)	IPR000242, Protein-tyrosine phosphatase, receptor/non-receptor type; IPR000387, Protein-tyrosine/Dual specificity phosphatase; IPR003595, Protein-tyrosine phosphatase, catalytic	hypothetical protein MGC84589; K08114 protein tyrosine phosphatase, receptor-type, Z polypeptide [EC:3.1.3.48]
AX-168429902	synonymous_variant	G_10029089
AX-168429903	synonymous_variant	G_10029089
AX-168429904	synonymous_variant	G_10029089
AX-168429905	missense_variant	G_10029089
AX-168619305	missense_variant	G_10029089
AX-168429907	synonymous_variant	G_10029089
AX-168429908	missense_variant	G_10029089
AX-168429909	intron_variant	G_10029089
AX-168429910	intron_variant	G_10029089
AX-168429911	synonymous_variant	G_10029089
AX-168429912	downstream_gene_variant	G_10029089
AX-168429913	intergenic_region
AX-168429914	intergenic_region
AX-168429915	intergenic_region
AX-168429916	intergenic_region
AX-168429917	intergenic_region
AX-168619306	intergenic_region
AX-168429919	intergenic_region
AX-168429920	intergenic_region
AX-168429921	upstream_gene_variant	G_10029090	GO:0004672, protein kinase activity, (MF); GO:0005524, ATP binding, (MF); GO:0006468, protein phosphorylation, (BP); GO:0009190, cyclic nucleotide biosynthetic (BP), (BP); GO:0016021, integral (CC) of membrane, (CC); GO:0016849, phosphorus-oxygen lyase activity, (MF); GO:0035556, intracellular signal transduction, (BP)	IPR000719, Protein kinase domain; IPR001054, Adenylyl cyclase class-3/4/guanylyl cyclase; IPR001170, Natriuretic peptide receptor; IPR001245, Serine-threonine/tyrosine-protein kinase catalytic domain; IPR001828, Extracellular ligand-binding receptor; IPR018297, Adenylyl cyclase class-3/4/guanylyl cyclase, conserved site	NPR1; natriuretic peptide receptor A/guanylate cyclase A (atrionatriuretic peptide receptor A) (EC:4.6.1.2); K12323 atrial natriuretic peptide receptor A [EC:4.6.1.2]
AX-168619307	upstream_gene_variant	G_10029090
AX-168429923	synonymous_variant	G_10029090
AX-168429924	intron_variant	G_10029090
AX-168429925	intron_variant	G_10029090
AX-168429926	intron_variant	G_10029090
AX-168429927	intron_variant	G_10029090
AX-168429928	intron_variant	G_10029090
AX-168429929	intron_variant	G_10029090
AX-168619308	synonymous_variant	G_10029090
AX-168429931	synonymous_variant	G_10029090
AX-168429932	synonymous_variant	G_10029090
AX-168429933	synonymous_variant	G_10029090
AX-168429934	synonymous_variant	G_10029090
AX-168429935	synonymous_variant	G_10029090
AX-168429936	synonymous_variant	G_10029090
AX-168429937	synonymous_variant	G_10029090
AX-168429938	missense_variant	G_10029090
AX-168429939	intergenic_region
AX-168429940	intergenic_region
AX-168429941	intergenic_region
AX-168429942	upstream_gene_variant	G_10029091	GO:0004672, protein kinase activity, (MF); GO:0005524, ATP binding, (MF); GO:0006468, protein phosphorylation, (BP); GO:0009190, cyclic nucleotide biosynthetic (BP), (BP); GO:0016021, integral (CC) of membrane, (CC); GO:0016849, phosphorus-oxygen lyase activity, (MF); GO:0035556, intracellular signal transduction, (BP)	IPR000719, Protein kinase domain; IPR001054, Adenylyl cyclase class-3/4/guanylyl cyclase; IPR001170, Natriuretic peptide receptor; IPR001245, Serine-threonine/tyrosine-protein kinase catalytic domain; IPR001828, Extracellular ligand-binding receptor; IPR018297, Adenylyl cyclase class-3/4/guanylyl cyclase, conserved site	NPR2; natriuretic peptide receptor B/guanylate cyclase B (atrionatriuretic peptide receptor B); K12324 atrial natriuretic peptide receptor B [EC:4.6.1.2]
AX-168429943	upstream_gene_variant	G_10029091
AX-168429944	upstream_gene_variant	G_10029091
AX-168429945	intron_variant	G_10029091
AX-168619309	synonymous_variant	G_10029091
AX-168619310	intron_variant	G_10029091
AX-168619311	intron_variant	G_10029091
AX-168619312	synonymous_variant	G_10029091
AX-168429950	missense_variant	G_10029091
AX-168429951	intron_variant	G_10029091
AX-168429952	splice_region_variant	G_10029091
AX-168429953	intron_variant	G_10029091
AX-168429954	intron_variant	G_10029091
AX-168429955	intron_variant	G_10029091
AX-168429956	synonymous_variant	G_10029091
AX-168429957	missense_variant	G_10029092	GO:0046872, metal ion binding, (MF)	IPR007087, Zinc finger, C2H2; IPR015880, Zinc finger, C2H2-like	zinc finger protein 227-like; K09228 KRAB domain-containing zinc finger protein
AX-168429958	missense_variant	G_10029092
AX-168619313	missense_variant	G_10029092
AX-168619314	synonymous_variant	G_10029092
AX-168429961	intergenic_region
AX-168429962	intergenic_region
AX-168429963	intergenic_region
AX-168429964	upstream_gene_variant	G_10029093	GO:0006486, protein glycosylation, (BP); GO:0008378, galactosyltransferase activity, (MF); GO:0016020, membrane, (CC)	IPR002659, Glycosyl transferase, family 31	galactosyltransferase, putative (EC:2.4.1.62); K07819 beta-1,3-galactosyltransferase 1 [EC:2.4.1.-]
AX-168429965	upstream_gene_variant	G_10029093
AX-168429966	missense_variant	G_10029093
AX-168429967	missense_variant	G_10029093
AX-168429968	missense_variant	G_10029093
AX-168619315	upstream_gene_variant	G_10029094	.	.	.
AX-168619316	synonymous_variant	G_10029094
AX-168429971	intron_variant	G_10029094
AX-168429972	intron_variant	G_10029094
AX-168429973	intron_variant	G_10029094
AX-168429974	intergenic_region
AX-168429975	intergenic_region
AX-168429976	intergenic_region
AX-168429977	intergenic_region
AX-168429978	intergenic_region
AX-168429979	intergenic_region
AX-168429980	intergenic_region
AX-168429981	intergenic_region
AX-168429982	intergenic_region
AX-168429983	intergenic_region
AX-168429984	upstream_gene_variant	G_10029095	.	.	.
AX-168619317	upstream_gene_variant	G_10029095
AX-168619318	intron_variant	G_10029095
AX-168619319	missense_variant	G_10029095
AX-168429988	missense_variant	G_10029095
AX-168429989	intron_variant	G_10029095
AX-168429990	downstream_gene_variant	G_10029095
AX-168429991	downstream_gene_variant	G_10029095
AX-168429992	intergenic_region
AX-168429993	intergenic_region
AX-168429994	intergenic_region
AX-168429995	intergenic_region
AX-168429996	intergenic_region
AX-168619320	missense_variant	G_10029097	.	.	.
AX-168619321	missense_variant	G_10029097
AX-168429999	synonymous_variant	G_10029098	.	.	similar to LOC494822 protein; K09871 aquaporin-12
AX-168619322	missense_variant	G_10029098
AX-168619323	synonymous_variant	G_10029098
AX-168430002	missense_variant	G_10029098
AX-168430003	synonymous_variant	G_10029099	GO:0005524, ATP binding, (MF); GO:0016301, kinase activity, (MF); GO:0016310, phosphorylation, (BP); GO:0016772, transferase activity, transferring phosphorus-containing groups, (MF)	IPR002192, Pyruvate phosphate dikinase, PEP/pyruvate-binding; IPR008279, PEP-utilising enzyme, mobile domain	hypothetical protein; K01007 pyruvate, water dikinase [EC:2.7.9.2]
AX-168430004	synonymous_variant	G_10029099
AX-168430005	synonymous_variant	G_10029099
AX-168430006	synonymous_variant	G_10029099
AX-168430007	synonymous_variant	G_10029099
AX-168430008	missense_variant	G_10029099
AX-168430009	synonymous_variant	G_10029099
AX-168430010	synonymous_variant	G_10029099
AX-168430011	intron_variant	G_10029099
AX-168430012	synonymous_variant	G_10029099
AX-168430013	synonymous_variant	G_10029099
AX-168430014	downstream_gene_variant	G_10029100	GO:0046872, metal ion binding, (MF)	IPR007087, Zinc finger, C2H2; IPR015880, Zinc finger, C2H2-like	similar to zinc finger protein; K09228 KRAB domain-containing zinc finger protein
AX-168430015	intergenic_region
AX-168430016	upstream_gene_variant	G_10029101	GO:0046872, metal ion binding, (MF)	IPR007087, Zinc finger, C2H2; IPR015880, Zinc finger, C2H2-like	ZNF436; zinc finger protein 436; K09228 KRAB domain-containing zinc finger protein
AX-168430017	intron_variant	G_10029101
AX-168430018	synonymous_variant	G_10029101
AX-168619324	intergenic_region
AX-168430020	intergenic_region
AX-168430021	upstream_gene_variant	G_10029102	.	IPR019139, Leucine-rich repeat flightless-interacting protein	.
AX-168430022	synonymous_variant	G_10029102
AX-168430023	downstream_gene_variant	G_10029102
AX-168430024	intergenic_region
AX-168430025	intergenic_region
AX-168430026	intergenic_region
AX-168430027	intergenic_region
AX-168430028	intergenic_region
AX-168430029	intergenic_region
AX-168430030	intron_variant	G_10029103	.	.	.
AX-168430031	intron_variant	G_10029103
AX-168619325	synonymous_variant	G_10029103
AX-168430033	synonymous_variant	G_10029103
AX-168430034	intron_variant	G_10029103
AX-168430035	intron_variant	G_10029103
AX-168430036	intron_variant	G_10029103
AX-168619326	intron_variant	G_10029103
AX-168430038	intergenic_region
AX-168430039	intron_variant	G_10029104	.	IPR001304, C-type lectin	.
AX-168619327	intron_variant	G_10029104
AX-168430041	synonymous_variant	G_10029104
AX-168430042	synonymous_variant	G_10029105	GO:0016021, integral (CC) of membrane, (CC); GO:0035556, intracellular signal transduction, (BP); GO:0055085, transmembrane transport, (BP)	IPR000591, DEP domain; IPR004776, Auxin efflux carrier	DKFZP459B237; DKFZP459B237 protein; K04351 Rap guanine nucleotide exchange factor (GEF) 4
AX-168430043	intron_variant	G_10029105
AX-168430044	intron_variant	G_10029105
AX-168430045	synonymous_variant	G_10029105
AX-168430046	intron_variant	G_10029105
AX-168430047	synonymous_variant	G_10029105
AX-168430048	synonymous_variant	G_10029105
AX-168430049	missense_variant	G_10029105
AX-168430050	missense_variant	G_10029105
AX-168430051	synonymous_variant	G_10029105
AX-168430052	intergenic_region
AX-168430053	intergenic_region
AX-168430054	intron_variant	G_10029106	GO:0003676, nucleic acid binding, (MF); GO:0005524, ATP binding, (MF); GO:0005622, intracellular, (CC); GO:0006260, DNA replication, (BP); GO:0006281, DNA repair, (BP); GO:0043140, ATP-dependent 3'-5' DNA helicase activity, (MF)	IPR001650, Helicase, C-terminal; IPR002121, HRDC domain; IPR011545, DEAD/DEAH box helicase domain; IPR014001, Helicase superfamily 1/2, ATP-binding domain; IPR018982, RQC domain; IPR029491, Helicase Helix-turn-helix domain	similar to FFA-1 protein; K10900 werner syndrome ATP-dependent helicase [EC:3.6.4.12]
AX-168430055	synonymous_variant	G_10029106
AX-168430056	intron_variant	G_10029106
AX-168430057	intron_variant	G_10029106
AX-168430058	missense_variant	G_10029106
AX-168430059	synonymous_variant	G_10029106
AX-168430060	synonymous_variant	G_10029106
AX-168430061	downstream_gene_variant	G_10029107	.	.	.
AX-168430062	intron_variant	G_10029107
AX-168430063	synonymous_variant	G_10029107
AX-168430064	synonymous_variant	G_10029107
AX-168430065	downstream_gene_variant	G_10029108	GO:0004812, aminoacyl-tRNA ligase activity, (MF); GO:0005524, ATP binding, (MF); GO:0006418, tRNA aminoacylation for protein translation, (BP)	IPR000738, WHEP-TRS; IPR001304, C-type lectin	bifunctional aminoacyl-tRNA synthetase; K14163 bifunctional glutamyl/prolyl-tRNA synthetase [EC:6.1.1.17 6.1.1.15]
AX-168430066	missense_variant	G_10029108
AX-168430067	synonymous_variant	G_10029108
AX-168430068	missense_variant	G_10029110	.	IPR001304, C-type lectin; IPR003609, Apple-like	.
AX-168430069	missense_variant	G_10029110
AX-168430070	downstream_gene_variant	G_10029109	.	.	.
AX-168430071	downstream_gene_variant	G_10029109
AX-168430072	intron_variant	G_10029110
AX-168430073	missense_variant	G_10029110
AX-168430074	missense_variant	G_10029110
AX-168430075	intron_variant	G_10029110
AX-168430076	synonymous_variant	G_10029110
AX-168430077	intron_variant	G_10029110
AX-168430078	intron_variant	G_10029110
AX-168430079	intron_variant	G_10029110
AX-168430080	missense_variant	G_10029110
AX-168430081	missense_variant	G_10029110
AX-168430082	missense_variant	G_10029110
AX-168430083	missense_variant	G_10029110
AX-168430084	missense_variant	G_10029110
AX-168430085	intergenic_region
AX-168430086	intergenic_region
AX-168430087	intergenic_region
AX-168430088	missense_variant	G_10029111	GO:0004888, transmembrane signaling receptor activity, (MF); GO:0004930, G-protein coupled receptor activity, (MF); GO:0007166, cell surface receptor signaling pathway, (BP); GO:0007186, G-protein coupled receptor signaling pathway, (BP); GO:0016020, membrane, (CC); GO:0016021, integral (CC) of membrane, (CC)	IPR000832, GPCR, family 2, secretin-like; IPR017981, GPCR, family 2-like	zgc:63629; K04595 latrophilin and seven transmembrane domain containing 1
AX-168430089	synonymous_variant	G_10029111
AX-168430090	missense_variant	G_10029111
AX-168430091	missense_variant	G_10029111
AX-168430092	synonymous_variant	G_10029111
AX-168430093	missense_variant	G_10029111
AX-168430094	missense_variant	G_10029111
AX-168430095	missense_variant	G_10029111
AX-168430096	missense_variant	G_10029111
AX-168430097	missense_variant	G_10029111
AX-168430098	missense_variant	G_10029111
AX-168430099	missense_variant	G_10029111
AX-168430100	synonymous_variant	G_10029111
AX-168430101	synonymous_variant	G_10029112	GO:0005515, protein binding, (MF)	IPR001012, UBX domain; IPR006553, Leucine-rich repeat, cysteine-containing subtype; IPR015940, Ubiquitin-associated/translation elongation factor EF1B, N-terminal, eukaryote	f-box/lrr protein; K10275 F-box and leucine-rich repeat protein 9
AX-168430102	intron_variant	G_10029112
AX-168430103	synonymous_variant	G_10029112
AX-168430104	missense_variant	G_10029112
AX-168619328	missense_variant	G_10029112
AX-168430106	intron_variant	G_10029112
AX-168430107	synonymous_variant	G_10029112
AX-168430108	intergenic_region
AX-168430109	intergenic_region
AX-168619329	intergenic_region
AX-168430111	intergenic_region
AX-168619330	intergenic_region
AX-168430113	intergenic_region
AX-168430114	intergenic_region
AX-168430115	intergenic_region
AX-168430116	intergenic_region
AX-168430117	upstream_gene_variant	G_10029115	.	.	.
AX-168430118	intron_variant	G_10029115
AX-168619331	intron_variant	G_10029115
AX-168430120	intron_variant	G_10029115
AX-168430121	intron_variant	G_10029115
AX-168430122	missense_variant	G_10029115
AX-168430123	missense_variant	G_10029115
AX-168430124	intron_variant	G_10029115
AX-168430125	missense_variant	G_10029115
AX-168430126	intron_variant	G_10029115
AX-168430127	missense_variant	G_10029115
AX-168430128	upstream_gene_variant	G_10029116	.	.	.
AX-168430129	synonymous_variant	G_10029116
AX-168430130	missense_variant	G_10029116
AX-168430131	missense_variant	G_10029116
AX-168430132	missense_variant	G_10029116
AX-168430133	missense_variant	G_10029116
AX-168430134	missense_variant	G_10029116
AX-168430135	missense_variant	G_10029116
AX-168430136	missense_variant	G_10029116
AX-168430137	missense_variant	G_10029116
AX-168430138	missense_variant	G_10029116
AX-168430139	missense_variant	G_10029116
AX-168430140	missense_variant	G_10029116
AX-168430141	missense_variant	G_10029116
AX-168430142	missense_variant	G_10029116
AX-168430143	missense_variant	G_10029117	.	IPR026906, Leucine rich repeat 5	nyctalopin-like; K08129 nyctalopin
AX-168430144	missense_variant	G_10029117
AX-168430145	missense_variant	G_10029117
AX-168430146	missense_variant	G_10029117
AX-168430147	missense_variant	G_10029117
AX-168430148	intergenic_region
AX-168430149	intergenic_region
AX-168430150	synonymous_variant	G_10029119	.	.	.
AX-168430151	missense_variant	G_10029119
AX-168430152	downstream_gene_variant	G_10029119
AX-168430153	intergenic_region
AX-168430154	intergenic_region
AX-168430155	intergenic_region
AX-168430156	intergenic_region
AX-168619332	intergenic_region
AX-168430158	intergenic_region
AX-168619333	upstream_gene_variant	G_10029120	.	.	.
AX-168430160	upstream_gene_variant	G_10029120
AX-168430161	upstream_gene_variant	G_10029120
AX-168430162	intron_variant	G_10029120
AX-168619334	intron_variant	G_10029120
AX-168430164	intron_variant	G_10029120
AX-168619335	intron_variant	G_10029120
AX-168430166	downstream_gene_variant	G_10029120
AX-168430167	downstream_gene_variant	G_10029120
AX-168430168	intergenic_region
AX-168430169	downstream_gene_variant	G_10029121	GO:0005509, calcium ion binding, (MF); GO:0005515, protein binding, (MF); GO:0005525, GTP binding, (MF); GO:0007165, signal transduction, (BP); GO:0007264, small GTPase mediated signal transduction, (BP)	IPR000008, C2 domain; IPR000157, Toll/interleukin-1 receptor homology (TIR) domain; IPR001611, Leucine-rich repeat; IPR001806, Small GTPase superfamily; IPR002048, EF-hand domain; IPR003591, Leucine-rich repeat, typical subtype; IPR018247, EF-Hand 1, calcium-binding site; IPR020859, ROC GTPase	pats1; ROCO family protein kinase; K08843 leucine-rich repeat kinase 1 [EC:2.7.11.1]
AX-168430170	missense_variant	G_10029121
AX-168430171	intron_variant	G_10029121
AX-168430172	missense_variant	G_10029121
AX-168430173	missense_variant	G_10029121
AX-168430174	intron_variant	G_10029121
AX-168430175	synonymous_variant	G_10029121
AX-168430176	synonymous_variant	G_10029121
AX-168430177	synonymous_variant	G_10029121
AX-168430178	missense_variant	G_10029122	GO:0005622, intracellular, (CC); GO:0008270, zinc ion binding, (MF)	IPR000315, Zinc finger, B-box	trim56 protein, putative; K12021 tripartite motif-containing protein 45
AX-168430179	missense_variant	G_10029122
AX-168430180	missense_variant	G_10029122
AX-168430181	downstream_gene_variant	G_10029122
AX-168430182	synonymous_variant	G_10029121
AX-168430183	synonymous_variant	G_10029121
AX-168430184	intron_variant	G_10029121
AX-168430185	synonymous_variant	G_10029121
AX-168430186	synonymous_variant	G_10029121
AX-168430187	synonymous_variant	G_10029121
AX-168430188	intron_variant	G_10029121
AX-168430189	synonymous_variant	G_10029121
AX-168619336	missense_variant	G_10029121
AX-168430191	synonymous_variant	G_10029121
AX-168430192	synonymous_variant	G_10029121
AX-168430193	missense_variant	G_10029121
AX-168430194	missense_variant	G_10029121
AX-168430195	synonymous_variant	G_10029121
AX-168430196	intron_variant	G_10029121
AX-168430197	missense_variant	G_10029121
AX-168430198	synonymous_variant	G_10029121
AX-168430199	synonymous_variant	G_10029121
AX-168430200	synonymous_variant	G_10029121
AX-168430201	intron_variant	G_10029121
AX-168430202	intron_variant	G_10029121
AX-168430203	synonymous_variant	G_10029121
AX-168430204	missense_variant	G_10029121
AX-168430205	missense_variant	G_10029121
AX-168430206	synonymous_variant	G_10029121
AX-168430207	intron_variant	G_10029121
AX-168430208	missense_variant	G_10029121
AX-168430209	synonymous_variant	G_10029121
AX-168430210	upstream_gene_variant	G_10029121
AX-168430211	upstream_gene_variant	G_10029123	.	IPR024963, MAP6/FAM154	.
AX-168430212	intron_variant	G_10029123
AX-168430213	intron_variant	G_10029123
AX-168430214	intron_variant	G_10029123
AX-168430215	intron_variant	G_10029123
AX-168430216	intron_variant	G_10029123
AX-168430217	intron_variant	G_10029123
AX-168430218	missense_variant	G_10029123
AX-168430219	missense_variant	G_10029123
AX-168430220	stop_gained	G_10029123
AX-168430221	intron_variant	G_10029123
AX-168430222	intron_variant	G_10029123
AX-168430223	synonymous_variant	G_10029123
AX-168430224	synonymous_variant	G_10029123
AX-168430225	downstream_gene_variant	G_10029123
AX-168430226	upstream_gene_variant	G_10029124	GO:0005507, copper ion binding, (MF); GO:0008131, primary amine oxidase activity, (MF); GO:0009308, amine metabolic (BP), (BP); GO:0048038, quinone binding, (MF); GO:0055114, oxidation-reduction (BP), (BP)	IPR000269, Copper amine oxidase; IPR015798, Copper amine oxidase, C-terminal; IPR015800, Copper amine oxidase, N2-terminal	hypothetical protein; K11182 diamine oxidase [EC:1.4.3.22]
AX-168430227	missense_variant	G_10029124
AX-168430228	synonymous_variant	G_10029124
AX-168430229	synonymous_variant	G_10029124
AX-168619337	upstream_gene_variant	G_10029125	GO:0046983, protein dimerization activity, (MF)	IPR011598, Myc-type, basic helix-loop-helix (bHLH) domain	similar to transcription factor-like 4; K09113 MAX-like protein X
AX-168430231	synonymous_variant	G_10029125
AX-168430232	splice_region_variant	G_10029125
AX-168430233	intron_variant	G_10029125
AX-168619338	upstream_gene_variant	G_10029126	GO:0003676, nucleic acid binding, (MF); GO:0005515, protein binding, (MF)	IPR000253, Forkhead-associated (FHA) domain; IPR000467, G-patch domain	hypothetical protein ; K13094 RNA-binding protein 5/10
AX-168430235	missense_variant	G_10029126
AX-168430236	missense_variant	G_10029126
AX-168430237	synonymous_variant	G_10029126
AX-168430238	missense_variant	G_10029126
AX-168430239	synonymous_variant	G_10029126
AX-168430240	synonymous_variant	G_10029126
AX-168430241	intron_variant	G_10029126
AX-168430242	downstream_gene_variant	G_10029126
AX-168430243	downstream_gene_variant	G_10029126
AX-168430244	downstream_gene_variant	G_10029127	.	.	.
AX-168430245	downstream_gene_variant	G_10029128	GO:0005515, protein binding, (MF)	IPR000270, Phox/Bem1p	.
AX-168619339	synonymous_variant	G_10029127
AX-168430247	synonymous_variant	G_10029127
AX-168430248	upstream_gene_variant	G_10029128
AX-168430249	missense_variant	G_10029129	GO:0004672, protein kinase activity, (MF); GO:0005524, ATP binding, (MF); GO:0006468, protein phosphorylation, (BP)	IPR000719, Protein kinase domain; IPR001245, Serine-threonine/tyrosine-protein kinase catalytic domain	.
AX-168430250	intron_variant	G_10029129
AX-168619340	missense_variant	G_10029129
AX-168430252	upstream_gene_variant	G_10029129
AX-168430253	downstream_gene_variant	G_10029130	GO:0005515, protein binding, (MF)	IPR001680, WD40 repeat; IPR001810, F-box domain; IPR017986, WD40-repeat-containing domain; IPR020472, G-protein beta WD-40 repeat	fbxw7, cdc4; F-box and WD repeat domain containing 7; K10260 F-box and WD-40 domain protein 7
AX-168430254	synonymous_variant	G_10029130
AX-168430255	intron_variant	G_10029130
AX-168430256	intron_variant	G_10029130
AX-168430257	missense_variant	G_10029130
AX-168430258	synonymous_variant	G_10029130
AX-168430259	missense_variant	G_10029130
AX-168430260	synonymous_variant	G_10029130
AX-168430261	splice_region_variant	G_10029131	.	.	similar to TJAP1 protein; K06105 tight junction protein 4 (peripheral)
AX-168430262	missense_variant	G_10029131
AX-168430263	synonymous_variant	G_10029131
AX-168430264	downstream_gene_variant	G_10029131
AX-168619341	downstream_gene_variant	G_10029131
AX-168430266	intergenic_region
AX-168619342	downstream_gene_variant	G_10029132	GO:0007186, G-protein coupled receptor signaling pathway, (BP); GO:0019236, response to pheromone, (BP)	IPR019336, Intimal thickness related receptor, IRP	.
AX-168430268	synonymous_variant	G_10029132
AX-168430269	intron_variant	G_10029132
AX-168430270	synonymous_variant	G_10029132
AX-168619343	intron_variant	G_10029132
AX-168430272	synonymous_variant	G_10029132
AX-168619344	intron_variant	G_10029132
AX-168430274	intron_variant	G_10029132
AX-168430275	upstream_gene_variant	G_10029132
AX-168430276	upstream_gene_variant	G_10029132
AX-168430277	intergenic_region
AX-168430278	intergenic_region
AX-168430279	upstream_gene_variant	G_10029133	GO:0018112, proline racemase activity, (MF)	IPR008794, Proline racemase family	MGC128929; proline racemase-like (EC:5.1.1.4); K01777 proline racemase [EC:5.1.1.4]
AX-168619345	synonymous_variant	G_10029133
AX-168619346	synonymous_variant	G_10029133
AX-168430282	synonymous_variant	G_10029133
AX-168430283	synonymous_variant	G_10029134	GO:0018112, proline racemase activity, (MF)	IPR008794, Proline racemase family	MGC128929; proline racemase-like (EC:5.1.1.4); K01777 proline racemase [EC:5.1.1.4]
AX-168430284	intron_variant	G_10029134
AX-168430285	synonymous_variant	G_10029134
AX-168430286	missense_variant	G_10029134
AX-168430287	missense_variant	G_10029135	GO:0018112, proline racemase activity, (MF)	IPR008794, Proline racemase family	MGC128929; proline racemase-like (EC:5.1.1.4); K01777 proline racemase [EC:5.1.1.4]
AX-168430288	missense_variant	G_10029135
AX-168430289	intron_variant	G_10029135
AX-168430290	intron_variant	G_10029135
AX-168430291	intron_variant	G_10029135
AX-168430292	intron_variant	G_10029135
AX-168430293	upstream_gene_variant	G_10029136	.	.	.
AX-168619347	missense_variant	G_10029135
AX-168430295	upstream_gene_variant	G_10029136
AX-168430296	downstream_gene_variant	G_10029136
AX-168430297	downstream_gene_variant	G_10029136
AX-168430298	missense_variant	G_10029137	GO:0005432, calcium:sodium antiporter activity, (MF); GO:0006816, calcium ion transport, (BP); GO:0016020, membrane, (CC); GO:0016021, integral (CC) of membrane, (CC); GO:0055085, transmembrane transport, (BP)	IPR004836, Sodium/calcium exchanger protein; IPR004837, Sodium/calcium exchanger membrane region	slc8a1a, ncx1, ncx1h; solute carrier family 8 (sodium/calcium exchanger), member 1a; K05849 solute carrier family 8 (sodium/calcium exchanger)
AX-168430299	synonymous_variant	G_10029137
AX-168619348	intron_variant	G_10029137
AX-168430301	intron_variant	G_10029137
AX-168619349	synonymous_variant	G_10029137
AX-168430303	intron_variant	G_10029137
AX-168430304	synonymous_variant	G_10029137
AX-168619350	intron_variant	G_10029137
AX-168430306	synonymous_variant	G_10029137
AX-168430307	intron_variant	G_10029137
AX-168430308	intron_variant	G_10029137
AX-168430309	upstream_gene_variant	G_10029137
AX-168430310	upstream_gene_variant	G_10029137
AX-168430311	intergenic_region
AX-168430312	upstream_gene_variant	G_10029138	.	.	.
AX-168619351	upstream_gene_variant	G_10029138
AX-168430314	synonymous_variant	G_10029138
AX-168430315	intron_variant	G_10029138
AX-168430316	intron_variant	G_10029138
AX-168430317	intron_variant	G_10029138
AX-168430318	downstream_gene_variant	G_10029138
AX-168430319	downstream_gene_variant	G_10029138
AX-168430320	downstream_gene_variant	G_10029138
AX-168430321	synonymous_variant	G_10029139	GO:0007154, cell communication, (BP); GO:0016021, integral (CC) of membrane, (CC); GO:0055085, transmembrane transport, (BP)	IPR003644, Na-Ca exchanger/integrin-beta4; IPR004837, Sodium/calcium exchanger membrane region	similar to sodium-calcium exchanger; K05849 solute carrier family 8 (sodium/calcium exchanger)
AX-168430322	missense_variant	G_10029139
AX-168430323	intergenic_region
AX-168430324	intergenic_region
AX-168430325	intergenic_region
AX-168430326	downstream_gene_variant	G_10029140	.	.	.
AX-168430327	downstream_gene_variant	G_10029140
AX-168430328	intergenic_region
AX-168430329	downstream_gene_variant	G_10029141	GO:0046872, metal ion binding, (MF)	IPR004177, DDHD	similar to phosphatidic acid-preferring phospholipase A1; K13619 phospholipase DDHD1 [EC:3.1.1.-]
AX-168430330	downstream_gene_variant	G_10029141
AX-168430331	synonymous_variant	G_10029141
AX-168430332	synonymous_variant	G_10029141
AX-168430333	intergenic_region
AX-168430334	intergenic_region
AX-168430335	intergenic_region
AX-168430336	intergenic_region
AX-168430337	intergenic_region
AX-168430339	intron_variant	G_10028949	.	.	.
AX-168430340	intron_variant	G_10028949
AX-168430341	intron_variant	G_10028949
AX-168430342	intron_variant	G_10028949
AX-168619352	intron_variant	G_10028949
AX-168430344	intron_variant	G_10028949
AX-168619353	intron_variant	G_10028949
AX-168430346	intron_variant	G_10028949
AX-168430347	intron_variant	G_10028949
AX-168430348	intron_variant	G_10028949
AX-168619354	intron_variant	G_10028949
AX-168430350	missense_variant	G_10028949
AX-168430351	intron_variant	G_10028949
AX-168619355	intron_variant	G_10028949
AX-168430353	intron_variant	G_10028949
AX-168430354	intron_variant	G_10028949
AX-168430355	downstream_gene_variant	G_10028950	.	.	.
AX-168619356	downstream_gene_variant	G_10028950
AX-168430357	upstream_gene_variant	G_10028950
AX-168430358	intron_variant	G_10028951	.	.	.
AX-168430359	intron_variant	G_10028951
AX-168430360	intron_variant	G_10028951
AX-168430361	intron_variant	G_10028951
AX-168430362	intron_variant	G_10028951
AX-168430363	intron_variant	G_10028951
AX-168430364	intron_variant	G_10028951
AX-168619357	intron_variant	G_10028951
AX-168430366	intron_variant	G_10028951
AX-168430367	intron_variant	G_10028951
AX-168430368	intergenic_region
AX-168619358	intergenic_region
AX-168430370	intergenic_region
AX-168430371	intergenic_region
AX-168430372	intergenic_region
AX-168430373	downstream_gene_variant	G_10028952	GO:0003677, DNA binding, (MF); GO:0006355, regulation of transcription, DNA-templated, (BP); GO:0043565, sequence-specific DNA binding, (MF)	IPR001356, Homeobox domain; IPR008422, Homeobox KN domain; IPR017970, Homeobox, conserved site	NOTCH4; notch 4; K02599 Notch
AX-168430374	intron_variant	G_10028952
AX-168430375	synonymous_variant	G_10028952
AX-168619359	synonymous_variant	G_10028952
AX-168619360	intron_variant	G_10028952
AX-168430378	upstream_gene_variant	G_10028952
AX-168619361	upstream_gene_variant	G_10028952
AX-168430380	intergenic_region
AX-168430381	intergenic_region
AX-168430382	intergenic_region
AX-168619362	upstream_gene_variant	G_10028953	.	.	.
AX-168430384	intron_variant	G_10028953
AX-168430385	synonymous_variant	G_10028953
AX-168430386	stop_gained	G_10028953
AX-168430387	downstream_gene_variant	G_10028953
AX-168430388	downstream_gene_variant	G_10028953
AX-168430389	intergenic_region
AX-168430390	intergenic_region
AX-168430391	intergenic_region
AX-168430392	intergenic_region
AX-168430393	intergenic_region
AX-168430394	intergenic_region
AX-168430395	intergenic_region
AX-168430396	intergenic_region
AX-168430397	intergenic_region
AX-168430398	intergenic_region
AX-168430399	intergenic_region
AX-168430400	intergenic_region
AX-168430401	intergenic_region
AX-168430402	intergenic_region
AX-168430403	intergenic_region
AX-168430404	downstream_gene_variant	G_10028954	GO:0003824, catalytic activity, (MF); GO:0016787, hydrolase activity, (MF)	IPR002821, Hydantoinase/oxoprolinase; IPR003692, Hydantoinase B/oxoprolinase; IPR008040, Hydantoinaseoxoprolinase, N-terminal	similar to 5-oxoprolinase (ATP-hydrolysing); K01469 5-oxoprolinase (ATP-hydrolysing) [EC:3.5.2.9]
AX-168430405	synonymous_variant	G_10028954
AX-168430406	synonymous_variant	G_10028954
AX-168430407	synonymous_variant	G_10028954
AX-168619363	synonymous_variant	G_10028954
AX-168430409	synonymous_variant	G_10028954
AX-168430410	synonymous_variant	G_10028954
AX-168430411	splice_region_variant	G_10028954
AX-168430412	missense_variant	G_10028954
AX-168619364	intron_variant	G_10028954
AX-168430414	synonymous_variant	G_10028954
AX-168430415	synonymous_variant	G_10028954
AX-168430416	missense_variant	G_10028954
AX-168430417	missense_variant	G_10028954
AX-168430418	upstream_gene_variant	G_10028955	GO:0005515, protein binding, (MF); GO:0008270, zinc ion binding, (MF)	IPR001841, Zinc finger, RING-type; IPR017907, Zinc finger, RING-type, conserved site	.
AX-168430419	intron_variant	G_10028955
AX-168430420	intron_variant	G_10028955
AX-168430421	synonymous_variant	G_10028955
AX-168430422	synonymous_variant	G_10028955
AX-168430423	missense_variant	G_10028955
AX-168430424	intron_variant	G_10028955
AX-168430425	intron_variant	G_10028955
AX-168430426	intron_variant	G_10028955
AX-168619365	intron_variant	G_10028955
AX-168430428	intron_variant	G_10028955
AX-168430429	stop_gained	G_10028955
AX-168430430	downstream_gene_variant	G_10028955
AX-168430431	intergenic_region
AX-168430432	intergenic_region
AX-168430433	downstream_gene_variant	G_10028956	GO:0005525, GTP binding, (MF); GO:0007165, signal transduction, (BP); GO:0007264, small GTPase mediated signal transduction, (BP); GO:0015031, protein transport, (BP); GO:0016020, membrane, (CC)	IPR001806, Small GTPase superfamily; IPR003579, Small GTPase superfamily, Rab type; IPR020849, Small GTPase superfamily, Ras type	rem1, gd:rem, ges, rem; RAS (RAD and GEM)-like GTP-binding 1; K07847 Rad and Gem related GTP binding protein 1
AX-168430434	synonymous_variant	G_10028956
AX-168619366	synonymous_variant	G_10028956
AX-168430436	intergenic_region
AX-168430437	intergenic_region
AX-168430438	intergenic_region
AX-168430439	intergenic_region
AX-168430440	intergenic_region
AX-168430441	intergenic_region
AX-168430442	intergenic_region
AX-168430443	intergenic_region
AX-168430444	intergenic_region
AX-168619367	intergenic_region
AX-168430446	missense_variant	G_10028957	.	.	.
AX-168430447	missense_variant	G_10028957
AX-168430448	intron_variant	G_10028957
AX-168430449	intron_variant	G_10028957
AX-168430450	missense_variant	G_10028957
AX-168430451	splice_region_variant	G_10028957
AX-168430452	missense_variant	G_10028957
AX-168430453	synonymous_variant	G_10028957
AX-168430454	synonymous_variant	G_10028957
AX-168430455	missense_variant	G_10028957
AX-168430456	missense_variant	G_10028957
AX-168619368	synonymous_variant	G_10028957
AX-168619369	missense_variant	G_10028957
AX-168619370	missense_variant	G_10028957
AX-168430460	downstream_gene_variant	G_10028958	GO:0000139, Golgi membrane, (CC); GO:0016020, membrane, (CC)	IPR001893, Cysteine-rich Golgi apparatus protein 1 repeat; IPR017873, Cysteine-rich Golgi apparatus protein 1 repeat, eukaryote	Golgi apparatus protein 1-like; K06816 golgi apparatus protein 1
AX-168430461	synonymous_variant	G_10028958
AX-168430462	upstream_gene_variant	G_10028957
AX-168430463	synonymous_variant	G_10028958
AX-168430464	missense_variant	G_10028958
AX-168430465	intron_variant	G_10028958
AX-168430466	intron_variant	G_10028958
AX-168430467	synonymous_variant	G_10028958
AX-168430468	synonymous_variant	G_10028958
AX-168430469	synonymous_variant	G_10028958
AX-168430470	intron_variant	G_10028958
AX-168430471	intron_variant	G_10028958
AX-168430472	synonymous_variant	G_10028958
AX-168430473	intron_variant	G_10028958
AX-168430474	stop_gained	G_10028958
AX-168619371	synonymous_variant	G_10028958
AX-168430476	synonymous_variant	G_10028958
AX-168619372	splice_region_variant	G_10028958
AX-168430478	intron_variant	G_10028958
AX-168619373	missense_variant	G_10028958
AX-168430480	synonymous_variant	G_10028959	.	IPR025204, Centromere subunit  L	similar to centromere protein; K11504 centromere protein L
AX-168430481	synonymous_variant	G_10028959
AX-168430482	missense_variant	G_10028959
AX-168619374	intron_variant	G_10028959
AX-168430484	upstream_gene_variant	G_10028960	GO:0016614, oxidoreductase activity, acting on CH-OH group of donors, (MF); GO:0050660, flavin adenine dinucleotide binding, (MF); GO:0055114, oxidation-reduction (BP), (BP)	IPR000172, Glucose-methanol-choline oxidoreductase, N-terminal; IPR007867, Glucose-methanol-choline oxidoreductase, C-terminal; IPR023214, HAD-like domain	hypothetical protein; K00108 choline dehydrogenase [EC:1.1.99.1]
AX-168619375	upstream_gene_variant	G_10028960
AX-168430486	synonymous_variant	G_10028960
AX-168430487	synonymous_variant	G_10028960
AX-168430488	synonymous_variant	G_10028960
AX-168430489	synonymous_variant	G_10028960
AX-168430490	synonymous_variant	G_10028960
AX-168619376	synonymous_variant	G_10028960
AX-168430492	missense_variant	G_10028961	.	IPR021869, Ribonuclease Zc3h12a-like	.
AX-168430493	missense_variant	G_10028961
AX-168430494	synonymous_variant	G_10028961
AX-168430495	synonymous_variant	G_10028961
AX-168430496	synonymous_variant	G_10028961
AX-168430497	missense_variant	G_10028961
AX-168430498	missense_variant	G_10028961
AX-168430499	synonymous_variant	G_10028961
AX-168430500	upstream_gene_variant	G_10028961
AX-168430501	intergenic_region
AX-168430502	downstream_gene_variant	G_10028962	GO:0003735, structural constituent of ribosome, (MF); GO:0005622, intracellular, (CC); GO:0005840, ribosome, (CC); GO:0006412, translation, (BP)	IPR001380, Ribosomal protein L13e; IPR018256, Ribosomal protein L13e, conserved site	hypothetical protein ; K02873 large subunit ribosomal protein L13e
AX-168430503	intron_variant	G_10028962
AX-168430504	upstream_gene_variant	G_10028962
AX-168430505	synonymous_variant	G_10028963	GO:0009166, nucleotide catabolic (BP), (BP); GO:0016787, hydrolase activity, (MF)	IPR004843, Calcineurin-like phosphoesterase domain, apaH type; IPR006179, 5'-Nucleotidase/apyrase; IPR008334, 5'-Nucleotidase, C-terminal	CG11883 gene product from transcript CG11883-RB (EC:3.1.3.5); K01081 5'-nucleotidase [EC:3.1.3.5]
AX-168619377	synonymous_variant	G_10028963
AX-168430507	synonymous_variant	G_10028963
AX-168619378	synonymous_variant	G_10028963
AX-168430509	intron_variant	G_10028963
AX-168430510	intron_variant	G_10028963
AX-168430511	synonymous_variant	G_10028964	GO:0004623, phospholipase A2 activity, (MF); GO:0005509, calcium ion binding, (MF); GO:0006644, phospholipid metabolic (BP), (BP); GO:0016042, lipid catabolic (BP), (BP)	IPR001211, Phospholipase A2; IPR013090, Phospholipase A2, active site; IPR016090, Phospholipase A2 domain	PLA2G2A, MGC151888; phospholipase A2, group IIA (platelets, synovial fluid) (EC:3.1.1.4); K01047 phospholipase A2 [EC:3.1.1.4]
AX-168619379	synonymous_variant	G_10028964
AX-168430513	intergenic_region
AX-168430514	intergenic_region
AX-168430515	missense_variant	G_10028965	GO:0004623, phospholipase A2 activity, (MF); GO:0005509, calcium ion binding, (MF); GO:0006644, phospholipid metabolic (BP), (BP); GO:0016042, lipid catabolic (BP), (BP)	IPR001211, Phospholipase A2; IPR013090, Phospholipase A2, active site; IPR016090, Phospholipase A2 domain	hypothetical protein; K01047 phospholipase A2 [EC:3.1.1.4]
AX-168619380	synonymous_variant	G_10028965
AX-168430517	intergenic_region
AX-168430518	upstream_gene_variant	G_10028966	GO:0005230, extracellular ligand-gated ion channel activity, (MF); GO:0006810, transport, (BP); GO:0006811, ion transport, (BP); GO:0016020, membrane, (CC); GO:0016021, integral (CC) of membrane, (CC)	IPR006029, Neurotransmitter-gated ion-channel transmembrane domain; IPR006201, Neurotransmitter-gated ion-channel; IPR006202, Neurotransmitter-gated ion-channel ligand-binding domain	Chrna6; cholinergic receptor, nicotinic, alpha 6; K04808 nicotinic acetylcholine receptor alpha-6
AX-168430519	intron_variant	G_10028966
AX-168430520	upstream_gene_variant	G_10028967	GO:0005230, extracellular ligand-gated ion channel activity, (MF); GO:0006810, transport, (BP); GO:0006811, ion transport, (BP); GO:0016020, membrane, (CC); GO:0016021, integral (CC) of membrane, (CC)	IPR006029, Neurotransmitter-gated ion-channel transmembrane domain; IPR006201, Neurotransmitter-gated ion-channel; IPR006202, Neurotransmitter-gated ion-channel ligand-binding domain	Chrna6; cholinergic receptor, nicotinic, alpha 6; K04808 nicotinic acetylcholine receptor alpha-6
AX-168430521	missense_variant	G_10028967
AX-168430522	synonymous_variant	G_10028967
AX-168430523	downstream_gene_variant	G_10028967
AX-168430524	downstream_gene_variant	G_10028967
AX-168619381	synonymous_variant	G_10028968	GO:0005230, extracellular ligand-gated ion channel activity, (MF); GO:0006810, transport, (BP); GO:0006811, ion transport, (BP); GO:0016020, membrane, (CC); GO:0016021, integral (CC) of membrane, (CC)	IPR006029, Neurotransmitter-gated ion-channel transmembrane domain; IPR006201, Neurotransmitter-gated ion-channel; IPR006202, Neurotransmitter-gated ion-channel ligand-binding domain	hypothetical protein ; K05312 nicotinic acetylcholine receptor, invertebrate
AX-168619382	missense_variant	G_10028968
AX-168430527	downstream_gene_variant	G_10028969	.	IPR025733, Iron/zinc purple acid phosphatase-like C-terminal domain	hypothetical protein; K01113 alkaline phosphatase D [EC:3.1.3.1]
AX-168430528	synonymous_variant	G_10028969
AX-168430529	missense_variant	G_10028969
AX-168430530	synonymous_variant	G_10028969
AX-168430531	synonymous_variant	G_10028969
AX-168430532	upstream_gene_variant	G_10028969
AX-168619383	intergenic_region
AX-168430534	intergenic_region
AX-168430535	upstream_gene_variant	G_10028970	GO:0005515, protein binding, (MF)	IPR002172, Low-density lipoprotein (LDL) receptor class A repeat; IPR023415, Low-density lipoprotein (LDL) receptor class A, conserved site	.
AX-168430536	missense_variant	G_10028970
AX-168430537	synonymous_variant	G_10028970
AX-168430538	missense_variant	G_10028970
AX-168430539	intron_variant	G_10028970
AX-168430540	synonymous_variant	G_10028970
AX-168430541	synonymous_variant	G_10028970
AX-168430542	synonymous_variant	G_10028970
AX-168430543	missense_variant	G_10028970
AX-168430544	missense_variant	G_10028970
AX-168430545	downstream_gene_variant	G_10028970
AX-168430546	downstream_gene_variant	G_10028971	.	.	.
AX-168430547	downstream_gene_variant	G_10028971
AX-168430548	synonymous_variant	G_10028971
AX-168430549	missense_variant	G_10028971
AX-168430550	synonymous_variant	G_10028971
AX-168430551	synonymous_variant	G_10028972	GO:0005634, nucleus, (CC); GO:0045892, negative regulation of transcription, DNA-templated, (BP)	IPR006942, TH1 protein	.
AX-168430552	synonymous_variant	G_10028972
AX-168430553	synonymous_variant	G_10028972
AX-168430554	synonymous_variant	G_10028972
AX-168430555	synonymous_variant	G_10028972
AX-168430556	synonymous_variant	G_10028972
AX-168430557	downstream_gene_variant	G_10028972
AX-168430558	downstream_gene_variant	G_10028972
AX-168619384	splice_donor_variant	G_10028973	GO:0003700, sequence-specific DNA binding transcription factor activity, (MF); GO:0005669, transcription factor TFIID complex, (CC); GO:0006352, DNA-templated transcription, initiation, (BP); GO:0006355, regulation of transcription, DNA-templated, (BP)	IPR003894, TAFH/NHR1; IPR007900, Transcription initiation factor TFIID component TAF4	transcription initiation factor TFII-D subunit 4B, putative; K03129 transcription initiation factor TFIID subunit 4
AX-168430560	intron_variant	G_10028973
AX-168430561	synonymous_variant	G_10028973
AX-168430562	synonymous_variant	G_10028973
AX-168430563	synonymous_variant	G_10028973
AX-168430564	intron_variant	G_10028973
AX-168430565	intron_variant	G_10028973
AX-168430566	intron_variant	G_10028973
AX-168430567	upstream_gene_variant	G_10028973
AX-168619385	synonymous_variant	G_10028974	.	IPR019050, FDF domain; IPR025609, Lsm14 N-terminal; IPR025761, FFD box; IPR025762, DFDF domain; IPR025768, TFG box	.
AX-168430569	intron_variant	G_10028974
AX-168619386	synonymous_variant	G_10028974
AX-168430571	downstream_gene_variant	G_10028974
AX-168619387	downstream_gene_variant	G_10028975	.	.	.
AX-168430573	synonymous_variant	G_10028975
AX-168430574	synonymous_variant	G_10028976	GO:0005509, calcium ion binding, (MF)	IPR002048, EF-hand domain; IPR018247, EF-Hand 1, calcium-binding site	CPK5; CPK5 (calmodulin-domain protein kinase 5); ATP binding / calcium ion binding / calmodulin-dependent protein kinase/ kinase/ protein kinase/ protein serine/threonine kinase; K13412 calcium-dependent protein kinase [EC:2.7.11.1]
AX-168430575	missense_variant	G_10028976
AX-168430576	synonymous_variant	G_10028976
AX-168619388	synonymous_variant	G_10028976
AX-168619389	synonymous_variant	G_10028976
AX-168430579	missense_variant	G_10028977	.	IPR001507, Zona pellucida domain	.
AX-168430580	missense_variant	G_10028977
AX-168430581	synonymous_variant	G_10028977
AX-168430582	intron_variant	G_10028977
AX-168619390	downstream_gene_variant	G_10028977
AX-168430584	downstream_gene_variant	G_10028977
AX-168430585	intergenic_region
AX-168430586	intergenic_region
AX-168430587	downstream_gene_variant	G_10028978	GO:0004930, G-protein coupled receptor activity, (MF); GO:0007186, G-protein coupled receptor signaling pathway, (BP); GO:0016021, integral (CC) of membrane, (CC)	IPR000276, G protein-coupled receptor, rhodopsin-like; IPR017452, GPCR, rhodopsin-like, 7TM	OPN1LW; opsin 1 (cone pigments), long-wave-sensitive; K04251 long/medium wavelength-sensitive opsin
AX-168430588	synonymous_variant	G_10028978
AX-168430589	missense_variant	G_10028978
AX-168430590	intergenic_region
AX-168430591	intergenic_region
AX-168430592	intergenic_region
AX-168430593	intergenic_region
AX-168430594	intergenic_region
AX-168619391	intergenic_region
AX-168430596	intergenic_region
AX-168430597	intergenic_region
AX-168430598	intergenic_region
AX-168430599	intergenic_region
AX-168430600	intergenic_region
AX-168430601	downstream_gene_variant	G_10028979	GO:0004930, G-protein coupled receptor activity, (MF); GO:0007186, G-protein coupled receptor signaling pathway, (BP); GO:0016021, integral (CC) of membrane, (CC)	IPR000276, G protein-coupled receptor, rhodopsin-like; IPR017452, GPCR, rhodopsin-like, 7TM	thyrotropin-releasing hormone receptor 1; K04282 thyrotropin-releasing hormone receptor
AX-168430602	missense_variant	G_10028979
AX-168619392	missense_variant	G_10028979
AX-168430604	missense_variant	G_10028979
AX-168430605	downstream_gene_variant	G_10028980	GO:0005515, protein binding, (MF); GO:0051260, protein homooligomerization, (BP)	IPR000210, BTB/POZ-like; IPR003131, Potassium channel tetramerisation-type BTB domain	.
AX-168430606	synonymous_variant	G_10028980
AX-168430607	synonymous_variant	G_10028980
AX-168430608	synonymous_variant	G_10028980
AX-168430609	synonymous_variant	G_10028980
AX-168619393	splice_donor_variant	G_10028981	.	IPR028172, Intraflagellar transport protein 20	.
AX-168430611	synonymous_variant	G_10028981
AX-168430612	synonymous_variant	G_10028982	.	.	CLTC; clathrin, heavy chain (Hc); K04646 clathrin, heavy polypeptide
AX-168430613	synonymous_variant	G_10028982
AX-168430614	synonymous_variant	G_10028982
AX-168430615	intron_variant	G_10028982
AX-168430616	upstream_gene_variant	G_10028983	GO:0042254, ribosome biogenesis, (BP)	IPR002140, Ribosome maturation protein SBDS; IPR018023, Ribosome maturation protein SBDS, conserved site; IPR018978, Ribosome maturation protein SBDS, C-terminal; IPR019783, Ribosome maturation protein SBDS, N-terminal	hypothetical protein; K14574 ribosome maturation protein SDO1
AX-168430617	synonymous_variant	G_10028983
AX-168430618	synonymous_variant	G_10028983
AX-168430619	synonymous_variant	G_10028983
AX-168430620	synonymous_variant	G_10028983
AX-168430621	intron_variant	G_10028984	GO:0005509, calcium ion binding, (MF)	IPR002048, EF-hand domain; IPR003590, Leucine-rich repeat, ribonuclease inhibitor subtype; IPR011992, EF-hand domain pair; IPR018247, EF-Hand 1, calcium-binding site	leucine rich repeat-containing protein, putative; K14319 Ran GTPase-activating protein 1
AX-168430622	intron_variant	G_10028984
AX-168430623	synonymous_variant	G_10028984
AX-168619394	missense_variant	G_10028984
AX-168430625	intron_variant	G_10028984
AX-168430626	intron_variant	G_10028984
AX-168430627	intron_variant	G_10028984
AX-168430628	intron_variant	G_10028984
AX-168619395	intron_variant	G_10028984
AX-168430630	intron_variant	G_10028984
AX-168430631	synonymous_variant	G_10028984
AX-168619396	intron_variant	G_10028984
AX-168430633	synonymous_variant	G_10028984
AX-168430634	intergenic_region
AX-168430635	upstream_gene_variant	G_10028986	GO:0003824, catalytic activity, (MF); GO:0008654, phospholipid biosynthetic (BP), (BP); GO:0009058, biosynthetic (BP), (BP); GO:0016020, membrane, (CC); GO:0016780, phosphotransferase activity, for other substituted phosphate groups, (MF)	IPR000462, CDP-alcohol phosphatidyltransferase; IPR004821, Cytidyltransferase-like domain	hypothetical protein; K11837 ubiquitin carboxyl-terminal hydrolase 6/32 [EC:3.1.2.15]
AX-168619397	synonymous_variant	G_10028986
AX-168430637	intron_variant	G_10028986
AX-168430638	missense_variant	G_10028986
AX-168619398	missense_variant	G_10028986
AX-168430640	synonymous_variant	G_10028986
AX-168430641	missense_variant	G_10028987	GO:0005509, calcium ion binding, (MF); GO:0005515, protein binding, (MF)	IPR000742, Epidermal growth factor-like domain; IPR001791, Laminin G domain; IPR001881, EGF-like calcium-binding domain; IPR003598, Immunoglobulin subtype 2; IPR003599, Immunoglobulin subtype; IPR007110, Immunoglobulin-like domain; IPR013032, EGF-like, conserved site; IPR013098, Immunoglobulin I-set; IPR013106, Immunoglobulin V-set domain	HSPG2; heparan sulfate proteoglycan 2; K06255 heparan sulfate proteoglycan 2 (perlecan)
AX-168430642	synonymous_variant	G_10028987
AX-168619399	missense_variant	G_10028987
AX-168430644	intron_variant	G_10028987
AX-168430645	synonymous_variant	G_10028987
AX-168430646	splice_region_variant	G_10028987
AX-168430647	synonymous_variant	G_10028987
AX-168430648	synonymous_variant	G_10028987
AX-168430649	missense_variant	G_10028987
AX-168430650	synonymous_variant	G_10028987
AX-168430651	synonymous_variant	G_10028987
AX-168430652	synonymous_variant	G_10028987
AX-168430653	synonymous_variant	G_10028988	GO:0005515, protein binding, (MF)	IPR000034, Laminin B type IV; IPR002049, EGF-like, laminin; IPR003598, Immunoglobulin subtype 2; IPR003599, Immunoglobulin subtype; IPR007110, Immunoglobulin-like domain; IPR013098, Immunoglobulin I-set; IPR018031, Laminin B, subgroup	HSPG2, PLC, PRCAN, SJA, SJS, SJS1; heparan sulfate proteoglycan 2; K06255 heparan sulfate proteoglycan 2 (perlecan)
AX-168430654	synonymous_variant	G_10028988
AX-168430655	synonymous_variant	G_10028988
AX-168430656	synonymous_variant	G_10028988
AX-168430657	synonymous_variant	G_10028988
AX-168430658	synonymous_variant	G_10028988
AX-168430659	synonymous_variant	G_10028988
AX-168430660	synonymous_variant	G_10028988
AX-168430661	synonymous_variant	G_10028988
AX-168430662	splice_region_variant	G_10028989	GO:0005515, protein binding, (MF)	IPR000034, Laminin B type IV; IPR000742, Epidermal growth factor-like domain; IPR002049, EGF-like, laminin; IPR002172, Low-density lipoprotein (LDL) receptor class A repeat; IPR003598, Immunoglobulin subtype 2; IPR003599, Immunoglobulin subtype; IPR007110, Immunoglobulin-like domain; IPR013032, EGF-like, conserved site; IPR013098, Immunoglobulin I-set; IPR018031, Laminin B, subgroup; IPR023415, Low-density lipoprotein (LDL) receptor class A, conserved site	HSPG2; heparan sulfate proteoglycan 2; K06255 heparan sulfate proteoglycan 2 (perlecan)
AX-168430663	synonymous_variant	G_10028989
AX-168430664	synonymous_variant	G_10028989
AX-168430665	intron_variant	G_10028989
AX-168430666	synonymous_variant	G_10028989
AX-168430667	synonymous_variant	G_10028989
AX-168430668	synonymous_variant	G_10028989
AX-168430669	synonymous_variant	G_10028989
AX-168430670	synonymous_variant	G_10028989
AX-168430671	synonymous_variant	G_10028989
AX-168430672	intron_variant	G_10028989
AX-168430673	missense_variant	G_10028989
AX-168430674	synonymous_variant	G_10028989
AX-168430675	synonymous_variant	G_10028989
AX-168619400	synonymous_variant	G_10028989
AX-168430677	intron_variant	G_10028989
AX-168430678	synonymous_variant	G_10028989
AX-168430679	synonymous_variant	G_10028989
AX-168430680	synonymous_variant	G_10028989
AX-168430681	synonymous_variant	G_10028989
AX-168430682	synonymous_variant	G_10028989
AX-168430683	synonymous_variant	G_10028989
AX-168430684	synonymous_variant	G_10028989
AX-168430685	missense_variant	G_10028989
AX-168430686	intron_variant	G_10028989
AX-168430687	intron_variant	G_10028989
AX-168430688	intron_variant	G_10028989
AX-168430689	intron_variant	G_10028989
AX-168430690	intron_variant	G_10028989
AX-168430691	intron_variant	G_10028989
AX-168619401	synonymous_variant	G_10028989
AX-168430693	synonymous_variant	G_10028990	.	IPR028006, Protein of unknown function DUF4570	.
AX-168430694	synonymous_variant	G_10028990
AX-168430695	synonymous_variant	G_10028990
AX-168430696	downstream_gene_variant	G_10028991	GO:0016020, membrane, (CC)	IPR000163, Prohibitin	.
AX-168430697	downstream_gene_variant	G_10028991
AX-168430698	synonymous_variant	G_10028991
AX-168430699	synonymous_variant	G_10028992	GO:0016020, membrane, (CC)	IPR000163, Prohibitin; IPR001107, Band 7 protein; IPR021017, Mediator complex, subunit Med2, fungi	.
AX-168430700	upstream_gene_variant	G_10028993	GO:0003735, structural constituent of ribosome, (MF); GO:0005761, mitochondrial ribosome, (CC); GO:0006412, translation, (BP)	IPR010729, Ribosomal protein L47, mitochondrial	.
AX-168430701	missense_variant	G_10028992
AX-168430702	missense_variant	G_10028992
AX-168430703	missense_variant	G_10028993
AX-168430704	synonymous_variant	G_10028993
AX-168619402	missense_variant	G_10028993
AX-168430706	missense_variant	G_10028994	GO:0004888, transmembrane signaling receptor activity, (MF); GO:0004930, G-protein coupled receptor activity, (MF); GO:0007166, cell surface receptor signaling pathway, (BP); GO:0007186, G-protein coupled receptor signaling pathway, (BP); GO:0016020, membrane, (CC); GO:0016021, integral (CC) of membrane, (CC)	IPR000832, GPCR, family 2, secretin-like; IPR017981, GPCR, family 2-like	similar to EMR1; K04591 egf-like module containing, mucin-like, hormone receptor-like 1
AX-168430707	synonymous_variant	G_10028994
AX-168430708	synonymous_variant	G_10028994
AX-168430709	missense_variant	G_10028994
AX-168430710	downstream_gene_variant	G_10028994
AX-168619403	intergenic_region
AX-168430712	downstream_gene_variant	G_10028995	GO:0000149, SNARE binding, (MF); GO:0005484, SNAP receptor activity, (MF); GO:0005515, protein binding, (MF); GO:0006886, intracellular protein transport, (BP); GO:0016020, membrane, (CC); GO:0016021, integral (CC) of membrane, (CC); GO:0016192, vesicle-mediated transport, (BP); GO:0017157, regulation of exocytosis, (BP)	IPR000727, Target SNARE coiled-coil domain; IPR006011, Syntaxin, N-terminal domain; IPR006012, Syntaxin/epimorphin, conserved site; IPR028669, Syntaxin 1	Syx1a; syntaxin 1A; K04560 syntaxin 1A
AX-168430713	downstream_gene_variant	G_10028995
AX-168430714	synonymous_variant	G_10028995
AX-168619404	synonymous_variant	G_10028995
AX-168430716	intron_variant	G_10028995
AX-168430717	intron_variant	G_10028995
AX-168430718	intron_variant	G_10028995
AX-168430719	intron_variant	G_10028995
AX-168430720	intron_variant	G_10028995
AX-168430721	intron_variant	G_10028995
AX-168619405	intron_variant	G_10028995
AX-168619406	intron_variant	G_10028995
AX-168430724	missense_variant	G_10028996	.	.	.
AX-168430725	synonymous_variant	G_10028996
AX-168430726	synonymous_variant	G_10028996
AX-168430727	synonymous_variant	G_10028996
AX-168430728	splice_region_variant	G_10028996
AX-168430729	intron_variant	G_10028996
AX-168430730	synonymous_variant	G_10028996
AX-168430731	synonymous_variant	G_10028996
AX-168430732	synonymous_variant	G_10028996
AX-168430733	synonymous_variant	G_10028997	GO:0004175, endopeptidase activity, (MF); GO:0004298, threonine-type endopeptidase activity, (MF); GO:0005839, proteasome core complex, (CC); GO:0006511, ubiquitin-dependent protein catabolic (BP), (BP); GO:0019773, proteasome core complex, alpha-subunit complex, (CC); GO:0051603, proteolysis involved in cellular protein catabolic (BP), (BP)	IPR000426, Proteasome alpha-subunit, N-terminal domain; IPR001353, Proteasome, subunit alpha/beta; IPR023332, Proteasome A-type subunit	hypothetical protein; K02731 20S proteasome subunit alpha 4 [EC:3.4.25.1]
AX-168619407	synonymous_variant	G_10028997
AX-168619408	synonymous_variant	G_10028997
AX-168430736	synonymous_variant	G_10028998	GO:0004725, protein tyrosine phosphatase activity, (MF); GO:0006470, protein dephosphorylation, (BP); GO:0016311, dephosphorylation, (BP); GO:0016791, phosphatase activity, (MF)	IPR000242, Protein-tyrosine phosphatase, receptor/non-receptor type; IPR000387, Protein-tyrosine/Dual specificity phosphatase; IPR003595, Protein-tyrosine phosphatase, catalytic; IPR016130, Protein-tyrosine phosphatase, active site	hypothetical protein; K05696 protein tyrosine phosphatase, non-receptor type 1 [EC:3.1.3.48]
AX-168430737	synonymous_variant	G_10028998
AX-168430738	synonymous_variant	G_10028998
AX-168430739	synonymous_variant	G_10028999	GO:0003677, DNA binding, (MF); GO:0008270, zinc ion binding, (MF)	IPR001356, Homeobox domain; IPR001781, Zinc finger, LIM-type	AGAP006540-PA; K09375 LIM homeobox protein 6/8
AX-168430740	synonymous_variant	G_10028999
AX-168619409	synonymous_variant	G_10028999
AX-168430742	downstream_gene_variant	G_10028999
AX-168430743	intergenic_region
AX-168430744	downstream_gene_variant	G_10029000	.	.	.
AX-168430745	synonymous_variant	G_10029000
AX-168430746	missense_variant	G_10029000
AX-168619410	upstream_gene_variant	G_10029001	.	.	.
AX-168430748	intron_variant	G_10029001
AX-168430749	intron_variant	G_10029001
AX-168430750	intron_variant	G_10029001
AX-168430751	intergenic_region
AX-168430752	intergenic_region
AX-168430753	intron_variant	G_10029002	.	IPR003409, MORN motif	phosphatidylinositol-4-phosphate 5-kinase, putative (EC:2.7.1.68); K00889 1-phosphatidylinositol-4-phosphate 5-kinase [EC:2.7.1.68]
AX-168430754	intron_variant	G_10029002
AX-168430755	synonymous_variant	G_10029002
AX-168430756	synonymous_variant	G_10029002
AX-168430757	intergenic_region
AX-168619411	intergenic_region
AX-168430759	missense_variant	G_10029003	.	IPR012446, Calcium release-activated calcium channel protein	.
AX-168430760	missense_variant	G_10029003
AX-168430761	synonymous_variant	G_10029003
AX-168430762	upstream_gene_variant	G_10029003
AX-168430763	synonymous_variant	G_10029004	GO:0003677, DNA binding, (MF); GO:0005506, iron ion binding, (MF); GO:0008270, zinc ion binding, (MF)	IPR002857, Zinc finger, CXXC-type; IPR003347, JmjC domain; IPR006553, Leucine-rich repeat, cysteine-containing subtype; IPR024934, Rubredoxin-like domain	kdm2b, MGC80880, MGC81537, fbxl10; lysine (K)-specific demethylase 2B (EC:1.14.11.27); K10276 F-box and leucine-rich repeat protein 10/11 [EC:1.14.11.27]
AX-168430764	synonymous_variant	G_10029004
AX-168430765	synonymous_variant	G_10029004
AX-168430766	missense_variant	G_10029004
AX-168430767	missense_variant	G_10029004
AX-168430768	synonymous_variant	G_10029004
AX-168430769	synonymous_variant	G_10029004
AX-168430770	synonymous_variant	G_10029004
AX-168430771	synonymous_variant	G_10029004
AX-168430772	synonymous_variant	G_10029004
AX-168430773	upstream_gene_variant	G_10029005	.	IPR018955, Branched-chain alpha-ketoacid dehydrogenase kinase/Pyruvate dehydrogenase kinase, N-terminal	dehydrogenase kinase, putative (EC:2.7.11.4); K00905 [3-methyl-2-oxobutanoate dehydrogenase (acetyl-transferring)] kinase [EC:2.7.11.4]
AX-168430774	synonymous_variant	G_10029005
AX-168430775	intron_variant	G_10029005
AX-168430776	intron_variant	G_10029005
AX-168430777	synonymous_variant	G_10029005
AX-168430778	synonymous_variant	G_10029005
AX-168430779	intron_variant	G_10029005
AX-168430780	intron_variant	G_10029005
AX-168619412	synonymous_variant	G_10029005
AX-168430782	intron_variant	G_10029005
AX-168430783	synonymous_variant	G_10029005
AX-168430784	missense_variant	G_10029005
AX-168430785	upstream_gene_variant	G_10029007	.	IPR003594, Histidine kinase-like ATPase, C-terminal domain	bckdk, cb233, wu:fa04g07, wu:fb80b08, zgc:55984; branched chain alpha-ketoacid dehydrogenase kinase (EC:2.7.11.4); K00905 [3-methyl-2-oxobutanoate dehydrogenase (acetyl-transferring)] kinase [EC:2.7.11.4]
AX-168430786	synonymous_variant	G_10029006	.	.	.
AX-168430787	missense_variant	G_10029006
AX-168619413	missense_variant	G_10029007
AX-168430789	upstream_gene_variant	G_10029006
AX-168430790	intron_variant	G_10029007
AX-168619414	intron_variant	G_10029007
AX-168430792	synonymous_variant	G_10029007
AX-168430793	missense_variant	G_10029007
AX-168430794	downstream_gene_variant	G_10029007
AX-168430795	downstream_gene_variant	G_10029007
AX-168430796	intergenic_region
AX-168430797	intergenic_region
AX-168430798	downstream_gene_variant	G_10029008	GO:0016021, integral (CC) of membrane, (CC); GO:0055085, transmembrane transport, (BP)	IPR011701, Major facilitator superfamily	hypothetical protein; K14613 MFS transporter, PCFT/HCP family, solute carrier family 46 (folate transporter), member 1/3
AX-168430799	missense_variant	G_10029008
AX-168430800	missense_variant	G_10029008
AX-168430801	synonymous_variant	G_10029008
AX-168430802	intergenic_region
AX-168430803	intergenic_region
AX-168430804	intergenic_region
AX-168430805	intergenic_region
AX-168430806	intergenic_region
AX-168430807	intergenic_region
AX-168430808	downstream_gene_variant	G_10029009	.	IPR008015, GMP phosphodiesterase, delta subunit	cGMP-specific rod phosphodiesterase 6D delta ; K13758 retinal rod rhodopsin-sensitive cGMP 3',5'-cyclic phosphodiesterase subunit delta
AX-168430809	synonymous_variant	G_10029009
AX-168430810	intron_variant	G_10029009
AX-168430811	upstream_gene_variant	G_10029009
AX-168430812	intergenic_region
AX-168430813	synonymous_variant	G_10029010	GO:0005515, protein binding, (MF)	IPR002110, Ankyrin repeat; IPR020683, Ankyrin repeat-containing domain	.
AX-168430814	synonymous_variant	G_10029010
AX-168619415	synonymous_variant	G_10029010
AX-168430816	intron_variant	G_10029010
AX-168430817	intron_variant	G_10029010
AX-168430818	synonymous_variant	G_10029010
AX-168430819	downstream_gene_variant	G_10029011	.	.	.
AX-168619416	downstream_gene_variant	G_10029011
AX-168430821	downstream_gene_variant	G_10029011
AX-168430822	missense_variant	G_10029011
AX-168430823	intron_variant	G_10029011
AX-168430824	intron_variant	G_10029011
AX-168430825	upstream_gene_variant	G_10029011
AX-168430826	downstream_gene_variant	G_10029012	.	.	hypothetical protein; K01464 dihydropyrimidinase [EC:3.5.2.2]
AX-168430827	synonymous_variant	G_10029012
AX-168430828	synonymous_variant	G_10029012
AX-168430829	intron_variant	G_10029012
AX-168430830	intron_variant	G_10029012
AX-168430831	intron_variant	G_10029012
AX-168430832	intron_variant	G_10029012
AX-168430833	missense_variant	G_10029012
AX-168430834	synonymous_variant	G_10029012
AX-168430835	intron_variant	G_10029012
AX-168430836	intron_variant	G_10029012
AX-168430837	upstream_gene_variant	G_10029013	GO:0003676, nucleic acid binding, (MF)	IPR000504, RNA recognition motif domain; IPR010912, Spen paralogue/orthologue C-terminal, metazoa; IPR012921, Spen paralogue and orthologue SPOC, C-terminal	hypothetical protein ; K13190 RNA-binding protein 15
AX-168430838	synonymous_variant	G_10029012
AX-168430839	upstream_gene_variant	G_10029012
AX-168430840	intron_variant	G_10029013
AX-168430841	intron_variant	G_10029013
AX-168430842	intron_variant	G_10029013
AX-168430843	intron_variant	G_10029013
AX-168430844	intron_variant	G_10029013
AX-168619417	intron_variant	G_10029013
AX-168430846	intron_variant	G_10029013
AX-168619418	intron_variant	G_10029013
AX-168430848	intron_variant	G_10029013
AX-168430849	intron_variant	G_10029013
AX-168430850	synonymous_variant	G_10029013
AX-168430851	synonymous_variant	G_10029013
AX-168619419	synonymous_variant	G_10029013
AX-168619420	synonymous_variant	G_10029013
AX-168619421	missense_variant	G_10029013
AX-168430855	synonymous_variant	G_10029013
AX-168430856	synonymous_variant	G_10029013
AX-168430857	synonymous_variant	G_10029013
AX-168430858	missense_variant	G_10029013
AX-168430859	synonymous_variant	G_10029013
AX-168430860	missense_variant	G_10029013
AX-168430861	synonymous_variant	G_10029013
AX-168430862	synonymous_variant	G_10029013
AX-168430863	missense_variant	G_10029013
AX-168430864	synonymous_variant	G_10029013
AX-168619422	synonymous_variant	G_10029013
AX-168430866	synonymous_variant	G_10029013
AX-168430867	synonymous_variant	G_10029013
AX-168430868	synonymous_variant	G_10029013
AX-168430869	synonymous_variant	G_10029014	GO:0006812, cation transport, (BP); GO:0008324, cation transmembrane transporter activity, (MF); GO:0016021, integral (CC) of membrane, (CC); GO:0055085, transmembrane transport, (BP)	IPR002524, Cation efflux protein	.
AX-168430870	synonymous_variant	G_10029014
AX-168430871	synonymous_variant	G_10029014
AX-168430872	missense_variant	G_10029014
AX-168430873	synonymous_variant	G_10029014
AX-168430874	synonymous_variant	G_10029014
AX-168430875	synonymous_variant	G_10029014
AX-168430876	synonymous_variant	G_10029014
AX-168430877	intergenic_region
AX-168430878	synonymous_variant	G_10029015	GO:0000139, Golgi membrane, (CC); GO:0005351, sugar:proton symporter activity, (MF); GO:0008643, carbohydrate transport, (BP); GO:0016021, integral (CC) of membrane, (CC)	IPR007271, Nucleotide-sugar transporter	.
AX-168430879	missense_variant	G_10029015
AX-168430880	intron_variant	G_10029015
AX-168430881	synonymous_variant	G_10029016	.	IPR004299, Membrane bound O-acyl transferase, MBOAT	nes, NV10095; transmembrane protein nessy; K13515 lysophospholipid acyltransferase 5 [EC:2.3.1.23 2.3.1.-]
AX-168430882	synonymous_variant	G_10029016
AX-168430883	synonymous_variant	G_10029016
AX-168430884	missense_variant	G_10029016
AX-168430885	synonymous_variant	G_10029016
AX-168430886	intron_variant	G_10029017	GO:0016021, integral (CC) of membrane, (CC); GO:0016192, vesicle-mediated transport, (BP)	IPR001388, Synaptobrevin	vesicle-associated membrane protein 3-like; K13505 vesicle-associated membrane protein 3
AX-168430887	intron_variant	G_10029017
AX-168430888	synonymous_variant	G_10029017
AX-168430889	synonymous_variant	G_10029017
AX-168430890	intron_variant	G_10029017
AX-168430891	intron_variant	G_10029017
AX-168430892	intron_variant	G_10029017
AX-168430893	downstream_gene_variant	G_10029017
AX-168430894	downstream_gene_variant	G_10029017
AX-168430895	synonymous_variant	G_10029018	.	IPR019169, Transmembrane protein 26	.
AX-168430896	synonymous_variant	G_10029018
AX-168430897	synonymous_variant	G_10029018
AX-168430898	synonymous_variant	G_10029018
AX-168430899	downstream_gene_variant	G_10029018
AX-168430900	synonymous_variant	G_10029019	.	.	.
AX-168430901	missense_variant	G_10029020	.	.	.
AX-168619423	synonymous_variant	G_10029020
AX-168430903	synonymous_variant	G_10029020
AX-168430904	synonymous_variant	G_10029020
AX-168430905	synonymous_variant	G_10029021	GO:0008146, sulfotransferase activity, (MF)	IPR000863, Sulfotransferase domain	novel protein similar to vertebrate carbohydrate (chondroitin 6) sulfotransferase 3 (CHST3); K01020 chondroitin 6-sulfotransferase 3 [EC:2.8.2.17]
AX-168430906	synonymous_variant	G_10029021
AX-168430907	synonymous_variant	G_10029021
AX-168430908	downstream_gene_variant	G_10029021
AX-168430909	downstream_gene_variant	G_10029022	GO:0046872, metal ion binding, (MF)	IPR007087, Zinc finger, C2H2; IPR015880, Zinc finger, C2H2-like	.
AX-168430910	synonymous_variant	G_10029022
AX-168430911	synonymous_variant	G_10029022
AX-168430912	synonymous_variant	G_10029022
AX-168430913	splice_region_variant	G_10029022
AX-168619424	missense_variant	G_10029022
AX-168430915	missense_variant	G_10029022
AX-168430916	synonymous_variant	G_10029022
AX-168430917	intron_variant	G_10029022
AX-168430918	intron_variant	G_10029022
AX-168430919	intron_variant	G_10029022
AX-168430920	intron_variant	G_10029022
AX-168430921	intron_variant	G_10029022
AX-168430922	synonymous_variant	G_10029022
AX-168430923	upstream_gene_variant	G_10029023	GO:0005515, protein binding, (MF)	IPR001611, Leucine-rich repeat	cation efflux family protein; expressed protein ; K14696 solute carrier family 30 (zinc transporter), member 9
AX-168430924	upstream_gene_variant	G_10029023
AX-168619425	upstream_gene_variant	G_10029022
AX-168430926	intron_variant	G_10029023
AX-168619426	intron_variant	G_10029023
AX-168430928	intron_variant	G_10029023
AX-168430929	synonymous_variant	G_10029023
AX-168430930	synonymous_variant	G_10029023
AX-168430931	synonymous_variant	G_10029023
AX-168430932	synonymous_variant	G_10029023
AX-168430933	synonymous_variant	G_10029024	.	IPR001304, C-type lectin	hypothetical protein; K06560 mannose receptor, C type
AX-168619427	synonymous_variant	G_10029024
AX-168430935	upstream_gene_variant	G_10029025	GO:0004672, protein kinase activity, (MF); GO:0004713, protein tyrosine kinase activity, (MF); GO:0005524, ATP binding, (MF); GO:0006468, protein phosphorylation, (BP)	IPR000719, Protein kinase domain; IPR001245, Serine-threonine/tyrosine-protein kinase catalytic domain; IPR020635, Tyrosine-protein kinase, catalytic domain	protein kinase family protein; K04424 sterile alpha motif and leucine zipper containing kinase AZK [EC:2.7.11.25]
AX-168430936	synonymous_variant	G_10029025
AX-168430937	synonymous_variant	G_10029025
AX-168430938	missense_variant	G_10029025
AX-168430939	missense_variant	G_10029025
AX-168430940	synonymous_variant	G_10029025
AX-168430941	synonymous_variant	G_10029025
AX-168430942	synonymous_variant	G_10029026	GO:0006355, regulation of transcription, DNA-templated, (BP)	IPR005033, YEATS	similar to YEATS domain containing 4; K11341 YEATS domain-containing protein 4
AX-168430943	synonymous_variant	G_10029026
AX-168430944	synonymous_variant	G_10029026
AX-168430945	intergenic_region
AX-168619428	downstream_gene_variant	G_10029027	.	.	.
AX-168430947	stop_gained	G_10029027
AX-168430948	stop_gained	G_10029027
AX-168430949	upstream_gene_variant	G_10029028	.	IPR003137, Protease-associated domain, PA; IPR007365, Transferrin receptor-like, dimerisation domain; IPR007484, Peptidase M28	Naalad2, 2700022G20Rik, D9Ertd285e, GCPIII, MGC124348, MGC124349, NAADALASE2, NAALADASE2; N-acetylated alpha-linked acidic dipeptidase 2 (EC:3.4.17.21); K01301 glutamate carboxypeptidase II [EC:3.4.17.21]
AX-168619429	synonymous_variant	G_10029028
AX-168430951	synonymous_variant	G_10029028
AX-168430952	missense_variant	G_10029028
AX-168430953	intron_variant	G_10029028
AX-168430954	synonymous_variant	G_10029028
AX-168430955	synonymous_variant	G_10029028
AX-168430956	intron_variant	G_10029028
AX-168430957	intron_variant	G_10029028
AX-168430958	synonymous_variant	G_10029028
AX-168430959	synonymous_variant	G_10029028
AX-168430960	downstream_gene_variant	G_10029028
AX-168619430	intergenic_region
AX-168430962	downstream_gene_variant	G_10029029	.	.	.
AX-168430963	downstream_gene_variant	G_10029029
AX-168619431	missense_variant	G_10029029
AX-168430965	intergenic_region
AX-168430966	intergenic_region
AX-168430967	downstream_gene_variant	G_10029030	.	IPR006461, Uncharacterised protein family Cys-rich	.
AX-168430968	intron_variant	G_10029030
AX-168430969	synonymous_variant	G_10029030
AX-168430970	synonymous_variant	G_10029030
AX-168619432	synonymous_variant	G_10029030
AX-168430972	intergenic_region
AX-168430973	intergenic_region
AX-168430974	intergenic_region
AX-168430975	intergenic_region
AX-168430976	downstream_gene_variant	G_10029033	.	IPR013078, Histidine phosphatase superfamily, clade-1	.
AX-168430977	downstream_gene_variant	G_10029033
AX-168430978	synonymous_variant	G_10029033
AX-168430979	synonymous_variant	G_10029033
AX-168430980	downstream_gene_variant	G_10029034	.	.	.
AX-168430981	intron_variant	G_10029035	GO:0005515, protein binding, (MF)	IPR001452, SH3 domain; IPR015940, Ubiquitin-associated/translation elongation factor EF1B, N-terminal, eukaryote	ubiquitin C-terminal hydrolase, putative; K11836 ubiquitin carboxyl-terminal hydrolase 5/13 [EC:3.1.2.15]
AX-168430982	synonymous_variant	G_10029035
AX-168430983	synonymous_variant	G_10029035
AX-168430984	synonymous_variant	G_10029035
AX-168430985	intron_variant	G_10029035
AX-168430986	upstream_gene_variant	G_10029035
AX-168430987	missense_variant	G_10029036	.	.	.
AX-168619433	missense_variant	G_10029036
AX-168430989	missense_variant	G_10029036
AX-168430990	missense_variant	G_10029037	.	.	.
AX-168430991	missense_variant	G_10029037
AX-168430992	missense_variant	G_10029038	.	IPR021025, Fanconi Anaemia group E protein, C-terminal	hypothetical protein ; K10892 fanconi anemia group E protein
AX-168619434	synonymous_variant	G_10029038
AX-168430994	synonymous_variant	G_10029039	GO:0003824, catalytic activity, (MF)	IPR001932, Protein phosphatase 2C (PP2C)-like domain	.
AX-168430995	synonymous_variant	G_10029039
AX-168430996	synonymous_variant	G_10029039
AX-168430997	downstream_gene_variant	G_10029039
AX-168430998	downstream_gene_variant	G_10029039
AX-168430999	intergenic_region
AX-168431000	synonymous_variant	G_10029040	GO:0000075, cell cycle checkpoint, (BP); GO:0000077, DNA damage checkpoint, (BP); GO:0006281, DNA repair, (BP); GO:0030896, checkpoint clamp complex, (CC)	IPR007268, Rad9/Ddc1; IPR026584, Rad9	similar to RAD9 homolog B (S. cerevisiae); K10995 cell cycle checkpoint control protein RAD9B
AX-168431001	synonymous_variant	G_10029040
AX-168431002	synonymous_variant	G_10029040
AX-168431003	missense_variant	G_10029040
AX-168619435	synonymous_variant	G_10029040
AX-168431005	synonymous_variant	G_10029041	GO:0030904, retromer complex, (CC); GO:0042147, retrograde transport, endosome to Golgi, (BP)	IPR000979, Phosphodiesterase MJ0936/Vps29; IPR024654, Calcineurin-like phosphoesterase domain, lpxH type; IPR028661, Vacuolar protein sorting-associated protein 29, Vps29	VPS29; vacuolar protein sorting 29 homolog (S. cerevisiae) (EC:3.1.3.3); K07095
AX-168431006	synonymous_variant	G_10029041
AX-168431007	missense_variant	G_10029042	.	.	.
AX-168431008	synonymous_variant	G_10029042
AX-168431009	synonymous_variant	G_10029042
AX-168431010	synonymous_variant	G_10029042
AX-168431011	intron_variant	G_10029042
AX-168431012	intron_variant	G_10029042
AX-168431013	intron_variant	G_10029042
AX-168431014	synonymous_variant	G_10029043	GO:0005515, protein binding, (MF); GO:0018024, histone-lysine N-methyltransferase activity, (MF)	IPR001214, SET domain; IPR016858, Histone H4-K20 methyltransferase	similar to H4-K20-specific histone methyltransferase SET7; K11428 histone-lysine N-methyltransferase SETD8 [EC:2.1.1.43]
AX-168431015	synonymous_variant	G_10029043
AX-168431016	synonymous_variant	G_10029043
AX-168431017	upstream_gene_variant	G_10029043
AX-168431018	intron_variant	G_10029044	GO:0006355, regulation of transcription, DNA-templated, (BP)	IPR026741, Protein strawberry notch; IPR026937, Strawberry notch, helicase C domain	.
AX-168431019	synonymous_variant	G_10029044
AX-168431020	synonymous_variant	G_10029044
AX-168431021	splice_region_variant	G_10029044
AX-168431022	splice_region_variant	G_10029044
AX-168431023	synonymous_variant	G_10029044
AX-168431024	missense_variant	G_10029044
AX-168619436	synonymous_variant	G_10029044
AX-168431026	synonymous_variant	G_10029044
AX-168431027	splice_region_variant	G_10029044
AX-168431028	synonymous_variant	G_10029044
AX-168431029	synonymous_variant	G_10029044
AX-168431030	downstream_gene_variant	G_10029044
AX-168431031	intergenic_region
AX-168431032	intergenic_region
AX-168431033	intergenic_region
AX-168431034	downstream_gene_variant	G_10029045	GO:0005515, protein binding, (MF); GO:0007165, signal transduction, (BP)	IPR000157, Toll/interleukin-1 receptor homology (TIR) domain; IPR001660, Sterile alpha motif domain; IPR011510, Sterile alpha motif, type 2; IPR021129, Sterile alpha motif, type 1; IPR021917, Uncharacterised protein family, zinc metallopeptidase-like	hypothetical protein; K01417 [EC:3.4.24.-]
AX-168431035	missense_variant	G_10029045
AX-168431036	intron_variant	G_10029045
AX-168431037	intron_variant	G_10029045
AX-168619437	synonymous_variant	G_10029045
AX-168619438	synonymous_variant	G_10029045
AX-168431040	missense_variant	G_10029045
AX-168431041	synonymous_variant	G_10029045
AX-168431042	synonymous_variant	G_10029045
AX-168431043	intron_variant	G_10029045
AX-168431044	intron_variant	G_10029045
AX-168431045	intron_variant	G_10029045
AX-168431046	intron_variant	G_10029045
AX-168431047	intron_variant	G_10029045
AX-168431048	synonymous_variant	G_10029045
AX-168431049	intron_variant	G_10029045
AX-168619439	missense_variant	G_10029045
AX-168431051	intergenic_region
AX-168431052	upstream_gene_variant	G_10029046	GO:0005524, ATP binding, (MF); GO:0006810, transport, (BP); GO:0016021, integral (CC) of membrane, (CC); GO:0016887, ATPase activity, (MF); GO:0042626, ATPase activity, coupled to transmembrane movement of substances, (MF); GO:0055085, transmembrane transport, (BP)	IPR003439, ABC transporter-like; IPR011527, ABC transporter type 1, transmembrane domain; IPR017871, ABC transporter, conserved site	similar to multidrug resistance protein 1; K05665 ATP-binding cassette, subfamily C (CFTR/MRP), member 1
AX-168431053	upstream_gene_variant	G_10029046
AX-168431054	missense_variant	G_10029046
AX-168431055	synonymous_variant	G_10029046
AX-168431056	intron_variant	G_10029046
AX-168431057	intron_variant	G_10029046
AX-168431058	downstream_gene_variant	G_10029046
AX-168431059	missense_variant	G_10029047	GO:0005524, ATP binding, (MF); GO:0006810, transport, (BP); GO:0016021, integral (CC) of membrane, (CC); GO:0016887, ATPase activity, (MF); GO:0042626, ATPase activity, coupled to transmembrane movement of substances, (MF); GO:0055085, transmembrane transport, (BP)	IPR003439, ABC transporter-like; IPR011527, ABC transporter type 1, transmembrane domain; IPR017871, ABC transporter, conserved site	similar to multidrug resistance protein 1; K05665 ATP-binding cassette, subfamily C (CFTR/MRP), member 1
AX-168619440	missense_variant	G_10029047
AX-168431061	intron_variant	G_10029048	GO:0005524, ATP binding, (MF); GO:0006810, transport, (BP); GO:0016021, integral (CC) of membrane, (CC); GO:0016887, ATPase activity, (MF); GO:0042626, ATPase activity, coupled to transmembrane movement of substances, (MF); GO:0055085, transmembrane transport, (BP)	IPR003439, ABC transporter-like; IPR011527, ABC transporter type 1, transmembrane domain; IPR017871, ABC transporter, conserved site	similar to multidrug resistance protein 1; K05665 ATP-binding cassette, subfamily C (CFTR/MRP), member 1
AX-168431062	synonymous_variant	G_10029048
AX-168619441	intron_variant	G_10029048
AX-168431064	missense_variant	G_10029049	GO:0005524, ATP binding, (MF); GO:0006810, transport, (BP); GO:0016021, integral (CC) of membrane, (CC); GO:0016887, ATPase activity, (MF); GO:0042626, ATPase activity, coupled to transmembrane movement of substances, (MF); GO:0055085, transmembrane transport, (BP)	IPR003439, ABC transporter-like; IPR011527, ABC transporter type 1, transmembrane domain; IPR017871, ABC transporter, conserved site	similar to multidrug resistance protein 1; K05665 ATP-binding cassette, subfamily C (CFTR/MRP), member 1
AX-168431065	synonymous_variant	G_10029049
AX-168431066	missense_variant	G_10029049
AX-168431067	intron_variant	G_10029049
AX-168431068	synonymous_variant	G_10029049
AX-168431069	intron_variant	G_10029049
AX-168619442	synonymous_variant	G_10029049
AX-168431071	intron_variant	G_10029049
AX-168431072	synonymous_variant	G_10029050	GO:0003682, chromatin binding, (MF)	IPR001005, SANT/Myb domain; IPR017877, Myb-like domain; IPR017930, Myb domain	.
AX-168431073	missense_variant	G_10029050
AX-168431074	missense_variant	G_10029050
AX-168431075	intron_variant	G_10029050
AX-168431076	synonymous_variant	G_10029050
AX-168619443	synonymous_variant	G_10029050
AX-168431078	missense_variant	G_10029050
AX-168431079	synonymous_variant	G_10029050
AX-168431080	upstream_gene_variant	G_10029050
AX-168431081	intergenic_region
AX-168431082	upstream_gene_variant	G_10029051	GO:0009058, biosynthetic (BP), (BP); GO:0016788, hydrolase activity, acting on ester bonds, (MF)	IPR001031, Thioesterase; IPR014030, Beta-ketoacyl synthase, N-terminal; IPR014031, Beta-ketoacyl synthase, C-terminal; IPR018201, Beta-ketoacyl synthase, active site; IPR020841, Polyketide synthase, beta-ketoacyl synthase domain	FASN; fatty acid synthase (EC:2.3.1.85); K00665 fatty acid synthase, animal type [EC:2.3.1.85]
AX-168431083	missense_variant	G_10029051
AX-168431084	missense_variant	G_10029051
AX-168431085	synonymous_variant	G_10029051
AX-168431086	intron_variant	G_10029051
AX-168431087	splice_region_variant	G_10029051
AX-168431088	synonymous_variant	G_10029051
AX-168431089	synonymous_variant	G_10029051
AX-168431090	synonymous_variant	G_10029051
AX-168431091	missense_variant	G_10029051
AX-168431092	synonymous_variant	G_10029051
AX-168431093	synonymous_variant	G_10029051
AX-168431094	synonymous_variant	G_10029051
AX-168431095	missense_variant	G_10029051
AX-168431096	splice_region_variant	G_10029051
AX-168431097	downstream_gene_variant	G_10029052	GO:0005515, protein binding, (MF); GO:0035556, intracellular signal transduction, (BP)	IPR001496, SOCS protein, C-terminal; IPR001680, WD40 repeat; IPR017986, WD40-repeat-containing domain; IPR019775, WD40 repeat, conserved site; IPR020472, G-protein beta WD-40 repeat	WSB1; WD repeat and SOCS box-containing 1; K10341 WD repeat and SOCS box-containing protein 1
AX-168431098	synonymous_variant	G_10029052
AX-168431099	intron_variant	G_10029052
AX-168431100	intron_variant	G_10029052
AX-168431101	synonymous_variant	G_10029052
AX-168431102	missense_variant	G_10029052
AX-168431103	missense_variant	G_10029052
AX-168619444	intron_variant	G_10029052
AX-168619445	synonymous_variant	G_10029052
AX-168431106	intron_variant	G_10029052
AX-168431107	synonymous_variant	G_10029052
AX-168431108	upstream_gene_variant	G_10029053	.	IPR013170, mRNA splicing factor, Cwf21	hypothetical protein; K13172 serine/arginine repetitive matrix protein 2
AX-168619446	intron_variant	G_10029053
AX-168431110	synonymous_variant	G_10029053
AX-168431111	intron_variant	G_10029053
AX-168431112	upstream_gene_variant	G_10029054	.	IPR029360, Serine/arginine repetitive matrix protein, C-terminal	similar to splicing coactivator subunit SRm300; K13172 serine/arginine repetitive matrix protein 2
AX-168431113	upstream_gene_variant	G_10029054
AX-168431114	synonymous_variant	G_10029054
AX-168431115	synonymous_variant	G_10029054
AX-168431116	synonymous_variant	G_10029054
AX-168431117	intron_variant	G_10029054
AX-168431118	intron_variant	G_10029054
AX-168431119	synonymous_variant	G_10029054
AX-168431120	downstream_gene_variant	G_10029054
AX-168431121	downstream_gene_variant	G_10029054
AX-168431122	intron_variant	G_10029055	GO:0005215, transporter activity, (MF); GO:0006810, transport, (BP); GO:0008289, lipid binding, (MF)	IPR000463, Cytosolic fatty-acid binding	fabp7a, B-FABP, D168, fabp7, fb62f07, wu:fb62f07, wu:fq20b08; fatty acid binding protein 7, brain, a; K08756 fatty acid-binding protein 7, brain
AX-168431123	synonymous_variant	G_10029055
AX-168431124	synonymous_variant	G_10029055
AX-168431125	downstream_gene_variant	G_10029056	.	IPR019143, JNK/Rab-associated protein-1, N-terminal; IPR021563, Rab interacting lysosomal protein	rilp, MGC154468; Rab interacting lysosomal protein; K13883 Rab-interacting lysosomal protein
AX-168431126	synonymous_variant	G_10029056
AX-168431127	intron_variant	G_10029056
AX-168431128	missense_variant	G_10029056
AX-168431129	synonymous_variant	G_10029056
AX-168431130	intron_variant	G_10029056
AX-168431131	intron_variant	G_10029056
AX-168431132	synonymous_variant	G_10029056
AX-168431133	intron_variant	G_10029056
AX-168431134	synonymous_variant	G_10029056
AX-168431135	synonymous_variant	G_10029056
AX-168431136	synonymous_variant	G_10029057	GO:0006810, transport, (BP); GO:0016021, integral (CC) of membrane, (CC)	IPR009038, GOLD; IPR015720, TMP21-related	DDX55; DEAD (Asp-Glu-Ala-Asp) box polypeptide 55; K01529 [EC:3.6.1.-]
AX-168431137	synonymous_variant	G_10029057
AX-168431138	downstream_gene_variant	G_10029058	GO:0003723, RNA binding, (MF); GO:0006396, RNA (BP)ing, (BP); GO:0008173, RNA methyltransferase activity, (MF)	IPR001537, tRNA/rRNA methyltransferase, SpoU type	.
AX-168431139	missense_variant	G_10029058
AX-168431140	missense_variant	G_10029058
AX-168431141	intron_variant	G_10029058
AX-168431142	synonymous_variant	G_10029059	GO:0005216, ion channel activity, (MF); GO:0005249, voltage-gated potassium channel activity, (MF); GO:0006811, ion transport, (BP); GO:0006813, potassium ion transport, (BP); GO:0008076, voltage-gated potassium channel complex, (CC); GO:0016020, membrane, (CC); GO:0051260, protein homooligomerization, (BP); GO:0055085, transmembrane transport, (BP)	IPR003091, Potassium channel; IPR003131, Potassium channel tetramerisation-type BTB domain; IPR003968, Potassium channel, voltage dependent, Kv; IPR003971, Potassium channel, voltage dependent, Kv9; IPR005821, Ion transport domain; IPR028325, Voltage-gated potassium channel	hypothetical protein ; K05320 potassium voltage-gated channel Shaw-related subfamily C, invertebrate
AX-168431143	missense_variant	G_10029059
AX-168431144	missense_variant	G_10029059
AX-168431145	upstream_gene_variant	G_10029059
AX-168431146	missense_variant	G_10029060	.	.	.
AX-168431147	missense_variant	G_10029060
AX-168431148	missense_variant	G_10029060
AX-168431149	missense_variant	G_10029061	.	.	.
AX-168431150	synonymous_variant	G_10029061
AX-168619447	synonymous_variant	G_10029062	.	.	.
AX-168431152	synonymous_variant	G_10029062
AX-168431153	upstream_gene_variant	G_10029062
AX-168431154	splice_region_variant	G_10029063	.	IPR027197, Solute carrier family 43 member 3	SLC43A3; solute carrier family 43, member 3; K08230 MFS transporter, LAT3 family, solute carrier family 43, member 3
AX-168431155	synonymous_variant	G_10029063
AX-168431156	intron_variant	G_10029063
AX-168431157	intron_variant	G_10029063
AX-168619448	intron_variant	G_10029063
AX-168431159	intron_variant	G_10029063
AX-168431160	intron_variant	G_10029063
AX-168431161	intron_variant	G_10029063
AX-168431162	intron_variant	G_10029063
AX-168431163	synonymous_variant	G_10029063
AX-168431164	upstream_gene_variant	G_10029063
AX-168431165	upstream_gene_variant	G_10029063
AX-168431166	intergenic_region
AX-168431167	intergenic_region
AX-168431168	intergenic_region
AX-168431169	intergenic_region
AX-168431170	intergenic_region
AX-168431171	intergenic_region
AX-168431172	intergenic_region
AX-168431173	intergenic_region
AX-168431174	intergenic_region
AX-168431175	intergenic_region
AX-168431176	intron_variant	G_10029064	.	.	.
AX-168431177	intron_variant	G_10029064
AX-168431178	intron_variant	G_10029064
AX-168431179	intron_variant	G_10029064
AX-168431180	upstream_gene_variant	G_10029064
AX-168431181	upstream_gene_variant	G_10029064
AX-168431182	synonymous_variant	G_10029065	.	.	.
AX-168619449	synonymous_variant	G_10029065
AX-168431184	synonymous_variant	G_10029065
AX-168431185	synonymous_variant	G_10029065
AX-168431186	upstream_gene_variant	G_10029065
AX-168431187	missense_variant	G_10029066	GO:0005515, protein binding, (MF); GO:0008270, zinc ion binding, (MF)	IPR001841, Zinc finger, RING-type	RNF128; ring finger protein 128; K10629 E3 ubiquitin-protein ligase RNF128 [EC:6.3.2.19]
AX-168431188	synonymous_variant	G_10029066
AX-168431189	missense_variant	G_10029066
AX-168431190	synonymous_variant	G_10029066
AX-168431191	intron_variant	G_10029066
AX-168431192	intron_variant	G_10029066
AX-168619450	synonymous_variant	G_10029066
AX-168431194	missense_variant	G_10029066
AX-168431195	missense_variant	G_10029066
AX-168431196	synonymous_variant	G_10029066
AX-168431197	intron_variant	G_10029066
AX-168431198	intron_variant	G_10029066
AX-168431199	synonymous_variant	G_10029066
AX-168431200	synonymous_variant	G_10029066
AX-168431201	upstream_gene_variant	G_10029067	GO:0000090, mitotic anaphase, (BP); GO:0000940, condensed chromosome outer kinetochore, (CC); GO:0005876, spindle microtubule, (CC); GO:0007059, chromosome segregation, (BP); GO:0007067, mitotic nuclear division, (BP); GO:0008017, microtubule binding, (MF); GO:0031110, regulation of microtubule polymerization or depolymerization, (BP); GO:0051301, cell division, (BP)	IPR021504, Protein of unknown function DUF3161; IPR026762, Spindle and kinetochore-associated protein 2	hypothetical protein; K13121 protein FRA10AC1
AX-168431202	synonymous_variant	G_10029067
AX-168431203	missense_variant	G_10029067
AX-168431204	synonymous_variant	G_10029067
AX-168619451	missense_variant	G_10029068	GO:0005515, protein binding, (MF)	IPR001810, F-box domain	FBXO39; F-box protein 39; K10314 F-box protein 39
AX-168619452	synonymous_variant	G_10029068
AX-168431207	synonymous_variant	G_10029068
AX-168431208	upstream_gene_variant	G_10029069	GO:0005515, protein binding, (MF)	IPR001810, F-box domain	f-box only protein 39-like; K10314 F-box protein 39
AX-168431209	missense_variant	G_10029069
AX-168431210	synonymous_variant	G_10029069
AX-168431211	missense_variant	G_10029070	.	IPR021013, ATPase, vacuolar ER assembly factor, Vma12	.
AX-168431212	missense_variant	G_10029070
AX-168431213	synonymous_variant	G_10029071	GO:0003723, RNA binding, (MF); GO:0006396, RNA (BP)ing, (BP)	IPR000061, SWAP/Surp; IPR019147, Suppressor of white apricot N-terminal domain	splicing factor 3a, subunit 1, 120kDa; K12825 splicing factor 3A subunit 1
AX-168619453	synonymous_variant	G_10029071
AX-168619454	missense_variant	G_10029071
AX-168431216	synonymous_variant	G_10029071
AX-168619455	missense_variant	G_10029071
AX-168619456	synonymous_variant	G_10029071
AX-168431219	synonymous_variant	G_10029071
AX-168431220	synonymous_variant	G_10029072	GO:0000077, DNA damage checkpoint, (BP); GO:0000723, telomere maintenance, (BP); GO:0004674, protein serine/threonine kinase activity, (MF); GO:0005515, protein binding, (MF); GO:0006281, DNA repair, (BP); GO:0006974, cellular response to DNA damage stimulus, (BP); GO:0010212, response to ionizing radiation, (BP); GO:0016572, histone phosphorylation, (BP); GO:0016773, phosphotransferase activity, alcohol group as acceptor, (MF); GO:0090399, replicative senescence, (BP)	IPR000403, Phosphatidylinositol 3-/4-kinase, catalytic domain; IPR003152, PIK-related kinase, FATC; IPR015519, ATM; IPR018936, Phosphatidylinositol 3/4-kinase, conserved site	Atm, AI256621, C030026E19Rik; ataxia telangiectasia mutated homolog (human) (EC:2.7.11.1); K04728 ataxia telangectasia mutated family protein [EC:2.7.11.1]
AX-168431221	synonymous_variant	G_10029072
AX-168431222	synonymous_variant	G_10029072
AX-168431223	splice_region_variant	G_10029072
AX-168619457	synonymous_variant	G_10029072
AX-168431225	intergenic_region
AX-168619458	synonymous_variant	G_10028878	GO:0005515, protein binding, (MF)	IPR013026, Tetratricopeptide repeat-containing domain; IPR019734, Tetratricopeptide repeat	similar to HST1 protein; K11121 NAD-dependent histone deacetylase SIR2 [EC:3.5.1.-]
AX-168431227	upstream_gene_variant	G_10028879	.	IPR006797, PRELI/MSF1	.
AX-168431228	synonymous_variant	G_10028879
AX-168431229	upstream_gene_variant	G_10028878
AX-168431230	missense_variant	G_10028880	GO:0000413, protein peptidyl-prolyl isomerization, (BP); GO:0003755, peptidyl-prolyl cis-trans isomerase activity, (MF); GO:0005515, protein binding, (MF); GO:0006457, protein folding, (BP)	IPR001680, WD40 repeat; IPR002130, Cyclophilin-type peptidyl-prolyl cis-trans isomerase domain; IPR017986, WD40-repeat-containing domain; IPR024936, Cyclophilin-type peptidyl-prolyl cis-trans isomerase	ppwd1, zgc:165355; peptidylprolyl isomerase domain and WD repeat containing 1 (EC:5.2.1.8); K12736 peptidylprolyl isomerase domain and WD repeat-containing protein 1 [EC:5.2.1.8]
AX-168431231	splice_region_variant	G_10028880
AX-168431232	synonymous_variant	G_10028880
AX-168431233	missense_variant	G_10028880
AX-168431234	synonymous_variant	G_10028880
AX-168431235	synonymous_variant	G_10028880
AX-168431236	splice_region_variant	G_10028880
AX-168431237	downstream_gene_variant	G_10028880
AX-168431238	downstream_gene_variant	G_10028880
AX-168431239	intron_variant	G_10028881	.	.	.
AX-168431240	intron_variant	G_10028881
AX-168619459	intron_variant	G_10028881
AX-168431242	intron_variant	G_10028881
AX-168431243	intron_variant	G_10028882	.	.	hypothetical protein LOC100219315; K08789 microtubule-associated serine/threonine kinase [EC:2.7.11.1]
AX-168431244	intron_variant	G_10028882
AX-168431245	intron_variant	G_10028882
AX-168431246	intron_variant	G_10028883	GO:0000287, magnesium ion binding, (MF); GO:0004672, protein kinase activity, (MF); GO:0004674, protein serine/threonine kinase activity, (MF); GO:0005515, protein binding, (MF); GO:0005524, ATP binding, (MF); GO:0006468, protein phosphorylation, (BP)	IPR000719, Protein kinase domain; IPR000961, AGC-kinase, C-terminal; IPR001478, PDZ domain; IPR002290, Serine/threonine/dual specificity protein kinase, catalytic  domain; IPR008271, Serine/threonine-protein kinase, active site; IPR015022, Microtubule-associated serine/threonine-protein kinase, domain	MAST2; microtubule associated serine/threonine kinase 2; K08789 microtubule-associated serine/threonine kinase [EC:2.7.11.1]
AX-168431247	synonymous_variant	G_10028883
AX-168619460	intron_variant	G_10028883
AX-168431249	synonymous_variant	G_10028883
AX-168431250	synonymous_variant	G_10028883
AX-168619461	synonymous_variant	G_10028883
AX-168431252	synonymous_variant	G_10028883
AX-168431253	synonymous_variant	G_10028883
AX-168619462	synonymous_variant	G_10028883
AX-168431255	missense_variant	G_10028883
AX-168431256	synonymous_variant	G_10028883
AX-168431257	downstream_gene_variant	G_10028883
AX-168431258	synonymous_variant	G_10028884	GO:0005509, calcium ion binding, (MF); GO:0005886, plasma membrane, (CC); GO:0007155, cell adhesion, (BP); GO:0007156, homophilic cell adhesion via plasma membrane adhesion molecules, (BP); GO:0016020, membrane, (CC); GO:0030246, carbohydrate binding, (MF)	IPR000922, D-galactoside/L-rhamnose binding SUEL lectin domain; IPR002126, Cadherin; IPR020894, Cadherin conserved site	celsr2; cadherin, EGF LAG seven-pass G-type receptor 2 (flamingo homolog, Drosophila); K04601 cadherin EGF LAG seven-pass G-type receptor 2 (flamingo)
AX-168431259	missense_variant	G_10028884
AX-168431260	intron_variant	G_10028884
AX-168619463	intron_variant	G_10028884
AX-168431262	missense_variant	G_10028884
AX-168431263	missense_variant	G_10028884
AX-168431264	intron_variant	G_10028884
AX-168431265	intron_variant	G_10028884
AX-168431266	intron_variant	G_10028884
AX-168431267	missense_variant	G_10028884
AX-168431268	upstream_gene_variant	G_10028884
AX-168431269	upstream_gene_variant	G_10028884
AX-168431270	intergenic_region
AX-168431271	intergenic_region
AX-168431272	intergenic_region
AX-168431273	intergenic_region
AX-168431274	intergenic_region
AX-168431275	intergenic_region
AX-168431276	intergenic_region
AX-168431277	intergenic_region
AX-168431278	missense_variant	G_10028885	GO:0005509, calcium ion binding, (MF); GO:0007156, homophilic cell adhesion via plasma membrane adhesion molecules, (BP); GO:0016020, membrane, (CC)	IPR002126, Cadherin	celsr2; cadherin, EGF LAG seven-pass G-type receptor 2 (flamingo homolog, Drosophila); K04601 cadherin EGF LAG seven-pass G-type receptor 2 (flamingo)
AX-168431279	intron_variant	G_10028885
AX-168431280	synonymous_variant	G_10028886	GO:0005509, calcium ion binding, (MF); GO:0005886, plasma membrane, (CC); GO:0007155, cell adhesion, (BP); GO:0007156, homophilic cell adhesion via plasma membrane adhesion molecules, (BP); GO:0016020, membrane, (CC)	IPR002126, Cadherin; IPR020894, Cadherin conserved site	CDH23; cadherin-like 23; K06813 cadherin 23
AX-168431281	missense_variant	G_10028886
AX-168431282	missense_variant	G_10028886
AX-168431283	synonymous_variant	G_10028886
AX-168431284	missense_variant	G_10028886
AX-168619464	splice_region_variant	G_10028886
AX-168431286	missense_variant	G_10028886
AX-168619465	stop_gained	G_10028887	GO:0016888, endodeoxyribonuclease activity, producing 5'-phosphomonoesters, (MF)	IPR001130, TatD family; IPR018228, Deoxyribonuclease, TatD-related, conserved site	hypothetical protein; K03424 TatD DNase family protein [EC:3.1.21.-]
AX-168431288	missense_variant	G_10028887
AX-168431289	upstream_gene_variant	G_10028887
AX-168431290	upstream_gene_variant	G_10028888	GO:0005509, calcium ion binding, (MF); GO:0005886, plasma membrane, (CC); GO:0007155, cell adhesion, (BP); GO:0007156, homophilic cell adhesion via plasma membrane adhesion molecules, (BP); GO:0016020, membrane, (CC)	IPR002126, Cadherin; IPR020894, Cadherin conserved site	CDH23; cadherin-like 23; K06813 cadherin 23
AX-168431291	upstream_gene_variant	G_10028888
AX-168431292	intron_variant	G_10028888
AX-168431293	intron_variant	G_10028888
AX-168431294	missense_variant	G_10028888
AX-168431295	missense_variant	G_10028888
AX-168431296	intron_variant	G_10028888
AX-168431297	synonymous_variant	G_10028888
AX-168431298	synonymous_variant	G_10028888
AX-168431299	synonymous_variant	G_10028888
AX-168431300	missense_variant	G_10028888
AX-168431301	missense_variant	G_10028888
AX-168431302	intron_variant	G_10028888
AX-168431303	intron_variant	G_10028888
AX-168431304	missense_variant	G_10028888
AX-168431305	synonymous_variant	G_10028888
AX-168431306	intron_variant	G_10028888
AX-168431307	missense_variant	G_10028888
AX-168431308	synonymous_variant	G_10028888
AX-168431309	intron_variant	G_10028888
AX-168431310	intron_variant	G_10028888
AX-168431311	missense_variant	G_10028889	GO:0005509, calcium ion binding, (MF); GO:0005886, plasma membrane, (CC); GO:0007155, cell adhesion, (BP); GO:0007156, homophilic cell adhesion via plasma membrane adhesion molecules, (BP); GO:0016020, membrane, (CC)	IPR002126, Cadherin; IPR020894, Cadherin conserved site	GF13772 gene product from transcript GF13772-RA; K04600 cadherin EGF LAG seven-pass G-type receptor 1 (flamingo)
AX-168431312	missense_variant	G_10028889
AX-168431313	missense_variant	G_10028889
AX-168431314	intron_variant	G_10028889
AX-168431315	missense_variant	G_10028889
AX-168431316	intron_variant	G_10028889
AX-168431317	intron_variant	G_10028889
AX-168431318	intron_variant	G_10028889
AX-168431319	intron_variant	G_10028889
AX-168431320	downstream_gene_variant	G_10028890	.	.	.
AX-168431321	downstream_gene_variant	G_10028890
AX-168431322	missense_variant	G_10028890
AX-168431323	intron_variant	G_10028890
AX-168431324	intron_variant	G_10028890
AX-168431325	intron_variant	G_10028890
AX-168431326	intron_variant	G_10028890
AX-168431327	intron_variant	G_10028890
AX-168431328	intron_variant	G_10028890
AX-168431329	intergenic_region
AX-168431330	intergenic_region
AX-168431331	intergenic_region
AX-168431332	intergenic_region
AX-168431333	synonymous_variant	G_10028891	.	.	.
AX-168431334	missense_variant	G_10028891
AX-168431335	intron_variant	G_10028891
AX-168431336	intron_variant	G_10028891
AX-168431337	intron_variant	G_10028891
AX-168431338	intron_variant	G_10028891
AX-168431339	upstream_gene_variant	G_10028891
AX-168431340	upstream_gene_variant	G_10028891
AX-168431341	intergenic_region
AX-168431342	intergenic_region
AX-168431343	intergenic_region
AX-168431344	intron_variant	G_10028892	.	IPR001304, C-type lectin; IPR018378, C-type lectin, conserved site	similar to mannose receptor, C type 1-like 1; K06560 mannose receptor, C type
AX-168431345	downstream_gene_variant	G_10028893	.	IPR001304, C-type lectin; IPR018378, C-type lectin, conserved site	similar to mannose receptor, C type 1-like 1; K06560 mannose receptor, C type
AX-168431346	synonymous_variant	G_10028893
AX-168431347	missense_variant	G_10028893
AX-168431348	missense_variant	G_10028894	GO:0005515, protein binding, (MF)	IPR000210, BTB/POZ-like; IPR006652, Kelch repeat type 1; IPR011705, BTB/Kelch-associated; IPR013069, BTB/POZ	kelch-like protein 35; K10461 kelch-like protein 24/35
AX-168431349	missense_variant	G_10028894
AX-168431350	missense_variant	G_10028894
AX-168431351	intergenic_region
AX-168431352	downstream_gene_variant	G_10028895	.	.	.
AX-168431353	downstream_gene_variant	G_10028895
AX-168431354	missense_variant	G_10028895
AX-168431355	missense_variant	G_10028895
AX-168431356	synonymous_variant	G_10028895
AX-168619466	synonymous_variant	G_10028896	GO:0005515, protein binding, (MF)	IPR002110, Ankyrin repeat; IPR020683, Ankyrin repeat-containing domain	similar to proteasome (prosome, macropain) 26S subunit, non-ATPase, 10; K06694 26S proteasome non-ATPase regulatory subunit 10
AX-168431358	missense_variant	G_10028896
AX-168431359	downstream_gene_variant	G_10028897	GO:0005875, microtubule associated complex, (CC); GO:0007017, microtubule-based (BP), (BP)	IPR001372, Dynein light chain, type 1/2	similar to outer arm dynein light chain 4; K10412 dynein light chain 4, axonemal
AX-168431360	downstream_gene_variant	G_10028897
AX-168431361	downstream_gene_variant	G_10028897
AX-168431362	upstream_gene_variant	G_10028897
AX-168431363	intergenic_region
AX-168431364	intergenic_region
AX-168431365	upstream_gene_variant	G_10028898	.	IPR000436, Sushi/SCR/CCP domain; IPR001304, C-type lectin	CFH, HF1, MGC129039; complement factor H; K04004 complement factor H
AX-168619467	missense_variant	G_10028898
AX-168431367	missense_variant	G_10028898
AX-168431368	intron_variant	G_10028898
AX-168431369	missense_variant	G_10028899	GO:0004888, transmembrane signaling receptor activity, (MF); GO:0004930, G-protein coupled receptor activity, (MF); GO:0007166, cell surface receptor signaling pathway, (BP); GO:0007186, G-protein coupled receptor signaling pathway, (BP); GO:0016020, membrane, (CC); GO:0016021, integral (CC) of membrane, (CC)	IPR000832, GPCR, family 2, secretin-like; IPR017981, GPCR, family 2-like	hypothetical protein; K04601 cadherin EGF LAG seven-pass G-type receptor 2 (flamingo)
AX-168431370	missense_variant	G_10028899
AX-168431371	upstream_gene_variant	G_10028899
AX-168431372	upstream_gene_variant	G_10028899
AX-168619468	intergenic_region
AX-168431374	intergenic_region
AX-168431375	intergenic_region
AX-168431376	intergenic_region
AX-168431377	intergenic_region
AX-168431378	intergenic_region
AX-168431379	intergenic_region
AX-168431380	intergenic_region
AX-168431381	intergenic_region
AX-168431382	intergenic_region
AX-168431383	intergenic_region
AX-168431384	intergenic_region
AX-168431385	downstream_gene_variant	G_10028900	GO:0004888, transmembrane signaling receptor activity, (MF); GO:0004930, G-protein coupled receptor activity, (MF); GO:0007166, cell surface receptor signaling pathway, (BP); GO:0007186, G-protein coupled receptor signaling pathway, (BP); GO:0016020, membrane, (CC); GO:0016021, integral (CC) of membrane, (CC)	IPR000832, GPCR, family 2, secretin-like; IPR017981, GPCR, family 2-like	hypothetical protein; K04601 cadherin EGF LAG seven-pass G-type receptor 2 (flamingo)
AX-168431386	synonymous_variant	G_10028900
AX-168431387	intron_variant	G_10028900
AX-168431388	intron_variant	G_10028900
AX-168431389	intron_variant	G_10028900
AX-168431390	intron_variant	G_10028900
AX-168619469	intron_variant	G_10028900
AX-168431392	intron_variant	G_10028900
AX-168431393	upstream_gene_variant	G_10028900
AX-168431394	intergenic_region
AX-168431395	missense_variant	G_10028901	.	.	.
AX-168431396	missense_variant	G_10028901
AX-168431397	intron_variant	G_10028901
AX-168431398	missense_variant	G_10028901
AX-168431399	synonymous_variant	G_10028901
AX-168431400	upstream_gene_variant	G_10028901
AX-168431401	missense_variant	G_10028902	.	.	.
AX-168431402	missense_variant	G_10028902
AX-168431403	downstream_gene_variant	G_10028902
AX-168431404	synonymous_variant	G_10028903	GO:0005515, protein binding, (MF); GO:0006629, lipid metabolic (BP), (BP)	IPR002110, Ankyrin repeat; IPR002641, Patatin/Phospholipase A2-related; IPR020683, Ankyrin repeat-containing domain	NV11923; similar to RE23733p; K01047 phospholipase A2 [EC:3.1.1.4]
AX-168431405	synonymous_variant	G_10028903
AX-168431406	synonymous_variant	G_10028903
AX-168431407	missense_variant	G_10028903
AX-168431408	synonymous_variant	G_10028903
AX-168431409	synonymous_variant	G_10028903
AX-168431410	synonymous_variant	G_10028903
AX-168431411	upstream_gene_variant	G_10028903
AX-168431412	synonymous_variant	G_10028904	GO:0005515, protein binding, (MF)	IPR002110, Ankyrin repeat; IPR020683, Ankyrin repeat-containing domain	phospholipase A2, group VI (cytosolic, calcium-independent); K01047 phospholipase A2 [EC:3.1.1.4]
AX-168431413	synonymous_variant	G_10028904
AX-168431414	synonymous_variant	G_10028904
AX-168431415	synonymous_variant	G_10028904
AX-168431416	intergenic_region
AX-168431418	intergenic_region
AX-168431419	intergenic_region
AX-168431420	intergenic_region
AX-168431421	intergenic_region
AX-168431422	intergenic_region
AX-168431423	intergenic_region
AX-168431424	intergenic_region
AX-168431425	intergenic_region
AX-168431426	downstream_gene_variant	G_10028905	GO:0006486, protein glycosylation, (BP); GO:0008378, galactosyltransferase activity, (MF); GO:0016020, membrane, (CC)	IPR002659, Glycosyl transferase, family 31	hypothetical protein; K02365 separase [EC:3.4.22.49]
AX-168431427	synonymous_variant	G_10028905
AX-168431428	upstream_gene_variant	G_10028905
AX-168431429	upstream_gene_variant	G_10028905
AX-168431430	downstream_gene_variant	G_10028906	GO:0006486, protein glycosylation, (BP); GO:0008378, galactosyltransferase activity, (MF); GO:0016020, membrane, (CC)	IPR002659, Glycosyl transferase, family 31	hypothetical protein; K02365 separase [EC:3.4.22.49]
AX-168431431	downstream_gene_variant	G_10028906
AX-168431432	synonymous_variant	G_10028906
AX-168431433	missense_variant	G_10028906
AX-168431434	upstream_gene_variant	G_10028906
AX-168619470	upstream_gene_variant	G_10028906
AX-168431436	intergenic_region
AX-168431437	intergenic_region
AX-168431438	intergenic_region
AX-168619471	intergenic_region
AX-168431440	intergenic_region
AX-168431441	intergenic_region
AX-168431442	intergenic_region
AX-168619472	intergenic_region
AX-168431444	intergenic_region
AX-168431445	synonymous_variant	G_10028907	.	IPR030482, p53 and DNA damage-regulated protein 1	.
AX-168431446	intron_variant	G_10028907
AX-168431447	downstream_gene_variant	G_10028907
AX-168431448	downstream_gene_variant	G_10028907
AX-168431449	intergenic_region
AX-168431450	intergenic_region
AX-168431451	intergenic_region
AX-168431452	intergenic_region
AX-168431453	intergenic_region
AX-168431454	intergenic_region
AX-168431455	intergenic_region
AX-168619473	intergenic_region
AX-168619474	intergenic_region
AX-168431458	intergenic_region
AX-168431459	intergenic_region
AX-168431460	intergenic_region
AX-168431461	intergenic_region
AX-168431462	intergenic_region
AX-168431463	intergenic_region
AX-168431464	intergenic_region
AX-168431465	intergenic_region
AX-168431466	intergenic_region
AX-168431467	intergenic_region
AX-168431468	intergenic_region
AX-168619475	intergenic_region
AX-168431470	intergenic_region
AX-168431471	intergenic_region
AX-168431472	intergenic_region
AX-168431473	intergenic_region
AX-168431474	intergenic_region
AX-168431475	intergenic_region
AX-168431476	intergenic_region
AX-168431477	intergenic_region
AX-168619476	intergenic_region
AX-168431479	intergenic_region
AX-168431480	intergenic_region
AX-168431481	intergenic_region
AX-168619477	intergenic_region
AX-168431483	intergenic_region
AX-168431484	downstream_gene_variant	G_10028908	.	.	.
AX-168431485	downstream_gene_variant	G_10028908
AX-168431486	intergenic_region
AX-168431487	upstream_gene_variant	G_10028909	GO:0003682, chromatin binding, (MF); GO:0008270, zinc ion binding, (MF)	IPR000433, Zinc finger, ZZ-type; IPR001005, SANT/Myb domain; IPR017930, Myb domain	.
AX-168431488	synonymous_variant	G_10028909
AX-168431489	synonymous_variant	G_10028909
AX-168431490	synonymous_variant	G_10028909
AX-168431491	downstream_gene_variant	G_10028910	.	.	.
AX-168431492	missense_variant	G_10028910
AX-168619478	missense_variant	G_10028910
AX-168619479	missense_variant	G_10028910
AX-168431495	missense_variant	G_10028910
AX-168431496	upstream_gene_variant	G_10028911	.	IPR010418, ECSIT; IPR018865, Serine-threonine protein kinase 19; IPR029342, ECSIT, C-terminal domain	similar to STK19 protein; K08880 serine/threonine kinase 19 [EC:2.7.11.1]
AX-168431497	missense_variant	G_10028911
AX-168431498	missense_variant	G_10028911
AX-168431499	synonymous_variant	G_10028911
AX-168619480	synonymous_variant	G_10028911
AX-168431501	intron_variant	G_10028911
AX-168431502	intron_variant	G_10028911
AX-168431503	intron_variant	G_10028911
AX-168431504	synonymous_variant	G_10028911
AX-168619481	synonymous_variant	G_10028911
AX-168431506	missense_variant	G_10028911
AX-168431507	synonymous_variant	G_10028911
AX-168431508	downstream_gene_variant	G_10028911
AX-168431509	intergenic_region
AX-168431510	intergenic_region
AX-168431511	intergenic_region
AX-168619482	intergenic_region
AX-168619483	intron_variant	G_10028912	GO:0004930, G-protein coupled receptor activity, (MF); GO:0007186, G-protein coupled receptor signaling pathway, (BP); GO:0016021, integral (CC) of membrane, (CC)	IPR000276, G protein-coupled receptor, rhodopsin-like; IPR017452, GPCR, rhodopsin-like, 7TM	hypothetical protein; K04285 melatonin receptor 1A
AX-168431514	synonymous_variant	G_10028912
AX-168431515	missense_variant	G_10028912
AX-168431516	downstream_gene_variant	G_10028912
AX-168431517	intergenic_region
AX-168431518	intergenic_region
AX-168431519	intergenic_region
AX-168431520	intergenic_region
AX-168431521	intergenic_region
AX-168431522	intergenic_region
AX-168431523	upstream_gene_variant	G_10028913	GO:0004930, G-protein coupled receptor activity, (MF); GO:0007186, G-protein coupled receptor signaling pathway, (BP); GO:0016021, integral (CC) of membrane, (CC)	IPR000276, G protein-coupled receptor, rhodopsin-like; IPR017452, GPCR, rhodopsin-like, 7TM	hypothetical protein; K04285 melatonin receptor 1A
AX-168431524	upstream_gene_variant	G_10028913
AX-168619484	synonymous_variant	G_10028913
AX-168431526	downstream_gene_variant	G_10028913
AX-168431527	downstream_gene_variant	G_10028913
AX-168431528	intergenic_region
AX-168431529	intergenic_region
AX-168431530	upstream_gene_variant	G_10028914	GO:0004930, G-protein coupled receptor activity, (MF); GO:0007186, G-protein coupled receptor signaling pathway, (BP); GO:0016021, integral (CC) of membrane, (CC)	IPR000276, G protein-coupled receptor, rhodopsin-like	.
AX-168619485	missense_variant	G_10028914
AX-168431532	synonymous_variant	G_10028914
AX-168431533	downstream_gene_variant	G_10028914
AX-168431534	intergenic_region
AX-168619486	intergenic_region
AX-168431536	intergenic_region
AX-168431537	intergenic_region
AX-168431538	intergenic_region
AX-168619487	intergenic_region
AX-168431540	intergenic_region
AX-168431541	upstream_gene_variant	G_10028915	GO:0005215, transporter activity, (MF); GO:0006810, transport, (BP); GO:0016020, membrane, (CC); GO:0055085, transmembrane transport, (BP)	IPR001734, Sodium/solute symporter	hypothetical protein; K14388 solute carrier family 5 (sodium-coupled monocarboxylate transporter), member 8/12
AX-168431542	synonymous_variant	G_10028915
AX-168431543	synonymous_variant	G_10028915
AX-168431544	intron_variant	G_10028915
AX-168431545	intron_variant	G_10028915
AX-168431546	synonymous_variant	G_10028915
AX-168431547	intron_variant	G_10028915
AX-168431548	intron_variant	G_10028915
AX-168431549	intron_variant	G_10028915
AX-168431550	synonymous_variant	G_10028915
AX-168431551	synonymous_variant	G_10028915
AX-168431552	intron_variant	G_10028915
AX-168431553	downstream_gene_variant	G_10028915
AX-168431554	intergenic_region
AX-168431555	intergenic_region
AX-168431556	intergenic_region
AX-168431557	intergenic_region
AX-168431558	intergenic_region
AX-168431559	intergenic_region
AX-168431560	missense_variant	G_10028916	.	.	.
AX-168619488	missense_variant	G_10028916
AX-168431562	intron_variant	G_10028917	.	IPR000608, Ubiquitin-conjugating enzyme E2; IPR023313, Ubiquitin-conjugating enzyme, active site	let-70; LEThal family member (let-70); K06689 ubiquitin-conjugating enzyme E2 D/E [EC:6.3.2.19]
AX-168431563	intron_variant	G_10028917
AX-168431564	synonymous_variant	G_10028917
AX-168431565	downstream_gene_variant	G_10028917
AX-168431566	downstream_gene_variant	G_10028917
AX-168431567	intergenic_region
AX-168431568	intergenic_region
AX-168431569	intergenic_region
AX-168431570	intergenic_region
AX-168431571	intergenic_region
AX-168431572	intergenic_region
AX-168431573	upstream_gene_variant	G_10028918	GO:0005515, protein binding, (MF)	IPR002350, Kazal domain; IPR003598, Immunoglobulin subtype 2; IPR003599, Immunoglobulin subtype; IPR003609, Apple-like; IPR007110, Immunoglobulin-like domain; IPR013098, Immunoglobulin I-set	otk; off-track (EC:2.7.10.- 2.7.10.1); K05127 PTK7 protein tyrosine kinase 7 [EC:2.7.10.1]
AX-168431574	upstream_gene_variant	G_10028918
AX-168431575	missense_variant	G_10028918
AX-168431576	stop_gained	G_10028918
AX-168619489	splice_donor_variant	G_10028918
AX-168431578	intron_variant	G_10028918
AX-168431579	synonymous_variant	G_10028918
AX-168619490	intron_variant	G_10028918
AX-168431581	synonymous_variant	G_10028918
AX-168431582	intron_variant	G_10028918
AX-168431583	synonymous_variant	G_10028918
AX-168431584	synonymous_variant	G_10028918
AX-168431585	synonymous_variant	G_10028918
AX-168431586	missense_variant	G_10028918
AX-168431587	synonymous_variant	G_10028918
AX-168431588	missense_variant	G_10028918
AX-168431589	missense_variant	G_10028918
AX-168431590	synonymous_variant	G_10028918
AX-168431591	downstream_gene_variant	G_10028918
AX-168431592	intergenic_region
AX-168431593	intergenic_region
AX-168619491	intergenic_region
AX-168431595	intergenic_region
AX-168431596	intergenic_region
AX-168431597	intergenic_region
AX-168619492	intergenic_region
AX-168431599	intergenic_region
AX-168431600	intergenic_region
AX-168431601	intergenic_region
AX-168431602	intergenic_region
AX-168431603	intergenic_region
AX-168619493	intergenic_region
AX-168431605	intergenic_region
AX-168431606	intergenic_region
AX-168431607	intergenic_region
AX-168431608	synonymous_variant	G_10028919	.	IPR019316, G8 domain	.
AX-168431609	synonymous_variant	G_10028919
AX-168431610	synonymous_variant	G_10028919
AX-168431611	synonymous_variant	G_10028919
AX-168431612	intron_variant	G_10028919
AX-168431613	intron_variant	G_10028919
AX-168431614	intron_variant	G_10028919
AX-168431615	synonymous_variant	G_10028919
AX-168431616	downstream_gene_variant	G_10028920	GO:0000786, nucleosome, (CC); GO:0003677, DNA binding, (MF); GO:0005634, nucleus, (CC)	IPR002119, Histone H2A; IPR007125, Histone core	similar to His2A:CG31618 CG31618-PA; K11251 histone H2A
AX-168431617	synonymous_variant	G_10028921	GO:0000786, nucleosome, (CC); GO:0003677, DNA binding, (MF)	IPR000558, Histone H2B; IPR007125, Histone core	histone H2B ; K11252 histone H2B
AX-168431618	synonymous_variant	G_10028921
AX-168431619	upstream_gene_variant	G_10028922	.	IPR019316, G8 domain	.
AX-168431620	synonymous_variant	G_10028922
AX-168431621	synonymous_variant	G_10028922
AX-168431622	intron_variant	G_10028922
AX-168431623	missense_variant	G_10028922
AX-168431624	synonymous_variant	G_10028922
AX-168431625	synonymous_variant	G_10028922
AX-168431626	synonymous_variant	G_10028922
AX-168431627	synonymous_variant	G_10028922
AX-168619494	intron_variant	G_10028922
AX-168431629	synonymous_variant	G_10028922
AX-168431630	intron_variant	G_10028922
AX-168431631	downstream_gene_variant	G_10028923	.	IPR001304, C-type lectin	.
AX-168431632	intron_variant	G_10028923
AX-168431633	intron_variant	G_10028923
AX-168431634	intron_variant	G_10028923
AX-168431635	intron_variant	G_10028923
AX-168431636	intron_variant	G_10028923
AX-168431637	intron_variant	G_10028923
AX-168431638	intron_variant	G_10028923
AX-168431639	missense_variant	G_10028923
AX-168431640	downstream_gene_variant	G_10028924	.	IPR001304, C-type lectin	.
AX-168619495	downstream_gene_variant	G_10028924
AX-168431642	missense_variant	G_10028924
AX-168431643	missense_variant	G_10028924
AX-168431644	missense_variant	G_10028925	.	IPR001173, Glycosyltransferase 2-like	hypothetical protein; K00710 polypeptide N-acetylgalactosaminyltransferase [EC:2.4.1.41]
AX-168431645	missense_variant	G_10028925
AX-168431646	missense_variant	G_10028925
AX-168431647	splice_region_variant	G_10028925
AX-168619496	synonymous_variant	G_10028925
AX-168431649	intron_variant	G_10028925
AX-168431650	missense_variant	G_10028925
AX-168431651	intron_variant	G_10028925
AX-168431652	intergenic_region
AX-168431653	downstream_gene_variant	G_10028926	GO:0004672, protein kinase activity, (MF); GO:0005524, ATP binding, (MF); GO:0006468, protein phosphorylation, (BP)	IPR000719, Protein kinase domain	GJ10334 gene product from transcript GJ10334-RA; K08811 testis-specific serine kinase [EC:2.7.11.1]
AX-168431654	downstream_gene_variant	G_10028926
AX-168431655	missense_variant	G_10028926
AX-168431656	missense_variant	G_10028926
AX-168431657	upstream_gene_variant	G_10028926
AX-168431658	upstream_gene_variant	G_10028926
AX-168431659	intergenic_region
AX-168431660	intergenic_region
AX-168431661	intergenic_region
AX-168431662	intron_variant	G_10028928	.	.	.
AX-168431663	missense_variant	G_10028928
AX-168431664	intergenic_region
AX-168619497	intergenic_region
AX-168431666	intergenic_region
AX-168431667	intergenic_region
AX-168431668	downstream_gene_variant	G_10028929	.	IPR025714, Methyltransferase domain	.
AX-168431669	missense_variant	G_10028929
AX-168431670	missense_variant	G_10028929
AX-168431671	synonymous_variant	G_10028929
AX-168431672	upstream_gene_variant	G_10028929
AX-168431673	upstream_gene_variant	G_10028929
AX-168431674	intergenic_region
AX-168431675	downstream_gene_variant	G_10028930	.	IPR025714, Methyltransferase domain	.
AX-168431676	synonymous_variant	G_10028930
AX-168431677	synonymous_variant	G_10028930
AX-168431678	missense_variant	G_10028930
AX-168431679	upstream_gene_variant	G_10028930
AX-168431680	intergenic_region
AX-168431681	intergenic_region
AX-168431682	intergenic_region
AX-168431683	intergenic_region
AX-168431684	intergenic_region
AX-168431685	intergenic_region
AX-168431686	intergenic_region
AX-168431687	intergenic_region
AX-168431688	intergenic_region
AX-168431689	intron_variant	G_10028931	GO:0005515, protein binding, (MF)	IPR001611, Leucine-rich repeat; IPR003591, Leucine-rich repeat, typical subtype	Cpn2, 1300018K11Rik; carboxypeptidase N, polypeptide 2 (EC:3.4.17.3); K13023 carboxypeptidase N regulatory subunit
AX-168431690	synonymous_variant	G_10028931
AX-168431691	upstream_gene_variant	G_10028932	GO:0008270, zinc ion binding, (MF)	IPR001781, Zinc finger, LIM-type; IPR010442, PET domain	PRICKLE2; prickle homolog 2 (Drosophila); K04511 prickle
AX-168431692	synonymous_variant	G_10028932
AX-168431693	missense_variant	G_10028932
AX-168431694	synonymous_variant	G_10028932
AX-168431695	intron_variant	G_10028932
AX-168619498	intron_variant	G_10028932
AX-168431697	intron_variant	G_10028932
AX-168619499	intron_variant	G_10028932
AX-168431699	intron_variant	G_10028932
AX-168431700	intron_variant	G_10028932
AX-168431701	intron_variant	G_10028932
AX-168431702	upstream_gene_variant	G_10028933	.	.	.
AX-168619500	upstream_gene_variant	G_10028933
AX-168431704	intron_variant	G_10028932
AX-168431705	intron_variant	G_10028932
AX-168431706	intron_variant	G_10028932
AX-168431707	intron_variant	G_10028932
AX-168431708	intron_variant	G_10028932
AX-168431709	intron_variant	G_10028932
AX-168619501	intron_variant	G_10028932
AX-168431711	intron_variant	G_10028932
AX-168431712	intron_variant	G_10028932
AX-168431713	intron_variant	G_10028932
AX-168431714	intron_variant	G_10028932
AX-168431715	synonymous_variant	G_10028932
AX-168431716	intron_variant	G_10028932
AX-168431717	intron_variant	G_10028932
AX-168431718	intron_variant	G_10028932
AX-168431719	intron_variant	G_10028932
AX-168431720	intron_variant	G_10028932
AX-168431721	intron_variant	G_10028932
AX-168431722	intron_variant	G_10028932
AX-168431723	synonymous_variant	G_10028932
AX-168431724	synonymous_variant	G_10028932
AX-168431725	synonymous_variant	G_10028932
AX-168619502	downstream_gene_variant	G_10028932
AX-168431727	downstream_gene_variant	G_10028932
AX-168431728	missense_variant	G_10028934	.	.	.
AX-168431729	missense_variant	G_10028934
AX-168431730	missense_variant	G_10028934
AX-168431731	upstream_gene_variant	G_10028935	.	.	mKIAA0868 protein-like; K07380 contactin associated protein-like 2
AX-168431732	splice_region_variant	G_10028935
AX-168431733	synonymous_variant	G_10028935
AX-168431734	missense_variant	G_10028935
AX-168431735	missense_variant	G_10028935
AX-168431736	downstream_gene_variant	G_10028935
AX-168431737	synonymous_variant	G_10028936	GO:0006508, proteolysis, (BP); GO:0008237, metallopeptidase activity, (MF); GO:0008270, zinc ion binding, (MF); GO:0019370, leukotriene biosynthetic (BP), (BP)	IPR001930, Peptidase M1, alanine aminopeptidase/leukotriene A4 hydrolase; IPR014782, Peptidase M1, membrane alanine aminopeptidase, N-terminal; IPR015211, Peptidase M1, leukotriene A4 hydrolase, aminopeptidase C-terminal	protease, putative (EC:3.3.2.6); K01254 leukotriene-A4 hydrolase [EC:3.3.2.6]
AX-168431738	synonymous_variant	G_10028936
AX-168431739	intron_variant	G_10028936
AX-168431740	intron_variant	G_10028936
AX-168431741	missense_variant	G_10028936
AX-168431742	intron_variant	G_10028936
AX-168431743	intron_variant	G_10028936
AX-168431744	intron_variant	G_10028936
AX-168431745	intergenic_region
AX-168431746	synonymous_variant	G_10028937	GO:0006508, proteolysis, (BP); GO:0008237, metallopeptidase activity, (MF); GO:0008270, zinc ion binding, (MF); GO:0019370, leukotriene biosynthetic (BP), (BP)	IPR001930, Peptidase M1, alanine aminopeptidase/leukotriene A4 hydrolase; IPR014782, Peptidase M1, membrane alanine aminopeptidase, N-terminal; IPR015211, Peptidase M1, leukotriene A4 hydrolase, aminopeptidase C-terminal	hypothetical protein; K01254 leukotriene-A4 hydrolase [EC:3.3.2.6]
AX-168431747	intron_variant	G_10028937
AX-168431748	upstream_gene_variant	G_10028938	GO:0005216, ion channel activity, (MF); GO:0005515, protein binding, (MF); GO:0006811, ion transport, (BP); GO:0016020, membrane, (CC); GO:0055085, transmembrane transport, (BP)	IPR002110, Ankyrin repeat; IPR005821, Ion transport domain; IPR020683, Ankyrin repeat-containing domain	transient receptor potential cation channel subfamily V member 3-like; K04972 transient receptor potential cation channel subfamily V member 3
AX-168431749	intron_variant	G_10028938
AX-168431750	intron_variant	G_10028938
AX-168431751	intron_variant	G_10028938
AX-168431752	intron_variant	G_10028938
AX-168431753	intron_variant	G_10028938
AX-168431754	intron_variant	G_10028938
AX-168431755	intron_variant	G_10028938
AX-168431756	synonymous_variant	G_10028938
AX-168431757	intron_variant	G_10028938
AX-168431758	intron_variant	G_10028938
AX-168431759	intron_variant	G_10028938
AX-168431760	intron_variant	G_10028938
AX-168431761	synonymous_variant	G_10028938
AX-168431762	intron_variant	G_10028938
AX-168431763	intron_variant	G_10028938
AX-168619503	intron_variant	G_10028938
AX-168431765	synonymous_variant	G_10028938
AX-168431766	intron_variant	G_10028938
AX-168619504	intron_variant	G_10028938
AX-168619505	synonymous_variant	G_10028938
AX-168431769	missense_variant	G_10028938
AX-168431770	downstream_gene_variant	G_10028938
AX-168431771	downstream_gene_variant	G_10028938
AX-168431772	intergenic_region
AX-168619506	intergenic_region
AX-168431774	intergenic_region
AX-168431775	missense_variant	G_10028941	GO:0004725, protein tyrosine phosphatase activity, (MF); GO:0006470, protein dephosphorylation, (BP)	IPR000242, Protein-tyrosine phosphatase, receptor/non-receptor type	receptor-type tyrosine-protein phosphatase T-like; K13297 protein tyrosine phosphatase, receptor type, T [EC:3.1.3.48]
AX-168431776	upstream_gene_variant	G_10028940	.	.	.
AX-168431777	upstream_gene_variant	G_10028940
AX-168431778	missense_variant	G_10028941
AX-168431779	intron_variant	G_10028941
AX-168431780	intron_variant	G_10028941
AX-168431781	intron_variant	G_10028941
AX-168431782	intron_variant	G_10028941
AX-168431783	intron_variant	G_10028941
AX-168431784	intron_variant	G_10028941
AX-168431785	splice_region_variant	G_10028941
AX-168431786	downstream_gene_variant	G_10028941
AX-168431787	downstream_gene_variant	G_10028942	.	.	.
AX-168431788	downstream_gene_variant	G_10028942
AX-168431789	downstream_gene_variant	G_10028942
AX-168431790	intron_variant	G_10028942
AX-168431791	intron_variant	G_10028942
AX-168431792	intron_variant	G_10028942
AX-168431793	intron_variant	G_10028942
AX-168431794	upstream_gene_variant	G_10028942
AX-168431795	intergenic_region
AX-168619507	intergenic_region
AX-168619508	intron_variant	G_10028943	GO:0004867, serine-type endopeptidase inhibitor activity, (MF)	IPR002223, Proteinase inhibitor I2, Kunitz metazoa	APLP2; amyloid beta (A4) precursor-like protein 2; K08117 amyloid beta (A4) precursor-like protein 2
AX-168431798	intron_variant	G_10028943
AX-168431799	intron_variant	G_10028943
AX-168431800	intron_variant	G_10028943
AX-168431801	intron_variant	G_10028943
AX-168431802	downstream_gene_variant	G_10028944	.	IPR001304, C-type lectin	FCER2, CD23A; Fc fragment of IgE, low affinity II, receptor for (CD23); K06468 Fc receptor, IgE, low affinity II
AX-168431803	downstream_gene_variant	G_10028944
AX-168431804	intergenic_region
AX-168431805	intergenic_region
AX-168431806	intergenic_region
AX-168431807	intergenic_region
AX-168431808	intergenic_region
AX-168431809	intergenic_region
AX-168431810	intron_variant	G_10028946	.	.	.
AX-168431811	intron_variant	G_10028946
AX-168431812	intron_variant	G_10028946
AX-168431813	synonymous_variant	G_10028946
AX-168431814	upstream_gene_variant	G_10028946
AX-168431815	synonymous_variant	G_10028947	GO:0005975, carbohydrate metabolic (BP), (BP); GO:0008107, galactoside 2-alpha-L-fucosyltransferase activity, (MF); GO:0016020, membrane, (CC)	IPR002516, Glycosyl transferase, family 11	FUT1; fucosyltransferase 1 (galactoside 2-alpha-L-fucosyltransferase, H blood group); K00718 galactoside 2-L-fucosyltransferase 1/2 [EC:2.4.1.69]
AX-168431816	missense_variant	G_10028947
AX-168431817	downstream_gene_variant	G_10028947
AX-168431818	synonymous_variant	G_10028948	GO:0046872, metal ion binding, (MF)	IPR007087, Zinc finger, C2H2; IPR015880, Zinc finger, C2H2-like	ZNF235; zinc finger protein 235; K09228 KRAB domain-containing zinc finger protein
AX-168431819	synonymous_variant	G_10028948
AX-168619509	synonymous_variant	G_10028948
AX-168431821	intron_variant	G_10028948
AX-168431822	synonymous_variant	G_10028948
AX-168431823	intergenic_region
AX-168431824	intergenic_region
AX-168431825	intergenic_region
AX-168431826	intergenic_region
AX-168431827	intergenic_region
AX-168431828	intergenic_region
AX-168431829	intergenic_region
AX-168431830	intergenic_region
AX-168619510	intergenic_region
AX-168431832	upstream_gene_variant	G_10028788	GO:0003677, DNA binding, (MF); GO:0006355, regulation of transcription, DNA-templated, (BP); GO:0043565, sequence-specific DNA binding, (MF)	IPR001356, Homeobox domain; IPR017970, Homeobox, conserved site; IPR020479, Homeodomain, metazoa	similar to Hex; K08024 homeobox protein HEX
AX-168431833	intron_variant	G_10028788
AX-168431834	intron_variant	G_10028788
AX-168431835	intron_variant	G_10028788
AX-168431836	intron_variant	G_10028788
AX-168431837	intron_variant	G_10028788
AX-168431838	synonymous_variant	G_10028788
AX-168431839	synonymous_variant	G_10028788
AX-168431840	downstream_gene_variant	G_10028788
AX-168431841	intergenic_region
AX-168619511	intergenic_region
AX-168431843	intergenic_region
AX-168431844	intergenic_region
AX-168431845	synonymous_variant	G_10028789	GO:0016021, integral (CC) of membrane, (CC)	IPR008795, Prominin	prom1b, proml2; prominin 1 b; K06532 prominin
AX-168431846	synonymous_variant	G_10028789
AX-168431847	missense_variant	G_10028789
AX-168431848	intron_variant	G_10028789
AX-168431849	intergenic_region
AX-168431850	upstream_gene_variant	G_10028790	.	.	hypothetical protein ; K01193 beta-fructofuranosidase [EC:3.2.1.26]
AX-168431851	upstream_gene_variant	G_10028790
AX-168431852	upstream_gene_variant	G_10028790
AX-168431853	intron_variant	G_10028790
AX-168431854	downstream_gene_variant	G_10028791	GO:0005515, protein binding, (MF); GO:0007165, signal transduction, (BP)	IPR000157, Toll/interleukin-1 receptor homology (TIR) domain; IPR001611, Leucine-rich repeat; IPR003591, Leucine-rich repeat, typical subtype	Slit3, Megf5; slit homolog 3 (Drosophila); K06850 slit 3
AX-168431855	intergenic_region
AX-168431856	intergenic_region
AX-168431857	intergenic_region
AX-168431858	upstream_gene_variant	G_10028792	GO:0005515, protein binding, (MF); GO:0007165, signal transduction, (BP)	IPR000157, Toll/interleukin-1 receptor homology (TIR) domain; IPR001611, Leucine-rich repeat; IPR003591, Leucine-rich repeat, typical subtype	Slit3, Slil2; slit homolog 3 (Drosophila); K06850 slit 3
AX-168619512	upstream_gene_variant	G_10028792
AX-168431860	missense_variant	G_10028792
AX-168431861	missense_variant	G_10028792
AX-168431862	missense_variant	G_10028792
AX-168431863	missense_variant	G_10028792
AX-168431864	downstream_gene_variant	G_10028792
AX-168619513	downstream_gene_variant	G_10028793	.	IPR029176, Spermatogenesis-associated protein 24	.
AX-168431866	synonymous_variant	G_10028793
AX-168431867	intron_variant	G_10028793
AX-168619514	missense_variant	G_10028793
AX-168431869	missense_variant	G_10028793
AX-168431870	synonymous_variant	G_10028793
AX-168431871	upstream_gene_variant	G_10028794	GO:0004594, pantothenate kinase activity, (MF); GO:0005524, ATP binding, (MF); GO:0015937, coenzyme A biosynthetic (BP), (BP)	IPR004567, Type II pantothenate kinase	PANK2; pantothenate kinase 2; K09680 type II pantothenate kinase [EC:2.7.1.33]
AX-168431872	synonymous_variant	G_10028794
AX-168619515	synonymous_variant	G_10028794
AX-168431874	synonymous_variant	G_10028794
AX-168431875	synonymous_variant	G_10028794
AX-168619516	downstream_gene_variant	G_10028794
AX-168431877	intron_variant	G_10028795	.	IPR000082, SEA domain	MYLK; myosin light chain kinase (EC:2.7.11.18); K00907 myosin-light-chain kinase [EC:2.7.11.18]
AX-168431878	intron_variant	G_10028795
AX-168431879	synonymous_variant	G_10028795
AX-168619517	missense_variant	G_10028795
AX-168619518	intron_variant	G_10028795
AX-168431882	synonymous_variant	G_10028795
AX-168431883	intron_variant	G_10028795
AX-168431884	intron_variant	G_10028795
AX-168431885	synonymous_variant	G_10028795
AX-168431886	synonymous_variant	G_10028795
AX-168431887	upstream_gene_variant	G_10028795
AX-168431888	upstream_gene_variant	G_10028795
AX-168431889	intergenic_region
AX-168431890	intergenic_region
AX-168431891	intergenic_region
AX-168431892	intergenic_region
AX-168431893	intergenic_region
AX-168431894	missense_variant	G_10028796	.	.	.
AX-168431895	synonymous_variant	G_10028796
AX-168619519	upstream_gene_variant	G_10028796
AX-168431897	upstream_gene_variant	G_10028796
AX-168431898	intergenic_region
AX-168619520	downstream_gene_variant	G_10028797	.	.	.
AX-168431900	downstream_gene_variant	G_10028797
AX-168431901	missense_variant	G_10028797
AX-168619521	missense_variant	G_10028797
AX-168431903	splice_region_variant	G_10028797
AX-168431904	missense_variant	G_10028797
AX-168619522	synonymous_variant	G_10028797
AX-168431906	intergenic_region
AX-168619523	intergenic_region
AX-168431908	downstream_gene_variant	G_10028798	GO:0005164, tumor necrosis factor receptor binding, (MF); GO:0006955, immune response, (BP); GO:0016020, membrane, (CC)	IPR006052, Tumour necrosis factor domain	.
AX-168619524	downstream_gene_variant	G_10028798
AX-168431910	synonymous_variant	G_10028798
AX-168431911	missense_variant	G_10028798
AX-168431912	missense_variant	G_10028798
AX-168431913	upstream_gene_variant	G_10028798
AX-168431914	intergenic_region
AX-168431915	downstream_gene_variant	G_10028799	GO:0004672, protein kinase activity, (MF); GO:0005524, ATP binding, (MF); GO:0006468, protein phosphorylation, (BP)	IPR000719, Protein kinase domain; IPR002290, Serine/threonine/dual specificity protein kinase, catalytic  domain; IPR008271, Serine/threonine-protein kinase, active site; IPR013212, Mad3/BUB1 homology region 1; IPR015661, Mitotic checkpoint serine/threonine protein kinase Bub1/Mitotic spindle checkpoint component Mad3	BUB1; budding uninhibited by benzimidazoles 1 homolog (yeast); K02178 checkpoint serine/threonine-protein kinase [EC:2.7.11.1]
AX-168431916	synonymous_variant	G_10028799
AX-168431917	synonymous_variant	G_10028799
AX-168431918	intron_variant	G_10028799
AX-168431919	intron_variant	G_10028799
AX-168431920	intron_variant	G_10028799
AX-168431921	synonymous_variant	G_10028799
AX-168431922	synonymous_variant	G_10028799
AX-168619525	intron_variant	G_10028799
AX-168431924	synonymous_variant	G_10028799
AX-168619526	synonymous_variant	G_10028799
AX-168431926	synonymous_variant	G_10028799
AX-168619527	synonymous_variant	G_10028799
AX-168431928	splice_region_variant	G_10028799
AX-168431929	intron_variant	G_10028799
AX-168619528	intron_variant	G_10028799
AX-168431931	intron_variant	G_10028799
AX-168431932	intron_variant	G_10028799
AX-168431933	upstream_gene_variant	G_10028799
AX-168431934	missense_variant	G_10028800	.	.	.
AX-168431935	upstream_gene_variant	G_10028800
AX-168431936	intergenic_region
AX-168431937	intergenic_region
AX-168431938	intergenic_region
AX-168431939	intergenic_region
AX-168619529	intergenic_region
AX-168431941	intergenic_region
AX-168431942	intergenic_region
AX-168431943	intergenic_region
AX-168431944	intergenic_region
AX-168431945	intergenic_region
AX-168431946	upstream_gene_variant	G_10028801	GO:0004930, G-protein coupled receptor activity, (MF); GO:0007186, G-protein coupled receptor signaling pathway, (BP); GO:0016021, integral (CC) of membrane, (CC)	IPR000276, G protein-coupled receptor, rhodopsin-like; IPR017452, GPCR, rhodopsin-like, 7TM	serotonin 5-HT4 receptor-like; K04160 5-hydroxytryptamine receptor 4
AX-168431947	upstream_gene_variant	G_10028801
AX-168431948	synonymous_variant	G_10028801
AX-168619530	downstream_gene_variant	G_10028801
AX-168431950	intergenic_region
AX-168431951	intergenic_region
AX-168431952	synonymous_variant	G_10028802	.	.	.
AX-168619531	synonymous_variant	G_10028802
AX-168431954	synonymous_variant	G_10028802
AX-168431955	synonymous_variant	G_10028802
AX-168431956	splice_region_variant	G_10028802
AX-168431957	downstream_gene_variant	G_10028803	.	.	.
AX-168431958	missense_variant	G_10028803
AX-168431959	synonymous_variant	G_10028803
AX-168431960	missense_variant	G_10028804	GO:0000176, nuclear exosome (RNase complex), (CC); GO:0003676, nucleic acid binding, (MF); GO:0005622, intracellular, (CC); GO:0006139, nucleobase-containing compound metabolic (BP), (BP); GO:0006396, RNA (BP)ing, (BP); GO:0008408, 3'-5' exonuclease activity, (MF)	IPR002121, HRDC domain; IPR002562, 3'-5' exonuclease domain; IPR012588, Exosome-associated factor Rrp6, N-terminal	EXOSC10; exosome component 10; K12591 exosome complex exonuclease RRP6 [EC:3.1.13.-]
AX-168431961	intron_variant	G_10028804
AX-168431962	intron_variant	G_10028804
AX-168431963	missense_variant	G_10028804
AX-168619532	splice_region_variant	G_10028804
AX-168431965	intron_variant	G_10028804
AX-168431966	synonymous_variant	G_10028804
AX-168431967	missense_variant	G_10028804
AX-168431968	missense_variant	G_10028804
AX-168431969	downstream_gene_variant	G_10028804
AX-168431970	intergenic_region
AX-168431971	intergenic_region
AX-168431972	intergenic_region
AX-168431973	intergenic_region
AX-168431974	intergenic_region
AX-168619533	intron_variant	G_10028805	GO:0005576, extracellular region, (CC); GO:0006030, chitin metabolic (BP), (BP); GO:0008061, chitin binding, (MF)	IPR002557, Chitin binding domain	.
AX-168431976	intron_variant	G_10028805
AX-168431977	synonymous_variant	G_10028805
AX-168431978	synonymous_variant	G_10028805
AX-168431979	synonymous_variant	G_10028805
AX-168431980	splice_region_variant	G_10028805
AX-168431981	intron_variant	G_10028805
AX-168431982	intron_variant	G_10028805
AX-168431983	synonymous_variant	G_10028805
AX-168431984	intron_variant	G_10028805
AX-168431985	downstream_gene_variant	G_10028805
AX-168619534	intergenic_region
AX-168619535	intergenic_region
AX-168431988	intergenic_region
AX-168431989	intergenic_region
AX-168619536	intergenic_region
AX-168431991	intergenic_region
AX-168431992	intergenic_region
AX-168431993	intergenic_region
AX-168431994	intergenic_region
AX-168431995	intergenic_region
AX-168431996	missense_variant	G_10028806	.	IPR011735, HtrL protein	.
AX-168431997	missense_variant	G_10028806
AX-168431998	missense_variant	G_10028806
AX-168431999	downstream_gene_variant	G_10028806
AX-168432000	downstream_gene_variant	G_10028806
AX-168432001	intergenic_region
AX-168619537	intergenic_region
AX-168432003	intergenic_region
AX-168432004	intergenic_region
AX-168432005	intergenic_region
AX-168432006	upstream_gene_variant	G_10028807	.	.	.
AX-168432007	intron_variant	G_10028807
AX-168432008	intron_variant	G_10028807
AX-168432009	intron_variant	G_10028807
AX-168619538	intron_variant	G_10028807
AX-168619539	missense_variant	G_10028807
AX-168432012	missense_variant	G_10028807
AX-168432013	downstream_gene_variant	G_10028807
AX-168432014	downstream_gene_variant	G_10028807
AX-168432015	upstream_gene_variant	G_10028808	GO:0016021, integral (CC) of membrane, (CC)	IPR004031, PMP-22/EMP/MP20/Claudin superfamily	.
AX-168432016	upstream_gene_variant	G_10028808
AX-168432017	upstream_gene_variant	G_10028808
AX-168432018	intergenic_region
AX-168619540	intergenic_region
AX-168432020	intergenic_region
AX-168432021	intergenic_region
AX-168432022	intergenic_region
AX-168432023	intergenic_region
AX-168432024	intergenic_region
AX-168432025	intergenic_region
AX-168432026	intergenic_region
AX-168432027	intergenic_region
AX-168432028	intergenic_region
AX-168619541	missense_variant	G_10028809	.	.	.
AX-168432030	intron_variant	G_10028809
AX-168432031	intron_variant	G_10028810	GO:0003824, catalytic activity, (MF); GO:0008152, metabolic (BP), (BP)	IPR002529, Fumarylacetoacetase, C-terminal	DEHA2D04576p; K01557 acylpyruvate hydrolase [EC:3.7.1.5]
AX-168619542	intron_variant	G_10028810
AX-168432033	synonymous_variant	G_10028810
AX-168432034	synonymous_variant	G_10028810
AX-168432035	missense_variant	G_10028811	GO:0005230, extracellular ligand-gated ion channel activity, (MF); GO:0006810, transport, (BP); GO:0006811, ion transport, (BP); GO:0016020, membrane, (CC); GO:0016021, integral (CC) of membrane, (CC)	IPR006029, Neurotransmitter-gated ion-channel transmembrane domain; IPR006201, Neurotransmitter-gated ion-channel; IPR006202, Neurotransmitter-gated ion-channel ligand-binding domain; IPR018000, Neurotransmitter-gated ion-channel, conserved site; IPR019169, Transmembrane protein 26	CHRNA6; cholinergic receptor, nicotinic, alpha 6; K04808 nicotinic acetylcholine receptor alpha-6
AX-168432036	missense_variant	G_10028811
AX-168432037	missense_variant	G_10028811
AX-168432038	intron_variant	G_10028811
AX-168432039	missense_variant	G_10028811
AX-168619543	missense_variant	G_10028811
AX-168432041	missense_variant	G_10028811
AX-168432042	upstream_gene_variant	G_10028812	GO:0006811, ion transport, (BP); GO:0016020, membrane, (CC); GO:0016021, integral (CC) of membrane, (CC)	IPR006029, Neurotransmitter-gated ion-channel transmembrane domain; IPR006201, Neurotransmitter-gated ion-channel	nicotinic acetylcholine receptor delta polypeptide; K04816 nicotinic acetylcholine receptor delta
AX-168432043	missense_variant	G_10028812
AX-168432044	missense_variant	G_10028812
AX-168432045	intergenic_region
AX-168432046	intergenic_region
AX-168432047	intergenic_region
AX-168432048	downstream_gene_variant	G_10028813	GO:0016021, integral (CC) of membrane, (CC)	IPR008795, Prominin	PROM1; prominin 1; K06532 prominin
AX-168432049	downstream_gene_variant	G_10028813
AX-168432050	intron_variant	G_10028813
AX-168432051	intron_variant	G_10028813
AX-168432052	synonymous_variant	G_10028813
AX-168432053	synonymous_variant	G_10028813
AX-168432054	missense_variant	G_10028813
AX-168432055	missense_variant	G_10028813
AX-168432056	synonymous_variant	G_10028813
AX-168432057	intron_variant	G_10028813
AX-168619544	missense_variant	G_10028813
AX-168432059	intron_variant	G_10028813
AX-168432060	intron_variant	G_10028813
AX-168432061	intron_variant	G_10028813
AX-168432062	intron_variant	G_10028813
AX-168619545	splice_region_variant	G_10028813
AX-168432064	intron_variant	G_10028813
AX-168432065	intron_variant	G_10028813
AX-168432066	intron_variant	G_10028813
AX-168432067	synonymous_variant	G_10028813
AX-168432068	upstream_gene_variant	G_10028813
AX-168432069	intergenic_region
AX-168432070	intergenic_region
AX-168432071	intergenic_region
AX-168432072	intergenic_region
AX-168432073	intergenic_region
AX-168432074	intergenic_region
AX-168432075	intergenic_region
AX-168432076	downstream_gene_variant	G_10028814	GO:0003676, nucleic acid binding, (MF); GO:0005524, ATP binding, (MF); GO:0008270, zinc ion binding, (MF)	IPR001650, Helicase, C-terminal; IPR001878, Zinc finger, CCHC-type; IPR011545, DEAD/DEAH box helicase domain; IPR014001, Helicase superfamily 1/2, ATP-binding domain; IPR014014, RNA helicase, DEAD-box type, Q motif	abs; ATP-dependent RNA helicase abstrakt; K13116 ATP-dependent RNA helicase DDX41 [EC:3.6.4.13]
AX-168432077	synonymous_variant	G_10028814
AX-168432078	synonymous_variant	G_10028814
AX-168432079	synonymous_variant	G_10028814
AX-168432080	synonymous_variant	G_10028814
AX-168432081	synonymous_variant	G_10028814
AX-168432082	intron_variant	G_10028814
AX-168432083	intron_variant	G_10028815	.	.	.
AX-168432084	intron_variant	G_10028815
AX-168432085	intron_variant	G_10028815
AX-168432086	intergenic_region
AX-168432087	intergenic_region
AX-168432088	intergenic_region
AX-168432089	intergenic_region
AX-168432090	intergenic_region
AX-168432091	intergenic_region
AX-168432092	downstream_gene_variant	G_10028816	.	.	.
AX-168432093	downstream_gene_variant	G_10028816
AX-168432094	downstream_gene_variant	G_10028816
AX-168432095	intergenic_region
AX-168432096	intergenic_region
AX-168432097	intergenic_region
AX-168432098	intergenic_region
AX-168432099	intergenic_region
AX-168432100	intergenic_region
AX-168432101	intergenic_region
AX-168619546	synonymous_variant	G_10028817	.	.	.
AX-168432103	intron_variant	G_10028817
AX-168432104	intron_variant	G_10028817
AX-168432105	intron_variant	G_10028817
AX-168432106	intron_variant	G_10028817
AX-168432107	missense_variant	G_10028817
AX-168432108	missense_variant	G_10028817
AX-168432109	intron_variant	G_10028817
AX-168432110	intron_variant	G_10028817
AX-168432111	intergenic_region
AX-168432112	intergenic_region
AX-168432113	intergenic_region
AX-168432114	intergenic_region
AX-168432115	intergenic_region
AX-168432116	downstream_gene_variant	G_10028818	GO:0003677, DNA binding, (MF); GO:0006355, regulation of transcription, DNA-templated, (BP); GO:0043565, sequence-specific DNA binding, (MF)	IPR000047, Helix-turn-helix motif; IPR001356, Homeobox domain; IPR017970, Homeobox, conserved site	similar to Lbx1; K09353 homeobox protein LBX
AX-168432117	synonymous_variant	G_10028818
AX-168432118	intron_variant	G_10028818
AX-168432119	intron_variant	G_10028818
AX-168432120	intron_variant	G_10028818
AX-168432121	intron_variant	G_10028818
AX-168432122	upstream_gene_variant	G_10028818
AX-168432123	intergenic_region
AX-168432124	intergenic_region
AX-168432125	intergenic_region
AX-168432126	intergenic_region
AX-168432127	intergenic_region
AX-168432128	intergenic_region
AX-168432129	intergenic_region
AX-168619547	intergenic_region
AX-168432131	intergenic_region
AX-168432132	intergenic_region
AX-168432133	intergenic_region
AX-168432134	intergenic_region
AX-168432135	intergenic_region
AX-168432136	intergenic_region
AX-168432137	intergenic_region
AX-168432138	intergenic_region
AX-168432139	intergenic_region
AX-168432140	intergenic_region
AX-168432141	intergenic_region
AX-168619548	intergenic_region
AX-168432143	intergenic_region
AX-168432144	intergenic_region
AX-168432145	intergenic_region
AX-168432146	downstream_gene_variant	G_10028819	GO:0005515, protein binding, (MF); GO:0008270, zinc ion binding, (MF)	IPR001841, Zinc finger, RING-type; IPR025754, TRC8 N-terminal domain	protein binding / zinc ion binding; K10601 E3 ubiquitin-protein ligase synoviolin [EC:6.3.2.19]
AX-168432147	downstream_gene_variant	G_10028819
AX-168432148	synonymous_variant	G_10028819
AX-168619549	missense_variant	G_10028819
AX-168432150	intron_variant	G_10028819
AX-168432151	upstream_gene_variant	G_10028819
AX-168432152	synonymous_variant	G_10028820	GO:0005515, protein binding, (MF); GO:0008270, zinc ion binding, (MF)	IPR001841, Zinc finger, RING-type; IPR011016, Zinc finger, RING-CH-type; IPR025754, TRC8 N-terminal domain	similar to MGC78940 protein; K10636 autocrine motility factor receptor [EC:6.3.2.19]
AX-168432153	synonymous_variant	G_10028820
AX-168432154	missense_variant	G_10028820
AX-168619550	downstream_gene_variant	G_10028820
AX-168432156	downstream_gene_variant	G_10028820
AX-168432157	intergenic_region
AX-168432158	intergenic_region
AX-168432159	intergenic_region
AX-168432160	intergenic_region
AX-168432161	intergenic_region
AX-168432162	intergenic_region
AX-168432163	missense_variant	G_10028821	.	IPR001304, C-type lectin	.
AX-168432164	missense_variant	G_10028821
AX-168432165	splice_region_variant	G_10028821
AX-168432166	intron_variant	G_10028821
AX-168432167	intergenic_region
AX-168432168	intergenic_region
AX-168432169	intergenic_region
AX-168432170	upstream_gene_variant	G_10028822	.	.	.
AX-168432171	intron_variant	G_10028822
AX-168432172	intron_variant	G_10028822
AX-168432173	stop_gained	G_10028822
AX-168432174	missense_variant	G_10028822
AX-168432175	synonymous_variant	G_10028823	.	.	.
AX-168432176	missense_variant	G_10028823
AX-168619551	missense_variant	G_10028823
AX-168432178	downstream_gene_variant	G_10028823
AX-168432179	intergenic_region
AX-168432180	missense_variant	G_10028824	GO:0005515, protein binding, (MF); GO:0008270, zinc ion binding, (MF)	IPR001841, Zinc finger, RING-type; IPR011016, Zinc finger, RING-CH-type; IPR025754, TRC8 N-terminal domain	hypothetical protein; K10601 E3 ubiquitin-protein ligase synoviolin [EC:6.3.2.19]
AX-168432181	missense_variant	G_10028824
AX-168432182	intron_variant	G_10028824
AX-168432183	intron_variant	G_10028824
AX-168432184	intron_variant	G_10028824
AX-168432185	intron_variant	G_10028824
AX-168432186	missense_variant	G_10028824
AX-168432187	missense_variant	G_10028824
AX-168432188	downstream_gene_variant	G_10028824
AX-168432189	missense_variant	G_10028826	.	.	.
AX-168619552	synonymous_variant	G_10028826
AX-168432191	synonymous_variant	G_10028826
AX-168432192	intron_variant	G_10028826
AX-168432193	intron_variant	G_10028826
AX-168432194	intron_variant	G_10028826
AX-168432195	downstream_gene_variant	G_10028826
AX-168432196	downstream_gene_variant	G_10028826
AX-168432197	intergenic_region
AX-168432198	intergenic_region
AX-168432199	intergenic_region
AX-168432200	intergenic_region
AX-168432201	intergenic_region
AX-168432202	intergenic_region
AX-168619553	missense_variant	G_10028827	GO:0005515, protein binding, (MF); GO:0008270, zinc ion binding, (MF)	IPR001841, Zinc finger, RING-type; IPR011016, Zinc finger, RING-CH-type; IPR025754, TRC8 N-terminal domain	hypothetical protein; K10601 E3 ubiquitin-protein ligase synoviolin [EC:6.3.2.19]
AX-168432204	missense_variant	G_10028827
AX-168432205	missense_variant	G_10028827
AX-168432206	upstream_gene_variant	G_10028828	.	IPR025754, TRC8 N-terminal domain	.
AX-168432207	upstream_gene_variant	G_10028828
AX-168432208	synonymous_variant	G_10028828
AX-168432209	intron_variant	G_10028831	.	IPR005612, CCAAT-binding factor; IPR011501, Nucleolar complex-associated	.
AX-168432210	synonymous_variant	G_10028831
AX-168432211	synonymous_variant	G_10028831
AX-168432212	missense_variant	G_10028831
AX-168619554	missense_variant	G_10028831
AX-168432214	intron_variant	G_10028831
AX-168432215	intron_variant	G_10028831
AX-168432216	intron_variant	G_10028831
AX-168432217	missense_variant	G_10028831
AX-168432218	synonymous_variant	G_10028832	.	.	.
AX-168432219	missense_variant	G_10028832
AX-168432220	missense_variant	G_10028832
AX-168619555	upstream_gene_variant	G_10028832
AX-168619556	missense_variant	G_10028833	.	IPR001304, C-type lectin	hypothetical protein ; K06560 mannose receptor, C type
AX-168619557	missense_variant	G_10028833
AX-168432224	missense_variant	G_10028833
AX-168432225	synonymous_variant	G_10028833
AX-168432226	missense_variant	G_10028833
AX-168432227	downstream_gene_variant	G_10028833
AX-168432228	upstream_gene_variant	G_10028834	.	.	.
AX-168432229	missense_variant	G_10028834
AX-168619558	synonymous_variant	G_10028834
AX-168432231	missense_variant	G_10028834
AX-168432232	missense_variant	G_10028834
AX-168432233	downstream_gene_variant	G_10028834
AX-168432234	downstream_gene_variant	G_10028834
AX-168432235	intergenic_region
AX-168432236	intergenic_region
AX-168432237	intergenic_region
AX-168432238	intergenic_region
AX-168432239	intergenic_region
AX-168432240	intergenic_region
AX-168432241	intergenic_region
AX-168432242	intergenic_region
AX-168432243	intergenic_region
AX-168432244	intergenic_region
AX-168432245	intergenic_region
AX-168432246	intergenic_region
AX-168619559	intergenic_region
AX-168432248	intergenic_region
AX-168432249	intergenic_region
AX-168432250	intergenic_region
AX-168432251	intergenic_region
AX-168432252	downstream_gene_variant	G_10028835	GO:0003677, DNA binding, (MF); GO:0006355, regulation of transcription, DNA-templated, (BP); GO:0043565, sequence-specific DNA binding, (MF)	IPR001356, Homeobox domain; IPR017970, Homeobox, conserved site; IPR020479, Homeodomain, metazoa	muscle segment homeobox; K09341 homeobox protein MSX
AX-168432253	downstream_gene_variant	G_10028835
AX-168619560	missense_variant	G_10028835
AX-168432255	intergenic_region
AX-168432256	intergenic_region
AX-168619561	intergenic_region
AX-168432258	intergenic_region
AX-168432259	intergenic_region
AX-168619562	intergenic_region
AX-168432261	intergenic_region
AX-168432262	intergenic_region
AX-168432263	intergenic_region
AX-168432264	downstream_gene_variant	G_10028836	GO:0005515, protein binding, (MF)	IPR001478, PDZ domain	RAPGEF6, DKFZp667N084, DKFZp686I15116, KIA001LB, PDZ-GEF2, PDZGEF2, RA-GEF-2, RAGEF2; Rap guanine nucleotide exchange factor (GEF) 6; K08020 Rap guanine nucleotide exchange factor (GEF) 6
AX-168432265	downstream_gene_variant	G_10028836
AX-168432266	intron_variant	G_10028836
AX-168432267	synonymous_variant	G_10028836
AX-168432268	synonymous_variant	G_10028836
AX-168432269	synonymous_variant	G_10028836
AX-168432270	missense_variant	G_10028836
AX-168432271	missense_variant	G_10028836
AX-168432272	intron_variant	G_10028836
AX-168432273	upstream_gene_variant	G_10028836
AX-168432274	upstream_gene_variant	G_10028836
AX-168432275	upstream_gene_variant	G_10028837	.	IPR006553, Leucine-rich repeat, cysteine-containing subtype	similar to mKIAA0840 protein; K10273 F-box and leucine-rich repeat protein 7
AX-168432276	intron_variant	G_10028837
AX-168432277	missense_variant	G_10028837
AX-168432278	intron_variant	G_10028837
AX-168432279	synonymous_variant	G_10028837
AX-168432280	synonymous_variant	G_10028837
AX-168432281	downstream_gene_variant	G_10028837
AX-168432282	intergenic_region
AX-168432283	intergenic_region
AX-168432284	intergenic_region
AX-168432285	intergenic_region
AX-168432286	intergenic_region
AX-168432287	intergenic_region
AX-168432288	downstream_gene_variant	G_10028838	GO:0005622, intracellular, (CC); GO:0008270, zinc ion binding, (MF)	IPR000315, Zinc finger, B-box	.
AX-168619563	missense_variant	G_10028838
AX-168432290	missense_variant	G_10028838
AX-168432291	upstream_gene_variant	G_10028838
AX-168432292	upstream_gene_variant	G_10028838
AX-168432293	missense_variant	G_10028839	GO:0000226, microtubule cytoskeleton organization, (BP); GO:0000910, cytokinesis, (BP); GO:0008017, microtubule binding, (MF)	IPR007145, Microtubule-associated protein, MAP65/Ase1/PRC1	.
AX-168432294	missense_variant	G_10028839
AX-168432295	splice_region_variant	G_10028839
AX-168432296	missense_variant	G_10028839
AX-168432297	synonymous_variant	G_10028839
AX-168432298	synonymous_variant	G_10028839
AX-168432299	intron_variant	G_10028839
AX-168432300	intron_variant	G_10028839
AX-168432301	downstream_gene_variant	G_10028839
AX-168432302	intergenic_region
AX-168432303	intergenic_region
AX-168432304	intergenic_region
AX-168432305	intergenic_region
AX-168432306	intron_variant	G_10028840	.	IPR026780, Proline-rich nuclear receptor coactivator 1/2	.
AX-168432307	intron_variant	G_10028840
AX-168432308	intron_variant	G_10028841	.	.	.
AX-168432309	intron_variant	G_10028841
AX-168432310	intron_variant	G_10028841
AX-168432311	upstream_gene_variant	G_10028842	GO:0005515, protein binding, (MF); GO:0008270, zinc ion binding, (MF)	IPR001841, Zinc finger, RING-type	hypothetical protein; K11980 E3 ubiquitin-protein ligase RNF11
AX-168432312	intron_variant	G_10028842
AX-168432313	intron_variant	G_10028842
AX-168432314	intron_variant	G_10028842
AX-168432315	intron_variant	G_10028842
AX-168432316	missense_variant	G_10028842
AX-168432317	missense_variant	G_10028842
AX-168432318	intron_variant	G_10028842
AX-168432319	intron_variant	G_10028842
AX-168432320	intron_variant	G_10028842
AX-168432321	synonymous_variant	G_10028842
AX-168432322	synonymous_variant	G_10028842
AX-168432323	intergenic_region
AX-168432324	intergenic_region
AX-168432325	intergenic_region
AX-168432326	intergenic_region
AX-168432327	downstream_gene_variant	G_10028843	GO:0000087, mitotic M phase, (BP); GO:0004725, protein tyrosine phosphatase activity, (MF); GO:0005622, intracellular, (CC); GO:0006470, protein dephosphorylation, (BP)	IPR000751, M-phase inducer phosphatase; IPR001763, Rhodanese-like domain	CDC25B; cell division cycle 25 homolog B (S. pombe); K05866 cell division cycle 25B [EC:3.1.3.48]
AX-168432328	downstream_gene_variant	G_10028843
AX-168432329	synonymous_variant	G_10028843
AX-168432330	synonymous_variant	G_10028843
AX-168432331	intron_variant	G_10028843
AX-168619564	intron_variant	G_10028843
AX-168432333	intron_variant	G_10028843
AX-168432334	intron_variant	G_10028843
AX-168432335	intron_variant	G_10028843
AX-168432336	intron_variant	G_10028843
AX-168432337	intron_variant	G_10028843
AX-168432338	intron_variant	G_10028843
AX-168432339	intron_variant	G_10028844	GO:0003723, RNA binding, (MF); GO:0003729, mRNA binding, (MF)	IPR026502, Histone RNA stem-loop-binding protein SLBP1/SLBP2; IPR029344, Histone RNA hairpin-binding protein, RNA-binding domain	.
AX-168432340	intron_variant	G_10028844
AX-168432341	intron_variant	G_10028844
AX-168432342	synonymous_variant	G_10028844
AX-168432343	missense_variant	G_10028844
AX-168432344	downstream_gene_variant	G_10028844
AX-168432345	downstream_gene_variant	G_10028844
AX-168432346	synonymous_variant	G_10028845	GO:0003677, DNA binding, (MF); GO:0005634, nucleus, (CC); GO:0006355, regulation of transcription, DNA-templated, (BP)	IPR030408, AT-rich interactive domain-containing protein 5B	.
AX-168432347	intron_variant	G_10028845
AX-168432348	synonymous_variant	G_10028845
AX-168432349	intron_variant	G_10028845
AX-168432350	upstream_gene_variant	G_10028845
AX-168432351	upstream_gene_variant	G_10028845
AX-168432352	intergenic_region
AX-168432353	intron_variant	G_10028846	GO:0016787, hydrolase activity, (MF)	IPR000407, Nucleoside phosphatase GDA1/CD39	ENTPD1, CD39; ectonucleoside triphosphate diphosphohydrolase 1 (EC:3.6.1.5); K01510 apyrase [EC:3.6.1.5]
AX-168432354	intron_variant	G_10028846
AX-168619565	intron_variant	G_10028846
AX-168432356	intron_variant	G_10028846
AX-168432357	synonymous_variant	G_10028846
AX-168432358	synonymous_variant	G_10028846
AX-168432359	intron_variant	G_10028846
AX-168432360	intron_variant	G_10028846
AX-168432361	intron_variant	G_10028846
AX-168432362	intergenic_region
AX-168432363	intergenic_region
AX-168432364	intergenic_region
AX-168432365	intergenic_region
AX-168432366	intergenic_region
AX-168432367	intergenic_region
AX-168432368	intergenic_region
AX-168432369	intergenic_region
AX-168432370	intergenic_region
AX-168432371	intergenic_region
AX-168432372	intergenic_region
AX-168432373	intergenic_region
AX-168432374	upstream_gene_variant	G_10028847	.	.	.
AX-168432375	upstream_gene_variant	G_10028847
AX-168432376	downstream_gene_variant	G_10028847
AX-168619566	intergenic_region
AX-168432378	intergenic_region
AX-168432379	intergenic_region
AX-168432380	intergenic_region
AX-168432381	intergenic_region
AX-168432382	intergenic_region
AX-168432383	intergenic_region
AX-168432384	upstream_gene_variant	G_10028848	GO:0003677, DNA binding, (MF); GO:0005515, protein binding, (MF); GO:0006355, regulation of transcription, DNA-templated, (BP)	IPR002909, IPT domain; IPR003523, Transcription factor COE; IPR018350, Transcription factor COE, conserved site	transcription factor COE1, putative; K09103 early B-cell factor
AX-168432385	synonymous_variant	G_10028848
AX-168432386	intron_variant	G_10028848
AX-168432387	synonymous_variant	G_10028848
AX-168619567	synonymous_variant	G_10028848
AX-168432389	intron_variant	G_10028848
AX-168432390	intron_variant	G_10028848
AX-168432391	intron_variant	G_10028848
AX-168619568	intron_variant	G_10028848
AX-168432393	intron_variant	G_10028848
AX-168432394	intron_variant	G_10028848
AX-168432395	synonymous_variant	G_10028848
AX-168432396	intron_variant	G_10028848
AX-168432397	intron_variant	G_10028848
AX-168432398	intron_variant	G_10028848
AX-168432399	synonymous_variant	G_10028848
AX-168619569	intron_variant	G_10028848
AX-168432401	downstream_gene_variant	G_10028848
AX-168432402	intergenic_region
AX-168432403	intergenic_region
AX-168432404	intergenic_region
AX-168432405	intergenic_region
AX-168432406	intergenic_region
AX-168619570	intergenic_region
AX-168432408	intergenic_region
AX-168432409	missense_variant	G_10028849	GO:0005215, transporter activity, (MF); GO:0006810, transport, (BP); GO:0016020, membrane, (CC); GO:0055085, transmembrane transport, (BP)	IPR006043, Xanthine/uracil/vitamin C permease	RGD1565367, SNBT1, slc23A4; similar to Solute carrier family 23, member 2 (Sodium-dependent vitamin C transporter 2); K14611 solute carrier family 23 (nucleobase transporter), member 1/2
AX-168432410	synonymous_variant	G_10028849
AX-168432411	missense_variant	G_10028849
AX-168432412	downstream_gene_variant	G_10028849
AX-168619571	synonymous_variant	G_10028850	GO:0005215, transporter activity, (MF); GO:0006810, transport, (BP); GO:0016020, membrane, (CC); GO:0055085, transmembrane transport, (BP)	IPR006043, Xanthine/uracil/vitamin C permease	SLC23A2, SLC23A1; solute carrier family 23 (nucleobase transporters), member 2; K14611 solute carrier family 23 (nucleobase transporter), member 1/2
AX-168432414	intron_variant	G_10028850
AX-168432415	intron_variant	G_10028850
AX-168619572	synonymous_variant	G_10028850
AX-168432417	synonymous_variant	G_10028850
AX-168432418	synonymous_variant	G_10028850
AX-168432419	synonymous_variant	G_10028850
AX-168432420	upstream_gene_variant	G_10028850
AX-168432421	upstream_gene_variant	G_10028850
AX-168432422	upstream_gene_variant	G_10028850
AX-168432423	downstream_gene_variant	G_10028851	GO:0005215, transporter activity, (MF); GO:0006810, transport, (BP); GO:0016020, membrane, (CC); GO:0055085, transmembrane transport, (BP)	IPR006043, Xanthine/uracil/vitamin C permease	slc23a1; solute carrier family 23 (nucleobase transporters), member 1; K14611 solute carrier family 23 (nucleobase transporter), member 1/2
AX-168432413	synonymous_variant	G_10028851
AX-168432424	intron_variant	G_10028851
AX-168432425	missense_variant	G_10028851
AX-168432426	intron_variant	G_10028851
AX-168432427	synonymous_variant	G_10028851
AX-168432428	intron_variant	G_10028851
AX-168432429	intron_variant	G_10028851
AX-168432430	upstream_gene_variant	G_10028851
AX-168432431	upstream_gene_variant	G_10028851
AX-168432432	synonymous_variant	G_10028852	GO:0005515, protein binding, (MF)	IPR013026, Tetratricopeptide repeat-containing domain; IPR013105, Tetratricopeptide TPR2; IPR019734, Tetratricopeptide repeat	cdc16, MGC82281; cell division cycle 16 homolog; K03353 anaphase-promoting complex subunit 6
AX-168432433	synonymous_variant	G_10028852
AX-168619573	synonymous_variant	G_10028852
AX-168432435	synonymous_variant	G_10028852
AX-168432436	synonymous_variant	G_10028852
AX-168619574	synonymous_variant	G_10028852
AX-168432438	synonymous_variant	G_10028852
AX-168619575	synonymous_variant	G_10028852
AX-168432440	upstream_gene_variant	G_10028853	.	.	.
AX-168432441	upstream_gene_variant	G_10028853
AX-168432442	upstream_gene_variant	G_10028853
AX-168432443	upstream_gene_variant	G_10028853
AX-168432444	synonymous_variant	G_10028854	.	.	.
AX-168432445	upstream_gene_variant	G_10028854
AX-168432446	intron_variant	G_10028855	.	IPR007014, FUN14	.
AX-168432447	intron_variant	G_10028855
AX-168619576	intron_variant	G_10028855
AX-168432449	synonymous_variant	G_10028856	GO:0005515, protein binding, (MF)	IPR001440, Tetratricopeptide TPR1; IPR003347, JmjC domain; IPR013026, Tetratricopeptide repeat-containing domain; IPR019734, Tetratricopeptide repeat	similar to CG5640-PA, isoform A; K11447 histone demethylase [EC:1.14.11.-]
AX-168432450	synonymous_variant	G_10028856
AX-168619577	intron_variant	G_10028856
AX-168432452	intron_variant	G_10028856
AX-168432453	missense_variant	G_10028856
AX-168432454	intron_variant	G_10028856
AX-168432455	intron_variant	G_10028856
AX-168432456	downstream_gene_variant	G_10028857	.	.	.
AX-168432457	downstream_gene_variant	G_10028857
AX-168432458	upstream_gene_variant	G_10028857
AX-168432459	upstream_gene_variant	G_10028857
AX-168432460	intron_variant	G_10028856
AX-168432461	intron_variant	G_10028856
AX-168619578	intron_variant	G_10028856
AX-168432463	synonymous_variant	G_10028856
AX-168432464	intron_variant	G_10028856
AX-168432465	synonymous_variant	G_10028856
AX-168432466	synonymous_variant	G_10028856
AX-168432467	intron_variant	G_10028856
AX-168432468	synonymous_variant	G_10028856
AX-168432469	synonymous_variant	G_10028856
AX-168432470	splice_region_variant	G_10028856
AX-168432471	synonymous_variant	G_10028856
AX-168432472	intron_variant	G_10028856
AX-168432473	downstream_gene_variant	G_10028856
AX-168432474	downstream_gene_variant	G_10028856
AX-168432475	downstream_gene_variant	G_10028858	.	.	.
AX-168432476	upstream_gene_variant	G_10028858
AX-168619579	synonymous_variant	G_10028859	GO:0000387, spliceosomal snRNP assembly, (BP); GO:0005829, cytosol, (CC); GO:0005886, plasma membrane, (CC); GO:0006821, chloride transport, (BP); GO:0006884, cell volume homeostasis, (BP); GO:0034709, methylosome, (CC); GO:0034715, pICln-Sm protein complex, (CC)	IPR003521, ICln	chloride ion current inducer protein, putative; K05019 chloride channel, nucleotide-sensitive, 1A
AX-168432478	upstream_gene_variant	G_10028859
AX-168432479	upstream_gene_variant	G_10028859
AX-168432480	upstream_gene_variant	G_10028860	.	IPR026508, Transmembrane protein 164	.
AX-168432481	intron_variant	G_10028860
AX-168432482	intron_variant	G_10028860
AX-168432483	intron_variant	G_10028860
AX-168619580	intron_variant	G_10028860
AX-168432485	intron_variant	G_10028860
AX-168432486	missense_variant	G_10028860
AX-168432487	synonymous_variant	G_10028860
AX-168432488	synonymous_variant	G_10028860
AX-168432489	downstream_gene_variant	G_10028860
AX-168432490	downstream_gene_variant	G_10028860
AX-168432491	downstream_gene_variant	G_10028861	.	.	.
AX-168432492	missense_variant	G_10028861
AX-168432493	intergenic_region
AX-168432494	intron_variant	G_10028863	.	IPR001846, von Willebrand factor, type D domain	.
AX-168619581	intron_variant	G_10028863
AX-168432496	upstream_gene_variant	G_10028865	.	IPR001846, von Willebrand factor, type D domain	Hml; Hemolectin; K03900 von Willebrand factor
AX-168432497	missense_variant	G_10028865
AX-168432498	missense_variant	G_10028865
AX-168432499	synonymous_variant	G_10028865
AX-168432500	missense_variant	G_10028865
AX-168432501	intron_variant	G_10028869	GO:0003924, GTPase activity, (MF); GO:0005525, GTP binding, (MF); GO:0005622, intracellular, (CC); GO:0006886, intracellular protein transport, (BP); GO:0006913, nucleocytoplasmic transport, (BP); GO:0007165, signal transduction, (BP); GO:0007264, small GTPase mediated signal transduction, (BP); GO:0015031, protein transport, (BP); GO:0016020, membrane, (CC)	IPR001806, Small GTPase superfamily; IPR002041, Ran GTPase; IPR003578, Small GTPase superfamily, Rho type; IPR003579, Small GTPase superfamily, Rab type; IPR020849, Small GTPase superfamily, Ras type	AGAP011363-PA; K07976 Rab family, other
AX-168432502	intron_variant	G_10028869
AX-168619582	intron_variant	G_10028869
AX-168619583	synonymous_variant	G_10028869
AX-168619584	intron_variant	G_10028869
AX-168432506	intron_variant	G_10028869
AX-168432507	synonymous_variant	G_10028869
AX-168432508	intron_variant	G_10028869
AX-168432509	upstream_gene_variant	G_10028869
AX-168432510	upstream_gene_variant	G_10028870	GO:0005515, protein binding, (MF)	IPR001680, WD40 repeat; IPR017986, WD40-repeat-containing domain; IPR019775, WD40 repeat, conserved site	WD repeat domain 32; K11802 WD repeat-containing protein 32
AX-168432511	missense_variant	G_10028870
AX-168432512	synonymous_variant	G_10028870
AX-168432513	synonymous_variant	G_10028870
AX-168432514	synonymous_variant	G_10028870
AX-168432515	synonymous_variant	G_10028870
AX-168432516	synonymous_variant	G_10028870
AX-168432517	synonymous_variant	G_10028870
AX-168432518	upstream_gene_variant	G_10028871	GO:0016021, integral (CC) of membrane, (CC)	IPR000301, Tetraspanin; IPR018499, Tetraspanin/Peripherin	tspan17, MGC89422, fbxo23; tetraspanin 17; K10303 F-box protein 23
AX-168432519	synonymous_variant	G_10028871
AX-168432520	intron_variant	G_10028871
AX-168432521	missense_variant	G_10028871
AX-168432522	missense_variant	G_10028871
AX-168432523	intron_variant	G_10028871
AX-168432524	synonymous_variant	G_10028871
AX-168432525	synonymous_variant	G_10028871
AX-168432526	missense_variant	G_10028872	GO:0005515, protein binding, (MF); GO:0008270, zinc ion binding, (MF)	IPR001841, Zinc finger, RING-type	hypothetical protein; K11982 E3 ubiquitin-protein ligase RNF115/126 [EC:6.3.2.19]
AX-168432527	synonymous_variant	G_10028872
AX-168432528	intron_variant	G_10028872
AX-168432529	missense_variant	G_10028872
AX-168432530	synonymous_variant	G_10028873	GO:0003824, catalytic activity, (MF); GO:0008152, metabolic (BP), (BP)	IPR005809, Succinyl-CoA synthetase, beta subunit; IPR005811, ATP-citrate lyase/succinyl-CoA ligase; IPR013650, ATP-grasp fold, succinyl-CoA synthetase-type; IPR017866, Succinyl-CoA synthetase, beta subunit, conserved site	sucla2, wu:fb18c11, wu:fj38c11, wu:fj90d07, zgc:73397; succinate-CoA ligase, ADP-forming, beta subunit (EC:6.2.1.5); K01900 succinyl-CoA synthetase beta subunit [EC:6.2.1.4 6.2.1.5]
AX-168619585	synonymous_variant	G_10028873
AX-168432532	synonymous_variant	G_10028873
AX-168432533	synonymous_variant	G_10028873
AX-168432534	synonymous_variant	G_10028873
AX-168432535	synonymous_variant	G_10028873
AX-168432536	splice_region_variant	G_10028874	GO:0004222, metalloendopeptidase activity, (MF); GO:0006508, proteolysis, (BP)	IPR001590, Peptidase M12B, ADAM/reprolysin; IPR006586, ADAM, cysteine-rich	ADAMTS18; ADAM metallopeptidase with thrombospondin type 1 motif, 18; K08632 a disintegrin and metalloproteinase with thrombospondin motifs 18 [EC:3.4.24.-]
AX-168432537	missense_variant	G_10028874
AX-168432538	splice_region_variant	G_10028874
AX-168432539	missense_variant	G_10028874
AX-168432540	intron_variant	G_10028874
AX-168432541	intron_variant	G_10028874
AX-168619586	intron_variant	G_10028874
AX-168432543	intron_variant	G_10028874
AX-168432544	missense_variant	G_10028874
AX-168432545	intron_variant	G_10028874
AX-168432546	intron_variant	G_10028874
AX-168619587	synonymous_variant	G_10028874
AX-168432548	synonymous_variant	G_10028874
AX-168432549	upstream_gene_variant	G_10028874
AX-168432550	upstream_gene_variant	G_10028874
AX-168432551	upstream_gene_variant	G_10028874
AX-168432552	intergenic_region
AX-168432553	synonymous_variant	G_10028875	.	.	.
AX-168432554	missense_variant	G_10028876	.	.	.
AX-168619588	synonymous_variant	G_10028876
AX-168432556	upstream_gene_variant	G_10028876
AX-168432557	upstream_gene_variant	G_10028688	.	.	.
AX-168432558	upstream_gene_variant	G_10028688
AX-168619589	synonymous_variant	G_10028689	GO:0005515, protein binding, (MF)	IPR001440, Tetratricopeptide TPR1; IPR013026, Tetratricopeptide repeat-containing domain; IPR019734, Tetratricopeptide repeat	Sugt1, 2410174K12Rik, SGT1; SGT1, suppressor of G2 allele of SKP1 (S. cerevisiae); K12795 suppressor of G2 allele of SKP1
AX-168432560	synonymous_variant	G_10028689
AX-168432561	synonymous_variant	G_10028689
AX-168432562	synonymous_variant	G_10028689
AX-168432563	intron_variant	G_10028689
AX-168432564	intron_variant	G_10028689
AX-168432565	intron_variant	G_10028689
AX-168432566	synonymous_variant	G_10028689
AX-168432567	synonymous_variant	G_10028689
AX-168432568	upstream_gene_variant	G_10028689
AX-168432569	upstream_gene_variant	G_10028689
AX-168432570	intergenic_region
AX-168432571	intergenic_region
AX-168432572	intergenic_region
AX-168619590	intergenic_region
AX-168432574	intergenic_region
AX-168619591	intergenic_region
AX-168432576	intergenic_region
AX-168432577	upstream_gene_variant	G_10028690	GO:0005515, protein binding, (MF); GO:0016020, membrane, (CC)	IPR000203, GPS motif; IPR000601, PKD domain; IPR001024, PLAT/LH2 domain; IPR002859, PKD/REJ-like protein; IPR013122, Polycystin cation channel, PKD1/PKD2; IPR022409, PKD/Chitinase domain	im:7138475; K04988 polycystin 1L2
AX-168619592	missense_variant	G_10028690
AX-168432579	missense_variant	G_10028690
AX-168432580	synonymous_variant	G_10028690
AX-168432581	missense_variant	G_10028690
AX-168432582	intron_variant	G_10028690
AX-168619593	intron_variant	G_10028690
AX-168432584	intron_variant	G_10028690
AX-168432585	intron_variant	G_10028690
AX-168432586	intron_variant	G_10028690
AX-168619594	synonymous_variant	G_10028690
AX-168432588	synonymous_variant	G_10028690
AX-168432589	missense_variant	G_10028690
AX-168432590	intron_variant	G_10028690
AX-168619595	intron_variant	G_10028690
AX-168432592	intron_variant	G_10028690
AX-168432593	intron_variant	G_10028690
AX-168432594	intron_variant	G_10028690
AX-168432595	synonymous_variant	G_10028690
AX-168432596	synonymous_variant	G_10028690
AX-168432597	intron_variant	G_10028690
AX-168432598	missense_variant	G_10028690
AX-168432599	missense_variant	G_10028690
AX-168619596	intron_variant	G_10028690
AX-168432601	intron_variant	G_10028690
AX-168432602	intron_variant	G_10028690
AX-168619597	synonymous_variant	G_10028690
AX-168432604	synonymous_variant	G_10028690
AX-168432605	missense_variant	G_10028690
AX-168432606	downstream_gene_variant	G_10028690
AX-168432607	intergenic_region
AX-168432608	intergenic_region
AX-168432609	intergenic_region
AX-168619598	intergenic_region
AX-168432611	intergenic_region
AX-168432612	upstream_gene_variant	G_10028691	GO:0005509, calcium ion binding, (MF); GO:0005515, protein binding, (MF); GO:0016020, membrane, (CC)	IPR000601, PKD domain; IPR001024, PLAT/LH2 domain; IPR002859, PKD/REJ-like protein; IPR003915, Polycystic kidney disease type 2 protein; IPR013122, Polycystin cation channel, PKD1/PKD2	PKD1L2; polycystic kidney disease 1-like 2; K04988 polycystin 1L2
AX-168432613	missense_variant	G_10028691
AX-168432614	synonymous_variant	G_10028691
AX-168619599	missense_variant	G_10028691
AX-168432616	intron_variant	G_10028691
AX-168432617	intron_variant	G_10028691
AX-168619600	missense_variant	G_10028691
AX-168432619	synonymous_variant	G_10028691
AX-168432620	intron_variant	G_10028691
AX-168432621	missense_variant	G_10028691
AX-168432622	synonymous_variant	G_10028691
AX-168619601	missense_variant	G_10028691
AX-168619602	synonymous_variant	G_10028691
AX-168432625	intron_variant	G_10028691
AX-168432626	downstream_gene_variant	G_10028691
AX-168432627	intergenic_region
AX-168432628	intergenic_region
AX-168432629	intergenic_region
AX-168432630	intergenic_region
AX-168432631	intergenic_region
AX-168432632	intergenic_region
AX-168432633	intergenic_region
AX-168432634	intergenic_region
AX-168432635	intergenic_region
AX-168432636	intergenic_region
AX-168432637	upstream_gene_variant	G_10028692	GO:0005509, calcium ion binding, (MF); GO:0005515, protein binding, (MF); GO:0016020, membrane, (CC)	IPR000203, GPS motif; IPR000601, PKD domain; IPR001024, PLAT/LH2 domain; IPR002859, PKD/REJ-like protein; IPR003915, Polycystic kidney disease type 2 protein; IPR013122, Polycystin cation channel, PKD1/PKD2	PKD1L2; polycystic kidney disease 1-like 2; K04988 polycystin 1L2
AX-168432638	upstream_gene_variant	G_10028692
AX-168432639	missense_variant	G_10028692
AX-168432640	missense_variant	G_10028692
AX-168432641	intron_variant	G_10028692
AX-168619603	intron_variant	G_10028692
AX-168432643	intron_variant	G_10028692
AX-168432644	intron_variant	G_10028692
AX-168432645	intron_variant	G_10028692
AX-168432646	intron_variant	G_10028692
AX-168432647	missense_variant	G_10028692
AX-168619604	synonymous_variant	G_10028692
AX-168432649	synonymous_variant	G_10028692
AX-168432650	missense_variant	G_10028692
AX-168619605	intron_variant	G_10028692
AX-168432652	intron_variant	G_10028692
AX-168432653	intron_variant	G_10028692
AX-168432654	synonymous_variant	G_10028692
AX-168432655	missense_variant	G_10028692
AX-168432656	synonymous_variant	G_10028692
AX-168432657	intron_variant	G_10028692
AX-168432658	missense_variant	G_10028692
AX-168432659	splice_acceptor_variant	G_10028692
AX-168619606	missense_variant	G_10028692
AX-168432661	missense_variant	G_10028692
AX-168432662	synonymous_variant	G_10028692
AX-168432663	synonymous_variant	G_10028692
AX-168432664	missense_variant	G_10028692
AX-168432665	downstream_gene_variant	G_10028692
AX-168432666	downstream_gene_variant	G_10028692
AX-168432667	intergenic_region
AX-168432668	intergenic_region
AX-168432669	intergenic_region
AX-168619607	intergenic_region
AX-168432671	intergenic_region
AX-168432672	intergenic_region
AX-168619608	intergenic_region
AX-168432674	downstream_gene_variant	G_10028693	.	IPR019358, Transmembrane protein 194	.
AX-168432675	synonymous_variant	G_10028693
AX-168432676	synonymous_variant	G_10028693
AX-168432677	intron_variant	G_10028693
AX-168432678	missense_variant	G_10028693
AX-168432679	synonymous_variant	G_10028694	.	IPR002889, Carbohydrate-binding WSC	.
AX-168432680	synonymous_variant	G_10028694
AX-168432681	synonymous_variant	G_10028694
AX-168432682	splice_region_variant	G_10028694
AX-168432683	missense_variant	G_10028694
AX-168432684	synonymous_variant	G_10028694
AX-168432685	missense_variant	G_10028694
AX-168619609	missense_variant	G_10028694
AX-168432687	upstream_gene_variant	G_10028694
AX-168432688	upstream_gene_variant	G_10028695	GO:0005515, protein binding, (MF); GO:0007165, signal transduction, (BP)	IPR000488, Death domain	myeloid differentiation primary response protein MyD88-like; K04729 myeloid differentiation primary response gene 88
AX-168432689	upstream_gene_variant	G_10028695
AX-168432690	intron_variant	G_10028695
AX-168432691	intron_variant	G_10028695
AX-168432692	missense_variant	G_10028695
AX-168432693	synonymous_variant	G_10028695
AX-168619610	intron_variant	G_10028696	GO:0016021, integral (CC) of membrane, (CC); GO:0055085, transmembrane transport, (BP)	IPR011701, Major facilitator superfamily	flvcr1, si:ch211-147d7.6; feline leukemia virus subgroup C cellular receptor 1; K08220 MFS transporter, FLVCR family, feline leukemia virus subgroup C cellular receptor
AX-168432695	missense_variant	G_10028696
AX-168432696	synonymous_variant	G_10028696
AX-168432697	intron_variant	G_10028696
AX-168432698	synonymous_variant	G_10028696
AX-168432699	intron_variant	G_10028696
AX-168432700	upstream_gene_variant	G_10028697	.	.	flvcr1, si:ch211-147d7.6; feline leukemia virus subgroup C cellular receptor 1; K08220 MFS transporter, FLVCR family, feline leukemia virus subgroup C cellular receptor
AX-168432701	synonymous_variant	G_10028697
AX-168619611	downstream_gene_variant	G_10028697
AX-168432703	intron_variant	G_10028698	.	.	flvcr1, si:ch211-147d7.6; feline leukemia virus subgroup C cellular receptor 1; K08220 MFS transporter, FLVCR family, feline leukemia virus subgroup C cellular receptor
AX-168432704	intron_variant	G_10028698
AX-168432705	upstream_gene_variant	G_10028699	.	.	flvcr1, si:ch211-147d7.6; feline leukemia virus subgroup C cellular receptor 1; K08220 MFS transporter, FLVCR family, feline leukemia virus subgroup C cellular receptor
AX-168432706	upstream_gene_variant	G_10028699
AX-168432707	upstream_gene_variant	G_10028699
AX-168432708	intron_variant	G_10028699
AX-168432709	intergenic_region
AX-168432710	upstream_gene_variant	G_10028700	.	.	flvcr1, si:ch211-147d7.6; feline leukemia virus subgroup C cellular receptor 1; K08220 MFS transporter, FLVCR family, feline leukemia virus subgroup C cellular receptor
AX-168432711	upstream_gene_variant	G_10028700
AX-168432712	intron_variant	G_10028700
AX-168432713	missense_variant	G_10028700
AX-168432714	intron_variant	G_10028700
AX-168619612	intergenic_region
AX-168432716	intergenic_region
AX-168432717	intergenic_region
AX-168432718	downstream_gene_variant	G_10028702	.	IPR001073, Complement C1q protein	.
AX-168432719	synonymous_variant	G_10028702
AX-168432720	downstream_gene_variant	G_10028703	GO:0005515, protein binding, (MF); GO:0007165, signal transduction, (BP)	IPR000157, Toll/interleukin-1 receptor homology (TIR) domain	hypothetical protein ; K04729 myeloid differentiation primary response gene 88
AX-168432721	downstream_gene_variant	G_10028703
AX-168432722	intergenic_region
AX-168432723	intergenic_region
AX-168432724	intergenic_region
AX-168432725	intergenic_region
AX-168432726	intergenic_region
AX-168432727	intergenic_region
AX-168619613	intergenic_region
AX-168432729	intergenic_region
AX-168432730	intergenic_region
AX-168432731	intergenic_region
AX-168432732	intergenic_region
AX-168432733	intergenic_region
AX-168432734	intergenic_region
AX-168619614	intergenic_region
AX-168432736	upstream_gene_variant	G_10028704	GO:0005515, protein binding, (MF); GO:0007165, signal transduction, (BP)	IPR000157, Toll/interleukin-1 receptor homology (TIR) domain	similar to Myeloid differentiation primary response gene 88; K04729 myeloid differentiation primary response gene 88
AX-168432737	upstream_gene_variant	G_10028704
AX-168619615	downstream_gene_variant	G_10028704
AX-168432739	intergenic_region
AX-168432740	intergenic_region
AX-168432741	intergenic_region
AX-168432742	intergenic_region
AX-168619616	intergenic_region
AX-168432744	intergenic_region
AX-168432745	intergenic_region
AX-168432746	downstream_gene_variant	G_10028705	GO:0005515, protein binding, (MF); GO:0007165, signal transduction, (BP)	IPR000157, Toll/interleukin-1 receptor homology (TIR) domain	similar to Myeloid differentiation primary response gene 88; K04729 myeloid differentiation primary response gene 88
AX-168432747	intron_variant	G_10028705
AX-168432748	missense_variant	G_10028705
AX-168619617	synonymous_variant	G_10028705
AX-168432750	intergenic_region
AX-168432751	intergenic_region
AX-168432752	intergenic_region
AX-168432753	intergenic_region
AX-168432754	synonymous_variant	G_10028706	GO:0005681, spliceosomal complex, (CC); GO:0007067, mitotic nuclear division, (BP)	IPR004123, mRNA splicing factor, thioredoxin-like U5 snRNP	mitosis protein dim1 ; K12859 U5 snRNP protein, DIM1 family
AX-168432755	synonymous_variant	G_10028706
AX-168432756	downstream_gene_variant	G_10028707	GO:0005525, GTP binding, (MF)	IPR006073, GTP binding domain; IPR016496, GTPase HflX; IPR030394, HflX-type guanine nucleotide-binding (G) domain	GTP-binding family protein; K03665 GTP-binding protein HflX
AX-168432757	synonymous_variant	G_10028707
AX-168432758	missense_variant	G_10028707
AX-168432759	synonymous_variant	G_10028707
AX-168619618	missense_variant	G_10028707
AX-168432761	upstream_gene_variant	G_10028708	GO:0046872, metal ion binding, (MF)	IPR007087, Zinc finger, C2H2	.
AX-168619619	synonymous_variant	G_10028708
AX-168432763	synonymous_variant	G_10028708
AX-168432764	synonymous_variant	G_10028708
AX-168432765	synonymous_variant	G_10028708
AX-168432766	missense_variant	G_10028708
AX-168432767	downstream_gene_variant	G_10028708
AX-168432768	downstream_gene_variant	G_10028709	GO:0008270, zinc ion binding, (MF)	IPR001781, Zinc finger, LIM-type	hypothetical protein; K09377 cysteine and glycine-rich protein
AX-168432769	intron_variant	G_10028709
AX-168432770	intron_variant	G_10028709
AX-168619620	intron_variant	G_10028709
AX-168432772	intron_variant	G_10028709
AX-168432773	synonymous_variant	G_10028709
AX-168432774	upstream_gene_variant	G_10028709
AX-168432775	downstream_gene_variant	G_10028710	.	.	.
AX-168619621	intron_variant	G_10028710
AX-168432777	missense_variant	G_10028710
AX-168432778	intron_variant	G_10028710
AX-168432779	missense_variant	G_10028710
AX-168432780	missense_variant	G_10028710
AX-168432781	missense_variant	G_10028710
AX-168432782	upstream_gene_variant	G_10028710
AX-168619622	upstream_gene_variant	G_10028710
AX-168432784	synonymous_variant	G_10028711	.	.	.
AX-168432785	missense_variant	G_10028711
AX-168432786	intron_variant	G_10028711
AX-168432787	intron_variant	G_10028711
AX-168432788	intron_variant	G_10028711
AX-168432789	intron_variant	G_10028711
AX-168432790	upstream_gene_variant	G_10028711
AX-168432791	upstream_gene_variant	G_10028711
AX-168432792	intergenic_region
AX-168432793	intergenic_region
AX-168432794	upstream_gene_variant	G_10028712	GO:0005515, protein binding, (MF)	IPR013026, Tetratricopeptide repeat-containing domain; IPR019734, Tetratricopeptide repeat	.
AX-168432795	synonymous_variant	G_10028712
AX-168432796	missense_variant	G_10028712
AX-168619623	synonymous_variant	G_10028712
AX-168619624	synonymous_variant	G_10028712
AX-168432799	missense_variant	G_10028712
AX-168432800	synonymous_variant	G_10028712
AX-168432801	intron_variant	G_10028712
AX-168432802	synonymous_variant	G_10028712
AX-168432803	synonymous_variant	G_10028712
AX-168432804	missense_variant	G_10028712
AX-168432805	synonymous_variant	G_10028712
AX-168432806	splice_region_variant	G_10028712
AX-168432807	synonymous_variant	G_10028712
AX-168432808	synonymous_variant	G_10028712
AX-168432809	missense_variant	G_10028712
AX-168432810	missense_variant	G_10028712
AX-168432811	synonymous_variant	G_10028712
AX-168432812	synonymous_variant	G_10028712
AX-168432813	synonymous_variant	G_10028713	GO:0004553, hydrolase activity, hydrolyzing O-glycosyl compounds, (MF); GO:0005975, carbohydrate metabolic (BP), (BP)	IPR001223, Glycoside hydrolase, family 18, catalytic domain	CTBS; chitobiase, di-N-acetyl-; K12310 Di-N-acetylchitobiase [EC:3.2.1.-]
AX-168432814	missense_variant	G_10028713
AX-168432815	synonymous_variant	G_10028713
AX-168432816	missense_variant	G_10028713
AX-168432817	missense_variant	G_10028713
AX-168432818	intron_variant	G_10028713
AX-168432819	downstream_gene_variant	G_10028713
AX-168619625	downstream_gene_variant	G_10028713
AX-168619626	intergenic_region
AX-168432822	downstream_gene_variant	G_10028714	.	.	hspbp1; HSPA (heat shock 70kDa) binding protein, cytoplasmic cochaperone 1; K09562 hsp70-interacting protein
AX-168619627	downstream_gene_variant	G_10028714
AX-168432824	synonymous_variant	G_10028714
AX-168432825	intron_variant	G_10028714
AX-168432826	intron_variant	G_10028714
AX-168432827	intron_variant	G_10028714
AX-168432828	upstream_gene_variant	G_10028714
AX-168432829	upstream_gene_variant	G_10028714
AX-168432830	upstream_gene_variant	G_10028715	GO:0005515, protein binding, (MF)	IPR001214, SET domain; IPR002893, Zinc finger, MYND-type	GD10796 gene product from transcript GD10796-RA; K11426 SET and MYND domain-containing protein
AX-168432831	synonymous_variant	G_10028715
AX-168432832	downstream_gene_variant	G_10028715
AX-168432833	downstream_gene_variant	G_10028715
AX-168432834	intergenic_region
AX-168432835	intergenic_region
AX-168432836	downstream_gene_variant	G_10028716	GO:0004864, protein phosphatase inhibitor activity, (MF); GO:0009966, regulation of signal transduction, (BP); GO:0043666, regulation of phosphoprotein phosphatase activity, (BP)	IPR007062, Protein phosphatase inhibitor 2 (IPP-2)	.
AX-168432837	synonymous_variant	G_10028716
AX-168432838	intron_variant	G_10028716
AX-168432839	intron_variant	G_10028716
AX-168432840	intron_variant	G_10028716
AX-168432841	intron_variant	G_10028716
AX-168432842	intron_variant	G_10028716
AX-168432843	upstream_gene_variant	G_10028716
AX-168432844	synonymous_variant	G_10028717	.	IPR003323, Ovarian tumour, otubain	hypothetical protein; K11861 deubiquitinating protein VCIP135 [EC:3.4.22.-]
AX-168432845	intron_variant	G_10028717
AX-168432846	intron_variant	G_10028717
AX-168432847	intron_variant	G_10028717
AX-168432848	splice_region_variant	G_10028717
AX-168619628	intron_variant	G_10028717
AX-168432850	intron_variant	G_10028717
AX-168432851	intron_variant	G_10028717
AX-168432852	intron_variant	G_10028717
AX-168619629	intron_variant	G_10028717
AX-168432854	intron_variant	G_10028717
AX-168432855	splice_region_variant	G_10028717
AX-168432856	downstream_gene_variant	G_10028719	GO:0016491, oxidoreductase activity, (MF); GO:0016706, oxidoreductase activity, acting on paired donors, with incorporation or reduction of molecular oxygen, 2-oxoglutarate as one donor, and incorporation of one atom each of oxygen into both donors, (MF); GO:0055114, oxidation-reduction (BP), (BP)	IPR005123, Oxoglutarate/iron-dependent dioxygenase; IPR026992, Non-haem dioxygenase N-terminal domain	similar to ENSANGP00000018658; K06892
AX-168432857	missense_variant	G_10028719
AX-168619630	missense_variant	G_10028719
AX-168432859	intron_variant	G_10028719
AX-168432860	intron_variant	G_10028719
AX-168432861	synonymous_variant	G_10028719
AX-168432862	synonymous_variant	G_10028720	GO:0004888, transmembrane signaling receptor activity, (MF); GO:0004930, G-protein coupled receptor activity, (MF); GO:0007166, cell surface receptor signaling pathway, (BP); GO:0007186, G-protein coupled receptor signaling pathway, (BP); GO:0016020, membrane, (CC); GO:0016021, integral (CC) of membrane, (CC)	IPR000832, GPCR, family 2, secretin-like; IPR017981, GPCR, family 2-like	latrophilin-3-like; K04594 latrophilin 3
AX-168432863	missense_variant	G_10028720
AX-168432864	missense_variant	G_10028720
AX-168619631	missense_variant	G_10028720
AX-168432866	missense_variant	G_10028720
AX-168432867	missense_variant	G_10028720
AX-168432868	downstream_gene_variant	G_10028721	GO:0003677, DNA binding, (MF); GO:0005634, nucleus, (CC); GO:0006302, double-strand break repair, (BP); GO:0006310, DNA recombination, (BP)	IPR010585, DNA repair protein XRCC4	hypothetical protein; K10886 DNA-repair protein XRCC4
AX-168432869	missense_variant	G_10028724	GO:0003677, DNA binding, (MF); GO:0005634, nucleus, (CC); GO:0006302, double-strand break repair, (BP); GO:0006310, DNA recombination, (BP)	IPR010585, DNA repair protein XRCC4	hypothetical protein; K10886 DNA-repair protein XRCC4
AX-168432870	downstream_gene_variant	G_10028724
AX-168432871	upstream_gene_variant	G_10028725	GO:0003677, DNA binding, (MF); GO:0005634, nucleus, (CC); GO:0006302, double-strand break repair, (BP); GO:0006310, DNA recombination, (BP)	IPR010585, DNA repair protein XRCC4	hypothetical protein; K10886 DNA-repair protein XRCC4
AX-168432872	missense_variant	G_10028725
AX-168432873	missense_variant	G_10028725
AX-168432874	intron_variant	G_10028725
AX-168432875	missense_variant	G_10028725
AX-168432876	intron_variant	G_10028725
AX-168432877	synonymous_variant	G_10028725
AX-168432878	downstream_gene_variant	G_10028726	.	.	.
AX-168432879	synonymous_variant	G_10028726
AX-168432880	synonymous_variant	G_10028726
AX-168432881	intron_variant	G_10028726
AX-168432882	synonymous_variant	G_10028726
AX-168432883	intron_variant	G_10028726
AX-168432884	upstream_gene_variant	G_10028727	.	IPR002181, Fibrinogen, alpha/beta/gamma chain, C-terminal globular domain; IPR020837, Fibrinogen, conserved site	ANGPT4; angiopoietin 4; K05467 angiopoietin 4
AX-168432885	upstream_gene_variant	G_10028727
AX-168432886	missense_variant	G_10028727
AX-168432887	synonymous_variant	G_10028727
AX-168432888	synonymous_variant	G_10028728	GO:0004383, guanylate cyclase activity, (MF); GO:0006182, cGMP biosynthetic (BP), (BP); GO:0009190, cyclic nucleotide biosynthetic (BP), (BP); GO:0016849, phosphorus-oxygen lyase activity, (MF); GO:0020037, heme binding, (MF); GO:0035556, intracellular signal transduction, (BP)	IPR001054, Adenylyl cyclase class-3/4/guanylyl cyclase; IPR011644, Heme-NO binding; IPR011645, Haem NO binding associated	soluble guanylate cyclase gcy ; K12319 guanylate cyclase soluble subunit beta [EC:4.6.1.2]
AX-168432889	downstream_gene_variant	G_10028727
AX-168432890	synonymous_variant	G_10028728
AX-168432891	synonymous_variant	G_10028728
AX-168432892	intron_variant	G_10028728
AX-168432893	intron_variant	G_10028728
AX-168432894	intron_variant	G_10028728
AX-168432895	missense_variant	G_10028728
AX-168432896	upstream_gene_variant	G_10028728
AX-168432897	upstream_gene_variant	G_10028728
AX-168432898	intergenic_region
AX-168432899	intergenic_region
AX-168432900	upstream_gene_variant	G_10028729	.	.	.
AX-168432901	upstream_gene_variant	G_10028729
AX-168432902	downstream_gene_variant	G_10028730	.	.	.
AX-168432903	synonymous_variant	G_10028730
AX-168432904	downstream_gene_variant	G_10028729
AX-168432905	intron_variant	G_10028730
AX-168432906	missense_variant	G_10028730
AX-168432907	missense_variant	G_10028730
AX-168619632	upstream_gene_variant	G_10028730
AX-168432909	intergenic_region
AX-168432910	intergenic_region
AX-168432911	downstream_gene_variant	G_10028731	GO:0016021, integral (CC) of membrane, (CC)	IPR000301, Tetraspanin; IPR018499, Tetraspanin/Peripherin	hypothetical protein; K06460 CD9 antigen
AX-168432912	synonymous_variant	G_10028731
AX-168432913	missense_variant	G_10028731
AX-168619633	synonymous_variant	G_10028731
AX-168432915	downstream_gene_variant	G_10028732	GO:0005509, calcium ion binding, (MF)	IPR002048, EF-hand domain; IPR011992, EF-hand domain pair; IPR018247, EF-Hand 1, calcium-binding site; IPR027239, Calumenin	.
AX-168432916	downstream_gene_variant	G_10028732
AX-168432917	splice_region_variant	G_10028733	GO:0005509, calcium ion binding, (MF)	IPR002048, EF-hand domain; IPR011992, EF-hand domain pair; IPR018247, EF-Hand 1, calcium-binding site; IPR019347, Axonemal dynein light chain	axonemal dynein light chain p33; K10410 dynein light intermediate chain, axonemal
AX-168432918	synonymous_variant	G_10028733
AX-168432919	synonymous_variant	G_10028733
AX-168432920	intron_variant	G_10028733
AX-168619634	synonymous_variant	G_10028733
AX-168619635	synonymous_variant	G_10028734	GO:0005515, protein binding, (MF)	IPR013026, Tetratricopeptide repeat-containing domain; IPR013105, Tetratricopeptide TPR2	.
AX-168432923	synonymous_variant	G_10028734
AX-168432924	synonymous_variant	G_10028734
AX-168432925	synonymous_variant	G_10028734
AX-168432926	downstream_gene_variant	G_10028735	GO:0003676, nucleic acid binding, (MF); GO:0008168, methyltransferase activity, (MF); GO:0032259, methylation, (BP)	IPR000241, Putative RNA methylase domain; IPR002052, DNA methylase, N-6 adenine-specific, conserved site; IPR016691, tRNA guanosine-2'-O-methyltransferase, TRM11	TRMT11, C6orf75, MDS024, TRM11, TRMT11-1; tRNA methyltransferase 11 homolog (S. cerevisiae) (EC:2.1.1.-); K00599 [EC:2.1.1.-]
AX-168432927	missense_variant	G_10028735
AX-168432928	missense_variant	G_10028735
AX-168432929	synonymous_variant	G_10028735
AX-168432930	synonymous_variant	G_10028735
AX-168432931	synonymous_variant	G_10028735
AX-168432932	upstream_gene_variant	G_10028736	.	IPR013886, PI31 proteasome regulator; IPR021625, Fbxo7/PI31 domain	psmf1, zgc:92785; proteasome (prosome, macropain) inhibitor subunit 1; K06700 proteasome inhibitor subunit 1 (PI31)
AX-168432933	upstream_gene_variant	G_10028736
AX-168432934	synonymous_variant	G_10028736
AX-168432935	upstream_gene_variant	G_10028735
AX-168432936	intron_variant	G_10028736
AX-168432937	downstream_gene_variant	G_10028737	.	.	.
AX-168619636	intron_variant	G_10028737
AX-168432939	missense_variant	G_10028737
AX-168432940	upstream_gene_variant	G_10028737
AX-168432941	upstream_gene_variant	G_10028737
AX-168432942	intergenic_region
AX-168432943	downstream_gene_variant	G_10028738	GO:0004359, glutaminase activity, (MF); GO:0005515, protein binding, (MF); GO:0006541, glutamine metabolic (BP), (BP)	IPR002110, Ankyrin repeat; IPR015868, Glutaminase; IPR020683, Ankyrin repeat-containing domain	gls; glutaminase; K01425 glutaminase [EC:3.5.1.2]
AX-168432944	synonymous_variant	G_10028738
AX-168432945	synonymous_variant	G_10028738
AX-168432946	synonymous_variant	G_10028738
AX-168432947	intron_variant	G_10028738
AX-168432948	intron_variant	G_10028738
AX-168432949	synonymous_variant	G_10028738
AX-168432950	synonymous_variant	G_10028738
AX-168619637	intron_variant	G_10028738
AX-168432952	intron_variant	G_10028738
AX-168432953	synonymous_variant	G_10028738
AX-168432954	intron_variant	G_10028738
AX-168432955	intron_variant	G_10028738
AX-168432956	missense_variant	G_10028738
AX-168619638	intron_variant	G_10028738
AX-168432958	upstream_gene_variant	G_10028738
AX-168432959	upstream_gene_variant	G_10028738
AX-168432960	intergenic_region
AX-168432961	intergenic_region
AX-168619639	intron_variant	G_10028739	GO:0016021, integral (CC) of membrane, (CC); GO:0055085, transmembrane transport, (BP)	IPR011701, Major facilitator superfamily; IPR020846, Major facilitator superfamily domain	slc16a12, MCT12, MGC83405; solute carrier family 16, member 12 (monocarboxylic acid transporter 12); K11810 MFS transporter, MCP family, solute carrier family 16 (monocarboxylic acid transporters), member 12
AX-168432963	intron_variant	G_10028739
AX-168619640	synonymous_variant	G_10028739
AX-168432965	missense_variant	G_10028739
AX-168619641	synonymous_variant	G_10028742	GO:0016021, integral (CC) of membrane, (CC); GO:0055085, transmembrane transport, (BP)	IPR011701, Major facilitator superfamily; IPR020846, Major facilitator superfamily domain	slc16a12, MCT12, MGC83405; solute carrier family 16, member 12 (monocarboxylic acid transporter 12); K11810 MFS transporter, MCP family, solute carrier family 16 (monocarboxylic acid transporters), member 12
AX-168432967	synonymous_variant	G_10028742
AX-168432968	intergenic_region
AX-168619642	intergenic_region
AX-168432970	intergenic_region
AX-168432971	intergenic_region
AX-168432972	intergenic_region
AX-168432973	intergenic_region
AX-168432974	intergenic_region
AX-168432975	intron_variant	G_10028743	GO:0004672, protein kinase activity, (MF); GO:0005524, ATP binding, (MF); GO:0006468, protein phosphorylation, (BP)	IPR000719, Protein kinase domain; IPR002290, Serine/threonine/dual specificity protein kinase, catalytic  domain; IPR008271, Serine/threonine-protein kinase, active site	cyclin-dependent kinase 6; K02091 cyclin-dependent kinase 6 [EC:2.7.11.22]
AX-168432976	intron_variant	G_10028743
AX-168432977	intron_variant	G_10028743
AX-168432978	downstream_gene_variant	G_10028744	GO:0004672, protein kinase activity, (MF); GO:0005524, ATP binding, (MF); GO:0006468, protein phosphorylation, (BP)	IPR000719, Protein kinase domain; IPR002290, Serine/threonine/dual specificity protein kinase, catalytic  domain; IPR008271, Serine/threonine-protein kinase, active site; IPR017441, Protein kinase, ATP binding site	cyclin-dependent kinase 6; K02091 cyclin-dependent kinase 6 [EC:2.7.11.22]
AX-168432979	intron_variant	G_10028744
AX-168432980	intron_variant	G_10028744
AX-168432981	intron_variant	G_10028744
AX-168432982	synonymous_variant	G_10028744
AX-168432983	upstream_gene_variant	G_10028744
AX-168432984	upstream_gene_variant	G_10028744
AX-168432985	upstream_gene_variant	G_10028745	GO:0005515, protein binding, (MF)	IPR004328, BRO1 domain; IPR025304, ALIX V-shaped domain	hypothetical protein; K12200 programmed cell death 6-interacting protein
AX-168432986	synonymous_variant	G_10028745
AX-168432987	synonymous_variant	G_10028745
AX-168432988	intron_variant	G_10028745
AX-168432989	synonymous_variant	G_10028745
AX-168432990	intron_variant	G_10028745
AX-168432991	synonymous_variant	G_10028745
AX-168432992	synonymous_variant	G_10028745
AX-168432993	synonymous_variant	G_10028745
AX-168432994	synonymous_variant	G_10028745
AX-168432995	intron_variant	G_10028745
AX-168432996	intron_variant	G_10028745
AX-168432997	intron_variant	G_10028745
AX-168432998	intron_variant	G_10028745
AX-168432999	synonymous_variant	G_10028745
AX-168619643	intergenic_region
AX-168433001	downstream_gene_variant	G_10028746	GO:0000122, negative regulation of transcription from RNA polymerase II promoter, (BP); GO:0004861, cyclin-dependent protein serine/threonine kinase inhibitor activity, (MF); GO:0005634, nucleus, (CC); GO:0005737, cytoplasm, (CC); GO:0017069, snRNA binding, (MF)	IPR024872, HEXIM	.
AX-168433002	downstream_gene_variant	G_10028746
AX-168433003	upstream_gene_variant	G_10028746
AX-168433004	intergenic_region
AX-168433005	intergenic_region
AX-168433006	upstream_gene_variant	G_10028747	.	.	.
AX-168619644	upstream_gene_variant	G_10028747
AX-168433008	upstream_gene_variant	G_10028747
AX-168433009	synonymous_variant	G_10028747
AX-168433010	intron_variant	G_10028747
AX-168433011	missense_variant	G_10028747
AX-168619645	missense_variant	G_10028747
AX-168433013	synonymous_variant	G_10028747
AX-168433014	intergenic_region
AX-168433015	intergenic_region
AX-168433016	intergenic_region
AX-168433017	intergenic_region
AX-168433018	upstream_gene_variant	G_10028748	GO:0003677, DNA binding, (MF); GO:0006355, regulation of transcription, DNA-templated, (BP); GO:0043565, sequence-specific DNA binding, (MF)	IPR001356, Homeobox domain; IPR017970, Homeobox, conserved site; IPR020479, Homeodomain, metazoa	homeobox protein XHOX-3-like; K09320 homeobox even-skipped homolog protein
AX-168433019	upstream_gene_variant	G_10028748
AX-168433020	intron_variant	G_10028748
AX-168433021	synonymous_variant	G_10028748
AX-168433022	downstream_gene_variant	G_10028748
AX-168433023	downstream_gene_variant	G_10028748
AX-168433024	intergenic_region
AX-168433025	intergenic_region
AX-168433026	intergenic_region
AX-168433027	intergenic_region
AX-168433028	intergenic_region
AX-168433029	intergenic_region
AX-168433030	intergenic_region
AX-168433031	intergenic_region
AX-168433032	intergenic_region
AX-168433033	intergenic_region
AX-168433034	intergenic_region
AX-168433035	intergenic_region
AX-168433036	upstream_gene_variant	G_10028749	.	.	.
AX-168619646	upstream_gene_variant	G_10028749
AX-168433038	upstream_gene_variant	G_10028749
AX-168433039	downstream_gene_variant	G_10028749
AX-168433040	downstream_gene_variant	G_10028749
AX-168433041	downstream_gene_variant	G_10028750	.	.	.
AX-168433042	downstream_gene_variant	G_10028750
AX-168433043	missense_variant	G_10028750
AX-168433044	upstream_gene_variant	G_10028750
AX-168433045	intergenic_region
AX-168619647	intergenic_region
AX-168433047	intergenic_region
AX-168433048	intergenic_region
AX-168619648	intergenic_region
AX-168433050	intergenic_region
AX-168433051	intergenic_region
AX-168433052	intergenic_region
AX-168433053	intergenic_region
AX-168433054	intergenic_region
AX-168433055	intergenic_region
AX-168433056	intergenic_region
AX-168433057	intergenic_region
AX-168619649	intergenic_region
AX-168433059	intergenic_region
AX-168619650	intergenic_region
AX-168433061	intergenic_region
AX-168433062	intergenic_region
AX-168433063	intergenic_region
AX-168619651	intergenic_region
AX-168433065	intergenic_region
AX-168433066	intergenic_region
AX-168433067	downstream_gene_variant	G_10028751	GO:0003677, DNA binding, (MF); GO:0006355, regulation of transcription, DNA-templated, (BP); GO:0043565, sequence-specific DNA binding, (MF)	IPR001356, Homeobox domain; IPR017970, Homeobox, conserved site; IPR020479, Homeodomain, metazoa	even-skipped homeobox a protein; K09320 homeobox even-skipped homolog protein
AX-168433068	downstream_gene_variant	G_10028751
AX-168433069	synonymous_variant	G_10028751
AX-168433070	intron_variant	G_10028751
AX-168433071	intron_variant	G_10028751
AX-168433072	upstream_gene_variant	G_10028751
AX-168433073	upstream_gene_variant	G_10028751
AX-168433074	intron_variant	G_10028752	.	.	.
AX-168433075	intron_variant	G_10028752
AX-168433076	intron_variant	G_10028752
AX-168433077	intron_variant	G_10028752
AX-168433078	synonymous_variant	G_10028752
AX-168433079	synonymous_variant	G_10028752
AX-168433080	upstream_gene_variant	G_10028752
AX-168433081	intergenic_region
AX-168433082	upstream_gene_variant	G_10028753	GO:0004222, metalloendopeptidase activity, (MF); GO:0008270, zinc ion binding, (MF)	IPR012314, Peptidase M12B, GON-ADAMTSs	Adamts9, 1810011L16Rik, 8430403M15Rik, AW743315, E030027K14Rik; a disintegrin-like and metallopeptidase (reprolysin type) with thrombospondin type 1 motif, 9; K08624 a disintegrin and metalloproteinase with thrombospondin motifs 9 [EC:3.4.24.-]
AX-168433083	upstream_gene_variant	G_10028753
AX-168433084	intron_variant	G_10028753
AX-168433085	intron_variant	G_10028753
AX-168433086	intron_variant	G_10028753
AX-168433087	synonymous_variant	G_10028753
AX-168433088	missense_variant	G_10028753
AX-168619652	intron_variant	G_10028753
AX-168433090	intron_variant	G_10028753
AX-168433091	missense_variant	G_10028753
AX-168619653	intron_variant	G_10028753
AX-168433093	intron_variant	G_10028753
AX-168433094	intron_variant	G_10028753
AX-168433095	intron_variant	G_10028753
AX-168619654	synonymous_variant	G_10028753
AX-168433097	synonymous_variant	G_10028753
AX-168433098	downstream_gene_variant	G_10028755	.	.	.
AX-168619655	missense_variant	G_10028755
AX-168433100	synonymous_variant	G_10028754	.	.	.
AX-168433101	synonymous_variant	G_10028754
AX-168433102	intergenic_region
AX-168433103	intergenic_region
AX-168433104	intergenic_region
AX-168619656	intergenic_region
AX-168433106	upstream_gene_variant	G_10028756	.	.	.
AX-168433107	downstream_gene_variant	G_10028757	.	.	.
AX-168433108	synonymous_variant	G_10028757
AX-168433109	downstream_gene_variant	G_10028756
AX-168433110	synonymous_variant	G_10028757
AX-168433111	downstream_gene_variant	G_10028756
AX-168433112	intron_variant	G_10028757
AX-168433113	downstream_gene_variant	G_10028758	GO:0015991, ATP hydrolysis coupled proton transport, (BP); GO:0033180, proton-transporting V-type ATPase, V1 domain, (CC); GO:0034220, ion transmembrane transport, (BP); GO:0042981, regulation of apoptotic (BP), (BP); GO:0046961, proton-transporting ATPase activity, rotational mechanism, (MF)	IPR001315, CARD domain; IPR005772, ATPase, V1 complex, subunit F, eukaryotic; IPR008218, ATPase, V1 complex, subunit F	NV14793; similar to putative vacuolar ATP synthase subunit F; K02151 V-type H+-transporting ATPase subunit F [EC:3.6.3.14]
AX-168619657	downstream_gene_variant	G_10028758
AX-168433115	intron_variant	G_10028758
AX-168433116	missense_variant	G_10028758
AX-168433117	missense_variant	G_10028758
AX-168433118	synonymous_variant	G_10028758
AX-168433119	missense_variant	G_10028758
AX-168433120	synonymous_variant	G_10028758
AX-168433121	upstream_gene_variant	G_10028759	GO:0005515, protein binding, (MF)	IPR000626, Ubiquitin-like	.
AX-168433122	missense_variant	G_10028759
AX-168433123	stop_retained_variant	G_10028759
AX-168433124	downstream_gene_variant	G_10028759
AX-168433125	missense_variant	G_10028760	GO:0003677, DNA binding, (MF); GO:0005515, protein binding, (MF); GO:0005634, nucleus, (CC); GO:0008270, zinc ion binding, (MF)	IPR001487, Bromodomain; IPR001739, Methyl-CpG DNA binding; IPR001965, Zinc finger, PHD-type; IPR004022, DDT domain; IPR018501, DDT domain superfamily; IPR019786, Zinc finger, PHD-type, conserved site; IPR019787, Zinc finger, PHD-finger	NV15167; similar to zinc finger protein; K11655 bromodomain adjacent to zinc finger domain protein 1A
AX-168433126	synonymous_variant	G_10028760
AX-168433127	intron_variant	G_10028760
AX-168433128	intron_variant	G_10028760
AX-168433129	synonymous_variant	G_10028760
AX-168619658	synonymous_variant	G_10028760
AX-168433131	intron_variant	G_10028760
AX-168433132	intergenic_region
AX-168433133	intergenic_region
AX-168619659	intergenic_region
AX-168433135	intergenic_region
AX-168433136	intergenic_region
AX-168433137	intergenic_region
AX-168433138	intergenic_region
AX-168433139	intergenic_region
AX-168433140	intergenic_region
AX-168433141	downstream_gene_variant	G_10028761	GO:0004842, ubiquitin-protein transferase activity, (MF); GO:0005515, protein binding, (MF); GO:0016567, protein ubiquitination, (BP)	IPR001660, Sterile alpha motif domain; IPR001680, WD40 repeat; IPR003613, U box domain; IPR011510, Sterile alpha motif, type 2; IPR017986, WD40-repeat-containing domain; IPR019775, WD40 repeat, conserved site; IPR020472, G-protein beta WD-40 repeat	hypothetical protein ; K14548 U3 small nucleolar RNA-associated protein 4
AX-168433142	downstream_gene_variant	G_10028761
AX-168433143	synonymous_variant	G_10028761
AX-168433144	missense_variant	G_10028761
AX-168433145	synonymous_variant	G_10028761
AX-168433146	upstream_gene_variant	G_10028761
AX-168433147	upstream_gene_variant	G_10028761
AX-168433148	intergenic_region
AX-168433149	intergenic_region
AX-168433150	intergenic_region
AX-168433151	intergenic_region
AX-168433152	intergenic_region
AX-168433153	upstream_gene_variant	G_10028762	.	IPR027904, Domain of unknown function DUF4587	.
AX-168619660	upstream_gene_variant	G_10028762
AX-168433155	intron_variant	G_10028762
AX-168433156	intron_variant	G_10028762
AX-168619661	intron_variant	G_10028762
AX-168433158	intron_variant	G_10028762
AX-168433159	synonymous_variant	G_10028762
AX-168433160	missense_variant	G_10028762
AX-168433161	intron_variant	G_10028762
AX-168433162	intron_variant	G_10028762
AX-168433163	intron_variant	G_10028762
AX-168433164	intron_variant	G_10028762
AX-168433165	intron_variant	G_10028762
AX-168433166	intron_variant	G_10028762
AX-168433167	intron_variant	G_10028762
AX-168433168	synonymous_variant	G_10028762
AX-168433169	synonymous_variant	G_10028762
AX-168433170	intergenic_region
AX-168433171	downstream_gene_variant	G_10028763	GO:0003677, DNA binding, (MF); GO:0003700, sequence-specific DNA binding transcription factor activity, (MF); GO:0006355, regulation of transcription, DNA-templated, (BP); GO:0043565, sequence-specific DNA binding, (MF); GO:0046872, metal ion binding, (MF)	IPR002112, Transcription factor Jun; IPR004827, Basic-leucine zipper domain; IPR007087, Zinc finger, C2H2; IPR015880, Zinc finger, C2H2-like	cyclic AMP-dependent transcription factor ATF-2-like; K04450 activating transcription factor 2
AX-168619662	downstream_gene_variant	G_10028763
AX-168433173	synonymous_variant	G_10028763
AX-168433174	synonymous_variant	G_10028763
AX-168433175	intron_variant	G_10028763
AX-168433176	synonymous_variant	G_10028763
AX-168433177	intron_variant	G_10028763
AX-168433178	intron_variant	G_10028763
AX-168433179	upstream_gene_variant	G_10028763
AX-168433180	intergenic_region
AX-168433181	downstream_gene_variant	G_10028764	GO:0004930, G-protein coupled receptor activity, (MF); GO:0007186, G-protein coupled receptor signaling pathway, (BP); GO:0016021, integral (CC) of membrane, (CC)	IPR000276, G protein-coupled receptor, rhodopsin-like; IPR017452, GPCR, rhodopsin-like, 7TM	si:ch211-187i23.1-like; K04282 thyrotropin-releasing hormone receptor
AX-168433182	downstream_gene_variant	G_10028764
AX-168433183	upstream_gene_variant	G_10028764
AX-168433184	upstream_gene_variant	G_10028764
AX-168433185	upstream_gene_variant	G_10028764
AX-168433186	intergenic_region
AX-168433187	intergenic_region
AX-168433188	intergenic_region
AX-168619663	intergenic_region
AX-168433190	intergenic_region
AX-168433191	intergenic_region
AX-168433192	intergenic_region
AX-168433193	intergenic_region
AX-168433194	intergenic_region
AX-168433195	intergenic_region
AX-168433196	intergenic_region
AX-168433197	intergenic_region
AX-168433198	upstream_gene_variant	G_10028765	.	.	.
AX-168433199	missense_variant	G_10028765
AX-168433200	missense_variant	G_10028765
AX-168433201	missense_variant	G_10028765
AX-168433202	downstream_gene_variant	G_10028766	GO:0005509, calcium ion binding, (MF); GO:0005886, plasma membrane, (CC); GO:0007155, cell adhesion, (BP); GO:0007156, homophilic cell adhesion via plasma membrane adhesion molecules, (BP); GO:0016020, membrane, (CC)	IPR002126, Cadherin; IPR020894, Cadherin conserved site	cdh23; cadherin-like 23; K06813 cadherin 23
AX-168433203	intron_variant	G_10028766
AX-168433204	intron_variant	G_10028766
AX-168433205	missense_variant	G_10028766
AX-168433206	synonymous_variant	G_10028766
AX-168433207	intron_variant	G_10028766
AX-168433208	missense_variant	G_10028766
AX-168433209	missense_variant	G_10028766
AX-168433210	synonymous_variant	G_10028766
AX-168433211	missense_variant	G_10028766
AX-168433212	missense_variant	G_10028766
AX-168433213	missense_variant	G_10028766
AX-168433214	missense_variant	G_10028766
AX-168433215	missense_variant	G_10028766
AX-168619664	upstream_gene_variant	G_10028766
AX-168619665	upstream_gene_variant	G_10028766
AX-168619666	intergenic_region
AX-168433219	downstream_gene_variant	G_10028767	GO:0005506, iron ion binding, (MF); GO:0006633, fatty acid biosynthetic (BP), (BP); GO:0016491, oxidoreductase activity, (MF); GO:0055114, oxidation-reduction (BP), (BP)	IPR006694, Fatty acid hydroxylase	Sterol desaturase family protein (EC:1.14.21.6); K00227 lathosterol oxidase [EC:1.14.21.6]
AX-168433220	missense_variant	G_10028767
AX-168619667	missense_variant	G_10028767
AX-168433222	intron_variant	G_10028767
AX-168433223	upstream_gene_variant	G_10028767
AX-168433224	upstream_gene_variant	G_10028767
AX-168433225	synonymous_variant	G_10028768	GO:0005506, iron ion binding, (MF); GO:0006633, fatty acid biosynthetic (BP), (BP); GO:0016491, oxidoreductase activity, (MF); GO:0055114, oxidation-reduction (BP), (BP)	IPR006694, Fatty acid hydroxylase	hypothetical protein; K09830 C-5 sterol desaturase [EC:1.3.3.-]
AX-168433226	synonymous_variant	G_10028768
AX-168433227	synonymous_variant	G_10028768
AX-168433228	intron_variant	G_10028768
AX-168433229	upstream_gene_variant	G_10028768
AX-168433230	missense_variant	G_10028769	.	.	.
AX-168433231	missense_variant	G_10028769
AX-168619668	synonymous_variant	G_10028770	GO:0003824, catalytic activity, (MF); GO:0005975, carbohydrate metabolic (BP), (BP); GO:0043169, cation binding, (MF)	IPR006047, Glycosyl hydrolase, family 13, catalytic domain; IPR006589, Glycosyl hydrolase, family 13, subfamily, catalytic domain; IPR015902, Glycoside hydrolase, family 13	similar to MGC131051 protein; K14210 solute carrier family 3 (neutral and basic amino acid transporter), member 1
AX-168433233	synonymous_variant	G_10028770
AX-168433234	synonymous_variant	G_10028770
AX-168619669	downstream_gene_variant	G_10028771	GO:0005622, intracellular, (CC); GO:0008270, zinc ion binding, (MF)	IPR000315, Zinc finger, B-box	hypothetical protein; K12026 tripartite motif-containing protein 56
AX-168433236	downstream_gene_variant	G_10028771
AX-168433237	synonymous_variant	G_10028772	GO:0004372, glycine hydroxymethyltransferase activity, (MF); GO:0006544, glycine metabolic (BP), (BP); GO:0006563, L-serine metabolic (BP), (BP); GO:0030170, pyridoxal phosphate binding, (MF)	IPR001085, Serine hydroxymethyltransferase; IPR019798, Serine hydroxymethyltransferase, pyridoxal phosphate binding site	shmt2, MGC89784; serine hydroxymethyltransferase 2 (mitochondrial) (EC:2.1.2.1); K00600 glycine hydroxymethyltransferase [EC:2.1.2.1]
AX-168619670	synonymous_variant	G_10028772
AX-168433239	synonymous_variant	G_10028772
AX-168433240	synonymous_variant	G_10028772
AX-168433241	synonymous_variant	G_10028772
AX-168433242	synonymous_variant	G_10028772
AX-168433243	downstream_gene_variant	G_10028772
AX-168433244	downstream_gene_variant	G_10028773	GO:0003700, sequence-specific DNA binding transcription factor activity, (MF); GO:0006355, regulation of transcription, DNA-templated, (BP); GO:0008270, zinc ion binding, (MF); GO:0043565, sequence-specific DNA binding, (MF)	IPR000679, Zinc finger, GATA-type	.
AX-168619671	synonymous_variant	G_10028773
AX-168433246	synonymous_variant	G_10028773
AX-168433247	intergenic_region
AX-168433248	missense_variant	G_10028774	GO:0009966, regulation of signal transduction, (BP)	IPR007304, TAP42-like protein	.
AX-168433249	synonymous_variant	G_10028774
AX-168433250	missense_variant	G_10028774
AX-168433251	missense_variant	G_10028774
AX-168433252	synonymous_variant	G_10028774
AX-168433253	synonymous_variant	G_10028775	GO:0004367, glycerol-3-phosphate dehydrogenase [NAD+] activity, (MF); GO:0005975, carbohydrate metabolic (BP), (BP); GO:0006072, glycerol-3-phosphate metabolic (BP), (BP); GO:0009331, glycerol-3-phosphate dehydrogenase complex, (CC); GO:0016616, oxidoreductase activity, acting on the CH-OH group of donors, NAD or NADP as acceptor, (MF); GO:0046168, glycerol-3-phosphate catabolic (BP), (BP); GO:0051287, NAD binding, (MF); GO:0055114, oxidation-reduction (BP), (BP)	IPR006109, Glycerol-3-phosphate dehydrogenase, NAD-dependent, C-terminal; IPR006168, Glycerol-3-phosphate dehydrogenase, NAD-dependent; IPR011128, Glycerol-3-phosphate dehydrogenase, NAD-dependent, N-terminal	NV14101; glycerol 3 phosphate dehydrogenase; K00006 glycerol-3-phosphate dehydrogenase (NAD+) [EC:1.1.1.8]
AX-168433254	missense_variant	G_10028775
AX-168433255	downstream_gene_variant	G_10028775
AX-168433256	synonymous_variant	G_10028776	.	IPR021019, Mediator complex, subunit Med30, metazoa	.
AX-168433257	synonymous_variant	G_10028776
AX-168433258	synonymous_variant	G_10028777	GO:0004576, oligosaccharyl transferase activity, (MF); GO:0006486, protein glycosylation, (BP); GO:0016020, membrane, (CC)	IPR003674, Oligosaccharyl transferase, STT3 subunit	hypothetical protein ; K07151 dolichyl-diphosphooligosaccharide--protein glycosyltransferase [EC:2.4.1.119]
AX-168433259	synonymous_variant	G_10028777
AX-168433260	synonymous_variant	G_10028777
AX-168433261	synonymous_variant	G_10028777
AX-168433262	synonymous_variant	G_10028777
AX-168433263	synonymous_variant	G_10028777
AX-168433264	intergenic_region
AX-168433265	intergenic_region
AX-168619672	downstream_gene_variant	G_10028778	GO:0003677, DNA binding, (MF); GO:0006355, regulation of transcription, DNA-templated, (BP); GO:0043565, sequence-specific DNA binding, (MF)	IPR001356, Homeobox domain; IPR003654, OAR domain; IPR017970, Homeobox, conserved site	Q50 paired-like homeodomain transcription factor; K09451 homeobox protein aristaless-like 4
AX-168433267	downstream_gene_variant	G_10028778
AX-168433268	synonymous_variant	G_10028778
AX-168433269	intron_variant	G_10028778
AX-168433270	intron_variant	G_10028778
AX-168433271	intron_variant	G_10028778
AX-168619673	intron_variant	G_10028778
AX-168433273	intron_variant	G_10028778
AX-168433274	upstream_gene_variant	G_10028778
AX-168433275	intergenic_region
AX-168433276	intergenic_region
AX-168619674	intergenic_region
AX-168433278	downstream_gene_variant	G_10028779	.	IPR019402, Frag1/DRAM/Sfk1	.
AX-168433279	synonymous_variant	G_10028779
AX-168433280	synonymous_variant	G_10028779
AX-168433281	intron_variant	G_10028779
AX-168433282	intron_variant	G_10028779
AX-168433283	intron_variant	G_10028779
AX-168433284	synonymous_variant	G_10028779
AX-168433285	synonymous_variant	G_10028779
AX-168433286	upstream_gene_variant	G_10028779
AX-168433287	upstream_gene_variant	G_10028779
AX-168433288	upstream_gene_variant	G_10028780	GO:0008271, secondary active sulfate transmembrane transporter activity, (MF); GO:0008272, sulfate transport, (BP); GO:0015116, sulfate transmembrane transporter activity, (MF); GO:0016020, membrane, (CC); GO:0016021, integral (CC) of membrane, (CC); GO:0055085, transmembrane transport, (BP)	IPR001902, Sulphate anion transporter; IPR002645, STAS domain; IPR011547, Sulphate transporter; IPR030402, Sulfate transporter N-terminal domain with GLY motif	solute carrier family 26, member 5 (prestin); K14703 solute carrier family 26, member 5
AX-168433289	missense_variant	G_10028780
AX-168433290	synonymous_variant	G_10028780
AX-168433291	missense_variant	G_10028780
AX-168619675	intergenic_region
AX-168433293	downstream_gene_variant	G_10028781	GO:0008271, secondary active sulfate transmembrane transporter activity, (MF); GO:0008272, sulfate transport, (BP); GO:0015116, sulfate transmembrane transporter activity, (MF); GO:0016020, membrane, (CC); GO:0016021, integral (CC) of membrane, (CC); GO:0055085, transmembrane transport, (BP)	IPR001902, Sulphate anion transporter; IPR002645, STAS domain; IPR011547, Sulphate transporter; IPR030402, Sulfate transporter N-terminal domain with GLY motif	solute carrier family 26, member 5 (prestin); K14703 solute carrier family 26, member 5
AX-168433294	downstream_gene_variant	G_10028781
AX-168433295	intergenic_region
AX-168433296	intergenic_region
AX-168433297	intergenic_region
AX-168433298	intergenic_region
AX-168433299	intergenic_region
AX-168619676	missense_variant	G_10028782	GO:0004842, ubiquitin-protein transferase activity, (MF)	IPR000569, HECT	RSP5, MDP1, MUT2, NPI1, SMM1, UBY1; E3 ubiquitin ligase of the NEDD4 family; involved in regulating many cellular processes, including MVB sorting, heat shock response, transcription, and endocytosis; the human homolog is invovled in Liddle syndrome (EC:6.3.2.-); K10591 E3 ubiquitin-protein ligase NEDD4 [EC:6.3.2.19]
AX-168619677	missense_variant	G_10028782
AX-168433302	upstream_gene_variant	G_10028782
AX-168433303	missense_variant	G_10028783	GO:0004842, ubiquitin-protein transferase activity, (MF)	IPR000569, HECT	.
AX-168433304	synonymous_variant	G_10028783
AX-168433305	missense_variant	G_10028783
AX-168433306	downstream_gene_variant	G_10028784	.	IPR029409, Transmembrane protein 237	.
AX-168433307	synonymous_variant	G_10028784
AX-168433308	upstream_gene_variant	G_10028785	GO:0003993, acid phosphatase activity, (MF); GO:0004725, protein tyrosine phosphatase activity, (MF); GO:0004726, non-membrane spanning protein tyrosine phosphatase activity, (MF); GO:0005737, cytoplasm, (CC); GO:0006470, protein dephosphorylation, (BP)	IPR002115, Protein-tyrosine phosphatase, low molecular weight, mammalian; IPR017867, Protein-tyrosine phosphatase, low molecular weight; IPR023485, Phosphotyrosine protein phosphatase I superfamily	similar to Low molecular weight phosphotyrosine protein phosphatase (LMW-PTP) (Low molecular weight cytosolic acid phosphatase) (Red cell acid phosphatase 1) (PTPase) (Adipocyte acid phosphatase); K14394 low molecular weight phosphotyrosine protein phosphatase [EC:3.1.3.2 3.1.3.48]
AX-168619678	missense_variant	G_10028784
AX-168433310	upstream_gene_variant	G_10028784
AX-168433311	missense_variant	G_10028785
AX-168433312	synonymous_variant	G_10028786	GO:0005509, calcium ion binding, (MF); GO:0005515, protein binding, (MF)	IPR000152, EGF-type aspartate/asparagine hydroxylation site; IPR000742, Epidermal growth factor-like domain; IPR000859, CUB domain; IPR001881, EGF-like calcium-binding domain; IPR011641, Tyrosine-protein kinase ephrin type A/B receptor-like; IPR013032, EGF-like, conserved site; IPR018097, EGF-like calcium-binding, conserved site; IPR024731, EGF domain, merozoite surface protein 1-like	LTBP1; latent-transforming growth factor beta-binding protein 2-like; K08023 latent transforming growth factor beta binding protein
AX-168433313	missense_variant	G_10028786
AX-168433314	intron_variant	G_10028786
AX-168619679	synonymous_variant	G_10028786
AX-168433316	synonymous_variant	G_10028786
AX-168433317	synonymous_variant	G_10028786
AX-168433318	synonymous_variant	G_10028786
AX-168433319	synonymous_variant	G_10028786
AX-168433320	intron_variant	G_10028786
AX-168433321	intron_variant	G_10028786
AX-168433322	intron_variant	G_10028786
AX-168433323	intron_variant	G_10028786
AX-168433324	intron_variant	G_10028786
AX-168433325	intergenic_region
AX-168433326	intergenic_region
AX-168433327	upstream_gene_variant	G_10028787	GO:0003676, nucleic acid binding, (MF)	IPR000504, RNA recognition motif domain	cleavage and polyadenylation specificity factor, putative; K14398 cleavage and polyadenylation specificity factor subunit 6/7
AX-168433328	synonymous_variant	G_10028787
AX-168619680	synonymous_variant	G_10028787
AX-168433330	intron_variant	G_10028787
AX-168433331	intron_variant	G_10028787
AX-168433332	synonymous_variant	G_10028787
AX-168433333	downstream_gene_variant	G_10028787
AX-168433334	downstream_gene_variant	G_10028787
AX-168433335	intergenic_region
AX-168433336	intergenic_region
AX-168433337	intergenic_region
AX-168619681	intergenic_region
AX-168433339	intergenic_region
AX-168433340	intergenic_region
AX-168433341	downstream_gene_variant	G_10028605	.	IPR026319, Zinc finger C2HC domain-containing protein	PfRh2a; reticulocyte binding protein 2 homolog A; K13849 reticulocyte-binding protein
AX-168433342	synonymous_variant	G_10028605
AX-168433343	synonymous_variant	G_10028605
AX-168433344	synonymous_variant	G_10028605
AX-168433345	upstream_gene_variant	G_10028605
AX-168433346	intergenic_region
AX-168433347	missense_variant	G_10028606	GO:0005524, ATP binding, (MF); GO:0006298, mismatch repair, (BP); GO:0007131, reciprocal meiotic recombination, (BP); GO:0030983, mismatched DNA binding, (MF); GO:0032300, mismatch repair complex, (CC)	IPR003594, Histidine kinase-like ATPase, C-terminal domain; IPR013507, DNA mismatch repair protein, C-terminal; IPR014790, MutL, C-terminal, dimerisation; IPR028830, DNA mismatch repair protein Mlh3	hypothetical protein; K08739 DNA mismatch repair protein MLH3
AX-168433348	missense_variant	G_10028606
AX-168433349	missense_variant	G_10028606
AX-168433350	missense_variant	G_10028606
AX-168433351	intron_variant	G_10028606
AX-168433352	intron_variant	G_10028606
AX-168433353	missense_variant	G_10028606
AX-168433354	intron_variant	G_10028606
AX-168433355	intron_variant	G_10028606
AX-168433356	intron_variant	G_10028606
AX-168433357	intron_variant	G_10028606
AX-168433358	downstream_gene_variant	G_10028607	GO:0004930, G-protein coupled receptor activity, (MF); GO:0005887, integral (CC) of plasma membrane, (CC); GO:0007186, G-protein coupled receptor signaling pathway, (BP); GO:0016021, integral (CC) of membrane, (CC); GO:0016907, G-protein coupled acetylcholine receptor activity, (MF)	IPR000276, G protein-coupled receptor, rhodopsin-like; IPR000995, Muscarinic acetylcholine receptor family; IPR017452, GPCR, rhodopsin-like, 7TM	GPRMAC1; putative muscarinic acetylcholine receptor 1 (AGAP010513-PA); K04131 muscarinic acetylcholine receptor M3
AX-168619682	intron_variant	G_10028607
AX-168619683	intron_variant	G_10028607
AX-168433361	intron_variant	G_10028607
AX-168433362	intron_variant	G_10028607
AX-168433363	intron_variant	G_10028607
AX-168433364	synonymous_variant	G_10028607
AX-168433365	intergenic_region
AX-168433366	intergenic_region
AX-168433367	intergenic_region
AX-168619684	intergenic_region
AX-168433369	intergenic_region
AX-168433370	intergenic_region
AX-168433371	intergenic_region
AX-168433372	intergenic_region
AX-168433373	intergenic_region
AX-168433374	intergenic_region
AX-168433375	intergenic_region
AX-168619685	intergenic_region
AX-168433377	intergenic_region
AX-168433378	intergenic_region
AX-168433379	intergenic_region
AX-168433380	intergenic_region
AX-168433381	intergenic_region
AX-168433382	upstream_gene_variant	G_10028608	.	IPR001073, Complement C1q protein	complement C1q subcomponent subunit B-like; K03987 complement C1q subcomponent subunit B
AX-168433383	synonymous_variant	G_10028608
AX-168433384	downstream_gene_variant	G_10028608
AX-168433385	downstream_gene_variant	G_10028608
AX-168433386	intergenic_region
AX-168433387	intergenic_region
AX-168433388	missense_variant	G_10028609	GO:0003968, RNA-directed RNA polymerase activity, (MF)	IPR007855, RNA-dependent RNA polymerase, eukaryotic-type	hypothetical protein ; K11699 RNA-dependent RNA polymerase 1 [EC:2.7.7.48]
AX-168433389	missense_variant	G_10028609
AX-168433390	missense_variant	G_10028609
AX-168433391	intron_variant	G_10028609
AX-168433392	missense_variant	G_10028609
AX-168433393	missense_variant	G_10028609
AX-168433394	missense_variant	G_10028609
AX-168433395	missense_variant	G_10028609
AX-168433396	intergenic_region
AX-168433397	intergenic_region
AX-168433398	upstream_gene_variant	G_10028610	GO:0003968, RNA-directed RNA polymerase activity, (MF)	IPR007855, RNA-dependent RNA polymerase, eukaryotic-type	hypothetical protein ; K11699 RNA-dependent RNA polymerase 1 [EC:2.7.7.48]
AX-168433399	upstream_gene_variant	G_10028610
AX-168619686	intron_variant	G_10028610
AX-168433401	intron_variant	G_10028610
AX-168433402	intron_variant	G_10028610
AX-168433403	intron_variant	G_10028610
AX-168433404	intron_variant	G_10028610
AX-168433405	missense_variant	G_10028610
AX-168619687	synonymous_variant	G_10028610
AX-168433407	missense_variant	G_10028610
AX-168433408	missense_variant	G_10028610
AX-168433409	downstream_gene_variant	G_10028610
AX-168433410	missense_variant	G_10028611	GO:0003968, RNA-directed RNA polymerase activity, (MF)	IPR007855, RNA-dependent RNA polymerase, eukaryotic-type	hypothetical protein ; K11699 RNA-dependent RNA polymerase 1 [EC:2.7.7.48]
AX-168433411	missense_variant	G_10028611
AX-168433412	synonymous_variant	G_10028611
AX-168433413	synonymous_variant	G_10028611
AX-168433414	synonymous_variant	G_10028611
AX-168433415	synonymous_variant	G_10028611
AX-168433416	missense_variant	G_10028611
AX-168433417	synonymous_variant	G_10028612	GO:0005783, endoplasmic reticulum, (CC); GO:0016021, integral (CC) of membrane, (CC)	IPR008856, Translocon-associated protein subunit beta	similar to signal sequence receptor, beta; K13250 translocon-associated protein subunit beta
AX-168433418	synonymous_variant	G_10028612
AX-168433419	synonymous_variant	G_10028612
AX-168433420	downstream_gene_variant	G_10028612
AX-168433421	downstream_gene_variant	G_10028612
AX-168433422	intergenic_region
AX-168433423	intergenic_region
AX-168433424	intergenic_region
AX-168433425	intergenic_region
AX-168433426	intergenic_region
AX-168619688	intergenic_region
AX-168433428	intergenic_region
AX-168433429	intergenic_region
AX-168433430	upstream_gene_variant	G_10028613	GO:0005515, protein binding, (MF); GO:0008233, peptidase activity, (MF)	IPR003598, Immunoglobulin subtype 2; IPR003599, Immunoglobulin subtype; IPR007110, Immunoglobulin-like domain; IPR010909, PLAC; IPR013098, Immunoglobulin I-set; IPR013106, Immunoglobulin V-set domain	hypothetical protein; K12567 titin [EC:2.7.11.1]
AX-168433431	upstream_gene_variant	G_10028613
AX-168433432	intron_variant	G_10028613
AX-168433433	intergenic_region
AX-168433434	intergenic_region
AX-168433435	intergenic_region
AX-168433436	intergenic_region
AX-168433437	intergenic_region
AX-168433438	missense_variant	G_10028615	GO:0005515, protein binding, (MF)	IPR001680, WD40 repeat; IPR017986, WD40-repeat-containing domain; IPR019775, WD40 repeat, conserved site; IPR020472, G-protein beta WD-40 repeat	hypothetical LOC578954; K03362 F-box and WD-40 domain protein 1/11
AX-168433439	synonymous_variant	G_10028615
AX-168433440	synonymous_variant	G_10028615
AX-168433441	missense_variant	G_10028615
AX-168433442	synonymous_variant	G_10028615
AX-168433443	splice_region_variant	G_10028615
AX-168433444	synonymous_variant	G_10028615
AX-168433445	synonymous_variant	G_10028616	GO:0004553, hydrolase activity, hydrolyzing O-glycosyl compounds, (MF); GO:0004563, beta-N-acetylhexosaminidase activity, (MF); GO:0005975, carbohydrate metabolic (BP), (BP)	IPR015883, Glycoside hydrolase family 20, catalytic core; IPR025705, Beta-hexosaminidase	beta-N-acetylhexosaminidase, putative (EC:3.2.1.52); K12373 hexosaminidase [EC:3.2.1.52]
AX-168619689	downstream_gene_variant	G_10028615
AX-168433447	intron_variant	G_10028616
AX-168433448	intron_variant	G_10028616
AX-168433449	synonymous_variant	G_10028616
AX-168433450	intron_variant	G_10028616
AX-168433451	intron_variant	G_10028616
AX-168619690	synonymous_variant	G_10028616
AX-168433453	synonymous_variant	G_10028617	GO:0004553, hydrolase activity, hydrolyzing O-glycosyl compounds, (MF); GO:0004563, beta-N-acetylhexosaminidase activity, (MF); GO:0005975, carbohydrate metabolic (BP), (BP)	IPR010916, TonB box, conserved site; IPR015883, Glycoside hydrolase family 20, catalytic core; IPR025705, Beta-hexosaminidase; IPR029019, Beta-hexosaminidase, eukaryotic type, N-terminal	hypothetical LOC594823; K12373 hexosaminidase [EC:3.2.1.52]
AX-168619691	synonymous_variant	G_10028617
AX-168433455	intron_variant	G_10028617
AX-168433456	upstream_gene_variant	G_10028618	.	.	.
AX-168433457	downstream_gene_variant	G_10028619	.	IPR014912, Sep15/SelM redox	.
AX-168619692	downstream_gene_variant	G_10028618
AX-168433459	synonymous_variant	G_10028619
AX-168433460	intergenic_region
AX-168619693	missense_variant	G_10028620	GO:0005215, transporter activity, (MF); GO:0006810, transport, (BP); GO:0016020, membrane, (CC); GO:0055085, transmembrane transport, (BP)	IPR006043, Xanthine/uracil/vitamin C permease	hypothetical protein ; K14611 solute carrier family 23 (nucleobase transporter), member 1/2
AX-168619694	synonymous_variant	G_10028620
AX-168433463	synonymous_variant	G_10028620
AX-168433464	synonymous_variant	G_10028620
AX-168433465	synonymous_variant	G_10028620
AX-168619695	synonymous_variant	G_10028620
AX-168433467	intron_variant	G_10028620
AX-168433468	intron_variant	G_10028620
AX-168433469	synonymous_variant	G_10028620
AX-168619696	intron_variant	G_10028620
AX-168433471	intron_variant	G_10028620
AX-168433472	upstream_gene_variant	G_10028620
AX-168433473	upstream_gene_variant	G_10028620
AX-168433474	intergenic_region
AX-168433475	intergenic_region
AX-168433476	intergenic_region
AX-168433477	intergenic_region
AX-168433478	intergenic_region
AX-168433479	intergenic_region
AX-168433480	intergenic_region
AX-168433481	intergenic_region
AX-168433482	intergenic_region
AX-168433483	downstream_gene_variant	G_10028621	.	IPR023340, UMA domain	.
AX-168433484	synonymous_variant	G_10028621
AX-168433485	upstream_gene_variant	G_10028621
AX-168433486	downstream_gene_variant	G_10028622	.	.	.
AX-168433487	downstream_gene_variant	G_10028622
AX-168433488	missense_variant	G_10028622
AX-168433489	missense_variant	G_10028622
AX-168433490	synonymous_variant	G_10028622
AX-168433491	intron_variant	G_10028622
AX-168433492	synonymous_variant	G_10028622
AX-168433493	synonymous_variant	G_10028623	.	.	.
AX-168433494	synonymous_variant	G_10028623
AX-168433495	downstream_gene_variant	G_10028624	GO:0005515, protein binding, (MF)	IPR002110, Ankyrin repeat; IPR020683, Ankyrin repeat-containing domain	.
AX-168433496	missense_variant	G_10028624
AX-168433497	synonymous_variant	G_10028624
AX-168619697	synonymous_variant	G_10028624
AX-168433499	intron_variant	G_10028624
AX-168433500	missense_variant	G_10028624
AX-168433501	synonymous_variant	G_10028625	.	.	.
AX-168433502	downstream_gene_variant	G_10028625
AX-168619698	downstream_gene_variant	G_10028626	.	.	.
AX-168619699	downstream_gene_variant	G_10028626
AX-168433505	synonymous_variant	G_10028627	GO:0005634, nucleus, (CC); GO:0006352, DNA-templated transcription, initiation, (BP); GO:0051090, regulation of sequence-specific DNA binding transcription factor activity, (BP)	IPR004823, TATA box binding protein associated factor (TAF); IPR011442, Domain of unknown function DUF1546	wu:fa05b10; K03131 transcription initiation factor TFIID subunit 6
AX-168433506	missense_variant	G_10028627
AX-168433507	upstream_gene_variant	G_10028627
AX-168619700	upstream_gene_variant	G_10028628	GO:0003824, catalytic activity, (MF); GO:0004075, biotin carboxylase activity, (MF); GO:0005524, ATP binding, (MF); GO:0008152, metabolic (BP), (BP); GO:0046872, metal ion binding, (MF)	IPR000089, Biotin/lipoyl attachment; IPR000891, Pyruvate carboxyltransferase; IPR001882, Biotin-binding site; IPR003379, Carboxylase, conserved domain; IPR005479, Carbamoyl-phosphate synthetase large subunit-like, ATP-binding domain; IPR005481, Carbamoyl-phosphate synthase, large subunit, N-terminal; IPR005482, Biotin carboxylase, C-terminal; IPR011761, ATP-grasp fold; IPR011764, Biotin carboxylation domain	hypothetical protein; K01958 pyruvate carboxylase [EC:6.4.1.1]
AX-168433509	synonymous_variant	G_10028628
AX-168433510	synonymous_variant	G_10028628
AX-168433511	missense_variant	G_10028628
AX-168433512	synonymous_variant	G_10028628
AX-168433513	synonymous_variant	G_10028628
AX-168433514	intron_variant	G_10028628
AX-168433515	synonymous_variant	G_10028628
AX-168433516	splice_region_variant	G_10028628
AX-168433517	synonymous_variant	G_10028628
AX-168433518	downstream_gene_variant	G_10028628
AX-168433519	downstream_gene_variant	G_10028628
AX-168619701	intergenic_region
AX-168433521	intergenic_region
AX-168433522	synonymous_variant	G_10028629	GO:0005515, protein binding, (MF); GO:0005730, nucleolus, (CC); GO:0006364, rRNA (BP)ing, (BP)	IPR001680, WD40 repeat; IPR017986, WD40-repeat-containing domain; IPR018983, U3 small nucleolar RNA-associated protein 15, C-terminal	similar to UTP15, U3 small nucleolar ribonucleoprotein, homolog; K14549 U3 small nucleolar RNA-associated protein 15
AX-168433523	splice_region_variant	G_10028629
AX-168433524	synonymous_variant	G_10028629
AX-168433525	intron_variant	G_10028629
AX-168433526	splice_region_variant	G_10028629
AX-168619702	intron_variant	G_10028629
AX-168433528	intron_variant	G_10028629
AX-168433529	intron_variant	G_10028629
AX-168433530	intron_variant	G_10028629
AX-168433531	intron_variant	G_10028629
AX-168433532	synonymous_variant	G_10028629
AX-168619703	intron_variant	G_10028629
AX-168433534	intron_variant	G_10028629
AX-168433535	intron_variant	G_10028629
AX-168433536	intron_variant	G_10028630	GO:0005515, protein binding, (MF)	IPR017986, WD40-repeat-containing domain	hypothetical protein ; K14549 U3 small nucleolar RNA-associated protein 15
AX-168433537	missense_variant	G_10028630
AX-168433538	upstream_gene_variant	G_10028631	GO:0003677, DNA binding, (MF)	IPR001606, ARID DNA-binding domain; IPR023334, REKLES domain	brahma/SWI2-related protein BRG-1; K11653 AT-rich interactive domain-containing protein 1
AX-168433539	synonymous_variant	G_10028631
AX-168433540	intron_variant	G_10028631
AX-168433541	intron_variant	G_10028631
AX-168433542	intron_variant	G_10028631
AX-168433543	intron_variant	G_10028631
AX-168433544	intron_variant	G_10028631
AX-168433545	synonymous_variant	G_10028631
AX-168433546	intron_variant	G_10028631
AX-168433547	missense_variant	G_10028631
AX-168433548	synonymous_variant	G_10028631
AX-168433549	synonymous_variant	G_10028631
AX-168433550	downstream_gene_variant	G_10028631
AX-168433551	intergenic_region
AX-168433552	intergenic_region
AX-168433553	intergenic_region
AX-168433554	intergenic_region
AX-168619704	intergenic_region
AX-168433556	intergenic_region
AX-168433557	intergenic_region
AX-168433558	intergenic_region
AX-168433559	intergenic_region
AX-168433560	intergenic_region
AX-168433561	intergenic_region
AX-168619705	intergenic_region
AX-168433563	intergenic_region
AX-168433564	intergenic_region
AX-168433565	intergenic_region
AX-168433566	intergenic_region
AX-168433567	intergenic_region
AX-168433568	intergenic_region
AX-168433569	downstream_gene_variant	G_10028632	.	.	.
AX-168619706	downstream_gene_variant	G_10028632
AX-168433571	missense_variant	G_10028632
AX-168433572	missense_variant	G_10028632
AX-168433573	intron_variant	G_10028632
AX-168433574	intron_variant	G_10028632
AX-168433575	intron_variant	G_10028632
AX-168433576	synonymous_variant	G_10028632
AX-168619707	synonymous_variant	G_10028632
AX-168433578	intron_variant	G_10028632
AX-168619708	synonymous_variant	G_10028632
AX-168433580	synonymous_variant	G_10028632
AX-168433581	missense_variant	G_10028632
AX-168433582	upstream_gene_variant	G_10028632
AX-168433583	synonymous_variant	G_10028633	GO:0004842, ubiquitin-protein transferase activity, (MF); GO:0005515, protein binding, (MF)	IPR000408, Regulator of chromosome condensation, RCC1; IPR000569, HECT; IPR001680, WD40 repeat; IPR001870, B30.2/SPRY domain; IPR003877, SPRY domain; IPR017986, WD40-repeat-containing domain	HERC1; hect (homologous to the E6-AP (UBE3A) carboxyl terminus) domain and RCC1 (CHC1)-like domain (RLD) 1; K10594 E3 ubiquitin-protein ligase HERC1 [EC:6.3.2.19]
AX-168433584	missense_variant	G_10028633
AX-168433585	splice_region_variant	G_10028633
AX-168433586	intron_variant	G_10028633
AX-168433587	synonymous_variant	G_10028633
AX-168433588	stop_gained	G_10028633
AX-168433589	missense_variant	G_10028633
AX-168433590	intron_variant	G_10028633
AX-168433591	intron_variant	G_10028633
AX-168433592	intron_variant	G_10028633
AX-168433593	intron_variant	G_10028633
AX-168433594	intron_variant	G_10028633
AX-168433595	synonymous_variant	G_10028633
AX-168433596	splice_region_variant	G_10028633
AX-168433597	missense_variant	G_10028633
AX-168433598	synonymous_variant	G_10028633
AX-168433599	synonymous_variant	G_10028633
AX-168433600	synonymous_variant	G_10028633
AX-168433601	synonymous_variant	G_10028633
AX-168433602	synonymous_variant	G_10028633
AX-168433603	synonymous_variant	G_10028633
AX-168433604	synonymous_variant	G_10028633
AX-168433605	synonymous_variant	G_10028633
AX-168433606	synonymous_variant	G_10028633
AX-168433607	synonymous_variant	G_10028633
AX-168433608	synonymous_variant	G_10028633
AX-168619709	synonymous_variant	G_10028633
AX-168433610	synonymous_variant	G_10028633
AX-168433611	synonymous_variant	G_10028633
AX-168619710	synonymous_variant	G_10028633
AX-168433613	synonymous_variant	G_10028633
AX-168433614	synonymous_variant	G_10028633
AX-168433615	synonymous_variant	G_10028633
AX-168433616	synonymous_variant	G_10028633
AX-168433617	intron_variant	G_10028633
AX-168433618	synonymous_variant	G_10028633
AX-168433619	intron_variant	G_10028633
AX-168433620	intron_variant	G_10028633
AX-168433621	intron_variant	G_10028633
AX-168433622	intron_variant	G_10028633
AX-168433623	intron_variant	G_10028633
AX-168433624	missense_variant	G_10028633
AX-168433625	upstream_gene_variant	G_10028634	GO:0005506, iron ion binding, (MF); GO:0016705, oxidoreductase activity, acting on paired donors, with incorporation or reduction of molecular oxygen, (MF); GO:0020037, heme binding, (MF); GO:0055114, oxidation-reduction (BP), (BP)	IPR001128, Cytochrome P450; IPR002401, Cytochrome P450, E-class, group I; IPR017972, Cytochrome P450, conserved site	Cyp2g1; cytochrome P450, family 2, subfamily g, polypeptide 1; K07417 cytochrome P450, family 2, subfamily G
AX-168619711	missense_variant	G_10028634
AX-168619712	missense_variant	G_10028634
AX-168433628	intergenic_region
AX-168433629	intergenic_region
AX-168433630	intergenic_region
AX-168433631	synonymous_variant	G_10028635	GO:0005506, iron ion binding, (MF); GO:0016705, oxidoreductase activity, acting on paired donors, with incorporation or reduction of molecular oxygen, (MF); GO:0020037, heme binding, (MF); GO:0055114, oxidation-reduction (BP), (BP)	IPR001128, Cytochrome P450; IPR002401, Cytochrome P450, E-class, group I	cytochrome P450 2G1-like; K07417 cytochrome P450, family 2, subfamily G
AX-168433632	synonymous_variant	G_10028635
AX-168433633	upstream_gene_variant	G_10028636	GO:0005506, iron ion binding, (MF); GO:0016705, oxidoreductase activity, acting on paired donors, with incorporation or reduction of molecular oxygen, (MF); GO:0020037, heme binding, (MF); GO:0055114, oxidation-reduction (BP), (BP)	IPR001128, Cytochrome P450; IPR002401, Cytochrome P450, E-class, group I; IPR017972, Cytochrome P450, conserved site	hypothetical protein; K07422 cytochrome P450, family 2, subfamily U
AX-168433634	synonymous_variant	G_10028636
AX-168433635	synonymous_variant	G_10028636
AX-168433636	missense_variant	G_10028637	GO:0003677, DNA binding, (MF); GO:0003700, sequence-specific DNA binding transcription factor activity, (MF); GO:0003707, steroid hormone receptor activity, (MF); GO:0005634, nucleus, (CC); GO:0006355, regulation of transcription, DNA-templated, (BP); GO:0008270, zinc ion binding, (MF); GO:0043401, steroid hormone mediated signaling pathway, (BP); GO:0043565, sequence-specific DNA binding, (MF)	IPR000536, Nuclear hormone receptor, ligand-binding, core; IPR001628, Zinc finger, nuclear hormone receptor-type; IPR001723, Steroid hormone receptor	similar to CG33183-PA, isoform A; K14033 nuclear receptor subfamily 1 group F member 4
AX-168433637	missense_variant	G_10028637
AX-168433638	synonymous_variant	G_10028637
AX-168433639	upstream_gene_variant	G_10028638	.	IPR002893, Zinc finger, MYND-type	.
AX-168433640	missense_variant	G_10028638
AX-168433641	missense_variant	G_10028638
AX-168619713	missense_variant	G_10028638
AX-168433643	synonymous_variant	G_10028638
AX-168433644	intron_variant	G_10028638
AX-168433645	synonymous_variant	G_10028638
AX-168433646	intron_variant	G_10028638
AX-168433647	missense_variant	G_10028638
AX-168433648	downstream_gene_variant	G_10028638
AX-168433649	downstream_gene_variant	G_10028639	GO:0008152, metabolic (BP), (BP); GO:0016491, oxidoreductase activity, (MF)	IPR002227, Tyrosinase copper-binding domain	tyr-4; TYRosinase family member (tyr-4); K00505 tyrosinase [EC:1.14.18.1]
AX-168433650	splice_region_variant	G_10028639
AX-168619714	missense_variant	G_10028639
AX-168433652	upstream_gene_variant	G_10028639
AX-168433653	intergenic_region
AX-168619715	intergenic_region
AX-168433655	intergenic_region
AX-168433656	intergenic_region
AX-168433657	intergenic_region
AX-168433658	intergenic_region
AX-168433659	intergenic_region
AX-168433660	intergenic_region
AX-168433661	intergenic_region
AX-168433662	intergenic_region
AX-168433663	downstream_gene_variant	G_10028640	GO:0008152, metabolic (BP), (BP); GO:0016491, oxidoreductase activity, (MF)	IPR002227, Tyrosinase copper-binding domain	tyr-4; TYRosinase family member (tyr-4); K00505 tyrosinase [EC:1.14.18.1]
AX-168433664	downstream_gene_variant	G_10028640
AX-168433665	missense_variant	G_10028640
AX-168433666	missense_variant	G_10028640
AX-168433667	synonymous_variant	G_10028640
AX-168433668	intron_variant	G_10028640
AX-168433669	intron_variant	G_10028640
AX-168619716	intron_variant	G_10028640
AX-168433671	intron_variant	G_10028640
AX-168433672	intron_variant	G_10028640
AX-168433673	upstream_gene_variant	G_10028640
AX-168433674	downstream_gene_variant	G_10028641	GO:0008152, metabolic (BP), (BP); GO:0016491, oxidoreductase activity, (MF)	IPR002227, Tyrosinase copper-binding domain	tyr-4; TYRosinase family member (tyr-4); K00505 tyrosinase [EC:1.14.18.1]
AX-168433675	downstream_gene_variant	G_10028641
AX-168433676	synonymous_variant	G_10028641
AX-168619717	missense_variant	G_10028641
AX-168433678	splice_region_variant	G_10028641
AX-168433679	intron_variant	G_10028641
AX-168433680	intron_variant	G_10028641
AX-168433681	intron_variant	G_10028641
AX-168433682	intron_variant	G_10028641
AX-168433683	intron_variant	G_10028641
AX-168433684	intron_variant	G_10028641
AX-168433685	missense_variant	G_10028641
AX-168433686	synonymous_variant	G_10028641
AX-168433687	upstream_gene_variant	G_10028641
AX-168433688	upstream_gene_variant	G_10028641
AX-168433689	upstream_gene_variant	G_10028641
AX-168619718	intergenic_region
AX-168433691	intergenic_region
AX-168433692	intergenic_region
AX-168433693	intergenic_region
AX-168433694	intergenic_region
AX-168433695	intergenic_region
AX-168433696	intergenic_region
AX-168433697	intergenic_region
AX-168433698	intergenic_region
AX-168433699	intergenic_region
AX-168433700	intergenic_region
AX-168433701	intergenic_region
AX-168433702	intergenic_region
AX-168433703	downstream_gene_variant	G_10028642	GO:0008152, metabolic (BP), (BP); GO:0008484, sulfuric ester hydrolase activity, (MF)	IPR000917, Sulfatase; IPR024607, Sulfatase, conserved site	similar to Arylsulfatase B precursor (ASB) (N-acetylgalactosamine-4-sulfatase) (G4S); K01135 arylsulfatase B [EC:3.1.6.12]
AX-168433704	missense_variant	G_10028642
AX-168433705	upstream_gene_variant	G_10028642
AX-168433706	upstream_gene_variant	G_10028642
AX-168433707	intergenic_region
AX-168433708	intergenic_region
AX-168433709	downstream_gene_variant	G_10028643	GO:0008152, metabolic (BP), (BP); GO:0008484, sulfuric ester hydrolase activity, (MF)	IPR000917, Sulfatase	ARSB; arylsulfatase B; K01135 arylsulfatase B [EC:3.1.6.12]
AX-168433710	synonymous_variant	G_10028643
AX-168619719	synonymous_variant	G_10028643
AX-168433712	missense_variant	G_10028643
AX-168433713	intron_variant	G_10028643
AX-168433714	intron_variant	G_10028643
AX-168433715	upstream_gene_variant	G_10028643
AX-168433716	upstream_gene_variant	G_10028643
AX-168433717	intergenic_region
AX-168433718	intergenic_region
AX-168433719	intergenic_region
AX-168433720	intergenic_region
AX-168433721	downstream_gene_variant	G_10028644	.	.	similar to arylsulfatase B; K01135 arylsulfatase B [EC:3.1.6.12]
AX-168433722	downstream_gene_variant	G_10028644
AX-168619720	upstream_gene_variant	G_10028644
AX-168433724	upstream_gene_variant	G_10028644
AX-168433725	upstream_gene_variant	G_10028644
AX-168433726	intergenic_region
AX-168433727	intergenic_region
AX-168433728	intergenic_region
AX-168433729	downstream_gene_variant	G_10028645	GO:0008152, metabolic (BP), (BP); GO:0008484, sulfuric ester hydrolase activity, (MF)	IPR000917, Sulfatase; IPR024607, Sulfatase, conserved site	similar to sulfatase 1 precursor; K01135 arylsulfatase B [EC:3.1.6.12]
AX-168433730	missense_variant	G_10028645
AX-168433731	missense_variant	G_10028645
AX-168433732	intron_variant	G_10028645
AX-168433733	intron_variant	G_10028645
AX-168433734	intron_variant	G_10028645
AX-168433735	intron_variant	G_10028645
AX-168433736	upstream_gene_variant	G_10028645
AX-168433737	intergenic_region
AX-168433738	intergenic_region
AX-168433739	downstream_gene_variant	G_10028646	GO:0008152, metabolic (BP), (BP); GO:0008484, sulfuric ester hydrolase activity, (MF)	IPR000917, Sulfatase; IPR024607, Sulfatase, conserved site	similar to Arylsulfatase B precursor (ASB) (N-acetylgalactosamine-4-sulfatase) (G4S); K01135 arylsulfatase B [EC:3.1.6.12]
AX-168433740	missense_variant	G_10028646
AX-168433741	missense_variant	G_10028646
AX-168433742	synonymous_variant	G_10028646
AX-168433743	splice_region_variant	G_10028646
AX-168433744	intron_variant	G_10028646
AX-168433745	upstream_gene_variant	G_10028646
AX-168433746	upstream_gene_variant	G_10028646
AX-168433747	stop_gained	G_10028647	.	IPR002035, von Willebrand factor, type A	.
AX-168433748	missense_variant	G_10028647
AX-168433749	synonymous_variant	G_10028647
AX-168433750	synonymous_variant	G_10028647
AX-168433751	intron_variant	G_10028647
AX-168433752	synonymous_variant	G_10028647
AX-168433753	synonymous_variant	G_10028647
AX-168433754	intron_variant	G_10028648	GO:0005515, protein binding, (MF)	IPR000742, Epidermal growth factor-like domain; IPR013032, EGF-like, conserved site	Bcan, ALPBRE; brevican; K06795 brevican
AX-168433755	missense_variant	G_10028648
AX-168433756	downstream_gene_variant	G_10028648
AX-168433757	downstream_gene_variant	G_10028649	GO:0005515, protein binding, (MF)	IPR001680, WD40 repeat; IPR017986, WD40-repeat-containing domain; IPR019775, WD40 repeat, conserved site; IPR022033, RAVE complex protein Rav1 C-terminal	wdr61, MGC77675, zgc:77675; WD repeat domain 61; K12602 WD repeat-containing protein 61
AX-168433758	downstream_gene_variant	G_10028649
AX-168433759	synonymous_variant	G_10028649
AX-168433760	synonymous_variant	G_10028649
AX-168433761	intron_variant	G_10028649
AX-168433762	synonymous_variant	G_10028649
AX-168433763	intron_variant	G_10028649
AX-168433764	intron_variant	G_10028649
AX-168433765	intron_variant	G_10028649
AX-168433766	missense_variant	G_10028649
AX-168433767	synonymous_variant	G_10028649
AX-168433768	synonymous_variant	G_10028649
AX-168433769	intron_variant	G_10028649
AX-168433770	synonymous_variant	G_10028649
AX-168433771	intron_variant	G_10028649
AX-168433772	intron_variant	G_10028649
AX-168433773	synonymous_variant	G_10028649
AX-168433774	synonymous_variant	G_10028649
AX-168433775	synonymous_variant	G_10028649
AX-168433776	synonymous_variant	G_10028649
AX-168433777	synonymous_variant	G_10028649
AX-168433778	intron_variant	G_10028649
AX-168433779	intron_variant	G_10028649
AX-168433780	synonymous_variant	G_10028649
AX-168433781	missense_variant	G_10028649
AX-168619721	intron_variant	G_10028649
AX-168433783	synonymous_variant	G_10028649
AX-168433784	intron_variant	G_10028649
AX-168433785	upstream_gene_variant	G_10028649
AX-168433786	intergenic_region
AX-168433787	upstream_gene_variant	G_10028650	.	.	.
AX-168433788	upstream_gene_variant	G_10028650
AX-168433789	missense_variant	G_10028650
AX-168433790	intron_variant	G_10028650
AX-168433791	intron_variant	G_10028650
AX-168433792	intron_variant	G_10028650
AX-168433793	stop_lost	G_10028650
AX-168433794	upstream_gene_variant	G_10028651	.	.	.
AX-168433795	downstream_gene_variant	G_10028651
AX-168433796	downstream_gene_variant	G_10028651
AX-168433797	downstream_gene_variant	G_10028651
AX-168433798	intergenic_region
AX-168433799	intergenic_region
AX-168433800	intergenic_region
AX-168433801	intron_variant	G_10028652	GO:0005515, protein binding, (MF); GO:0008270, zinc ion binding, (MF)	IPR001965, Zinc finger, PHD-type; IPR019786, Zinc finger, PHD-type, conserved site; IPR019787, Zinc finger, PHD-finger	.
AX-168433802	intron_variant	G_10028652
AX-168433803	intron_variant	G_10028652
AX-168433804	intron_variant	G_10028652
AX-168433805	upstream_gene_variant	G_10028652
AX-168433806	upstream_gene_variant	G_10028652
AX-168433807	intergenic_region
AX-168619722	intergenic_region
AX-168433809	intergenic_region
AX-168433810	intergenic_region
AX-168433811	intergenic_region
AX-168619723	downstream_gene_variant	G_10028653	.	.	.
AX-168433813	downstream_gene_variant	G_10028653
AX-168433814	synonymous_variant	G_10028653
AX-168433815	intron_variant	G_10028653
AX-168433816	intron_variant	G_10028653
AX-168433817	intron_variant	G_10028653
AX-168433818	intron_variant	G_10028653
AX-168433819	intergenic_region
AX-168433820	intergenic_region
AX-168433821	intergenic_region
AX-168433822	intergenic_region
AX-168433823	downstream_gene_variant	G_10028655	.	.	.
AX-168433824	synonymous_variant	G_10028655
AX-168433825	upstream_gene_variant	G_10028655
AX-168433826	intergenic_region
AX-168433827	intergenic_region
AX-168433828	intergenic_region
AX-168433829	intergenic_region
AX-168433830	intergenic_region
AX-168433831	intergenic_region
AX-168433832	intergenic_region
AX-168433833	intergenic_region
AX-168433834	intergenic_region
AX-168433835	intergenic_region
AX-168433836	intergenic_region
AX-168433837	intergenic_region
AX-168433838	intergenic_region
AX-168433839	intergenic_region
AX-168433840	intergenic_region
AX-168619724	intergenic_region
AX-168433842	upstream_gene_variant	G_10028656	GO:0004252, serine-type endopeptidase activity, (MF); GO:0006508, proteolysis, (BP)	IPR001254, Peptidase S1; IPR001314, Peptidase S1A, chymotrypsin-type; IPR018114, Peptidase S1, trypsin family, active site	ctrl, ctrb1; chymotrypsin-like (EC:3.4.21.1); K01310 chymotrypsin [EC:3.4.21.1]
AX-168433843	missense_variant	G_10028656
AX-168433844	intron_variant	G_10028656
AX-168433845	intron_variant	G_10028656
AX-168433846	intron_variant	G_10028656
AX-168433847	intergenic_region
AX-168433848	intergenic_region
AX-168433849	intergenic_region
AX-168433850	upstream_gene_variant	G_10028657	GO:0003700, sequence-specific DNA binding transcription factor activity, (MF); GO:0006355, regulation of transcription, DNA-templated, (BP); GO:0043565, sequence-specific DNA binding, (MF)	IPR004827, Basic-leucine zipper domain	HLF1; zgc:153035; K09057 hepatic leukemia factor
AX-168433851	upstream_gene_variant	G_10028657
AX-168433852	synonymous_variant	G_10028657
AX-168433853	synonymous_variant	G_10028657
AX-168619725	synonymous_variant	G_10028657
AX-168433855	intergenic_region
AX-168433856	missense_variant	G_10028658	.	.	.
AX-168433857	missense_variant	G_10028658
AX-168433858	downstream_gene_variant	G_10028658
AX-168433859	upstream_gene_variant	G_10028659	.	.	.
AX-168433860	upstream_gene_variant	G_10028659
AX-168619726	synonymous_variant	G_10028659
AX-168433862	intron_variant	G_10028659
AX-168433863	intron_variant	G_10028659
AX-168433864	intron_variant	G_10028659
AX-168433865	downstream_gene_variant	G_10028659
AX-168433866	downstream_gene_variant	G_10028659
AX-168433867	intergenic_region
AX-168433868	intergenic_region
AX-168433869	intergenic_region
AX-168433870	intergenic_region
AX-168433871	intergenic_region
AX-168433872	intergenic_region
AX-168619727	intergenic_region
AX-168433874	intergenic_region
AX-168619728	intergenic_region
AX-168433876	intergenic_region
AX-168619729	intergenic_region
AX-168433878	intergenic_region
AX-168433879	intergenic_region
AX-168433880	intergenic_region
AX-168433881	intergenic_region
AX-168433882	intergenic_region
AX-168433883	intergenic_region
AX-168433884	intergenic_region
AX-168433885	intergenic_region
AX-168433886	intergenic_region
AX-168433887	intergenic_region
AX-168433888	intergenic_region
AX-168433889	intergenic_region
AX-168433890	intergenic_region
AX-168433891	intergenic_region
AX-168433892	intergenic_region
AX-168433893	upstream_gene_variant	G_10028660	GO:0004672, protein kinase activity, (MF); GO:0004713, protein tyrosine kinase activity, (MF); GO:0004714, transmembrane receptor protein tyrosine kinase activity, (MF); GO:0005515, protein binding, (MF); GO:0005524, ATP binding, (MF); GO:0006468, protein phosphorylation, (BP); GO:0007169, transmembrane receptor protein tyrosine kinase signaling pathway, (BP); GO:0016020, membrane, (CC)	IPR000494, Receptor L-domain; IPR000719, Protein kinase domain; IPR001245, Serine-threonine/tyrosine-protein kinase catalytic domain; IPR002011, Tyrosine-protein kinase, receptor class II, conserved site; IPR003961, Fibronectin type III; IPR006211, Furin-like cysteine-rich domain; IPR006212, Furin-like repeat; IPR008266, Tyrosine-protein kinase, active site; IPR017441, Protein kinase, ATP binding site; IPR020635, Tyrosine-protein kinase, catalytic domain	insra, IRa; insulin receptor a (EC:2.7.10.1); K04527 insulin receptor [EC:2.7.10.1]
AX-168433894	intron_variant	G_10028660
AX-168433895	intron_variant	G_10028660
AX-168433896	intron_variant	G_10028660
AX-168619730	intron_variant	G_10028660
AX-168433898	intron_variant	G_10028660
AX-168433899	intron_variant	G_10028660
AX-168433900	intron_variant	G_10028660
AX-168433901	intron_variant	G_10028660
AX-168619731	intron_variant	G_10028660
AX-168433903	intron_variant	G_10028660
AX-168433904	splice_region_variant	G_10028660
AX-168433905	intron_variant	G_10028660
AX-168433906	intron_variant	G_10028660
AX-168433907	intron_variant	G_10028660
AX-168433908	synonymous_variant	G_10028660
AX-168433909	missense_variant	G_10028660
AX-168433910	intron_variant	G_10028660
AX-168619732	intron_variant	G_10028660
AX-168433912	intron_variant	G_10028660
AX-168433913	intron_variant	G_10028660
AX-168433914	synonymous_variant	G_10028660
AX-168433915	intron_variant	G_10028660
AX-168433916	synonymous_variant	G_10028660
AX-168433917	intron_variant	G_10028660
AX-168433918	intron_variant	G_10028660
AX-168433919	intron_variant	G_10028660
AX-168433920	synonymous_variant	G_10028660
AX-168619733	intergenic_region
AX-168433922	intergenic_region
AX-168433923	missense_variant	G_10028661	.	IPR004279, Perilipin	perilipin-1-like; K08768 perilipin
AX-168619734	intron_variant	G_10028661
AX-168433925	intron_variant	G_10028661
AX-168433926	missense_variant	G_10028661
AX-168619735	upstream_gene_variant	G_10028662	GO:0004553, hydrolase activity, hydrolyzing O-glycosyl compounds, (MF); GO:0004568, chitinase activity, (MF); GO:0005975, carbohydrate metabolic (BP), (BP); GO:0006032, chitin catabolic (BP), (BP)	IPR001223, Glycoside hydrolase, family 18, catalytic domain; IPR001579, Glycoside hydrolase, chitinase active site; IPR011583, Chitinase II	similar to di-N-acetylchitobiase; K12310 Di-N-acetylchitobiase [EC:3.2.1.-]
AX-168433928	upstream_gene_variant	G_10028662
AX-168619736	synonymous_variant	G_10028662
AX-168433930	synonymous_variant	G_10028662
AX-168433931	synonymous_variant	G_10028663	.	IPR024146, Claspin	.
AX-168433932	missense_variant	G_10028663
AX-168433933	intron_variant	G_10028663
AX-168433934	synonymous_variant	G_10028663
AX-168433935	synonymous_variant	G_10028663
AX-168433936	synonymous_variant	G_10028663
AX-168433937	synonymous_variant	G_10028663
AX-168619737	intron_variant	G_10028663
AX-168433939	synonymous_variant	G_10028663
AX-168433940	intron_variant	G_10028663
AX-168433941	intron_variant	G_10028663
AX-168433942	splice_region_variant	G_10028663
AX-168433943	downstream_gene_variant	G_10028663
AX-168433944	downstream_gene_variant	G_10028663
AX-168433945	intergenic_region
AX-168433946	intergenic_region
AX-168433947	intergenic_region
AX-168433948	intergenic_region
AX-168433949	intergenic_region
AX-168433950	intergenic_region
AX-168433951	upstream_gene_variant	G_10028664	GO:0001932, regulation of protein phosphorylation, (BP); GO:0005085, guanyl-nucleotide exchange factor activity, (MF); GO:0005952, cAMP-dependent protein kinase complex, (CC); GO:0007264, small GTPase mediated signal transduction, (BP); GO:0008603, cAMP-dependent protein kinase regulator activity, (MF); GO:0035556, intracellular signal transduction, (BP)	IPR000591, DEP domain; IPR000595, Cyclic nucleotide-binding domain; IPR001895, Ras guanine-nucleotide exchange factors catalytic domain; IPR002373, cAMP/cGMP-dependent protein kinase; IPR019804, Ras guanine-nucleotide exchange factor, conserved site	RAPGEF4; Rap guanine nucleotide exchange factor (GEF) 4; K04351 Rap guanine nucleotide exchange factor (GEF) 4
AX-168433952	upstream_gene_variant	G_10028664
AX-168433953	intron_variant	G_10028664
AX-168619738	intron_variant	G_10028664
AX-168433955	intron_variant	G_10028664
AX-168433956	intron_variant	G_10028664
AX-168433957	intron_variant	G_10028664
AX-168619739	intron_variant	G_10028664
AX-168433959	intron_variant	G_10028664
AX-168433960	intron_variant	G_10028664
AX-168433961	synonymous_variant	G_10028664
AX-168433962	intron_variant	G_10028664
AX-168433963	intron_variant	G_10028664
AX-168433964	intron_variant	G_10028664
AX-168433965	intron_variant	G_10028664
AX-168433966	intron_variant	G_10028664
AX-168433967	intron_variant	G_10028664
AX-168619740	intron_variant	G_10028664
AX-168433969	intron_variant	G_10028664
AX-168619741	intron_variant	G_10028664
AX-168619742	synonymous_variant	G_10028664
AX-168433972	synonymous_variant	G_10028664
AX-168433973	intron_variant	G_10028664
AX-168433974	synonymous_variant	G_10028664
AX-168619743	synonymous_variant	G_10028664
AX-168433976	synonymous_variant	G_10028664
AX-168433977	downstream_gene_variant	G_10028665	.	.	.
AX-168619744	synonymous_variant	G_10028665
AX-168619745	missense_variant	G_10028665
AX-168433980	missense_variant	G_10028665
AX-168433981	intron_variant	G_10028665
AX-168619746	intron_variant	G_10028665
AX-168619747	intron_variant	G_10028665
AX-168433984	intron_variant	G_10028665
AX-168433985	intron_variant	G_10028665
AX-168433986	intron_variant	G_10028665
AX-168433987	upstream_gene_variant	G_10028666	.	.	.
AX-168433988	upstream_gene_variant	G_10028666
AX-168433989	upstream_gene_variant	G_10028666
AX-168433990	upstream_gene_variant	G_10028667	GO:0001609, G-protein coupled adenosine receptor activity, (MF); GO:0001973, adenosine receptor signaling pathway, (BP); GO:0004930, G-protein coupled receptor activity, (MF); GO:0007186, G-protein coupled receptor signaling pathway, (BP); GO:0016021, integral (CC) of membrane, (CC)	IPR000276, G protein-coupled receptor, rhodopsin-like; IPR001634, Adenosine receptor; IPR017452, GPCR, rhodopsin-like, 7TM	similar to adenosine-like receptor; K04267 adenosine receptor A2b
AX-168619748	missense_variant	G_10028666
AX-168433992	synonymous_variant	G_10028667
AX-168433993	synonymous_variant	G_10028668	.	.	.
AX-168433994	downstream_gene_variant	G_10028667
AX-168433995	intron_variant	G_10028668
AX-168433996	intron_variant	G_10028668
AX-168433997	synonymous_variant	G_10028668
AX-168433998	missense_variant	G_10028668
AX-168433999	synonymous_variant	G_10028668
AX-168434000	synonymous_variant	G_10028668
AX-168434001	synonymous_variant	G_10028668
AX-168434002	missense_variant	G_10028668
AX-168434003	splice_region_variant	G_10028668
AX-168434004	synonymous_variant	G_10028668
AX-168434005	synonymous_variant	G_10028669	GO:0005622, intracellular, (CC); GO:0006396, RNA (BP)ing, (BP)	IPR003107, HAT (Half-A-TPR) repeat	hypothetical protein; K12869 crooked neck
AX-168434006	synonymous_variant	G_10028669
AX-168619749	intron_variant	G_10028669
AX-168434008	synonymous_variant	G_10028669
AX-168434009	splice_region_variant	G_10028669
AX-168434010	downstream_gene_variant	G_10028669
AX-168434011	downstream_gene_variant	G_10028669
AX-168434012	downstream_gene_variant	G_10028669
AX-168434013	upstream_gene_variant	G_10028670	GO:0001558, regulation of cell growth, (BP); GO:0005515, protein binding, (MF); GO:0005520, insulin-like growth factor binding, (MF); GO:0005576, extracellular region, (CC)	IPR000867, Insulin-like growth factor-binding protein, IGFBP; IPR002350, Kazal domain	similar to Follistatin precursor (FS) (Activin-binding protein); K04661 follistatin
AX-168434014	intron_variant	G_10028670
AX-168619750	intron_variant	G_10028670
AX-168434016	synonymous_variant	G_10028670
AX-168434017	downstream_gene_variant	G_10028670
AX-168434018	intergenic_region
AX-168434019	downstream_gene_variant	G_10028671	GO:0008080, N-acetyltransferase activity, (MF)	IPR000182, GNAT domain	hypothetical protein ; K00670 peptide alpha-N-acetyltransferase [EC:2.3.1.88]
AX-168434020	downstream_gene_variant	G_10028671
AX-168434021	synonymous_variant	G_10028671
AX-168434022	intron_variant	G_10028671
AX-168434023	intron_variant	G_10028671
AX-168434024	intron_variant	G_10028671
AX-168434025	intron_variant	G_10028671
AX-168434026	intron_variant	G_10028671
AX-168434027	intron_variant	G_10028671
AX-168619751	intron_variant	G_10028671
AX-168434029	intron_variant	G_10028671
AX-168619752	synonymous_variant	G_10028671
AX-168434031	upstream_gene_variant	G_10028672	.	IPR027831, Domain of unknown function DUF4485	.
AX-168434032	synonymous_variant	G_10028672
AX-168434033	intron_variant	G_10028672
AX-168434034	synonymous_variant	G_10028672
AX-168434035	splice_region_variant	G_10028672
AX-168434036	synonymous_variant	G_10028672
AX-168434037	missense_variant	G_10028672
AX-168434038	intron_variant	G_10028672
AX-168434039	splice_region_variant	G_10028672
AX-168434040	missense_variant	G_10028672
AX-168434041	splice_region_variant	G_10028672
AX-168434042	synonymous_variant	G_10028672
AX-168434043	synonymous_variant	G_10028672
AX-168434044	synonymous_variant	G_10028672
AX-168619753	downstream_gene_variant	G_10028673	GO:0046907, intracellular transport, (BP)	IPR000156, Ran binding domain; IPR000697, WH1/EVH1 domain; IPR014885, VASP tetramerisation	Vasp, AA107290; vasodilator-stimulated phosphoprotein; K06274 vasodilator-stimulated phosphoprotein
AX-168434046	intron_variant	G_10028673
AX-168434047	synonymous_variant	G_10028673
AX-168434048	intron_variant	G_10028673
AX-168434049	intron_variant	G_10028673
AX-168434050	intron_variant	G_10028673
AX-168434051	intron_variant	G_10028673
AX-168434052	intron_variant	G_10028673
AX-168434053	intron_variant	G_10028673
AX-168434054	intron_variant	G_10028673
AX-168434055	upstream_gene_variant	G_10028673
AX-168434056	intergenic_region
AX-168434057	intergenic_region
AX-168434058	upstream_gene_variant	G_10028674	GO:0006614, SRP-dependent cotranslational protein targeting to membrane, (BP); GO:0008312, 7S RNA binding, (MF); GO:0045900, negative regulation of translational elongation, (BP); GO:0048500, signal recognition particle, (CC)	IPR008832, Signal recognition particle, SRP9 subunit	signal recognition particle, subunit Srp9, putative; K03109 signal recognition particle subunit SRP9
AX-168434059	intron_variant	G_10028674
AX-168434060	intron_variant	G_10028674
AX-168434061	downstream_gene_variant	G_10028674
AX-168434062	synonymous_variant	G_10028675	.	IPR005578, Hrf1; IPR013901, Protein of unknown function DUF1772	.
AX-168434063	synonymous_variant	G_10028675
AX-168434064	intron_variant	G_10028675
AX-168434065	intron_variant	G_10028675
AX-168434066	intron_variant	G_10028675
AX-168434067	intron_variant	G_10028675
AX-168434068	synonymous_variant	G_10028675
AX-168434069	upstream_gene_variant	G_10028675
AX-168434070	upstream_gene_variant	G_10028676	.	IPR008775, Phytanoyl-CoA dioxygenase	.
AX-168434071	upstream_gene_variant	G_10028676
AX-168434072	upstream_gene_variant	G_10028676
AX-168434073	missense_variant	G_10028676
AX-168434074	synonymous_variant	G_10028676
AX-168434075	intron_variant	G_10028676
AX-168434076	synonymous_variant	G_10028676
AX-168434077	downstream_gene_variant	G_10028676
AX-168434078	upstream_gene_variant	G_10028677	.	.	.
AX-168434079	upstream_gene_variant	G_10028677
AX-168434080	synonymous_variant	G_10028678	.	IPR008775, Phytanoyl-CoA dioxygenase	.
AX-168434081	synonymous_variant	G_10028678
AX-168434082	missense_variant	G_10028678
AX-168619754	upstream_gene_variant	G_10028679	.	IPR008775, Phytanoyl-CoA dioxygenase	.
AX-168434084	upstream_gene_variant	G_10028679
AX-168434085	synonymous_variant	G_10028679
AX-168434086	missense_variant	G_10028679
AX-168434087	synonymous_variant	G_10028679
AX-168434088	downstream_gene_variant	G_10028679
AX-168434089	downstream_gene_variant	G_10028679
AX-168434090	upstream_gene_variant	G_10028680	.	.	.
AX-168434091	missense_variant	G_10028680
AX-168619755	downstream_gene_variant	G_10028680
AX-168434093	intergenic_region
AX-168434094	intergenic_region
AX-168434095	intergenic_region
AX-168434096	intergenic_region
AX-168434097	intergenic_region
AX-168434098	intergenic_region
AX-168434099	intergenic_region
AX-168434100	upstream_gene_variant	G_10028681	.	.	.
AX-168434101	upstream_gene_variant	G_10028681
AX-168434102	missense_variant	G_10028681
AX-168434103	intron_variant	G_10028681
AX-168434104	downstream_gene_variant	G_10028681
AX-168619756	intergenic_region
AX-168434106	intergenic_region
AX-168434107	intergenic_region
AX-168434108	intergenic_region
AX-168434109	intergenic_region
AX-168619757	intergenic_region
AX-168434111	intergenic_region
AX-168434112	intergenic_region
AX-168619758	intergenic_region
AX-168619759	downstream_gene_variant	G_10028682	.	.	.
AX-168434115	downstream_gene_variant	G_10028682
AX-168434116	upstream_gene_variant	G_10028682
AX-168434117	intergenic_region
AX-168619760	intergenic_region
AX-168619761	intergenic_region
AX-168434120	synonymous_variant	G_10028683	.	IPR019387, Uncharacterised domain SAYSvFN	.
AX-168434121	missense_variant	G_10028683
AX-168434122	synonymous_variant	G_10028683
AX-168434123	downstream_gene_variant	G_10028683
AX-168434124	downstream_gene_variant	G_10028683
AX-168434125	intergenic_region
AX-168434126	intergenic_region
AX-168434127	upstream_gene_variant	G_10028684	.	IPR002181, Fibrinogen, alpha/beta/gamma chain, C-terminal globular domain	hypothetical protein ; K10104 ficolin
AX-168434128	upstream_gene_variant	G_10028684
AX-168434129	missense_variant	G_10028684
AX-168434130	downstream_gene_variant	G_10028684
AX-168434131	upstream_gene_variant	G_10028685	.	IPR002181, Fibrinogen, alpha/beta/gamma chain, C-terminal globular domain; IPR020837, Fibrinogen, conserved site	.
AX-168434132	upstream_gene_variant	G_10028685
AX-168434133	upstream_gene_variant	G_10028685
AX-168434134	intergenic_region
AX-168434135	intergenic_region
AX-168619762	intergenic_region
AX-168434137	intergenic_region
AX-168434138	intergenic_region
AX-168434139	upstream_gene_variant	G_10028686	.	IPR002181, Fibrinogen, alpha/beta/gamma chain, C-terminal globular domain	FCN2, FCN1; ficolin (collagen/fibrinogen domain containing lectin) 2 (hucolin); K10104 ficolin
AX-168619763	missense_variant	G_10028686
AX-168434141	intron_variant	G_10028686
AX-168619764	intron_variant	G_10028686
AX-168434143	intron_variant	G_10028686
AX-168434144	downstream_gene_variant	G_10028686
AX-168434145	downstream_gene_variant	G_10028686
AX-168434146	intergenic_region
AX-168434147	intergenic_region
AX-168434148	intergenic_region
AX-168434149	intergenic_region
AX-168434150	intergenic_region
AX-168434151	intergenic_region
AX-168434152	downstream_gene_variant	G_10028687	.	.	.
AX-168434153	downstream_gene_variant	G_10028687
AX-168434154	downstream_gene_variant	G_10028505	GO:0004842, ubiquitin-protein transferase activity, (MF); GO:0006915, apoptotic (BP), (BP); GO:0032465, regulation of cytokinesis, (BP)	IPR000608, Ubiquitin-conjugating enzyme E2; IPR001370, Baculoviral inhibition of apoptosis protein repeat; IPR022103, Baculoviral IAP repeat-containing protein 6	BIRC6; baculoviral IAP repeat-containing 6; K10586 baculoviral IAP repeat-containing protein 6 (apollon) [EC:6.3.2.19]
AX-168434155	missense_variant	G_10028505
AX-168434156	synonymous_variant	G_10028505
AX-168434157	synonymous_variant	G_10028505
AX-168434158	missense_variant	G_10028505
AX-168434159	splice_region_variant	G_10028505
AX-168434160	missense_variant	G_10028505
AX-168434161	synonymous_variant	G_10028505
AX-168434162	missense_variant	G_10028505
AX-168434163	synonymous_variant	G_10028505
AX-168434164	synonymous_variant	G_10028505
AX-168434165	intron_variant	G_10028505
AX-168434166	synonymous_variant	G_10028505
AX-168434167	intron_variant	G_10028505
AX-168434168	synonymous_variant	G_10028505
AX-168434169	synonymous_variant	G_10028505
AX-168434170	synonymous_variant	G_10028505
AX-168434171	synonymous_variant	G_10028505
AX-168434172	synonymous_variant	G_10028505
AX-168619765	missense_variant	G_10028505
AX-168434174	synonymous_variant	G_10028505
AX-168619766	synonymous_variant	G_10028505
AX-168434176	synonymous_variant	G_10028505
AX-168434177	synonymous_variant	G_10028505
AX-168619767	synonymous_variant	G_10028505
AX-168434179	synonymous_variant	G_10028505
AX-168434180	synonymous_variant	G_10028505
AX-168434181	upstream_gene_variant	G_10028505
AX-168434182	missense_variant	G_10028506	GO:0005515, protein binding, (MF)	IPR000626, Ubiquitin-like; IPR000938, CAP Gly-rich domain	CLIP4; CAP-GLY domain containing linker protein family, member 4; K10423 CAP-Gly domain-containing linker protein 3/4
AX-168434183	missense_variant	G_10028506
AX-168434184	synonymous_variant	G_10028506
AX-168434185	downstream_gene_variant	G_10028506
AX-168434186	upstream_gene_variant	G_10028507	.	.	.
AX-168434187	upstream_gene_variant	G_10028507
AX-168434188	missense_variant	G_10028507
AX-168434189	missense_variant	G_10028507
AX-168434190	downstream_gene_variant	G_10028507
AX-168434191	upstream_gene_variant	G_10028508	.	.	.
AX-168434192	intron_variant	G_10028508
AX-168619768	synonymous_variant	G_10028508
AX-168434194	synonymous_variant	G_10028508
AX-168619769	downstream_gene_variant	G_10028508
AX-168434196	downstream_gene_variant	G_10028508
AX-168434197	missense_variant	G_10028509	GO:0003684, damaged DNA binding, (MF); GO:0003887, DNA-directed DNA polymerase activity, (MF); GO:0006281, DNA repair, (BP)	IPR001126, DNA-repair protein, UmuC-like; IPR017961, DNA polymerase, Y-family, little finger domain; IPR017963, DNA-repair protein, UmuC-like, N-terminal	poli; polymerase (DNA directed) iota (EC:2.7.7.7); K03510 DNA polymerase iota subunit [EC:2.7.7.7]
AX-168434198	missense_variant	G_10028509
AX-168434199	missense_variant	G_10028509
AX-168434200	missense_variant	G_10028509
AX-168434201	missense_variant	G_10028509
AX-168434202	synonymous_variant	G_10028510	GO:0016773, phosphotransferase activity, alcohol group as acceptor, (MF); GO:0046854, phosphatidylinositol phosphorylation, (BP); GO:0048015, phosphatidylinositol-mediated signaling, (BP)	IPR000403, Phosphatidylinositol 3-/4-kinase, catalytic domain; IPR001263, Phosphoinositide 3-kinase, accessory (PIK) domain; IPR002420, Phosphatidylinositol 3-kinase, C2 domain; IPR015433, Phosphatidylinositol Kinase	pik3c3, MGC83282; phosphoinositide-3-kinase, class 3 (EC:2.7.1.137); K00914 phosphatidylinositol 3-kinase [EC:2.7.1.137]
AX-168434203	synonymous_variant	G_10028510
AX-168434204	synonymous_variant	G_10028510
AX-168434205	synonymous_variant	G_10028510
AX-168619770	synonymous_variant	G_10028510
AX-168434207	synonymous_variant	G_10028510
AX-168434208	synonymous_variant	G_10028510
AX-168434209	intron_variant	G_10028510
AX-168619771	synonymous_variant	G_10028510
AX-168434211	downstream_gene_variant	G_10028511	GO:0005509, calcium ion binding, (MF)	IPR002048, EF-hand domain; IPR011992, EF-hand domain pair; IPR018247, EF-Hand 1, calcium-binding site	similar to calmodulin 2; K02183 calmodulin
AX-168434212	synonymous_variant	G_10028511
AX-168434213	missense_variant	G_10028511
AX-168619772	intron_variant	G_10028511
AX-168434215	intron_variant	G_10028511
AX-168434216	intron_variant	G_10028511
AX-168434217	intron_variant	G_10028511
AX-168434218	intron_variant	G_10028511
AX-168619773	missense_variant	G_10028511
AX-168434220	intron_variant	G_10028511
AX-168434221	synonymous_variant	G_10028511
AX-168434222	intron_variant	G_10028511
AX-168434223	intron_variant	G_10028511
AX-168434224	intron_variant	G_10028511
AX-168434225	intron_variant	G_10028511
AX-168434226	missense_variant	G_10028511
AX-168434227	intron_variant	G_10028511
AX-168434228	intron_variant	G_10028511
AX-168434229	intron_variant	G_10028511
AX-168434230	missense_variant	G_10028511
AX-168619774	upstream_gene_variant	G_10028512	GO:0004930, G-protein coupled receptor activity, (MF); GO:0005509, calcium ion binding, (MF); GO:0007186, G-protein coupled receptor signaling pathway, (BP); GO:0016021, integral (CC) of membrane, (CC)	IPR000276, G protein-coupled receptor, rhodopsin-like; IPR002048, EF-hand domain; IPR011992, EF-hand domain pair; IPR017452, GPCR, rhodopsin-like, 7TM; IPR018247, EF-Hand 1, calcium-binding site	calmodulin; K02183 calmodulin
AX-168434232	upstream_gene_variant	G_10028512
AX-168434233	missense_variant	G_10028512
AX-168434234	downstream_gene_variant	G_10028513	GO:0005509, calcium ion binding, (MF)	IPR002048, EF-hand domain; IPR011992, EF-hand domain pair; IPR018247, EF-Hand 1, calcium-binding site	similar to calmodulin 2; K02183 calmodulin
AX-168619775	synonymous_variant	G_10028513
AX-168434236	synonymous_variant	G_10028513
AX-168434237	intron_variant	G_10028512
AX-168434238	synonymous_variant	G_10028513
AX-168434239	intron_variant	G_10028512
AX-168434240	downstream_gene_variant	G_10028514	GO:0003824, catalytic activity, (MF); GO:0005509, calcium ion binding, (MF); GO:0008152, metabolic (BP), (BP)	IPR002048, EF-hand domain; IPR002529, Fumarylacetoacetase, C-terminal	DEHA2D04576p; K01557 acylpyruvate hydrolase [EC:3.7.1.5]
AX-168434241	synonymous_variant	G_10028514
AX-168434242	synonymous_variant	G_10028514
AX-168434243	intron_variant	G_10028512
AX-168434244	intron_variant	G_10028512
AX-168619776	synonymous_variant	G_10028514
AX-168434246	upstream_gene_variant	G_10028514
AX-168434247	synonymous_variant	G_10028512
AX-168434248	synonymous_variant	G_10028512
AX-168434249	intron_variant	G_10028512
AX-168434250	intron_variant	G_10028512
AX-168434251	downstream_gene_variant	G_10028512
AX-168434252	upstream_gene_variant	G_10028515	GO:0005509, calcium ion binding, (MF)	IPR002048, EF-hand domain; IPR011992, EF-hand domain pair; IPR018247, EF-Hand 1, calcium-binding site	similar to ENSANGP00000012700; K02183 calmodulin
AX-168434253	intergenic_region
AX-168434254	intergenic_region
AX-168434255	synonymous_variant	G_10028516	.	.	.
AX-168434256	synonymous_variant	G_10028516
AX-168434257	synonymous_variant	G_10028516
AX-168434258	intron_variant	G_10028516
AX-168434259	intron_variant	G_10028516
AX-168434260	synonymous_variant	G_10028516
AX-168619777	synonymous_variant	G_10028516
AX-168434262	synonymous_variant	G_10028516
AX-168434263	synonymous_variant	G_10028516
AX-168434264	downstream_gene_variant	G_10028517	.	.	.
AX-168434265	upstream_gene_variant	G_10028517
AX-168434266	intergenic_region
AX-168434267	intergenic_region
AX-168434268	intergenic_region
AX-168434269	intergenic_region
AX-168434270	intergenic_region
AX-168434271	intergenic_region
AX-168434272	intergenic_region
AX-168434273	intergenic_region
AX-168434274	downstream_gene_variant	G_10028518	.	.	.
AX-168434275	downstream_gene_variant	G_10028518
AX-168434276	downstream_gene_variant	G_10028518
AX-168434277	intron_variant	G_10028518
AX-168434278	intron_variant	G_10028518
AX-168434279	intron_variant	G_10028518
AX-168434280	intron_variant	G_10028518
AX-168434281	intron_variant	G_10028518
AX-168434282	intron_variant	G_10028518
AX-168434283	intron_variant	G_10028518
AX-168619778	intron_variant	G_10028518
AX-168434285	intron_variant	G_10028518
AX-168434286	intron_variant	G_10028518
AX-168434287	intron_variant	G_10028518
AX-168434288	intron_variant	G_10028518
AX-168434289	intron_variant	G_10028518
AX-168434290	intron_variant	G_10028518
AX-168434291	intron_variant	G_10028518
AX-168434292	intron_variant	G_10028518
AX-168434293	synonymous_variant	G_10028519	GO:0003677, DNA binding, (MF); GO:0006355, regulation of transcription, DNA-templated, (BP); GO:0043565, sequence-specific DNA binding, (MF)	IPR001356, Homeobox domain; IPR017970, Homeobox, conserved site	PPM1A; protein phosphatase, Mg2+/Mn2+ dependent, 1A; K04457 protein phosphatase 1A (formerly 2C) [EC:3.1.3.16]
AX-168434294	intron_variant	G_10028518
AX-168434295	intron_variant	G_10028518
AX-168434296	intron_variant	G_10028518
AX-168434297	intron_variant	G_10028518
AX-168619779	intron_variant	G_10028518
AX-168434299	upstream_gene_variant	G_10028518
AX-168434300	intergenic_region
AX-168434301	intergenic_region
AX-168434302	intergenic_region
AX-168434303	intergenic_region
AX-168434304	intergenic_region
AX-168434305	intergenic_region
AX-168434306	downstream_gene_variant	G_10028520	.	.	.
AX-168434307	downstream_gene_variant	G_10028520
AX-168434308	missense_variant	G_10028520
AX-168619780	synonymous_variant	G_10028520
AX-168434310	upstream_gene_variant	G_10028520
AX-168619781	intergenic_region
AX-168434312	upstream_gene_variant	G_10028521	GO:0016021, integral (CC) of membrane, (CC)	IPR004254, AdipoR/Haemolysin-III-related	similar to CG5315 CG5315-PA; K07297 adiponectin receptor
AX-168434313	upstream_gene_variant	G_10028521
AX-168434314	upstream_gene_variant	G_10028521
AX-168434315	synonymous_variant	G_10028521
AX-168619782	intergenic_region
AX-168434317	upstream_gene_variant	G_10028522	GO:0005515, protein binding, (MF)	IPR002110, Ankyrin repeat; IPR020683, Ankyrin repeat-containing domain	GA16721 gene product from transcript GA16721-RA; K06270 protein phosphatase 1 regulatory subunit 12A
AX-168434318	missense_variant	G_10028522
AX-168434319	intron_variant	G_10028522
AX-168434320	synonymous_variant	G_10028522
AX-168434321	synonymous_variant	G_10028522
AX-168434322	synonymous_variant	G_10028522
AX-168434323	synonymous_variant	G_10028522
AX-168434324	missense_variant	G_10028522
AX-168434325	missense_variant	G_10028523	GO:0008152, metabolic (BP), (BP); GO:0008484, sulfuric ester hydrolase activity, (MF)	IPR000917, Sulfatase	STS; steroid sulfatase (microsomal), isozyme S; K01131 steryl-sulfatase [EC:3.1.6.2]
AX-168434326	missense_variant	G_10028523
AX-168434327	upstream_gene_variant	G_10028523
AX-168434328	upstream_gene_variant	G_10028524	GO:0008152, metabolic (BP), (BP); GO:0008484, sulfuric ester hydrolase activity, (MF)	IPR000917, Sulfatase; IPR024607, Sulfatase, conserved site	ARSE; arylsulfatase E (chondrodysplasia punctata 1); K12374 arylsulfatase D/E/F/H [EC:3.1.6.-]
AX-168434329	upstream_gene_variant	G_10028525	GO:0035556, intracellular signal transduction, (BP)	IPR003533, Doublecortin domain; IPR020636, Calcium/calmodulin-dependent/calcium-dependent protein kinase	myosin light chain kinase, putative (EC:2.7.11.17); K08805 doublecortin and CaM kinase-like 1 [EC:2.7.11.1]
AX-168434330	synonymous_variant	G_10028525
AX-168434331	missense_variant	G_10028525
AX-168434332	missense_variant	G_10028525
AX-168434333	downstream_gene_variant	G_10028525
AX-168619783	downstream_gene_variant	G_10028525
AX-168434335	intron_variant	G_10028526	.	IPR001763, Rhodanese-like domain	similar to thiosulfate:cyanide sulfurtransferase; K01011 thiosulfate/3-mercaptopyruvate sulfurtransferase [EC:2.8.1.1 2.8.1.2]
AX-168434336	intron_variant	G_10028526
AX-168619784	intron_variant	G_10028526
AX-168434338	intron_variant	G_10028526
AX-168434339	intron_variant	G_10028526
AX-168434340	synonymous_variant	G_10028526
AX-168434341	intron_variant	G_10028526
AX-168434342	missense_variant	G_10028526
AX-168434343	upstream_gene_variant	G_10028527	.	IPR009346, GRIM-19	NDUFA13; NADH dehydrogenase (ubiquinone) 1 alpha subcomplex, 13; K11353 NADH dehydrogenase (ubiquinone) 1 alpha subcomplex 13 [EC:1.6.5.3 1.6.99.3]
AX-168434344	upstream_gene_variant	G_10028527
AX-168619785	missense_variant	G_10028527
AX-168434346	missense_variant	G_10028527
AX-168434347	downstream_gene_variant	G_10028528	.	.	.
AX-168619786	downstream_gene_variant	G_10028528
AX-168434349	upstream_gene_variant	G_10028528
AX-168434350	downstream_gene_variant	G_10028529	GO:0005515, protein binding, (MF)	IPR001680, WD40 repeat; IPR017986, WD40-repeat-containing domain	hypothetical protein; K10409 dynein intermediate chain 1, axonemal
AX-168434351	synonymous_variant	G_10028529
AX-168434352	synonymous_variant	G_10028529
AX-168434353	synonymous_variant	G_10028529
AX-168434354	intron_variant	G_10028529
AX-168434355	upstream_gene_variant	G_10028529
AX-168434356	synonymous_variant	G_10028530	.	IPR029339, Protein FAM219	.
AX-168434357	synonymous_variant	G_10028530
AX-168434358	downstream_gene_variant	G_10028530
AX-168434359	intergenic_region
AX-168434360	intergenic_region
AX-168434361	missense_variant	G_10028531	GO:0004930, G-protein coupled receptor activity, (MF); GO:0007186, G-protein coupled receptor signaling pathway, (BP); GO:0016021, integral (CC) of membrane, (CC)	IPR000276, G protein-coupled receptor, rhodopsin-like; IPR017452, GPCR, rhodopsin-like, 7TM	similar to ghrelin receptor; K04284 growth hormone secretagogue receptor
AX-168434362	synonymous_variant	G_10028531
AX-168434363	intron_variant	G_10028531
AX-168434364	intron_variant	G_10028531
AX-168434365	intron_variant	G_10028531
AX-168434366	intron_variant	G_10028531
AX-168434367	intron_variant	G_10028531
AX-168434368	intron_variant	G_10028531
AX-168619787	intron_variant	G_10028531
AX-168434370	intron_variant	G_10028531
AX-168434371	intron_variant	G_10028531
AX-168434372	intron_variant	G_10028531
AX-168434373	intron_variant	G_10028531
AX-168434374	intron_variant	G_10028531
AX-168434375	intron_variant	G_10028531
AX-168434376	intron_variant	G_10028531
AX-168434377	intron_variant	G_10028531
AX-168434378	intron_variant	G_10028531
AX-168619788	intron_variant	G_10028531
AX-168434380	intergenic_region
AX-168434381	intergenic_region
AX-168434382	intergenic_region
AX-168619789	downstream_gene_variant	G_10028532	.	IPR001304, C-type lectin	.
AX-168434384	downstream_gene_variant	G_10028532
AX-168619790	synonymous_variant	G_10028532
AX-168619791	missense_variant	G_10028532
AX-168434387	intron_variant	G_10028532
AX-168434388	intron_variant	G_10028532
AX-168434389	intron_variant	G_10028532
AX-168434390	intron_variant	G_10028532
AX-168434391	missense_variant	G_10028532
AX-168434392	intron_variant	G_10028532
AX-168434393	intron_variant	G_10028532
AX-168434394	intergenic_region
AX-168434395	downstream_gene_variant	G_10028534	GO:0005515, protein binding, (MF)	IPR001440, Tetratricopeptide TPR1; IPR013026, Tetratricopeptide repeat-containing domain; IPR019734, Tetratricopeptide repeat	TPR Domain; K09553 stress-induced-phosphoprotein 1
AX-168434396	missense_variant	G_10028533	.	IPR013126, Heat shock protein 70 family	hsp70; heat shock protein 70; K03283 heat shock 70kDa protein 1/8
AX-168434397	missense_variant	G_10028533
AX-168434398	synonymous_variant	G_10028534
AX-168434399	synonymous_variant	G_10028534
AX-168434400	missense_variant	G_10028534
AX-168434401	synonymous_variant	G_10028534
AX-168434402	downstream_gene_variant	G_10028535	.	.	.
AX-168434403	missense_variant	G_10028535
AX-168434404	missense_variant	G_10028535
AX-168619792	synonymous_variant	G_10028535
AX-168434406	missense_variant	G_10028535
AX-168434407	upstream_gene_variant	G_10028535
AX-168434408	upstream_gene_variant	G_10028536	.	IPR028927, Mannose-6-phosphate receptor	.
AX-168434409	synonymous_variant	G_10028536
AX-168434410	synonymous_variant	G_10028536
AX-168434411	synonymous_variant	G_10028536
AX-168434412	synonymous_variant	G_10028537	GO:0006950, response to stress, (BP)	IPR006015, Universal stress protein A; IPR006016, UspA	.
AX-168434413	downstream_gene_variant	G_10028538	GO:0006950, response to stress, (BP)	IPR006015, Universal stress protein A; IPR006016, UspA	.
AX-168434414	upstream_gene_variant	G_10028537
AX-168434415	upstream_gene_variant	G_10028537
AX-168434416	synonymous_variant	G_10028538
AX-168619793	upstream_gene_variant	G_10028538
AX-168434418	downstream_gene_variant	G_10028539	GO:0005515, protein binding, (MF); GO:0006950, response to stress, (BP)	IPR003598, Immunoglobulin subtype 2; IPR003599, Immunoglobulin subtype; IPR006015, Universal stress protein A; IPR006016, UspA; IPR007110, Immunoglobulin-like domain; IPR013098, Immunoglobulin I-set; IPR020067, Frizzled domain	Ttn, 1100001C23Rik, 2310036G12Rik, 2310057K23Rik, 2310074I15Rik, AF006999, AV006427, D330041I19Rik, D830007G01Rik, L56, mdm, shru; titin (EC:2.7.11.1); K12567 titin [EC:2.7.11.1]
AX-168434419	synonymous_variant	G_10028539
AX-168434420	synonymous_variant	G_10028539
AX-168434421	intron_variant	G_10028539
AX-168434422	intron_variant	G_10028539
AX-168434423	intron_variant	G_10028539
AX-168434424	missense_variant	G_10028539
AX-168434425	missense_variant	G_10028539
AX-168434426	synonymous_variant	G_10028539
AX-168434427	missense_variant	G_10028539
AX-168434428	missense_variant	G_10028539
AX-168434429	synonymous_variant	G_10028539
AX-168434430	intron_variant	G_10028539
AX-168434431	missense_variant	G_10028539
AX-168434432	intron_variant	G_10028539
AX-168434433	intron_variant	G_10028539
AX-168434434	intron_variant	G_10028539
AX-168434435	intron_variant	G_10028539
AX-168434436	intron_variant	G_10028539
AX-168434437	upstream_gene_variant	G_10028539
AX-168434438	missense_variant	G_10028540	GO:0005044, scavenger receptor activity, (MF); GO:0005515, protein binding, (MF); GO:0016020, membrane, (CC)	IPR001190, SRCR domain; IPR017448, SRCR-like domain; IPR020067, Frizzled domain	similar to scavenger receptor cysteine-rich type 1 protein M160 precursor; K06545 CD163 antigen
AX-168434439	synonymous_variant	G_10028540
AX-168434440	intron_variant	G_10028540
AX-168434441	intron_variant	G_10028540
AX-168434442	synonymous_variant	G_10028540
AX-168434443	intron_variant	G_10028540
AX-168434444	synonymous_variant	G_10028540
AX-168434445	intron_variant	G_10028540
AX-168434446	synonymous_variant	G_10028540
AX-168619794	intron_variant	G_10028540
AX-168434448	splice_region_variant	G_10028540
AX-168434449	synonymous_variant	G_10028540
AX-168434450	synonymous_variant	G_10028540
AX-168434451	missense_variant	G_10028540
AX-168434452	synonymous_variant	G_10028540
AX-168434453	synonymous_variant	G_10028540
AX-168434454	intron_variant	G_10028540
AX-168434455	synonymous_variant	G_10028540
AX-168434456	synonymous_variant	G_10028540
AX-168434457	synonymous_variant	G_10028540
AX-168434458	synonymous_variant	G_10028540
AX-168434459	synonymous_variant	G_10028540
AX-168434460	synonymous_variant	G_10028540
AX-168434461	synonymous_variant	G_10028540
AX-168434462	missense_variant	G_10028540
AX-168434463	downstream_gene_variant	G_10028540
AX-168434464	missense_variant	G_10028541	GO:0003700, sequence-specific DNA binding transcription factor activity, (MF); GO:0005634, nucleus, (CC); GO:0006355, regulation of transcription, DNA-templated, (BP); GO:0008270, zinc ion binding, (MF)	IPR000967, Zinc finger, NF-X1-type	hypothetical protein; K11701 helicase required for RNAi-mediated heterochromatin assembly 1 [EC:3.6.4.13]
AX-168619795	missense_variant	G_10028541
AX-168434466	missense_variant	G_10028541
AX-168434467	missense_variant	G_10028541
AX-168434468	missense_variant	G_10028541
AX-168434469	missense_variant	G_10028541
AX-168434470	synonymous_variant	G_10028543	GO:0003700, sequence-specific DNA binding transcription factor activity, (MF); GO:0005634, nucleus, (CC); GO:0006355, regulation of transcription, DNA-templated, (BP); GO:0008270, zinc ion binding, (MF)	IPR000967, Zinc finger, NF-X1-type	hypothetical protein; K11701 helicase required for RNAi-mediated heterochromatin assembly 1 [EC:3.6.4.13]
AX-168434471	missense_variant	G_10028543
AX-168434472	intergenic_region
AX-168434473	downstream_gene_variant	G_10028544	GO:0003700, sequence-specific DNA binding transcription factor activity, (MF); GO:0005634, nucleus, (CC); GO:0006355, regulation of transcription, DNA-templated, (BP); GO:0008270, zinc ion binding, (MF)	IPR000967, Zinc finger, NF-X1-type	hrr1; Helicase Required for RNAi-mediated heterochromatin assembly Hrr1; K11701 helicase required for RNAi-mediated heterochromatin assembly 1 [EC:3.6.4.13]
AX-168434474	missense_variant	G_10028544
AX-168434475	missense_variant	G_10028544
AX-168434476	missense_variant	G_10028544
AX-168434477	missense_variant	G_10028544
AX-168434478	intron_variant	G_10028544
AX-168619796	synonymous_variant	G_10028544
AX-168434480	missense_variant	G_10028544
AX-168434481	missense_variant	G_10028544
AX-168434482	missense_variant	G_10028544
AX-168434483	upstream_gene_variant	G_10028544
AX-168434484	upstream_gene_variant	G_10028544
AX-168434485	missense_variant	G_10028545	GO:0070403, NAD+ binding, (MF)	IPR003000, Sirtuin family; IPR026590, Sirtuin family, catalytic core domain	hypothetical protein; K11416 mono-ADP-ribosyltransferase sirtuin 6 [EC:2.4.2.31]
AX-168434486	synonymous_variant	G_10028545
AX-168434487	synonymous_variant	G_10028545
AX-168434488	synonymous_variant	G_10028545
AX-168434489	intron_variant	G_10028546	GO:0004725, protein tyrosine phosphatase activity, (MF); GO:0006470, protein dephosphorylation, (BP); GO:0016311, dephosphorylation, (BP); GO:0016791, phosphatase activity, (MF)	IPR000242, Protein-tyrosine phosphatase, receptor/non-receptor type; IPR000387, Protein-tyrosine/Dual specificity phosphatase; IPR003595, Protein-tyrosine phosphatase, catalytic; IPR016130, Protein-tyrosine phosphatase, active site	PTPRT; protein tyrosine phosphatase, receptor type, T; K13297 protein tyrosine phosphatase, receptor type, T [EC:3.1.3.48]
AX-168434490	missense_variant	G_10028546
AX-168434491	synonymous_variant	G_10028546
AX-168434492	synonymous_variant	G_10028546
AX-168619797	synonymous_variant	G_10028546
AX-168434494	missense_variant	G_10028546
AX-168434495	missense_variant	G_10028546
AX-168434496	missense_variant	G_10028546
AX-168434497	upstream_gene_variant	G_10028546
AX-168619798	upstream_gene_variant	G_10028546
AX-168434499	intergenic_region
AX-168434500	intergenic_region
AX-168619799	intergenic_region
AX-168434502	intergenic_region
AX-168434503	downstream_gene_variant	G_10028547	GO:0005507, copper ion binding, (MF); GO:0008131, primary amine oxidase activity, (MF); GO:0009308, amine metabolic (BP), (BP); GO:0048038, quinone binding, (MF); GO:0055114, oxidation-reduction (BP), (BP)	IPR000269, Copper amine oxidase; IPR015798, Copper amine oxidase, C-terminal; IPR015800, Copper amine oxidase, N2-terminal	hypothetical protein; K11182 diamine oxidase [EC:1.4.3.22]
AX-168434504	downstream_gene_variant	G_10028547
AX-168434505	synonymous_variant	G_10028547
AX-168434506	synonymous_variant	G_10028547
AX-168434507	synonymous_variant	G_10028547
AX-168434508	synonymous_variant	G_10028547
AX-168434509	upstream_gene_variant	G_10028547
AX-168619800	intergenic_region
AX-168434511	downstream_gene_variant	G_10028548	.	.	.
AX-168434512	downstream_gene_variant	G_10028548
AX-168434513	intron_variant	G_10028548
AX-168434514	intergenic_region
AX-168434515	intergenic_region
AX-168619801	intergenic_region
AX-168434517	intergenic_region
AX-168434518	intergenic_region
AX-168434519	intergenic_region
AX-168434520	intergenic_region
AX-168434521	intergenic_region
AX-168434522	intergenic_region
AX-168619802	intergenic_region
AX-168434524	intergenic_region
AX-168434525	intergenic_region
AX-168434526	intergenic_region
AX-168434527	intergenic_region
AX-168434528	intergenic_region
AX-168434529	intergenic_region
AX-168434530	intergenic_region
AX-168434531	intergenic_region
AX-168434532	intergenic_region
AX-168434533	intergenic_region
AX-168434534	intergenic_region
AX-168619803	synonymous_variant	G_10028549	.	.	.
AX-168434536	downstream_gene_variant	G_10028549
AX-168434537	downstream_gene_variant	G_10028549
AX-168434538	downstream_gene_variant	G_10028550	GO:0005509, calcium ion binding, (MF)	IPR002048, EF-hand domain; IPR011992, EF-hand domain pair; IPR018247, EF-Hand 1, calcium-binding site	hypothetical protein ; K02183 calmodulin
AX-168434539	downstream_gene_variant	G_10028550
AX-168434540	synonymous_variant	G_10028550
AX-168434541	downstream_gene_variant	G_10028551	GO:0005509, calcium ion binding, (MF)	IPR002048, EF-hand domain; IPR018247, EF-Hand 1, calcium-binding site	similar to calmodulin 2; K02183 calmodulin
AX-168619804	intron_variant	G_10028551
AX-168434543	intron_variant	G_10028551
AX-168434544	upstream_gene_variant	G_10028552	GO:0000413, protein peptidyl-prolyl isomerization, (BP); GO:0003755, peptidyl-prolyl cis-trans isomerase activity, (MF); GO:0006457, protein folding, (BP)	IPR002130, Cyclophilin-type peptidyl-prolyl cis-trans isomerase domain; IPR024936, Cyclophilin-type peptidyl-prolyl cis-trans isomerase	similar to peptidylprolyl isomerase (EC 5.2.1.8) B, 20.3K; K03768 peptidyl-prolyl cis-trans isomerase B (cyclophilin B) [EC:5.2.1.8]
AX-168434545	synonymous_variant	G_10028552
AX-168434546	synonymous_variant	G_10028552
AX-168434547	downstream_gene_variant	G_10028553	GO:0006355, regulation of transcription, DNA-templated, (BP)	IPR003822, Paired amphipathic helix	.
AX-168434548	missense_variant	G_10028553
AX-168434549	missense_variant	G_10028553
AX-168434550	missense_variant	G_10028553
AX-168434551	synonymous_variant	G_10028553
AX-168434552	synonymous_variant	G_10028553
AX-168434553	upstream_gene_variant	G_10028553
AX-168434554	upstream_gene_variant	G_10028553
AX-168619805	upstream_gene_variant	G_10028554	GO:0004930, G-protein coupled receptor activity, (MF); GO:0007186, G-protein coupled receptor signaling pathway, (BP); GO:0016021, integral (CC) of membrane, (CC)	IPR000276, G protein-coupled receptor, rhodopsin-like; IPR017452, GPCR, rhodopsin-like, 7TM; IPR019427, 7TM GPCR, serpentine receptor class w (Srw)	similar to ghrelin receptor; K04284 growth hormone secretagogue receptor
AX-168434556	synonymous_variant	G_10028554
AX-168434557	missense_variant	G_10028554
AX-168434558	synonymous_variant	G_10028554
AX-168434559	synonymous_variant	G_10028555	.	.	.
AX-168434560	synonymous_variant	G_10028555
AX-168434561	synonymous_variant	G_10028555
AX-168434562	missense_variant	G_10028555
AX-168619806	missense_variant	G_10028555
AX-168434564	missense_variant	G_10028555
AX-168434565	missense_variant	G_10028555
AX-168434566	synonymous_variant	G_10028555
AX-168434567	synonymous_variant	G_10028555
AX-168434568	missense_variant	G_10028555
AX-168434569	synonymous_variant	G_10028555
AX-168434570	synonymous_variant	G_10028555
AX-168434571	synonymous_variant	G_10028555
AX-168434572	synonymous_variant	G_10028555
AX-168434573	upstream_gene_variant	G_10028556	GO:0003779, actin binding, (MF); GO:0005622, intracellular, (CC); GO:0015629, actin cytoskeleton, (CC); GO:0030042, actin filament depolymerization, (BP)	IPR002108, Actin-depolymerising factor homology domain; IPR017904, ADF/Cofilin/Destrin	hypothetical protein; K05765 cofilin
AX-168619807	synonymous_variant	G_10028556
AX-168619808	missense_variant	G_10028556
AX-168434576	downstream_gene_variant	G_10028556
AX-168434577	upstream_gene_variant	G_10028557	GO:0004252, serine-type endopeptidase activity, (MF); GO:0006508, proteolysis, (BP)	IPR000209, Peptidase S8/S53 domain; IPR002884, Proprotein convertase, P; IPR015500, Peptidase S8, subtilisin-related; IPR022398, Peptidase S8, subtilisin, His-active site; IPR023827, Peptidase S8, subtilisin,  Asp-active site; IPR023828, Peptidase S8, subtilisin, Ser-active site	amon; amontillado; K01360 proprotein convertase subtilisin/kexin type 2 [EC:3.4.21.94]
AX-168434578	upstream_gene_variant	G_10028557
AX-168619809	intron_variant	G_10028557
AX-168434580	intron_variant	G_10028557
AX-168434581	intron_variant	G_10028557
AX-168434582	missense_variant	G_10028557
AX-168434583	intron_variant	G_10028557
AX-168434584	synonymous_variant	G_10028557
AX-168434585	intron_variant	G_10028557
AX-168434586	intron_variant	G_10028557
AX-168434587	intron_variant	G_10028557
AX-168434588	synonymous_variant	G_10028557
AX-168434589	intron_variant	G_10028557
AX-168434590	synonymous_variant	G_10028557
AX-168434591	synonymous_variant	G_10028557
AX-168434592	intron_variant	G_10028557
AX-168434593	synonymous_variant	G_10028557
AX-168434594	downstream_gene_variant	G_10028557
AX-168434595	missense_variant	G_10028558	GO:0005509, calcium ion binding, (MF); GO:0005544, calcium-dependent phospholipid binding, (MF)	IPR001464, Annexin; IPR018252, Annexin repeat, conserved site; IPR018502, Annexin repeat; IPR029488, KIAA1430 homologue	hypothetical protein; K10590 E3 ubiquitin-protein ligase TRIP12 [EC:6.3.2.19]
AX-168619810	synonymous_variant	G_10028558
AX-168434597	synonymous_variant	G_10028558
AX-168434598	intron_variant	G_10028558
AX-168434599	synonymous_variant	G_10028558
AX-168434600	synonymous_variant	G_10028558
AX-168434601	synonymous_variant	G_10028558
AX-168619811	synonymous_variant	G_10028558
AX-168434603	intron_variant	G_10028558
AX-168434604	intron_variant	G_10028558
AX-168434605	intron_variant	G_10028558
AX-168434606	synonymous_variant	G_10028558
AX-168434607	intron_variant	G_10028558
AX-168434608	synonymous_variant	G_10028558
AX-168619812	synonymous_variant	G_10028558
AX-168434610	synonymous_variant	G_10028558
AX-168434611	upstream_gene_variant	G_10028558
AX-168434612	intergenic_region
AX-168434613	intergenic_region
AX-168434614	intergenic_region
AX-168434615	intergenic_region
AX-168434616	intergenic_region
AX-168619813	intergenic_region
AX-168434618	intergenic_region
AX-168434619	intergenic_region
AX-168434620	intergenic_region
AX-168434621	intergenic_region
AX-168434622	upstream_gene_variant	G_10028559	GO:0016021, integral (CC) of membrane, (CC); GO:0055085, transmembrane transport, (BP)	IPR004837, Sodium/calcium exchanger membrane region	SLC8A2; solute carrier family 8 (sodium/calcium exchanger), member 2; K05849 solute carrier family 8 (sodium/calcium exchanger)
AX-168434623	upstream_gene_variant	G_10028559
AX-168619814	missense_variant	G_10028559
AX-168619815	missense_variant	G_10028559
AX-168434626	downstream_gene_variant	G_10028559
AX-168619816	downstream_gene_variant	G_10028559
AX-168434628	upstream_gene_variant	G_10028560	GO:0005432, calcium:sodium antiporter activity, (MF); GO:0006816, calcium ion transport, (BP); GO:0007154, cell communication, (BP); GO:0016020, membrane, (CC); GO:0016021, integral (CC) of membrane, (CC); GO:0055085, transmembrane transport, (BP)	IPR003644, Na-Ca exchanger/integrin-beta4; IPR004836, Sodium/calcium exchanger protein; IPR004837, Sodium/calcium exchanger membrane region	hypothetical protein ; K05849 solute carrier family 8 (sodium/calcium exchanger)
AX-168434629	synonymous_variant	G_10028560
AX-168434630	intron_variant	G_10028560
AX-168434631	intron_variant	G_10028560
AX-168434632	synonymous_variant	G_10028560
AX-168619817	intron_variant	G_10028560
AX-168434634	missense_variant	G_10028560
AX-168434635	intron_variant	G_10028560
AX-168434636	intron_variant	G_10028560
AX-168434637	synonymous_variant	G_10028560
AX-168434638	splice_region_variant	G_10028560
AX-168434639	missense_variant	G_10028560
AX-168434640	splice_region_variant	G_10028560
AX-168434641	intron_variant	G_10028560
AX-168619818	intron_variant	G_10028560
AX-168434643	intron_variant	G_10028560
AX-168619819	intron_variant	G_10028560
AX-168434645	synonymous_variant	G_10028560
AX-168434646	intron_variant	G_10028560
AX-168434647	missense_variant	G_10028561	GO:0016020, membrane, (CC)	IPR000998, MAM domain	nrp1a, MGC136674, np-1, npn-1A, nrp1, zgc:111785, zgc:136674, znrp1; neuropilin 1a; K06724 neuropilin 1
AX-168434648	downstream_gene_variant	G_10028560
AX-168619820	downstream_gene_variant	G_10028560
AX-168434650	missense_variant	G_10028561
AX-168434651	synonymous_variant	G_10028561
AX-168434652	splice_region_variant	G_10028561
AX-168434653	synonymous_variant	G_10028561
AX-168434654	upstream_gene_variant	G_10028563	GO:0003777, microtubule motor activity, (MF); GO:0007018, microtubule-based movement, (BP)	IPR026983, Dynein heavy chain	.
AX-168434655	intron_variant	G_10028563
AX-168434656	intron_variant	G_10028563
AX-168434657	intron_variant	G_10028563
AX-168434658	synonymous_variant	G_10028563
AX-168434659	missense_variant	G_10028563
AX-168434660	missense_variant	G_10028563
AX-168434661	upstream_gene_variant	G_10028564	.	.	.
AX-168434662	intron_variant	G_10028564
AX-168434663	missense_variant	G_10028564
AX-168434664	missense_variant	G_10028564
AX-168434665	missense_variant	G_10028564
AX-168434666	synonymous_variant	G_10028564
AX-168434667	downstream_gene_variant	G_10028565	GO:0004504, peptidylglycine monooxygenase activity, (MF); GO:0005507, copper ion binding, (MF); GO:0005515, protein binding, (MF); GO:0006518, peptide metabolic (BP), (BP); GO:0016020, membrane, (CC); GO:0055114, oxidation-reduction (BP), (BP)	IPR000720, Peptidyl-glycine alpha-amidating monooxygenase; IPR001258, NHL repeat; IPR013017, NHL repeat, subgroup	pam, pal, phm; peptidylglycine alpha-amidating monooxygenase; K00504 peptidylglycine monooxygenase [EC:1.14.17.3]
AX-168434668	synonymous_variant	G_10028565
AX-168434669	missense_variant	G_10028565
AX-168434670	synonymous_variant	G_10028565
AX-168619821	missense_variant	G_10028565
AX-168434672	intergenic_region
AX-168619822	intergenic_region
AX-168434674	intergenic_region
AX-168434675	intergenic_region
AX-168434676	intergenic_region
AX-168434677	intergenic_region
AX-168434678	intergenic_region
AX-168434679	intergenic_region
AX-168434680	intergenic_region
AX-168434681	upstream_gene_variant	G_10028566	GO:0005975, carbohydrate metabolic (BP), (BP); GO:0016810, hydrolase activity, acting on carbon-nitrogen (but not peptide) bonds, (MF)	IPR002509, Polysaccharide deacetylase	.
AX-168434682	upstream_gene_variant	G_10028566
AX-168434683	synonymous_variant	G_10028566
AX-168434684	missense_variant	G_10028566
AX-168434685	missense_variant	G_10028566
AX-168434686	downstream_gene_variant	G_10028566
AX-168434687	downstream_gene_variant	G_10028566
AX-168434688	intergenic_region
AX-168434689	intergenic_region
AX-168434690	intergenic_region
AX-168434691	intergenic_region
AX-168434692	intergenic_region
AX-168619823	intergenic_region
AX-168434694	intergenic_region
AX-168434695	intergenic_region
AX-168434696	intergenic_region
AX-168434697	intergenic_region
AX-168434698	intergenic_region
AX-168434699	intergenic_region
AX-168434700	intergenic_region
AX-168434701	intergenic_region
AX-168434702	intergenic_region
AX-168434703	intergenic_region
AX-168434704	intergenic_region
AX-168434705	intergenic_region
AX-168434706	intergenic_region
AX-168434707	intergenic_region
AX-168434708	intergenic_region
AX-168434709	intergenic_region
AX-168434710	intergenic_region
AX-168434711	intergenic_region
AX-168434712	intergenic_region
AX-168434713	missense_variant	G_10028567	GO:0005975, carbohydrate metabolic (BP), (BP); GO:0016810, hydrolase activity, acting on carbon-nitrogen (but not peptide) bonds, (MF)	IPR002509, Polysaccharide deacetylase	.
AX-168619824	synonymous_variant	G_10028567
AX-168434715	missense_variant	G_10028567
AX-168434716	downstream_gene_variant	G_10028567
AX-168434717	intergenic_region
AX-168434718	intergenic_region
AX-168434719	downstream_gene_variant	G_10028568	.	.	.
AX-168434720	downstream_gene_variant	G_10028568
AX-168434721	missense_variant	G_10028568
AX-168434722	intron_variant	G_10028568
AX-168434723	intron_variant	G_10028568
AX-168434724	intron_variant	G_10028568
AX-168434725	intron_variant	G_10028568
AX-168434726	upstream_gene_variant	G_10028568
AX-168434727	intergenic_region
AX-168434728	downstream_gene_variant	G_10028569	.	.	.
AX-168434729	downstream_gene_variant	G_10028569
AX-168434730	downstream_gene_variant	G_10028569
AX-168619825	upstream_gene_variant	G_10028569
AX-168434732	intergenic_region
AX-168434733	intergenic_region
AX-168434734	intergenic_region
AX-168434735	intergenic_region
AX-168434736	intergenic_region
AX-168434737	intergenic_region
AX-168434738	intergenic_region
AX-168434739	intergenic_region
AX-168434740	intergenic_region
AX-168434741	intergenic_region
AX-168434742	downstream_gene_variant	G_10028570	.	.	.
AX-168434743	synonymous_variant	G_10028570
AX-168434744	upstream_gene_variant	G_10028570
AX-168434745	upstream_gene_variant	G_10028570
AX-168434746	upstream_gene_variant	G_10028570
AX-168434747	downstream_gene_variant	G_10028571	GO:0000786, nucleosome, (CC); GO:0003677, DNA binding, (MF)	IPR000558, Histone H2B; IPR007125, Histone core	histone H2B ; K11252 histone H2B
AX-168434748	synonymous_variant	G_10028571
AX-168434749	synonymous_variant	G_10028571
AX-168619826	synonymous_variant	G_10028572	.	.	.
AX-168619827	synonymous_variant	G_10028572
AX-168434752	intron_variant	G_10028572
AX-168434753	intron_variant	G_10028572
AX-168434754	intron_variant	G_10028572
AX-168434755	splice_region_variant	G_10028572
AX-168434756	upstream_gene_variant	G_10028572
AX-168434757	upstream_gene_variant	G_10028572
AX-168619828	upstream_gene_variant	G_10028572
AX-168434759	downstream_gene_variant	G_10028573	.	.	.
AX-168434760	synonymous_variant	G_10028573
AX-168434761	upstream_gene_variant	G_10028573
AX-168434762	upstream_gene_variant	G_10028573
AX-168434763	upstream_gene_variant	G_10028574	.	.	.
AX-168434764	intron_variant	G_10028574
AX-168434765	intron_variant	G_10028574
AX-168434766	intron_variant	G_10028574
AX-168434767	intron_variant	G_10028574
AX-168434768	intron_variant	G_10028574
AX-168434769	intron_variant	G_10028574
AX-168434770	synonymous_variant	G_10028574
AX-168619829	intron_variant	G_10028574
AX-168434772	synonymous_variant	G_10028574
AX-168434773	synonymous_variant	G_10028574
AX-168434774	synonymous_variant	G_10028574
AX-168434775	synonymous_variant	G_10028574
AX-168434776	synonymous_variant	G_10028574
AX-168434777	splice_region_variant	G_10028574
AX-168434778	intron_variant	G_10028574
AX-168434779	stop_gained	G_10028574
AX-168434780	intron_variant	G_10028574
AX-168434781	intron_variant	G_10028574
AX-168434782	intron_variant	G_10028574
AX-168434783	synonymous_variant	G_10028574
AX-168619830	synonymous_variant	G_10028574
AX-168434785	intron_variant	G_10028574
AX-168434786	synonymous_variant	G_10028574
AX-168434787	synonymous_variant	G_10028574
AX-168434788	downstream_gene_variant	G_10028574
AX-168434789	downstream_gene_variant	G_10028574
AX-168434790	synonymous_variant	G_10028575	.	IPR022773, Siva	.
AX-168434791	missense_variant	G_10028575
AX-168434792	synonymous_variant	G_10028575
AX-168434793	upstream_gene_variant	G_10028577	GO:0003779, actin binding, (MF); GO:0007015, actin filament organization, (BP); GO:0015629, actin cytoskeleton, (CC)	IPR029982, Kaptin	.
AX-168434794	upstream_gene_variant	G_10028577
AX-168434795	upstream_gene_variant	G_10028576	GO:0003676, nucleic acid binding, (MF); GO:0003723, RNA binding, (MF)	IPR004087, K Homology domain; IPR004088, K Homology domain, type 1	pno1, MGC53417; partner of NOB1 homolog; K11884 RNA-binding protein PNO1
AX-168434796	upstream_gene_variant	G_10028576
AX-168434797	upstream_gene_variant	G_10028576
AX-168434798	synonymous_variant	G_10028577
AX-168434799	synonymous_variant	G_10028577
AX-168434800	synonymous_variant	G_10028577
AX-168434801	missense_variant	G_10028577
AX-168434802	missense_variant	G_10028577
AX-168434803	missense_variant	G_10028577
AX-168434804	upstream_gene_variant	G_10028579	GO:0005515, protein binding, (MF)	IPR001611, Leucine-rich repeat; IPR003591, Leucine-rich repeat, typical subtype; IPR003961, Fibronectin type III	LGR4; leucine-rich repeat-containing G protein-coupled receptor 4; K04309 leucine-rich repeat-containing G protein-coupled receptor 4
AX-168434805	missense_variant	G_10028579
AX-168434806	missense_variant	G_10028579
AX-168434807	missense_variant	G_10028579
AX-168434808	missense_variant	G_10028579
AX-168434809	intergenic_region
AX-168434810	intron_variant	G_10028580	GO:0005515, protein binding, (MF)	IPR000483, Cysteine-rich flanking region, C-terminal; IPR001611, Leucine-rich repeat; IPR003591, Leucine-rich repeat, typical subtype; IPR026906, Leucine rich repeat 5	gp5, MGC80656, lib; glycoprotein V (platelet); K06260 platelet glycoprotein V
AX-168434811	missense_variant	G_10028580
AX-168434812	missense_variant	G_10028580
AX-168434813	synonymous_variant	G_10028580
AX-168434814	missense_variant	G_10028580
AX-168434815	downstream_gene_variant	G_10028581	GO:0006914, autophagy, (BP)	IPR015412, Autophagy-related, C-terminal; IPR026849, Autophagy-related protein 2; IPR026885, Autophagy-related protein 2 CAD motif	.
AX-168434816	synonymous_variant	G_10028581
AX-168434817	synonymous_variant	G_10028581
AX-168434818	synonymous_variant	G_10028581
AX-168434819	missense_variant	G_10028581
AX-168619831	synonymous_variant	G_10028581
AX-168434821	missense_variant	G_10028581
AX-168434822	synonymous_variant	G_10028581
AX-168434823	synonymous_variant	G_10028581
AX-168434824	intron_variant	G_10028581
AX-168434825	synonymous_variant	G_10028581
AX-168434826	intron_variant	G_10028581
AX-168434827	synonymous_variant	G_10028581
AX-168434828	synonymous_variant	G_10028581
AX-168619832	synonymous_variant	G_10028581
AX-168434830	intron_variant	G_10028581
AX-168434831	upstream_gene_variant	G_10028581
AX-168434832	upstream_gene_variant	G_10028581
AX-168434833	upstream_gene_variant	G_10028582	GO:0005515, protein binding, (MF)	IPR000483, Cysteine-rich flanking region, C-terminal; IPR001611, Leucine-rich repeat; IPR003591, Leucine-rich repeat, typical subtype; IPR003961, Fibronectin type III; IPR026906, Leucine rich repeat 5	LGR4; leucine-rich repeat-containing G protein-coupled receptor 4; K04309 leucine-rich repeat-containing G protein-coupled receptor 4
AX-168434834	missense_variant	G_10028582
AX-168434835	missense_variant	G_10028582
AX-168434836	synonymous_variant	G_10028582
AX-168434837	missense_variant	G_10028582
AX-168434838	downstream_gene_variant	G_10028582
AX-168619833	downstream_gene_variant	G_10028583	GO:0006914, autophagy, (BP)	IPR026849, Autophagy-related protein 2; IPR026854, Vacuolar protein sorting-associated protein 13A N-terminal domain	.
AX-168619834	intron_variant	G_10028583
AX-168434841	intron_variant	G_10028583
AX-168434842	intron_variant	G_10028583
AX-168434843	synonymous_variant	G_10028583
AX-168434844	synonymous_variant	G_10028583
AX-168434845	intron_variant	G_10028583
AX-168434846	intron_variant	G_10028583
AX-168434847	intron_variant	G_10028583
AX-168434848	synonymous_variant	G_10028583
AX-168434849	splice_region_variant	G_10028583
AX-168434850	splice_region_variant	G_10028583
AX-168434851	synonymous_variant	G_10028583
AX-168434852	synonymous_variant	G_10028583
AX-168434853	upstream_gene_variant	G_10028583
AX-168434854	upstream_gene_variant	G_10028583
AX-168434855	synonymous_variant	G_10028584	GO:0016831, carboxy-lyase activity, (MF); GO:0019752, carboxylic acid metabolic (BP), (BP); GO:0030170, pyridoxal phosphate binding, (MF)	IPR002129, Pyridoxal phosphate-dependent decarboxylase	similar to CSAD protein; K01594 sulfinoalanine decarboxylase [EC:4.1.1.29]
AX-168434856	synonymous_variant	G_10028584
AX-168434857	synonymous_variant	G_10028584
AX-168434858	synonymous_variant	G_10028584
AX-168434859	synonymous_variant	G_10028584
AX-168434860	synonymous_variant	G_10028584
AX-168434861	downstream_gene_variant	G_10028585	GO:0016491, oxidoreductase activity, (MF); GO:0055114, oxidation-reduction (BP), (BP)	IPR006076, FAD dependent oxidoreductase	hypothetical protein ; K00109 2-hydroxyglutarate dehydrogenase [EC:1.1.99.2]
AX-168434862	synonymous_variant	G_10028585
AX-168434863	synonymous_variant	G_10028585
AX-168434864	missense_variant	G_10028585
AX-168434865	synonymous_variant	G_10028585
AX-168434866	synonymous_variant	G_10028586	GO:0005515, protein binding, (MF); GO:0005622, intracellular, (CC); GO:0008270, zinc ion binding, (MF)	IPR000315, Zinc finger, B-box; IPR001841, Zinc finger, RING-type; IPR017907, Zinc finger, RING-type, conserved site	tripartite motif-containing protein, putative; K10649 tripartite motif-containing protein 9/67
AX-168434867	synonymous_variant	G_10028586
AX-168434868	upstream_gene_variant	G_10028585
AX-168434869	upstream_gene_variant	G_10028587	GO:0005515, protein binding, (MF); GO:0005622, intracellular, (CC)	IPR001870, B30.2/SPRY domain; IPR003649, B-box, C-terminal; IPR003877, SPRY domain; IPR003961, Fibronectin type III	hypothetical protein; K10649 tripartite motif-containing protein 9/67
AX-168434870	missense_variant	G_10028587
AX-168434871	intron_variant	G_10028587
AX-168434872	synonymous_variant	G_10028587
AX-168434873	intron_variant	G_10028587
AX-168434874	intron_variant	G_10028587
AX-168434875	synonymous_variant	G_10028587
AX-168434876	intron_variant	G_10028587
AX-168434877	intron_variant	G_10028587
AX-168434878	intron_variant	G_10028587
AX-168434879	intron_variant	G_10028587
AX-168619835	intron_variant	G_10028587
AX-168434881	intron_variant	G_10028587
AX-168619836	intron_variant	G_10028587
AX-168434883	synonymous_variant	G_10028587
AX-168434884	intron_variant	G_10028587
AX-168434885	intron_variant	G_10028587
AX-168434886	intron_variant	G_10028587
AX-168434887	intron_variant	G_10028587
AX-168434888	synonymous_variant	G_10028587
AX-168434889	downstream_gene_variant	G_10028587
AX-168434890	downstream_gene_variant	G_10028587
AX-168434891	downstream_gene_variant	G_10028588	.	IPR006802, Radial spokehead-like protein	similar to suppressor of cytokine signaling 9; K04700 suppressor of cytokine signaling, invertebrate
AX-168434892	synonymous_variant	G_10028588
AX-168434893	synonymous_variant	G_10028589	GO:0005515, protein binding, (MF); GO:0006915, apoptotic (BP), (BP); GO:0007165, signal transduction, (BP); GO:0032947, protein complex scaffold, (MF); GO:0035329, hippo signaling, (BP); GO:0042127, regulation of cell proliferation, (BP)	IPR001202, WW domain; IPR011524, SARAH domain; IPR030030, Scaffold protein salvador	Magi2, Acvrinp1, Acvrip1, S-SCAM; membrane associated guanylate kinase, WW and PDZ domain containing 2; K05629 atrophin-1 interacting protein 1
AX-168434894	synonymous_variant	G_10028589
AX-168619837	synonymous_variant	G_10028589
AX-168434896	intron_variant	G_10028589
AX-168434897	synonymous_variant	G_10028589
AX-168434898	synonymous_variant	G_10028589
AX-168434899	downstream_gene_variant	G_10028589
AX-168434900	downstream_gene_variant	G_10028590	.	IPR025252, Domain of unknown function DUF4200	.
AX-168434901	synonymous_variant	G_10028590
AX-168434902	synonymous_variant	G_10028590
AX-168434903	intergenic_region
AX-168434904	intergenic_region
AX-168619838	intergenic_region
AX-168434906	intergenic_region
AX-168434907	intergenic_region
AX-168434908	intergenic_region
AX-168434909	intergenic_region
AX-168434910	intergenic_region
AX-168434911	upstream_gene_variant	G_10028591	GO:0005215, transporter activity, (MF); GO:0005501, retinoid binding, (MF); GO:0006810, transport, (BP)	IPR000566, Lipocalin/cytosolic fatty-acid binding domain; IPR002449, Retinol binding protein/Purpurin; IPR022272, Lipocalin family conserved site	.
AX-168434912	synonymous_variant	G_10028591
AX-168434913	intron_variant	G_10028591
AX-168434914	intron_variant	G_10028591
AX-168434915	intron_variant	G_10028591
AX-168434916	intron_variant	G_10028591
AX-168434917	intron_variant	G_10028591
AX-168434918	intron_variant	G_10028591
AX-168434919	intron_variant	G_10028591
AX-168434920	intron_variant	G_10028591
AX-168434921	missense_variant	G_10028591
AX-168434922	intron_variant	G_10028591
AX-168434923	intron_variant	G_10028591
AX-168619839	missense_variant	G_10028591
AX-168619840	intron_variant	G_10028591
AX-168434926	synonymous_variant	G_10028591
AX-168434927	downstream_gene_variant	G_10028591
AX-168434928	synonymous_variant	G_10028592	GO:0005509, calcium ion binding, (MF)	IPR002048, EF-hand domain; IPR011992, EF-hand domain pair; IPR018247, EF-Hand 1, calcium-binding site	calmodulin; K02183 calmodulin
AX-168619841	splice_region_variant	G_10028592
AX-168434930	synonymous_variant	G_10028592
AX-168434931	upstream_gene_variant	G_10028592
AX-168434932	intergenic_region
AX-168434933	intergenic_region
AX-168434934	intergenic_region
AX-168434935	intergenic_region
AX-168434936	intergenic_region
AX-168434937	intergenic_region
AX-168434938	intergenic_region
AX-168434939	intergenic_region
AX-168434940	intergenic_region
AX-168434941	upstream_gene_variant	G_10028593	.	IPR009263, SERTA domain	.
AX-168434942	upstream_gene_variant	G_10028593
AX-168619842	missense_variant	G_10028593
AX-168434944	downstream_gene_variant	G_10028593
AX-168434945	downstream_gene_variant	G_10028593
AX-168619843	intergenic_region
AX-168434947	intergenic_region
AX-168619844	intergenic_region
AX-168434949	intergenic_region
AX-168434950	intergenic_region
AX-168434951	intergenic_region
AX-168434952	downstream_gene_variant	G_10028594	GO:0006388, tRNA splicing, via endonucleolytic cleavage and ligation, (BP); GO:0016772, transferase activity, transferring phosphorus-containing groups, (MF)	IPR002745, Phosphotransferase KptA/Tpt1	hypothetical protein; K10669 2'-phosphotransferase [EC:2.7.1.160]
AX-168434953	missense_variant	G_10028594
AX-168434954	synonymous_variant	G_10028594
AX-168434955	synonymous_variant	G_10028594
AX-168434956	intron_variant	G_10028594
AX-168434957	intron_variant	G_10028594
AX-168434958	missense_variant	G_10028594
AX-168434959	upstream_gene_variant	G_10028595	GO:0004591, oxoglutarate dehydrogenase (succinyl-transferring) activity, (MF); GO:0006099, tricarboxylic acid cycle, (BP); GO:0008152, metabolic (BP), (BP); GO:0016624, oxidoreductase activity, acting on the aldehyde or oxo group of donors, disulfide as acceptor, (MF); GO:0030976, thiamine pyrophosphate binding, (MF); GO:0055114, oxidation-reduction (BP), (BP)	IPR001017, Dehydrogenase, E1 component; IPR005475, Transketolase-like, pyrimidine-binding domain; IPR011603, 2-oxoglutarate dehydrogenase E1 component	GE10922 gene product from transcript GE10922-RA; K08471 gustatory receptor
AX-168619845	intron_variant	G_10028595
AX-168434961	synonymous_variant	G_10028595
AX-168434962	synonymous_variant	G_10028595
AX-168434963	intron_variant	G_10028595
AX-168434964	intron_variant	G_10028595
AX-168434965	synonymous_variant	G_10028595
AX-168434966	synonymous_variant	G_10028595
AX-168434967	synonymous_variant	G_10028595
AX-168434968	synonymous_variant	G_10028595
AX-168434969	downstream_gene_variant	G_10028596	.	IPR001849, Pleckstrin homology domain; IPR019748, FERM central domain; IPR019749, Band 4.1 domain	tln1, sb:cb854, wu:fb05c02; talin 1; K06271 talin
AX-168434970	downstream_gene_variant	G_10028596
AX-168434971	intron_variant	G_10028596
AX-168434972	intron_variant	G_10028596
AX-168434973	synonymous_variant	G_10028596
AX-168434974	synonymous_variant	G_10028596
AX-168619846	intron_variant	G_10028596
AX-168434976	intron_variant	G_10028596
AX-168434977	intron_variant	G_10028596
AX-168434978	intron_variant	G_10028596
AX-168434979	intron_variant	G_10028596
AX-168434980	intron_variant	G_10028596
AX-168434981	intron_variant	G_10028596
AX-168434982	intron_variant	G_10028596
AX-168434983	intron_variant	G_10028596
AX-168434984	synonymous_variant	G_10028596
AX-168434985	upstream_gene_variant	G_10028596
AX-168619847	intron_variant	G_10028597	GO:0005515, protein binding, (MF); GO:0034464, BBSome, (CC); GO:0035058, nonmotile primary cilium assembly, (BP)	IPR013026, Tetratricopeptide repeat-containing domain; IPR013105, Tetratricopeptide TPR2; IPR019734, Tetratricopeptide repeat; IPR028796, Tetratricopeptide repeat protein 8	UDP-N-acetylglucosamine-peptide N-acetylglucosaminyltransferase, putative; K09667 polypeptide N-acetylglucosaminyltransferase [EC:2.4.1.-]
AX-168434987	synonymous_variant	G_10028597
AX-168434988	intron_variant	G_10028597
AX-168434989	intron_variant	G_10028597
AX-168619848	synonymous_variant	G_10028597
AX-168434991	intron_variant	G_10028597
AX-168619849	synonymous_variant	G_10028597
AX-168434993	synonymous_variant	G_10028597
AX-168619850	missense_variant	G_10028597
AX-168434995	synonymous_variant	G_10028598	GO:0016020, membrane, (CC); GO:0035556, intracellular signal transduction, (BP)	IPR003377, Cornichon	.
AX-168434996	splice_region_variant	G_10028598
AX-168619851	synonymous_variant	G_10028598
AX-168434998	intron_variant	G_10028598
AX-168619852	downstream_gene_variant	G_10028598
AX-168435000	intergenic_region
AX-168435001	intergenic_region
AX-168435002	intergenic_region
AX-168435003	intergenic_region
AX-168619853	downstream_gene_variant	G_10028599	GO:0005515, protein binding, (MF)	IPR001680, WD40 repeat; IPR006594, LIS1 homology motif; IPR006595, CTLH, C-terminal LisH motif; IPR017986, WD40-repeat-containing domain; IPR019775, WD40 repeat, conserved site; IPR020472, G-protein beta WD-40 repeat	hypothetical protein ; K14548 U3 small nucleolar RNA-associated protein 4
AX-168435005	downstream_gene_variant	G_10028599
AX-168435006	synonymous_variant	G_10028599
AX-168435007	intron_variant	G_10028599
AX-168435008	intron_variant	G_10028599
AX-168435009	intron_variant	G_10028600	.	IPR029059, Alpha/beta hydrolase fold-5	.
AX-168435010	missense_variant	G_10028600
AX-168435011	missense_variant	G_10028600
AX-168435012	intron_variant	G_10028600
AX-168435013	missense_variant	G_10028600
AX-168619854	synonymous_variant	G_10028600
AX-168435015	missense_variant	G_10028600
AX-168435016	intergenic_region
AX-168435017	upstream_gene_variant	G_10028601	GO:0008152, metabolic (BP), (BP); GO:0008374, O-acyltransferase activity, (MF); GO:0016746, transferase activity, transferring acyl groups, (MF); GO:0044255, cellular lipid metabolic (BP), (BP)	IPR002123, Phospholipid/glycerol acyltransferase; IPR022284, Glycerol-3-phosphate O-acyltransferase/Dihydroxyacetone phosphate acyltransferase	hypothetical LOC590838; K00649 glyceronephosphate O-acyltransferase [EC:2.3.1.42]
AX-168435018	splice_region_variant	G_10028601
AX-168435019	synonymous_variant	G_10028601
AX-168435020	synonymous_variant	G_10028601
AX-168435021	intron_variant	G_10028601
AX-168619855	synonymous_variant	G_10028601
AX-168435023	intron_variant	G_10028601
AX-168435024	synonymous_variant	G_10028601
AX-168435025	intron_variant	G_10028601
AX-168435026	synonymous_variant	G_10028601
AX-168435027	synonymous_variant	G_10028601
AX-168435028	downstream_gene_variant	G_10028601
AX-168435029	downstream_gene_variant	G_10028602	.	.	.
AX-168435030	missense_variant	G_10028602
AX-168435031	intron_variant	G_10028602
AX-168435032	synonymous_variant	G_10028602
AX-168435033	intergenic_region
AX-168435034	intergenic_region
AX-168435035	upstream_gene_variant	G_10028603	GO:0009507, chloroplast, (CC); GO:0046422, violaxanthin de-epoxidase activity, (MF); GO:0055114, oxidation-reduction (BP), (BP)	IPR010788, Violaxanthin de-epoxidase	VDE; violaxanthin de-epoxidase, chloroplast precursor; K09839 violaxanthin de-epoxidase [EC:1.10.99.3]
AX-168435036	upstream_gene_variant	G_10028603
AX-168435037	upstream_gene_variant	G_10028603
AX-168435038	downstream_gene_variant	G_10028603
AX-168619856	intergenic_region
AX-168435040	intergenic_region
AX-168435041	downstream_gene_variant	G_10028604	GO:0003677, DNA binding, (MF); GO:0006355, regulation of transcription, DNA-templated, (BP); GO:0043565, sequence-specific DNA binding, (MF)	IPR001356, Homeobox domain; IPR003654, OAR domain; IPR017970, Homeobox, conserved site	ARX; aristaless related homeobox; K09452 homeobox protein aristaless-related
AX-168435042	intron_variant	G_10028604
AX-168435043	intron_variant	G_10028604
AX-168435044	intron_variant	G_10028604
AX-168435045	intron_variant	G_10028604
AX-168435046	intron_variant	G_10028604
AX-168435047	intron_variant	G_10028604
AX-168435048	intron_variant	G_10028604
AX-168435049	synonymous_variant	G_10028604
AX-168435050	synonymous_variant	G_10028604
AX-168435051	upstream_gene_variant	G_10028604
AX-168435052	upstream_gene_variant	G_10028604
AX-168435053	upstream_gene_variant	G_10028604
AX-168619857	upstream_gene_variant	G_10028604
AX-168435055	upstream_gene_variant	G_10028604
AX-168435056	intergenic_region
AX-168435057	intergenic_region
AX-168435058	intergenic_region
AX-168435059	intergenic_region
AX-168435060	intergenic_region
AX-168435061	intergenic_region
AX-168435062	intergenic_region
AX-168619858	intergenic_region
AX-168619859	intergenic_region
AX-168435065	intergenic_region
AX-168435066	intergenic_region
AX-168435067	intergenic_region
AX-168435068	intergenic_region
AX-168435069	intergenic_region
AX-168619860	intergenic_region
AX-168435071	intergenic_region
AX-168435072	intergenic_region
AX-168435073	intergenic_region
AX-168435074	intergenic_region
AX-168435075	intergenic_region
AX-168435076	intergenic_region
AX-168435077	intergenic_region
AX-168619861	intergenic_region
AX-168435079	intergenic_region
AX-168435080	intergenic_region
AX-168435081	intergenic_region
AX-168435082	intergenic_region
AX-168435083	intergenic_region
AX-168435084	intron_variant	G_10028426	.	IPR006150, Cysteine-rich repeat; IPR028150, Lustrin, cysteine-rich repeated domain	.
AX-168435085	intergenic_region
AX-168435086	missense_variant	G_10028428	GO:0005515, protein binding, (MF); GO:0005622, intracellular, (CC); GO:0006915, apoptotic (BP), (BP); GO:0008270, zinc ion binding, (MF)	IPR001841, Zinc finger, RING-type; IPR003508, CIDE-N domain	.
AX-168435087	intron_variant	G_10028428
AX-168435088	missense_variant	G_10028429	.	.	.
AX-168435089	synonymous_variant	G_10028430	GO:0006950, response to stress, (BP)	IPR006015, Universal stress protein A; IPR006016, UspA	.
AX-168435090	synonymous_variant	G_10028430
AX-168435091	synonymous_variant	G_10028430
AX-168435092	intron_variant	G_10028430
AX-168435093	intron_variant	G_10028430
AX-168435094	synonymous_variant	G_10028430
AX-168435095	upstream_gene_variant	G_10028430
AX-168435096	upstream_gene_variant	G_10028431	GO:0005515, protein binding, (MF)	IPR003112, Olfactomedin-like	hypothetical protein; K04593 latrophilin 2
AX-168435097	synonymous_variant	G_10028431
AX-168435098	missense_variant	G_10028431
AX-168435099	synonymous_variant	G_10028431
AX-168435100	synonymous_variant	G_10028431
AX-168435101	downstream_gene_variant	G_10028431
AX-168435102	upstream_gene_variant	G_10028432	GO:0009058, biosynthetic (BP), (BP)	IPR001296, Glycosyl transferase, family 1	.
AX-168435103	upstream_gene_variant	G_10028432
AX-168435104	intron_variant	G_10028432
AX-168435105	intergenic_region
AX-168435106	synonymous_variant	G_10028433	GO:0005515, protein binding, (MF); GO:0005856, cytoskeleton, (CC); GO:0008093, cytoskeletal adaptor activity, (MF)	IPR001715, Calponin homology domain; IPR029931, GAS2-like protein 1	.
AX-168435107	synonymous_variant	G_10028433
AX-168435108	intron_variant	G_10028433
AX-168435109	intron_variant	G_10028433
AX-168435110	intron_variant	G_10028433
AX-168435111	intron_variant	G_10028433
AX-168435112	intron_variant	G_10028433
AX-168435113	intron_variant	G_10028433
AX-168435114	intron_variant	G_10028433
AX-168435115	intron_variant	G_10028433
AX-168435116	downstream_gene_variant	G_10028433
AX-168435117	upstream_gene_variant	G_10028434	GO:0005856, cytoskeleton, (CC); GO:0007050, cell cycle arrest, (BP); GO:0008093, cytoskeletal adaptor activity, (MF)	IPR003108, Growth-arrest-specific protein 2 domain; IPR029931, GAS2-like protein 1	Dst, 2310001O04Rik, A830042E19Rik, AW554249, BP230, BPAG1-n, Bpag, Bpag1, Macf2, ah, athetoid, dt, mKIAA0728, nmf203, nmf339; dystonin; K10382 dystonin
AX-168435118	upstream_gene_variant	G_10028434
AX-168435119	intron_variant	G_10028434
AX-168435120	synonymous_variant	G_10028434
AX-168435121	intron_variant	G_10028434
AX-168435122	intron_variant	G_10028434
AX-168435123	synonymous_variant	G_10028434
AX-168435124	synonymous_variant	G_10028434
AX-168435125	missense_variant	G_10028434
AX-168435126	missense_variant	G_10028434
AX-168435127	missense_variant	G_10028434
AX-168619862	downstream_gene_variant	G_10028435	GO:0005415, nucleoside:sodium symporter activity, (MF); GO:0006810, transport, (BP); GO:0016020, membrane, (CC)	IPR002668, Concentrative nucleoside transporter N-terminal domain; IPR008276, Concentrative nucleoside transporter; IPR011657, Concentrative nucleoside transporter C-terminal domain	similar to broadly selective sodium/nucleoside transporter hfCNT; K11536 pyrimidine nucleoside transport protein
AX-168435129	synonymous_variant	G_10028435
AX-168435130	upstream_gene_variant	G_10028436	GO:0006826, iron ion transport, (BP); GO:0006879, cellular iron ion homeostasis, (BP); GO:0008199, ferric iron binding, (MF)	IPR001519, Ferritin; IPR008331, Ferritin/DPS protein domain; IPR009040, Ferritin- like diiron domain; IPR014034, Ferritin, conserved site	hypothetical protein; K00522 ferritin heavy chain [EC:1.16.3.1]
AX-168435131	upstream_gene_variant	G_10028436
AX-168435132	splice_region_variant	G_10028436
AX-168619863	missense_variant	G_10028436
AX-168435134	synonymous_variant	G_10028436
AX-168435135	downstream_gene_variant	G_10028436
AX-168435136	downstream_gene_variant	G_10028437	GO:0005515, protein binding, (MF)	IPR000261, EPS15 homology (EH)	.
AX-168435137	synonymous_variant	G_10028437
AX-168435138	synonymous_variant	G_10028437
AX-168435139	synonymous_variant	G_10028437
AX-168619864	missense_variant	G_10028437
AX-168435141	intron_variant	G_10028437
AX-168435142	intron_variant	G_10028437
AX-168435143	missense_variant	G_10028437
AX-168435144	intron_variant	G_10028437
AX-168435145	intron_variant	G_10028437
AX-168435146	synonymous_variant	G_10028437
AX-168435147	intron_variant	G_10028437
AX-168435148	missense_variant	G_10028437
AX-168435149	synonymous_variant	G_10028437
AX-168435150	synonymous_variant	G_10028437
AX-168435151	upstream_gene_variant	G_10028438	.	.	.
AX-168435152	upstream_gene_variant	G_10028438
AX-168435153	missense_variant	G_10028438
AX-168435154	missense_variant	G_10028438
AX-168435155	missense_variant	G_10028438
AX-168435156	missense_variant	G_10028439	.	.	.
AX-168619865	missense_variant	G_10028439
AX-168435158	downstream_gene_variant	G_10028438
AX-168435159	downstream_gene_variant	G_10028439
AX-168435160	downstream_gene_variant	G_10028440	GO:0005515, protein binding, (MF)	IPR001452, SH3 domain; IPR003961, Fibronectin type III; IPR011511, Variant SH3 domain	hypothetical protein LOC100068514; K13738 CD2-associated protein
AX-168435161	downstream_gene_variant	G_10028440
AX-168435162	synonymous_variant	G_10028440
AX-168435163	synonymous_variant	G_10028440
AX-168435164	intron_variant	G_10028440
AX-168435165	intron_variant	G_10028440
AX-168435166	intron_variant	G_10028440
AX-168435167	synonymous_variant	G_10028440
AX-168435168	synonymous_variant	G_10028440
AX-168435169	missense_variant	G_10028440
AX-168619866	synonymous_variant	G_10028440
AX-168435171	synonymous_variant	G_10028440
AX-168435172	intron_variant	G_10028440
AX-168435173	synonymous_variant	G_10028440
AX-168619867	intron_variant	G_10028440
AX-168435175	intron_variant	G_10028440
AX-168435176	intron_variant	G_10028440
AX-168435177	intron_variant	G_10028440
AX-168435178	upstream_gene_variant	G_10028440
AX-168435179	upstream_gene_variant	G_10028440
AX-168435180	intron_variant	G_10028441	.	.	.
AX-168435181	intron_variant	G_10028441
AX-168435182	splice_region_variant	G_10028441
AX-168435183	intron_variant	G_10028441
AX-168435184	intron_variant	G_10028441
AX-168435185	synonymous_variant	G_10028441
AX-168619868	intron_variant	G_10028441
AX-168619869	intron_variant	G_10028441
AX-168435188	intron_variant	G_10028441
AX-168435189	intron_variant	G_10028441
AX-168435190	intron_variant	G_10028441
AX-168435191	intron_variant	G_10028441
AX-168435192	synonymous_variant	G_10028441
AX-168435193	intron_variant	G_10028441
AX-168435194	intron_variant	G_10028441
AX-168435195	intron_variant	G_10028441
AX-168435196	intron_variant	G_10028441
AX-168619870	intron_variant	G_10028441
AX-168435198	intron_variant	G_10028441
AX-168435199	intron_variant	G_10028441
AX-168435200	intron_variant	G_10028441
AX-168435201	synonymous_variant	G_10028441
AX-168619871	upstream_gene_variant	G_10028441
AX-168435203	intergenic_region
AX-168619872	intergenic_region
AX-168435205	intergenic_region
AX-168435206	intergenic_region
AX-168435207	downstream_gene_variant	G_10028442	.	.	.
AX-168435208	downstream_gene_variant	G_10028442
AX-168435209	missense_variant	G_10028442
AX-168435210	synonymous_variant	G_10028442
AX-168619873	synonymous_variant	G_10028442
AX-168435212	upstream_gene_variant	G_10028442
AX-168619874	synonymous_variant	G_10028443	.	.	.
AX-168435214	synonymous_variant	G_10028443
AX-168435215	intergenic_region
AX-168435216	intergenic_region
AX-168435217	upstream_gene_variant	G_10028445	GO:0005216, ion channel activity, (MF); GO:0005249, voltage-gated potassium channel activity, (MF); GO:0005515, protein binding, (MF); GO:0006811, ion transport, (BP); GO:0006813, potassium ion transport, (BP); GO:0008076, voltage-gated potassium channel complex, (CC); GO:0016020, membrane, (CC); GO:0051260, protein homooligomerization, (BP); GO:0055085, transmembrane transport, (BP)	IPR000210, BTB/POZ-like; IPR003091, Potassium channel; IPR003131, Potassium channel tetramerisation-type BTB domain; IPR003968, Potassium channel, voltage dependent, Kv; IPR003974, Potassium channel, voltage dependent, Kv3; IPR005821, Ion transport domain; IPR028325, Voltage-gated potassium channel	voltage-gated potassium channel ; K05320 potassium voltage-gated channel Shaw-related subfamily C, invertebrate
AX-168435218	synonymous_variant	G_10028445
AX-168435219	intron_variant	G_10028445
AX-168619875	splice_region_variant	G_10028445
AX-168619876	intron_variant	G_10028445
AX-168435222	intron_variant	G_10028445
AX-168435223	intron_variant	G_10028445
AX-168435224	intron_variant	G_10028445
AX-168619877	intron_variant	G_10028445
AX-168435226	intron_variant	G_10028445
AX-168435227	synonymous_variant	G_10028445
AX-168435228	intron_variant	G_10028445
AX-168619878	intron_variant	G_10028445
AX-168435230	intron_variant	G_10028445
AX-168435231	intron_variant	G_10028445
AX-168435232	intron_variant	G_10028445
AX-168435233	synonymous_variant	G_10028445
AX-168435234	downstream_gene_variant	G_10028445
AX-168435235	downstream_gene_variant	G_10028446	GO:0005216, ion channel activity, (MF); GO:0005249, voltage-gated potassium channel activity, (MF); GO:0005515, protein binding, (MF); GO:0006811, ion transport, (BP); GO:0006813, potassium ion transport, (BP); GO:0008076, voltage-gated potassium channel complex, (CC); GO:0016020, membrane, (CC); GO:0051260, protein homooligomerization, (BP); GO:0055085, transmembrane transport, (BP)	IPR000210, BTB/POZ-like; IPR003091, Potassium channel; IPR003131, Potassium channel tetramerisation-type BTB domain; IPR003968, Potassium channel, voltage dependent, Kv; IPR003974, Potassium channel, voltage dependent, Kv3; IPR005821, Ion transport domain; IPR028325, Voltage-gated potassium channel	kcnc4, si:ch211-199o1.1; potassium voltage-gated channel, Shaw-related subfamily, member 4; K04890 potassium voltage-gated channel Shaw-related subfamily C member 4
AX-168619879	missense_variant	G_10028446
AX-168435237	missense_variant	G_10028446
AX-168435238	intron_variant	G_10028446
AX-168435239	synonymous_variant	G_10028446
AX-168435240	synonymous_variant	G_10028446
[truncated: 11,296,774 more chars]
