# Supplementary material for: Construction and evaluation of a high-density SNP array for the Pacific oyster (Crassostrea gigas)
Source: PLoS One. 2017 Mar 22;12(3):e0174007. doi: 10.1371/journal.pone.0174007 (PMC5362100; doi:10.1371/journal.pone.0174007)
Supplement: S4 Dataset — (GZ) [file pone.0174007.s004.gz › S4_Dataset.txt]

SNPID	B1_01	B1_02	B1_03	B1_04	B1_05	B1_06	B1_07	B1_08	B1_09	B1_10	B1_11	B1_12	B1_13	B1_14	B1_15	B1_16	B1_17	B1_18	B1_19	B1_20	B1_21	B1_22	B1_23	B1_24	B1_25	B1_26	B1_27	B1_28	B1_29	B1_30	B1_31	B1_32	B1_33	B1_34	B1_35	B1_36	B1_37	B1_38	B1_39	B1_40	B1_41	B1_42	B1_43	B1_44	B1_45	B1_46	B1_47	B1_48	B1_49
AX-165298355	GG	GG	GG	GG	GG	GG	GG	GG	GG	GG	GG	GG	GG	TG	GG	GG	GG	GG	GG	GG	GG	GG	GG	GG	GG	GG	GG	GG	GG	GG	GG	GG	GG	TG	TG	GG	GG	GG	GG	GG	GG	---	GG	GG	GG	GG	GG	GG	GG
AX-165306870	GG	AG	GG	GG	GG	GG	GG	GG	---	GG	GG	AG	AG	---	---	GG	GG	GG	---	AG	GG	GG	GG	---	GG	GG	AG	GG	GG	---	GG	GG	GG	GG	GG	AG	GG	AG	---	GG	GG	GG	GG	GG	GG	GG	GG	GG	AG
AX-165318221	CC	AC	AC	CC	CC	AC	CC	AC	AC	AC	AC	AC	CC	AC	AA	CC	CC	AC	CC	AC	AA	CC	CC	CC	CC	CC	AA	CC	AC	AC	AC	CC	CC	AC	AC	AC	CC	AC	CC	CC	CC	CC	CC	CC	CC	CC	CC	CC	AC
AX-165318224	CC	CC	CC	TC	CC	TC	CC	TC	TC	CC	CC	TC	CC	CC	CC	CC	CC	CC	TT	CC	TT	CC	CC	CC	CC	CC	TC	CC	TT	TC	CC	CC	CC	CC	CC	TT	CC	CC	TC	CC	TC	TC	CC	CC	TC	TC	TC	CC	CC
AX-165318226	TC	TC	CC	TC	CC	TT	TC	TC	TC	TC	TC	CC	CC	TC	CC	TC	CC	CC	CC	TC	TC	CC	CC	CC	TC	CC	TC	TC	CC	CC	CC	TC	CC	TT	CC	CC	TC	TT	CC	TT	TC	CC	TT	TT	TC	CC	TT	TT	TT
AX-165318239	TC	TC	TT	TC	CC	CC	TC	TT	TC	TC	TC	TC	TC	TT	CC	TC	TC	TC	TC	CC	CC	TC	TT	TC	TT	CC	CC	CC	CC	CC	CC	TC	TC	TC	TC	TT	CC	TT	CC	TC	TT	TC	TC	TC	TT	CC	TC	TT	CC
AX-165318244	CC	CC	CC	CC	CC	CC	AC	AC	CC	AC	AC	CC	CC	CC	CC	CC	CC	CC	CC	CC	CC	CC	CC	CC	CC	CC	CC	AC	CC	AC	CC	AC	CC	CC	CC	CC	CC	CC	AC	AA	AC	AC	AC	CC	CC	CC	AC	CC	CC
AX-165318266	AA	AG	AG	AG	AG	AG	AA	AG	GG	AG	AG	AG	GG	GG	GG	AG	AA	AG	AG	AG	AG	AA	GG	GG	AA	AG	AG	AG	GG	AG	GG	AG	AG	AG	AG	GG	GG	AG	GG	AG	GG	AA	AG	AG	AG	GG	GG	AG	AA
AX-165318274	AG	AG	GG	AG	AG	GG	AG	AG	GG	AG	AG	AA	AA	AG	AG	AG	AA	AA	AG	AG	GG	AA	AA	GG	GG	AA	GG	AG	GG	AG	AG	AG	AG	AG	GG	AG	GG	GG	AA	AG	GG	AG	AG	GG	GG	AA	AA	AG	GG
AX-165318277	TC	CC	CC	TC	CC	CC	TC	TC	TC	CC	CC	TC	CC	CC	CC	CC	CC	TC	CC	CC	CC	CC	CC	TC	TC	TC	TT	CC	CC	CC	CC	CC	TC	CC	CC	CC	CC	CC	CC	CC	TC	TT	CC	CC	TT	CC	CC	CC	CC
AX-165318296	TT	TT	GG	TT	TT	TT	TT	TT	TG	TT	TT	TT	TT	TT	TT	TT	TT	TT	TT	GG	TT	TT	TT	TT	TT	TT	TT	TT	TT	TG	TT	TT	TT	TT	TT	TT	TT	TT	TT	TT	TT	TT	TT	TT	TT	TT	TT	TG	TG
AX-165318316	CG	GG	CG	CG	CG	GG	GG	CG	CG	CG	GG	CG	CG	CG	CG	GG	CG	GG	GG	CG	CG	CG	CC	CG	GG	CG	CC	CG	CG	CG	GG	CG	CC	CG	CC	CG	CG	GG	CG	CG	CC	CC	CC	GG	CG	CG	CG	GG	CG
AX-165318328	TT	TT	TC	TT	TC	TT	TT	TT	TT	TT	TT	TT	TT	TT	TT	TT	TT	TC	TC	TT	TT	CC	TT	TT	TT	TT	CC	TT	TT	TT	TT	TC	TT	TT	TT	TT	TT	TT	TT	TC	TT	TT	TT	TT	TT	TT	TC	TT	TT
AX-165318336	CG	CG	GG	CG	GG	CC	CG	CG	CG	GG	GG	GG	GG	CG	GG	GG	CG	GG	GG	GG	GG	CG	GG	GG	GG	GG	GG	GG	GG	CC	CG	GG	GG	GG	CG	CG	GG	GG	GG	CG	GG	CG	CG	GG	CG	GG	GG	CG	GG
AX-165318359	TT	TC	TT	TC	TC	TT	TC	TC	CC	TC	TC	TT	TC	TT	TT	TC	CC	TC	TC	TC	TC	---	CC	TC	TC	CC	TT	TC	TC	TT	TC	CC	TT	TT	TC	TT	TT	TC	CC	TT	TT	TT	TC	TC	TT	TC	TT	CC	TC
AX-165318368	AC	CC	CC	CC	CC	CC	CC	AC	CC	CC	CC	CC	CC	CC	CC	CC	CC	CC	CC	CC	CC	CC	CC	CC	CC	CC	CC	CC	CC	CC	CC	CC	CC	CC	CC	CC	CC	CC	CC	CC	AC	CC	CC	AC	CC	CC	CC	AC	CC
AX-165318439	GG	GG	AG	AG	GG	GG	AG	AG	GG	GG	GG	GG	GG	GG	AG	AG	GG	GG	AG	GG	GG	GG	GG	GG	GG	GG	GG	GG	GG	GG	GG	GG	GG	AG	GG	GG	AG	GG	AG	GG	GG	GG	GG	GG	GG	GG	GG	GG	GG
AX-165318445	AG	AG	GG	AG	AG	GG	AG	AG	AG	AG	AG	AG	GG	AG	GG	AG	AA	AA	GG	AG	GG	AA	GG	AA	AA	GG	AG	AG	AG	AG	AA	GG	AG	AG	GG	GG	AG	GG	AG	GG	AG	AG	AA	AG	GG	AG	AA	GG	AG
AX-165318465	AC	---	AA	AA	AA	AA	AA	AA	---	AC	AA	AA	AA	AA	---	AA	---	AA	AA	AA	AA	AA	---	AA	AA	---	AC	AA	AC	CC	AA	CC	---	---	AA	---	AC	AA	AA	AA	AA	AA	AA	AA	AA	AA	---	AC	AA
AX-165318494	TT	AT	TT	AA	AA	AA	AA	AT	TT	AT	AA	AT	AT	AT	AT	AA	AA	AT	---	AT	AT	AT	AA	AA	AT	AA	AT	AT	AT	---	AT	AA	AA	AA	AT	AA	AT	TT	AA	TT	AA	AA	AA	AA	TT	AT	AT	AA	AT
AX-165318538	AT	AA	AT	AT	AA	AA	AT	TT	AA	AT	TT	AT	AA	AT	AA	AT	AT	AA	AT	AT	AT	TT	AT	AA	AA	AA	AA	AA	AA	AA	AA	AA	AT	AA	TT	AA	AA	AT	AA	AT	TT	AA	AT	AT	AA	TT	AA	AT	AT
AX-165318572	CC	TT	TC	TC	TT	TT	TT	CC	TT	TC	TT	TC	TT	TT	TC	TT	TC	TC	CC	CC	TT	TC	TC	TT	TC	CC	TC	TT	TT	TC	TC	CC	TC	TT	TC	TC	TC	CC	TT	TT	TC	TC	TT	CC	TC	TT	TC	CC	TC
AX-165318577	CC	CC	CC	CC	CC	CC	CC	CC	CC	CC	CC	CC	CC	CC	CC	CC	CC	CC	AC	CC	CC	CC	CC	CC	CC	CC	CC	CC	CC	CC	CC	CC	CC	CC	CC	CC	CC	CC	AC	CC	AC	CC	CC	CC	CC	CC	AA	CC	CC
AX-165318594	TC	TT	TC	TC	CC	TC	TC	CC	TT	TC	TC	TC	TC	TC	TC	TC	CC	TC	CC	TC	TT	CC	TC	TT	TC	TC	TC	TC	CC	TC	CC	CC	TC	TT	CC	CC	TC	CC	TC	TC	TC	TC	CC	---	TC	TC	TC	TC	CC
AX-165318609	TT	CC	TT	TT	TT	TT	TC	TT	TT	TT	TC	TC	TT	TT	TC	TT	TT	TT	TT	TT	TC	TT	TT	TT	TT	TC	TT	TT	TT	TT	TT	TC	TC	TT	CC	TT	TT	TT	TT	TC	TT	TT	TC	TT	TT	TT	TT	TC	TC
AX-165318661	AA	AA	GG	GG	AG	AG	GG	GG	GG	AG	AG	GG	AG	AA	GG	AA	GG	AA	AG	GG	AG	GG	AA	AG	AA	AG	GG	GG	AA	AA	AG	AA	GG	AA	AA	AG	AA	AA	AA	GG	AG	GG	AA	AG	AA	AA	AG	AA	AA
AX-165318675	GG	AA	GG	GG	GG	GG	GG	AA	GG	GG	AG	GG	GG	GG	AA	GG	GG	AA	GG	GG	GG	AA	GG	AA	GG	GG	GG	GG	GG	GG	GG	AG	GG	GG	GG	GG	GG	GG	GG	AA	AA	---	GG	GG	AA	GG	GG	AA	AA
AX-165318682	GG	GG	GG	GG	GG	GG	GG	GG	GG	GG	GG	GG	GG	GG	GG	GG	GG	GG	GG	GG	GG	GG	GG	GG	GG	GG	GG	GG	GG	AG	GG	GG	GG	GG	GG	GG	GG	GG	GG	GG	GG	GG	GG	GG	AG	GG	GG	AG	AG
AX-165318685	AG	GG	GG	GG	AG	GG	GG	AG	GG	GG	GG	AG	GG	GG	GG	AG	GG	AG	GG	AG	AG	GG	GG	AG	GG	GG	GG	GG	AA	GG	GG	GG	GG	AG	AG	GG	GG	GG	GG	GG	AG	GG	AA	GG	GG	GG	AG	AG	GG
AX-165318687	TC	TT	CC	CC	CC	CC	TC	CC	TC	TT	TC	TC	CC	TC	TC	CC	TT	CC	TC	TC	TC	CC	CC	CC	CC	TC	CC	CC	TC	CC	CC	TC	TC	CC	TC	TC	TC	CC	CC	TC	TC	CC	CC	CC	TC	CC	CC	CC	CC
AX-165318691	CC	CC	TC	CC	TC	CC	CC	TC	CC	CC	CC	CC	TC	CC	CC	CC	CC	CC	TC	CC	CC	CC	CC	TC	CC	CC	CC	TC	CC	CC	CC	CC	CC	CC	CC	CC	CC	CC	CC	TC	TC	CC	CC	CC	CC	CC	CC	CC	CC
AX-165318699	AG	GG	AG	GG	AG	GG	AA	AG	AA	AA	AG	AG	AG	GG	AA	AA	AA	AG	AG	AA	GG	GG	AG	AG	GG	AG	---	AA	GG	AG	AA	GG	AG	AA	AG	GG	GG	AG	AG	GG	AG	AG	AG	GG	AG	AA	AG	AG	GG
AX-165318823	AG	AG	AG	AG	AA	AA	GG	AA	AG	GG	AA	AA	GG	AG	AA	AG	GG	AG	AA	AA	GG	GG	AG	AG	AG	GG	GG	AG	GG	AG	AA	GG	GG	AG	AA	AG	AG	GG	AA	GG	GG	AG	AA	AG	AA	AG	AG	AG	GG
AX-165318839	AG	AG	AA	AA	AA	GG	AA	AG	GG	AA	AA	AG	GG	GG	AG	AG	GG	GG	AA	AA	AA	AA	AG	AG	AG	GG	AG	AG	AG	AA	GG	AG	AA	AG	GG	AA	AA	AG	AG	AA	GG	AG	AG	AA	GG	AA	AA	AG	AG
AX-165318843	AA	AA	AA	AG	GG	AA	AA	AG	AG	AA	AG	AA	AG	AA	AG	AA	AA	AG	AG	AA	AA	AA	GG	AG	AG	AA	AA	AG	GG	AG	AG	AG	AG	AA	AA	AG	AA	AG	AG	AG	GG	AA	AA	AA	AA	AG	AA	AG	AA
AX-165318864	CC	CC	TC	CC	CC	CC	CC	CC	CC	CC	CC	CC	CC	TC	CC	TC	CC	CC	CC	CC	TC	CC	CC	CC	CC	CC	TC	CC	CC	CC	CC	TC	CC	TC	CC	CC	TC	CC	TC	TC	CC	CC	CC	CC	TC	CC	CC	CC	CC
AX-165318877	GG	GG	GG	AG	AG	AG	GG	AG	GG	GG	AG	AG	GG	AG	AG	GG	AG	GG	GG	AG	GG	AG	AG	GG	AG	AG	GG	GG	GG	AG	AG	AA	AG	GG	AA	AG	GG	GG	GG	GG	GG	GG	GG	AG	GG	GG	GG	GG	GG
AX-165318881	TC	TC	TT	TT	CC	CC	TC	TT	TC	TC	TC	TC	TT	TC	TC	TC	TT	CC	TT	TT	CC	TT	TC	TT	TC	TC	CC	TC	TC	TC	TT	TC	TT	TT	TT	TT	CC	TT	CC	CC	TT	TC	TT	TC	TT	CC	CC	CC	TC
AX-165318954	CC	CC	CC	CC	CC	TC	CC	CC	CC	CC	CC	CC	CC	CC	TC	TC	TC	CC	TC	TC	CC	CC	CC	TT	TC	CC	CC	CC	CC	TC	TC	CC	TC	CC	TC	TC	CC	TC	CC	CC	TC	CC	CC	CC	TT	CC	CC	CC	TC
AX-165319015	AA	GG	GG	GG	GG	GG	GG	AA	GG	GG	GG	GG	AA	GG	AA	GG	GG	GG	GG	GG	GG	GG	GG	GG	AA	GG	GG	AA	GG	GG	GG	GG	GG	GG	GG	GG	GG	GG	GG	---	GG	GG	GG	AA	---	GG	GG	AA	GG
AX-165319038	TT	TC	TT	TC	TC	TC	TC	TT	TC	TT	TC	TT	TT	TT	TT	TT	TC	TC	TT	TC	TT	TT	TC	TC	TT	TC	TT	TT	TT	TC	TT	TT	TT	TC	TT	TC	TT	TC	TT	TT	TC	TC	TC	TC	TT	TT	TT	TC	TC
AX-165319091	CG	CC	CG	CG	CG	GG	CG	CG	CG	CC	CC	CC	CC	CG	CC	CC	CC	CC	CC	CC	GG	GG	CG	CG	CG	GG	GG	CG	CG	GG	CC	CC	CC	CC	CC	CC	CG	CC	CC	GG	CG	GG	CC	CC	CG	CC	CC	GG	CC
AX-165319103	TC	TC	TC	TT	CC	TC	TC	TT	TT	CC	TT	TT	CC	TT	TC	TC	TT	TT	TT	TT	TC	TC	TC	TC	CC	TT	TC	TT	CC	TC	TC	TT	TT	TT	TC	TC	TT	CC	TC	TT	TC	TT	TT	TT	TT	TT	TC	TT	TC
AX-165319106	GG	GG	GG	GG	GG	GG	GG	AG	GG	GG	GG	GG	GG	AG	AA	GG	AG	GG	GG	GG	GG	AG	GG	GG	AG	GG	GG	GG	GG	AG	AG	GG	GG	GG	GG	AG	GG	GG	GG	GG	GG	GG	GG	GG	GG	AG	GG	GG	GG
AX-165319112	TG	TT	TT	GG	TG	TT	TT	TT	TG	TG	TG	TG	TT	TT	GG	TG	TG	TT	TT	TT	TT	TG	TG	TG	TT	TG	GG	GG	GG	TT	TG	TT	TT	TG	TT	TG	TT	TG	TT	GG	TT	GG	GG	TG	TG	TT	TG	TT	TT
AX-165319131	AA	AC	AC	AA	AA	AA	AC	AA	AA	CC	CC	AA	AA	AA	AC	AC	AC	AC	CC	AA	AC	AA	CC	AA	AA	AC	AA	AC	AA	AC	AC	AC	AC	AA	AA	AA	AA	AA	CC	AA	CC	AA	AC	AC	CC	AC	AA	CC	CC
AX-165319151	TC	TT	TT	TC	TC	CC	TT	TT	CC	TT	TT	TC	TC	TC	TT	CC	TT	TC	TT	TC	TC	TC	TC	TC	CC	TC	TT	TT	TC	TC	TC	TT	TT	CC	TT	TC	TC	TT	TT	CC	TT	TC	TT	TT	TC	TC	TT	TC	TC
AX-168428759	TT	TT	TC	TT	TT	TT	TT	TC	TT	TT	TT	TT	TT	TT	TT	TT	TT	TT	TT	TT	TT	TT	TT	TT	TT	TT	TT	TT	TT	TT	TT	TC	TT	TT	TT	TT	TT	TT	TT	TT	TT	TT	TC	TT	TT	TT	TC	TT	TT
AX-168428760	AG	GG	GG	AG	GG	GG	GG	AG	AG	AG	GG	GG	GG	GG	AA	AG	AG	GG	GG	GG	GG	GG	AG	GG	GG	GG	GG	GG	GG	AG	GG	GG	GG	GG	GG	GG	AG	GG	GG	GG	GG	GG	GG	AA	GG	AG	AA	GG	GG
AX-168428761	CC	CC	AC	CC	CC	CC	CC	AC	CC	CC	CC	CC	CC	CC	CC	CC	CC	CC	CC	CC	CC	CC	CC	CC	CC	CC	CC	CC	CC	CC	CC	CC	CC	CC	CC	CC	CC	CC	CC	CC	CC	CC	CC	CC	CC	CC	AC	CC	CC
AX-168428762	TT	TT	TT	TT	TT	TT	TT	TT	TT	TT	TG	TT	TT	TG	TT	TT	TT	TT	TT	TG	TT	TT	TT	TT	TG	TT	TT	TG	TT	TT	TT	TT	TT	TT	TT	TT	TT	TT	TT	TT	TT	TT	TG	TT	TT	TT	TT	TG	TT
AX-168428763	CC	CC	CC	---	CC	CC	CC	CC	CC	TC	CC	CC	CC	CC	CC	TC	CC	CC	CC	CC	CC	CC	TT	CC	CC	CC	CC	CC	CC	CC	CC	CC	TC	CC	TC	CC	CC	CC	CC	CC	CC	CC	CC	CC	CC	CC	CC	CC	TT
AX-168428764	---	TT	---	TT	TT	TT	TT	TT	TT	---	---	---	TT	TT	TT	TT	TT	---	TT	TT	TC	TT	---	TT	TT	TT	TT	TT	TT	TT	TT	TT	---	TT	TT	TT	TT	---	TT	---	TT	TT	TT	TT	---	TT	TT	TT	TT
AX-168428766	CC	CC	CC	CC	CC	CC	CC	CC	CC	CC	CC	CC	CC	CC	CC	CC	CC	CC	CC	CC	CC	CC	CC	CC	CC	CC	CC	CC	CC	CC	CC	CC	CC	CC	CC	CC	CC	CC	CC	CC	CC	CC	CC	CC	CC	CC	CC	CC	CC
AX-168428767	CC	CC	CC	CC	---	CC	CC	TC	CC	---	CC	---	---	TC	TC	CC	---	CC	TC	CC	TC	CC	CC	CC	CC	CC	TC	---	CC	CC	CC	CC	CC	TC	CC	CC	TC	TC	CC	CC	CC	CC	---	CC	CC	CC	TC	CC	TC
AX-168428768	AA	AA	AA	GG	AA	AA	AA	AA	AG	AA	AA	AA	AA	AG	AG	AA	AA	AA	AA	AG	AA	AA	AA	AA	AA	AA	AA	AA	AA	AA	AA	AA	AA	AA	AA	AA	AA	AA	AA	AA	AA	AA	AA	AG	AA	AA	AG	AG	AA
AX-168428769	TC	TC	TT	TC	TT	TC	TT	TC	TT	CC	TC	TC	CC	TT	TT	TC	CC	TT	CC	TT	TC	CC	TT	TC	TC	TT	TC	TT	CC	TC	TC	TC	TC	TC	CC	TC	TT	TC	CC	TC	TT	TC	CC	TC	TT	CC	TT	TT	TC
AX-168428771	CC	CC	CC	CC	CC	CC	CC	CC	CC	CC	CC	CC	CC	CC	CC	CC	CC	CC	CC	CC	CC	CC	CC	AC	CC	CC	CC	AC	CC	CC	AC	CC	CC	CC	CC	CC	CC	CC	CC	CC	CC	CC	CC	CC	CC	CC	CC	CC	CC
AX-168428772	AC	AC	AC	CC	CC	CC	AC	CC	CC	CC	AC	CC	CC	AC	AC	CC	CC	CC	CC	CC	CC	CC	CC	CC	AC	CC	AA	CC	CC	---	CC	AA	AC	CC	CC	CC	AC	CC	AC	AC	AC	AA	CC	CC	CC	CC	AC	CC	CC
AX-168428773	AA	AA	AA	AA	AA	AA	AA	AA	AC	AC	AA	AA	AA	AC	AA	AA	AA	AA	AA	AC	AA	AA	AA	AA	AA	AA	AA	AA	AA	AA	AA	AA	AA	AA	AA	AA	AA	AA	AA	AA	AA	AA	AC	AA	AC	AA	AA	AC	AA
AX-168428774	GG	TG	GG	GG	GG	GG	GG	GG	GG	TG	TT	GG	GG	GG	TG	TG	TG	GG	GG	GG	TG	GG	TT	GG	TG	TG	GG	GG	GG	GG	GG	TG	TG	GG	GG	GG	GG	TG	GG	TG	GG	GG	GG	GG	GG	TG	TG	GG	GG
AX-168428775	CC	CC	CC	CC	TC	CC	CC	TC	TC	CC	CC	TC	CC	CC	CC	CC	CC	CC	CC	CC	CC	TC	CC	CC	TC	CC	CC	CC	CC	TC	CC	TC	TC	TC	CC	CC	TC	CC	CC	CC	CC	CC	CC	CC	TT	TC	TC	CC	CC
AX-168428776	TT	TT	---	TT	CC	TT	TT	TT	TT	TT	TT	TT	TT	TT	TT	TT	TT	TT	TT	TT	TT	TT	TT	TT	TT	TT	TC	TT	TT	TC	TT	TT	TT	TT	TT	TT	TT	TT	TT	TT	TT	TC	TT	TT	TT	TT	TT	TT	TT
AX-168428777	AA	---	AA	AA	AG	AG	AA	AA	AA	---	AA	AA	AA	AG	AA	AA	---	AG	AA	AA	AA	AG	---	AA	AA	AA	---	AA	AA	AG	AA	AA	AA	AA	AG	AG	AA	AA	AA	AA	AA	---	AA	AA	AA	AA	---	---	AA
AX-168428778	AG	AG	AG	AG	AA	AA	AA	AA	AG	AA	AA	AA	AA	AG	AG	AA	AG	AA	AG	AG	AA	---	AA	AA	AG	AA	AG	---	AA	AG	AA	AA	AA	AA	AA	AA	AG	AG	AG	---	AA	AA	AG	GG	AA	AG	AA	AG	---
AX-168428780	AA	AA	AA	AA	AA	AA	AA	AG	AA	AA	AA	GG	AA	AA	AA	AA	AA	AA	AG	AG	AA	AG	AA	GG	---	AA	AG	AG	AA	AA	AG	AG	AG	AA	AG	AG	AG	AA	AA	AA	AA	AG	AA	AA	AG	AG	AG	AA	AA
AX-168428781	TC	TC	TC	TC	CC	CC	CC	TC	TC	CC	CC	CC	CC	TC	TC	CC	TC	CC	TC	TC	CC	CC	CC	CC	TC	CC	TC	CC	CC	TC	CC	CC	CC	CC	CC	CC	TC	TC	TC	CC	CC	CC	TC	TT	CC	TC	CC	TC	CC
AX-168428782	AA	AA	AA	AC	AC	AC	AA	AA	AA	AA	AA	AC	AA	AA	AA	AA	AA	AA	AA	AC	AA	AA	AC	AC	AA	AA	AC	AA	AA	AA	AC	AA	AA	AA	AA	AA	AA	AA	AA	AA	AA	CC	AA	AA	AA	AA	AA	AA	AA
AX-168428783	TC	TC	TC	TC	TT	TT	TT	TT	TC	TT	TT	TT	TT	TC	TC	TT	TC	TT	CC	TC	TT	TT	TT	TT	TC	TT	TC	TT	TT	CC	TT	TT	TT	TT	TT	TT	TC	TC	TC	TT	TT	TT	CC	CC	TT	TC	TT	TC	TT
AX-168428784	AC	AC	AC	AC	CC	CC	CC	AC	AC	CC	AA	AC	CC	---	AC	CC	AC	CC	AC	AC	AC	AC	CC	CC	AC	AC	CC	CC	---	AC	CC	AC	AC	AC	CC	CC	AA	AC	AC	CC	AC	CC	AA	AA	CC	AC	CC	AC	CC
AX-168428785	TT	TT	TT	TT	TT	TT	TT	TT	TT	TT	TT	TG	TT	TT	TT	---	TT	TG	TT	TG	TT	TT	TG	GG	TT	TT	TT	TT	TG	TT	TT	TT	TG	TT	TT	TT	TT	TT	TT	TT	TT	TT	TT	TT	TG	TT	TT	TT	GG
AX-168428786	AG	AG	AG	AG	AG	AA	AA	AA	AG	AG	AA	AA	AA	AG	AG	AA	GG	AA	GG	AG	AA	AA	AG	AA	GG	AA	AA	AA	AA	AG	AG	AA	AA	AA	AA	AA	AG	AG	AG	AA	AA	AA	AG	GG	AG	AG	AA	AG	AA
AX-168428787	TT	TC	TC	TC	TT	TT	TT	TT	TC	TT	TT	TT	TT	TC	TC	TT	CC	TT	CC	TC	TT	TT	TT	TT	CC	TT	TT	TT	TT	CC	TT	TT	TT	TT	TT	TT	TC	TC	TC	TT	TT	TT	TC	CC	TT	TC	TT	TC	TT
AX-168428789	CC	AC	AC	CC	CC	AA	AA	CC	AC	AC	CC	CC	AA	CC	AC	AC	---	AC	CC	AC	AC	AC	AC	AA	CC	AA	CC	AC	AA	AC	AC	AC	CC	AC	AA	AA	CC	AC	AC	AA	CC	AC	AC	CC	AC	CC	CC	AC	AC
AX-168428790	AG	AG	AA	AG	GG	AG	AA	GG	AG	AG	AG	AG	AA	AG	AA	GG	GG	AA	AG	AG	AG	AG	AG	GG	AG	AA	GG	AG	AG	AG	AG	AA	AA	AG	AA	AA	AA	AA	AG	AG	AG	GG	AA	AA	GG	AG	GG	AA	AA
AX-168428791	AA	AG	AG	AG	AG	GG	GG	GG	---	---	AA	AA	GG	AG	AG	GG	GG	AG	AG	AG	GG	GG	---	GG	AA	---	AG	GG	---	AA	AG	AG	AA	AG	GG	GG	AA	AG	AA	GG	AG	AA	AA	AA	AA	AG	GG	---	---
AX-168428792	CC	CC	CC	CC	TC	CC	CC	TT	CC	TC	CC	CC	CC	TC	CC	TC	CC	CC	CC	CC	TC	TC	CC	CC	TC	CC	TC	TC	CC	CC	CC	CC	CC	---	CC	CC	CC	CC	CC	CC	TC	TC	CC	CC	CC	TC	TT	CC	CC
AX-168428793	TT	TT	TT	TT	TT	TT	TT	TT	TT	TT	TT	TT	TT	TT	TT	TT	TT	TT	TT	TT	TT	TT	---	TT	TT	TT	TT	TT	TT	TT	TT	TT	TT	TT	TT	TT	TT	TT	TT	TT	TT	TT	TT	TT	TT	TT	TT	TT	TT
AX-168428794	AG	GG	GG	GG	GG	GG	GG	GG	GG	GG	AG	GG	GG	GG	GG	GG	GG	GG	GG	GG	GG	GG	GG	GG	GG	GG	AG	GG	GG	GG	GG	GG	GG	GG	GG	GG	GG	GG	GG	GG	GG	AG	GG	GG	GG	GG	GG	GG	GG
AX-168428795	TG	TT	TT	TT	TG	TG	TT	GG	TT	TT	GG	TT	TT	TG	TT	GG	TT	TT	TT	TT	TG	TG	TG	TT	TT	TT	TT	TG	TT	TT	TT	TT	TT	TT	TT	TT	TT	TT	TT	TT	TG	TT	TG	TT	TT	TG	GG	TT	TG
AX-168428796	TG	TG	GG	GG	TG	GG	GG	TT	TG	GG	TG	GG	GG	TG	GG	TT	GG	GG	GG	GG	TG	TG	TG	TG	TG	TG	GG	TG	GG	GG	GG	GG	GG	GG	GG	GG	GG	GG	TG	TG	TG	GG	TG	GG	TT	TG	TT	GG	GG
AX-168428797	AG	AG	AG	GG	AG	AG	AA	AA	AG	AG	AG	GG	AG	AG	AG	AA	GG	AG	GG	AG	AA	AA	AA	AG	GG	AA	AG	AA	AG	GG	AG	AG	GG	GG	AG	AA	GG	AG	AG	AA	AG	AG	AG	GG	AA	AG	AA	AG	GG
AX-168428798	AG	AG	GG	AG	AG	AG	GG	AA	AG	AG	AG	GG	GG	AG	GG	AA	GG	GG	GG	AG	AG	AA	AG	AG	GG	AG	AG	AG	GG	GG	GG	AG	GG	GG	GG	GG	GG	GG	AG	AG	AG	AG	AG	GG	AG	AG	AA	GG	GG
AX-168428799	AG	AG	AG	AG	AG	GG	GG	GG	AG	GG	GG	AG	AG	AG	AA	GG	AA	AG	AG	AG	GG	GG	GG	AG	AA	GG	GG	GG	AG	AG	AG	AG	AA	AG	AG	GG	AA	AG	AG	GG	AG	GG	AG	AA	AG	AG	GG	AG	AA
AX-168428801	AA	AA	AA	AG	AG	AA	AA	AA	AA	AG	---	AG	AA	AA	AA	AG	AA	AA	AG	AG	AA	AG	AG	AG	AA	AG	GG	AA	AA	AG	AG	AG	AA	---	AA	AA	AA	AA	AA	AA	AA	GG	AG	AA	AA	AA	AA	AA	AA
AX-168428802	CC	TC	TC	CC	TC	TT	TT	TT	TC	TC	CC	CC	TC	TC	TC	TC	CC	TC	CC	CC	TT	TC	TC	CC	TC	TC	CC	TT	TC	CC	TC	---	CC	CC	TC	TT	CC	TC	TC	TT	TT	CC	CC	CC	TC	TC	TT	TC	CC
AX-168428803	TT	TC	TT	TT	TC	TC	TT	CC	TC	TT	TT	TT	TT	TC	TT	TC	TT	TT	TT	TT	TC	TC	TT	TT	TT	TT	TT	TC	TT	TT	TT	TT	TT	TT	TT	TT	TT	TT	TC	TC	TC	TT	TT	TT	TC	TC	CC	TT	TT
AX-168428804	GG	AG	AG	GG	AG	AA	AA	AA	AG	AG	GG	GG	AG	AG	AG	AG	GG	AG	GG	GG	AA	AG	AG	GG	AG	AG	GG	AA	AG	GG	AG	GG	GG	GG	AG	AA	GG	AG	GG	AA	AG	GG	GG	GG	AA	AG	AA	AG	GG
AX-168428805	CC	AC	AC	CC	AC	AA	AA	AA	AC	AC	CC	CC	AC	AC	AC	AC	CC	AC	CC	CC	AA	AC	AC	CC	AC	AC	CC	AA	AC	CC	AC	CC	CC	CC	AC	AA	CC	AC	AC	AA	AC	CC	CC	CC	AA	AC	AA	AC	AC
AX-168428806	TT	TT	TG	TT	TT	TG	GG	TT	TT	TG	TT	TT	TG	TT	TG	TT	TT	TG	TT	TT	TG	TT	TG	TT	TT	TG	TT	TG	TG	TT	TG	TT	TT	TT	TG	GG	TG	TG	TT	TG	TT	TT	TT	TT	TG	TT	TT	TG	---
AX-168428807	AA	AA	AA	AA	AA	AA	AA	AA	AA	AA	AA	AA	AA	AA	AA	AA	AA	AA	AA	AA	AA	AA	AA	AA	AA	AA	AA	AA	AA	AA	AA	AA	AA	AA	AA	AA	AA	AA	AA	AA	AA	AA	AA	AA	AA	AA	AA	AA	AA
AX-168428808	GG	GG	GG	GG	GG	GG	GG	GG	GG	GG	GG	GG	GG	GG	GG	GG	GG	GG	TG	GG	GG	GG	GG	GG	GG	GG	GG	GG	GG	GG	GG	TG	GG	TG	GG	GG	GG	GG	GG	GG	TG	GG	GG	GG	GG	GG	GG	GG	GG
AX-168428809	TT	TT	---	TC	TC	TT	TT	TT	TT	TT	TC	TC	TT	TT	TC	TC	TT	TT	TT	TT	TT	TT	TC	TT	TT	TT	TT	CC	TT	TT	TC	TT	TC	TC	TC	TC	TT	TC	TT	TT	TC	TT	CC	TT	TT	TT	TC	TT	TT
AX-168428810	TC	TC	TT	TT	TT	TT	TC	CC	TT	CC	TT	TT	TT	TC	TT	TC	TT	TC	TC	TT	TC	TT	TT	CC	TT	TC	TT	TT	TT	TC	TT	TC	TT	TT	TT	TT	TT	TT	TT	TC	TT	TT	TT	TT	TT	TC	TT	TC	TC
AX-168428811	GG	---	AA	GG	GG	GG	GG	GG	GG	GG	AA	GG	AA	AG	GG	GG	AA	GG	AA	AG	GG	AA	GG	GG	GG	AG	AG	GG	---	AA	GG	AA	GG	AA	AG	GG	AG	AG	GG	GG	AA	---	GG	AA	GG	GG	AG	AA	GG
AX-168428812	GG	GG	GG	TG	GG	TG	GG	GG	TT	GG	GG	TG	TG	GG	TG	TG	TG	TG	GG	GG	GG	GG	GG	GG	GG	GG	GG	GG	GG	GG	GG	GG	GG	GG	GG	GG	TG	GG	TG	TG	GG	GG	TG	TG	TG	GG	GG	GG	TG
AX-168428814	TG	---	GG	GG	GG	GG	TG	TT	GG	TG	GG	TG	GG	GG	GG	TG	GG	TG	GG	GG	TG	GG	GG	TT	GG	TG	GG	GG	GG	GG	TG	TG	TT	GG	GG	GG	GG	GG	GG	TG	GG	GG	GG	GG	GG	GG	GG	TG	GG
AX-168428815	AA	AA	AA	AA	GG	AA	---	GG	AA	AA	GG	AA	AA	AA	AA	AA	AA	AA	GG	AA	AA	GG	AA	GG	AA	GG	AA	AA	AA	AA	AA	AA	AA	AA	AA	AA	AA	AA	AA	AA	GG	AA	AA	AA	AA	AA	AA	AA	AA
AX-168428816	GG	GG	AG	GG	AG	GG	GG	AG	GG	GG	---	GG	GG	AG	GG	GG	GG	AG	AA	GG	GG	AG	GG	AA	GG	AG	GG	AG	GG	AG	AG	---	---	---	GG	AG	GG	GG	GG	GG	AG	---	GG	GG	GG	---	AG	---	GG
AX-168428817	TT	TC	TT	TC	TT	TT	TT	CC	TT	CC	TT	TC	TC	TT	TT	TT	TT	TT	TT	TT	TC	TT	TC	TT	TT	TT	TC	TC	TT	TC	TC	TC	CC	TC	TT	CC	TC	CC	TT	TT	TT	CC	TT	TT	TT	TT	TT	TC	TC
AX-168428818	---	GG	GG	GG	GG	GG	GG	GG	GG	AG	GG	GG	GG	GG	GG	GG	GG	GG	GG	GG	GG	AG	GG	GG	GG	AG	GG	GG	GG	GG	GG	GG	GG	GG	GG	GG	GG	GG	GG	GG	GG	AG	GG	GG	GG	GG	GG	GG	GG
AX-168428819	CC	CC	CC	CC	CC	CC	CC	CC	CC	CC	CC	CC	CC	CC	CC	CC	CC	CC	CC	CC	CC	CC	CC	CC	CC	CC	CC	CC	CC	CC	CC	CC	CC	CC	CC	CC	TC	CC	CC	CC	CC	CC	CC	CC	CC	CC	CC	CC	CC
AX-168428820	CC	---	CC	---	CC	---	CC	AC	CC	---	CC	AC	AC	AC	---	---	---	AC	AC	CC	---	CC	CC	CC	CC	CC	CC	CC	CC	CC	CC	---	AC	CC	CC	---	CC	AC	CC	CC	---	CC	AC	CC	AC	CC	CC	---	AC
AX-168428821	TC	TT	CC	TC	TC	---	CC	TT	CC	TC	TC	TT	TT	TT	CC	TC	CC	TT	TT	CC	TC	CC	TC	TT	CC	CC	TT	TT	CC	TC	CC	CC	TC	CC	TC	TT	TT	TC	TC	CC	TC	TT	TT	CC	CC	TC	TC	---	TT
AX-168428822	TT	GG	GG	TG	GG	TG	GG	GG	GG	GG	GG	GG	TG	TG	GG	GG	GG	TG	TT	GG	GG	GG	TG	TT	GG	GG	GG	GG	GG	GG	GG	GG	GG	GG	GG	TT	TG	GG	TG	GG	TG	GG	GG	GG	GG	TG	GG	GG	TG
AX-168428823	AA	AA	AA	AA	AA	AA	AA	AG	AA	AG	AA	GG	AG	AG	AA	AA	AA	AG	AA	AA	AG	AA	AA	AA	AA	AA	GG	AG	AA	AA	AA	AA	AA	AA	AA	AA	AA	AA	AA	AA	AA	GG	AG	AA	AA	AA	AG	AA	AG
AX-168428824	TT	TT	TT	TT	TT	TT	TT	TG	TT	TG	TT	TG	TG	TG	TT	TT	TT	TG	TT	TT	TG	TT	TT	TT	TT	TT	TT	TG	TT	TT	TT	TT	TT	TT	TT	TT	TT	TT	TT	TT	TT	TT	TG	TT	TT	TT	TT	TT	TG
AX-168428825	CC	CC	CC	CC	CC	CC	CC	AC	CC	AC	CC	AC	AC	AC	CC	CC	CC	AC	CC	CC	AC	CC	CC	CC	CC	CC	CC	AC	CC	CC	CC	CC	CC	CC	CC	CC	CC	CC	CC	CC	CC	CC	AC	CC	CC	CC	CC	CC	AA
AX-168428826	AA	AA	CC	AC	AA	AC	CC	AA	CC	AC	AC	AA	AA	AA	AC	AC	CC	AA	AA	CC	AC	CC	AC	AA	CC	CC	AC	AA	CC	AC	CC	CC	AC	CC	AC	AA	AA	CC	AC	CC	AA	AC	AA	CC	AC	AA	CC	AC	AA
AX-168428827	CC	CC	AA	AC	CC	AC	AA	CC	AA	AC	AC	CC	CC	CC	AC	AC	AA	CC	CC	AA	AC	AA	AC	CC	AA	AA	CC	CC	AA	AC	AA	AA	AA	AA	AA	CC	CC	AC	AC	AA	CC	CC	CC	AA	AC	CC	AA	AC	CC
AX-168428828	TT	TT	TT	TT	TT	TT	TT	TT	TT	TT	TT	TC	TT	TT	TC	TT	TT	TT	TT	TT	TT	TT	TT	TT	TT	TT	TC	TC	TT	TT	TT	TT	TT	TT	TT	TT	TT	TT	TT	TT	TT	TC	TC	TT	TT	TC	TT	TT	TT
AX-168428829	AA	AA	AA	AG	GG	AA	AA	AG	AA	AA	AA	AG	AG	GG	AA	AG	AA	GG	AG	AA	AG	AA	AG	---	AA	AA	AG	AA	AG	GG	AA	AG	AA	AA	AA	AG	AG	AA	AG	AA	AG	AG	AG	AA	AG	AG	AA	AA	GG
AX-168428830	AA	AA	AA	AA	---	AG	AA	AA	AA	AA	AA	AG	AG	AA	AA	AA	AA	AG	AG	AA	AA	AA	GG	AA	AG	AA	AG	AG	AA	AG	AG	AA	AA	AG	AG	AA	AA	AA	AG	AG	AG	AG	AA	AA	AG	AG	AG	AA	AG
AX-168428832	TC	TT	TC	TC	TC	CC	TT	TT	TC	TC	TC	TC	TC	TC	TC	TT	TC	TC	TC	TT	CC	TC	CC	TC	CC	TC	CC	CC	TC	CC	TC	TC	TT	CC	TC	TC	TC	TC	CC	CC	CC	CC	TC	CC	TC	CC	TC	TC	TC
AX-168428833	GG	GG	GG	GG	GG	GG	GG	GG	GG	TG	GG	GG	GG	GG	GG	GG	GG	GG	GG	GG	GG	GG	GG	TG	GG	GG	GG	GG	GG	GG	GG	GG	GG	GG	GG	GG	GG	TG	GG	GG	GG	GG	GG	GG	GG	TG	GG	GG	GG
AX-168428834	AG	AA	AG	AG	AA	GG	AA	AA	AG	AG	AG	AG	AG	AG	AG	AA	AG	AA	AG	AA	AG	AG	GG	AG	GG	AG	GG	GG	---	GG	AG	AG	AA	GG	AG	AG	AG	AG	GG	GG	GG	GG	AA	GG	AG	GG	AG	AG	AG
AX-168428835	TG	GG	GG	TG	GG	TG	GG	GG	TG	TG	TG	TG	TG	GG	TG	GG	GG	GG	TG	GG	TT	TG	TT	TG	TT	GG	TT	TT	GG	TT	TG	GG	GG	TG	TG	TG	TG	TG	TT	TT	TG	TT	TG	TG	TG	TT	TG	TG	TG
AX-168428836	TC	CC	TC	TC	TC	TT	CC	CC	TC	TC	TC	CC	TC	TC	TC	CC	TC	TC	TC	CC	TT	TC	TT	TC	TT	TC	TT	TT	TC	TT	TC	TC	CC	TT	TC	TC	TC	TC	TT	TT	TT	TT	CC	TT	TC	TT	---	TC	TC
AX-168428837	TT	CC	TT	TT	TT	TT	CC	CC	TT	TT	TT	TT	TT	TT	TC	CC	TT	TT	TT	CC	---	TC	TT	TT	TT	TT	TT	TT	TT	TT	TT	TT	CC	TT	TT	TC	TT	TT	TT	TT	TT	TT	CC	TT	TT	TT	TT	TC	TT
AX-168428839	CC	TC	CC	CC	CC	CC	CC	CC	CC	TC	TC	CC	CC	CC	TC	TC	CC	TC	CC	CC	CC	TC	CC	CC	CC	CC	TC	CC	CC	CC	CC	CC	CC	TC	CC	CC	CC	TC	TC	TC	CC	CC	TC	CC	CC	CC	TC	CC	TC
AX-168428840	GG	AA	GG	GG	AG	AG	AG	AG	GG	AG	AG	GG	AG	AG	GG	GG	AG	AG	GG	GG	AG	GG	AG	GG	GG	AG	GG	GG	AA	AG	GG	GG	GG	AG	AA	AG	GG	GG	GG	GG	GG	GG	AG	GG	GG	GG	GG	GG	GG
AX-168428841	AA	AA	AA	AA	AA	AA	AA	AA	AA	AA	AA	AA	AG	AA	AA	AA	AA	AA	AA	AA	AA	AA	AA	AA	AA	AA	AA	AA	AA	AA	AA	AA	AA	AA	AA	AA	AA	AA	AA	AA	AA	AA	AA	AA	AA	AA	AA	AA	AA
AX-168428842	TT	TT	TT	TT	TT	TT	TT	TT	TT	TT	TT	TT	TT	TT	TT	TT	TT	TT	TT	TT	TT	TT	TT	TT	TT	TT	TT	TT	TT	TT	TT	TT	TT	TT	TT	TT	TT	TT	TT	TT	TT	TT	TT	TT	TT	TT	TT	TT	TT
AX-168428843	CC	TC	TC	CC	CC	TC	CC	CC	TC	CC	CC	TC	TC	TC	TC	---	CC	---	CC	CC	TC	---	CC	TC	CC	---	TC	CC	CC	CC	TC	TC	CC	CC	CC	CC	CC	CC	CC	CC	CC	---	TC	CC	TC	CC	TC	CC	TC
AX-168428844	AA	AA	GG	AG	---	AA	---	---	AA	GG	AG	AA	AA	---	AG	AG	AG	AA	GG	---	GG	AA	---	GG	AA	AG	AA	AG	AA	GG	AA	AG	AG	AA	AA	AG	AG	AA	AA	---	AG	AG	GG	AG	AA	AA	AG	GG	AA
AX-168428845	---	AA	---	AA	---	AG	AA	---	---	AA	AA	AA	AA	AG	---	AA	AA	AA	AA	---	---	AA	AA	---	AA	AA	AA	AA	---	---	AA	---	AA	AA	AA	---	---	AA	---	---	AA	AA	AA	AA	AG	AA	AA	AA	---
AX-168428846	AT	---	---	---	---	---	---	AA	AT	---	AT	---	---	AA	AT	---	---	AT	AA	AT	AT	---	---	---	AA	AT	AT	AT	AT	---	---	AT	AA	---	---	AT	AT	AT	---	AT	AT	---	AT	---	AT	---	---	---	---
AX-168428847	TT	TT	AT	TT	TT	TT	TT	TT	TT	TT	AT	TT	TT	TT	TT	TT	TT	TT	TT	TT	TT	TT	TT	TT	TT	TT	TT	TT	TT	TT	TT	TT	TT	TT	TT	TT	TT	TT	TT	TT	TT	TT	TT	TT	TT	TT	TT	TT	TT
AX-168428848	AG	AG	AG	AA	AA	AA	AA	AG	AA	AG	AA	AA	AA	AG	AA	AA	AA	AA	AG	AG	AA	AA	AA	AG	AA	AA	AG	AA	AA	AA	AG	AA	AA	AA	AG	AG	AA	AA	AG	AA	AG	AA	AA	AA	AA	AG	AG	AG	AA
AX-168428849	TT	TT	TT	TT	TT	TT	TT	TT	TT	TT	TT	TT	TT	TT	TT	TT	TT	TT	TT	TT	TT	TT	TT	TT	TT	TT	TT	TT	TT	TT	TT	TT	TT	TT	TT	TT	TT	TT	TT	TT	TT	TT	TT	TT	TT	TT	TT	TT	TT
AX-168428850	TT	---	TT	---	TG	TG	---	TT	TT	TT	TG	TG	TG	TG	TT	---	TT	TT	---	TG	---	TG	TG	TT	TT	TT	TT	TG	TG	TG	TG	TT	TT	TT	TT	TT	TG	TT	TG	TG	TG	TT	TT	---	TT	---	TG	TT	TT
AX-168428851	TT	TT	TT	TT	TT	TT	TT	TT	TT	TT	TT	TT	TT	TT	TT	TT	TT	TT	TT	TT	TT	TT	TT	TT	TT	TT	TT	TT	TT	TT	TT	TT	TT	TT	TT	TT	TT	TT	TT	TT	TT	TT	TT	TT	TT	TT	TT	TT	TT
AX-168428852	TT	---	TT	TT	TT	---	TT	TT	TT	TT	TT	---	---	---	TT	AT	TT	TT	---	TT	---	---	TT	TT	TT	TT	TT	---	TT	AT	---	TT	TT	AT	---	TT	---	TT	TT	---	TT	TT	TT	TT	AT	TT	TT	AT	TT
AX-168428853	CC	CC	CC	TC	CC	CC	CC	TC	TT	TT	TT	CC	TC	CC	CC	TT	CC	CC	---	---	CC	TT	CC	CC	CC	CC	TT	CC	TT	TC	CC	CC	---	TC	TC	CC	CC	TC	TT	TC	TC	TT	TT	TC	CC	CC	CC	CC	TT
AX-168428854	---	GG	GG	GG	GG	GG	GG	GG	GG	AG	GG	GG	GG	GG	GG	GG	GG	GG	GG	GG	GG	GG	GG	GG	GG	GG	GG	GG	GG	GG	GG	GG	GG	GG	GG	GG	AG	GG	AG	GG	GG	GG	GG	GG	GG	GG	GG	GG	GG
AX-168428855	AA	AA	AA	AA	AA	AA	AA	AA	AA	AA	AA	AA	AA	AA	AA	AA	AA	AA	AA	AA	AA	AA	AA	AA	AA	AA	AA	AA	AA	AA	AA	AA	AA	AA	AA	AA	AA	AA	AA	AA	AA	AA	AA	AA	AA	AA	AA	AA	AA
AX-168428856	TT	TT	TT	TT	TT	TT	TT	TT	TT	TT	TT	TT	TT	TT	TT	TT	TT	TT	TT	TT	TT	TT	TT	TT	TT	TT	TT	TT	TT	TT	TT	TT	TT	TT	TT	TT	TT	TT	TT	TT	TT	TT	TT	TT	TT	TT	TT	TT	TT
AX-168428857	AA	AA	AA	AT	---	---	---	AT	AA	AA	AA	AA	---	AA	AT	AA	AA	AA	AA	AT	---	AA	AA	AA	AA	AT	AA	---	AA	AA	AA	---	AA	AA	---	---	AA	AA	AA	AT	AA	AA	---	---	AT	AA	AT	AA	AT
AX-168428858	AG	GG	GG	AA	AG	AG	GG	AA	GG	GG	GG	AG	GG	GG	AG	AG	---	AA	AG	AA	GG	AG	AG	AG	AG	AA	GG	GG	GG	AG	AG	AG	AG	AG	GG	AA	AG	AG	AG	GG	GG	GG	AG	AA	GG	AA	AG	GG	GG
AX-168428859	AA	AG	AA	GG	AG	GG	AA	AG	AG	---	AA	AG	GG	AG	GG	AA	GG	GG	GG	GG	AA	GG	AG	GG	GG	GG	GG	AG	GG	---	AA	AG	AG	GG	AA	AG	AG	GG	---	AG	GG	AG	GG	GG	GG	GG	GG	GG	GG
AX-168428860	TC	TC	CC	TT	CC	TC	CC	TC	CC	CC	CC	TC	TC	CC	TT	CC	TT	TC	TC	CC	CC	TC	TC	TC	TC	CC	TC	TC	TC	CC	CC	TC	TC	CC	CC	CC	CC	CC	TT	TC	TC	TC	CC	TC	CC	TC	TC	CC	TC
AX-168428861	CC	TC	TC	CC	TT	TC	TC	TC	TC	TC	TC	TC	CC	TT	CC	TC	CC	TC	TC	TT	CC	CC	TC	TC	CC	TC	TC	TC	TC	TT	CC	TC	TC	TC	CC	TC	TC	TT	CC	TC	CC	TC	TT	CC	CC	TC	TC	TC	TC
AX-168428862	CC	CC	CC	TC	CC	CC	CC	TC	CC	CC	CC	CC	CC	CC	CC	CC	CC	CC	CC	CC	CC	CC	CC	CC	CC	CC	CC	CC	TC	CC	CC	CC	CC	CC	CC	CC	CC	CC	CC	CC	CC	CC	CC	CC	CC	CC	CC	CC	CC
AX-168428863	CC	CC	CC	CC	CC	CC	CC	CC	CC	TC	CC	CC	CC	CC	CC	CC	CC	CC	CC	CC	CC	CC	CC	CC	CC	CC	CC	CC	CC	CC	CC	CC	TC	CC	CC	CC	CC	CC	CC	CC	CC	CC	CC	CC	CC	CC	CC	CC	TC
AX-168428864	CC	CC	CC	CC	CC	CC	CC	CC	CC	CC	CC	CC	CC	CC	CC	CC	CC	CC	CC	CC	TC	TC	CC	CC	TC	TC	CC	CC	CC	CC	CC	CC	CC	CC	CC	CC	CC	CC	CC	CC	TC	CC	CC	CC	TC	CC	CC	CC	CC
AX-168428865	AA	AA	AA	AA	AA	---	AA	AA	AA	AA	AA	AA	AA	AA	AA	AA	AA	AA	AA	AA	AA	---	AA	AA	AA	AA	AA	AA	AA	AA	AG	AG	AA	AA	AA	GG	AA	AA	AA	---	AA	AA	AA	AA	AA	AG	AA	AA	AA
AX-168428866	AG	AA	AA	AG	AA	AG	AA	AA	AA	AA	AA	AG	AG	AA	AG	AA	AG	AA	AA	AA	AG	AA	AA	GG	AA	AG	AA	AA	AA	AA	AA	AA	AA	AG	AA	AG	AA	AA	AA	AG	---	AA	AA	AG	AA	AA	AA	AA	AA
AX-168428867	AG	AA	AA	AG	AA	AG	AA	AA	AA	AA	AA	AG	AG	AA	AG	AA	AG	AA	AA	AA	AG	AA	AA	GG	AA	AG	AA	AA	AA	AA	AA	AA	AA	AG	AA	AG	AA	AA	AA	AG	AA	AA	AA	AG	AA	AA	AA	AA	AA
AX-168428868	CC	CC	CC	CC	CC	CC	CC	CC	TC	CC	CC	CC	CC	CC	CC	CC	CC	CC	CC	CC	CC	CC	CC	CC	CC	CC	TC	CC	CC	CC	CC	CC	CC	CC	CC	CC	CC	CC	CC	CC	CC	CC	CC	CC	CC	CC	CC	CC	CC
AX-168428869	AA	AC	AA	AA	AA	---	AA	AC	AC	AA	AA	AC	AA	AA	AC	AC	AA	AA	---	AC	AA	AC	AC	AA	AA	AA	AC	AC	AA	AA	AA	AA	AA	AC	AA	AA	AA	AA	AA	AC	AC	AC	AA	AA	---	AC	AA	AA	AA
AX-168428870	CC	CC	CC	AA	AC	CC	CC	CC	CC	AA	CC	AC	CC	CC	CC	CC	CC	AC	CC	CC	CC	CC	CC	CC	CC	CC	CC	CC	CC	CC	CC	CC	CC	CC	AC	CC	CC	CC	CC	CC	CC	CC	CC	AC	CC	CC	CC	CC	CC
AX-168428871	TC	CC	TC	CC	TC	TC	CC	CC	CC	CC	TT	TC	CC	TC	TC	TC	CC	TC	TT	TC	CC	TC	TC	CC	TC	CC	TT	TT	---	TT	TT	CC	CC	CC	CC	TT	TC	TT	TC	CC	CC	CC	TT	TT	CC	---	CC	CC	TC
AX-168428872	AA	AA	AA	AG	AA	AG	AA	AA	AA	AA	AA	AA	AG	AA	AA	AG	AA	AA	AA	AG	AA	AG	AG	AA	AG	AA	AA	AG	AA	AA	AA	AG	AA	AG	AA	GG	AA	AG	AA	AA	AA	AA	GG	AA	AG	AG	AA	AG	AA
AX-168428873	TC	TC	TC	TT	TT	TC	TT	CC	CC	CC	TT	CC	TT	CC	TC	TC	TC	TC	TC	CC	CC	TC	TC	CC	TC	TC	TC	TC	TC	TT	TT	TT	CC	TC	TT	TT	TC	TT	TT	CC	TC	TC	TT	TT	TC	TT	CC	TT	TT
AX-168428874	TG	---	TG	---	TT	GG	TG	---	GG	TG	TG	GG	GG	---	TG	TG	GG	GG	---	GG	TG	---	GG	TG	GG	GG	TT	GG	TG	TG	TG	GG	GG	---	GG	TG	TG	GG	---	TG	TG	GG	GG	TT	---	GG	GG	TG	---
AX-168428875	TT	TC	TC	TC	TT	TC	CC	CC	CC	TT	CC	TC	---	TC	TC	---	---	TC	TC	TC	CC	---	TT	TC	TC	TT	TT	CC	CC	TT	TT	TC	---	CC	TT	TT	CC	CC	TT	---	TC	TT	TT	TT	---	TC	TC	---	---
AX-168428877	AG	AG	AG	AA	AG	GG	AA	AG	AG	AA	AA	AA	AG	AG	GG	AG	AA	AA	AG	AA	AG	AG	GG	AG	AA	AG	AG	AA	GG	AA	AA	GG	AG	AA	AG	GG	AA	AA	AG	AG	AA	AA	AG	GG	AG	AA	GG	GG	GG
AX-168428878	CC	CC	TC	CC	CC	CC	CC	CC	CC	CC	CC	CC	CC	CC	CC	CC	CC	CC	CC	CC	CC	CC	CC	TT	CC	TC	CC	TC	CC	CC	TC	CC	CC	CC	CC	CC	CC	CC	CC	CC	TC	CC	CC	CC	CC	CC	CC	CC	CC
AX-168428879	TT	---	TT	TT	TT	TT	TT	TT	TT	TC	TC	TT	TT	TT	TT	TT	TT	TT	TT	TC	TT	TT	TT	TT	TT	TT	TC	TT	TT	TT	TT	TT	TT	TT	TT	TT	TT	TT	TT	TT	TT	TC	TT	TT	TT	TT	TT	TT	TT
AX-168428880	GG	GG	GG	GG	GG	GG	GG	AG	GG	AG	AG	GG	GG	GG	GG	GG	GG	GG	GG	GG	AG	GG	GG	GG	GG	AG	GG	GG	AG	GG	GG	GG	GG	GG	AG	GG	GG	GG	GG	AG	GG	GG	GG	GG	GG	GG	GG	GG	GG
AX-168428882	TT	TT	TT	TT	CC	TT	TT	TT	TT	TT	TT	TT	TT	TT	TT	TT	TT	TT	TT	TT	TT	TT	TT	TT	TT	TT	CC	TT	TT	TT	TC	TT	TT	TT	TT	TT	TT	TT	TT	TT	TT	TT	TT	TT	TT	TT	TT	TT	TT
AX-168428883	CC	CC	CC	CC	CC	CC	CC	CC	CC	CC	CC	TC	CC	CC	CC	CC	CC	CC	CC	CC	CC	CC	CC	CC	CC	TC	CC	CC	CC	CC	CC	CC	CC	CC	CC	CC	CC	CC	CC	CC	CC	CC	CC	CC	CC	CC	CC	CC	CC
AX-168428884	GG	GG	AG	GG	GG	GG	GG	GG	GG	GG	GG	GG	GG	GG	GG	GG	GG	GG	GG	GG	GG	GG	GG	GG	GG	GG	GG	GG	GG	GG	GG	GG	GG	GG	GG	GG	GG	GG	---	GG	GG	GG	GG	GG	GG	GG	GG	GG	GG
AX-168428885	CC	CC	CC	CC	CC	CC	CC	CC	CC	CC	CC	CC	CC	CC	CC	CC	CC	CC	CC	CC	CC	CC	CC	CC	CC	TC	CC	CC	CC	CC	CC	CC	CC	CC	CC	CC	CC	CC	CC	CC	CC	TT	CC	CC	CC	TC	TC	CC	TC
AX-168428886	AG	GG	GG	GG	GG	AG	AA	AG	AA	GG	AA	AG	AA	AA	GG	AG	AG	GG	GG	AA	AA	AG	AG	AA	AA	AA	AG	AG	AG	GG	AG	AA	AG	GG	AG	GG	AG	GG	AA	AG	AA	AG	AA	AG	AG	GG	GG	GG	AG
AX-168428887	CC	CC	TT	CC	CC	CC	CC	CC	CC	CC	CC	CC	CC	CC	CC	CC	TC	CC	CC	CC	TC	CC	CC	CC	TC	CC	CC	CC	CC	CC	CC	CC	CC	CC	CC	TT	CC	CC	CC	CC	CC	TC	CC	CC	CC	CC	TT	TC	TT
AX-168428888	AA	AG	AG	GG	AG	AG	AG	AG	GG	GG	AG	AG	AG	AG	AG	GG	GG	GG	GG	GG	GG	AG	GG	AG	AG	GG	AA	AG	GG	AA	GG	GG	AG	GG	AA	GG	AG	AG	GG	AG	GG	GG	GG	AA	GG	AA	GG	GG	GG
AX-168428889	GG	GG	GG	GG	---	GG	GG	GG	GG	AG	---	GG	GG	GG	GG	GG	GG	GG	GG	GG	GG	GG	GG	GG	GG	GG	GG	GG	GG	GG	GG	GG	GG	GG	GG	AG	GG	GG	GG	GG	GG	GG	GG	GG	GG	AG	GG	GG	GG
AX-168428890	AG	AA	AA	AG	GG	AA	AA	AA	AA	AA	AA	AA	AA	AA	AA	AA	AA	AG	AA	AA	AA	AA	AA	AA	AA	AA	AA	AG	AA	AA	AA	AA	AA	AA	AA	AA	AA	AA	AA	AA	AA	AA	AA	AA	AA	GG	AA	AA	AA
AX-168428892	AG	AA	GG	AA	AA	AG	GG	AG	GG	GG	GG	AG	GG	GG	GG	AA	GG	GG	GG	GG	AG	GG	AG	GG	GG	GG	AG	GG	AA	GG	GG	GG	GG	GG	GG	GG	GG	AG	AG	AG	GG	GG	GG	GG	GG	GG	GG	AG	GG
AX-168428893	TC	CC	CC	CC	TC	CC	CC	CC	CC	CC	CC	CC	CC	CC	CC	CC	CC	TT	CC	CC	CC	CC	CC	CC	CC	CC	CC	CC	CC	CC	CC	CC	CC	CC	CC	CC	CC	CC	CC	CC	CC	CC	CC	CC	CC	CC	CC	CC	CC
AX-168428894	CC	CC	TT	TT	CC	---	TT	TT	TC	CC	TC	TT	TC	CC	TC	TT	TC	CC	TT	---	TT	TC	TT	CC	TC	CC	TT	TT	TC	TT	TC	TC	TT	TT	CC	---	TT	TC	CC	---	TC	TT	TC	TC	CC	TC	TT	CC	CC
AX-168428895	CC	CC	TT	TT	TC	---	TT	TT	---	CC	TT	TT	---	TT	TT	TT	CC	TC	TT	TT	TT	CC	TT	CC	TT	CC	TT	TT	---	TT	TT	TT	CC	TT	TC	TT	TT	CC	TC	CC	TT	TC	TC	TC	TC	---	TT	TC	TC
AX-168428896	AA	GG	---	AA	AG	AG	AA	AA	AG	GG	GG	AA	AA	AG	AA	AG	AG	AA	AA	AA	AA	AG	AG	AG	AG	AG	AG	AA	AA	AA	AA	AA	GG	---	AG	AA	AG	AA	AG	AA	AG	AA	AG	AA	AA	AG	GG	AA	AA
AX-168428897	GG	GG	GG	GG	GG	GG	GG	AG	AG	AA	AA	GG	GG	GG	GG	GG	GG	GG	AG	GG	AA	AG	GG	AG	GG	GG	GG	GG	AG	AG	GG	GG	GG	GG	AG	AG	AG	AA	GG	AG	GG	GG	GG	GG	AG	AG	GG	GG	GG
AX-168428898	GG	GG	GG	GG	GG	GG	GG	GG	GG	GG	GG	AA	GG	GG	GG	AA	GG	GG	GG	GG	GG	GG	AG	GG	GG	GG	AA	GG	GG	GG	GG	AA	GG	GG	GG	GG	GG	GG	GG	GG	GG	GG	---	GG	GG	GG	GG	AA	AA
AX-168428899	CC	CC	CC	CC	CC	CC	CC	CC	CC	CC	CC	CC	CC	CC	CC	TC	CC	CC	CC	CC	CC	CC	CC	CC	TC	CC	CC	CC	CC	CC	CC	CC	CC	CC	CC	CC	CC	CC	CC	CC	CC	CC	CC	CC	CC	TC	CC	CC	CC
AX-168428900	TC	TC	TC	CC	TC	TT	TC	CC	TC	CC	CC	CC	TC	TC	TC	TC	CC	TC	CC	TC	CC	TC	TC	TC	CC	CC	TC	TC	CC	CC	TC	---	TC	TC	TC	CC	CC	TT	TT	CC	TC	TT	TC	TC	TC	TC	TC	TC	TC
AX-168428902	GG	AG	AG	GG	AG	GG	AG	AG	AG	AG	AG	AG	AG	GG	GG	GG	AG	GG	AG	AA	AG	AA	AG	AA	AG	AG	AG	AG	GG	AG	AG	AG	GG	GG	AG	AA	AG	AA	GG	GG	AG	AG	AG	GG	GG	GG	GG	GG	GG
AX-168428903	TC	TC	TC	CC	TT	TC	TC	TC	TT	TT	TC	---	TC	TT	CC	TT	TT	TC	TC	TT	TT	TC	TT	TC	TT	TT	TC	CC	TC	TT	TT	TT	TC	TT	TC	TC	TT	TT	TC	---	TC	TT	TC	TC	TC	TC	TC	CC	TC
AX-168428904	TC	TT	TC	CC	TC	CC	CC	CC	TC	TC	CC	CC	TC	TC	CC	CC	TC	CC	CC	TC	CC	TC	TC	---	TC	CC	CC	CC	CC	TC	TT	CC	CC	CC	TC	CC	TC	TC	TT	TC	CC	TC	TT	CC	TC	TC	CC	---	TC
AX-168428905	TG	GG	GG	GG	GG	GG	GG	GG	GG	TG	GG	TG	GG	GG	GG	TG	TG	GG	GG	GG	GG	GG	GG	GG	GG	GG	GG	TG	GG	GG	GG	GG	GG	GG	GG	TG	GG	TG	TT	TG	TG	GG	GG	TT	GG	TG	GG	---	TT
AX-168428906	TT	TT	TT	TC	TT	TT	TT	TT	TT	TT	TT	TT	TT	TT	TT	TT	TT	TT	TT	TT	TT	TT	TT	TT	TT	TT	TT	TT	TT	TT	TT	TT	TT	TT	TT	TT	TT	TT	TT	TT	TT	TT	TT	TT	TT	TT	TT	TT	TT
AX-168428907	AA	AA	AA	AC	AC	AA	AA	AA	AC	AC	AC	AA	CC	CC	AA	AA	AC	CC	AA	AC	AA	AC	AC	AC	CC	CC	AA	AA	AC	AA	AC	AA	AC	AA	AA	AA	AC	AC	AC	AA	AA	CC	AA	AA	AA	AC	CC	AC	AC
AX-168428908	GG	AA	AA	AA	---	AG	AG	AA	GG	AG	AG	AG	AA	AA	AG	---	AG	---	AA	AA	AA	AA	AG	AG	AA	AA	AG	GG	AG	AA	AA	AG	AA	AG	AG	AG	AG	GG	AG	GG	AG	AA	AG	AG	AA	GG	AA	AG	AG
AX-168428909	GG	AG	GG	AG	GG	GG	GG	GG	GG	GG	AG	GG	AG	GG	GG	GG	GG	AA	GG	GG	GG	GG	GG	GG	AA	GG	GG	GG	GG	GG	GG	GG	GG	GG	GG	GG	GG	GG	GG	GG	GG	GG	GG	GG	AG	GG	---	GG	GG
AX-168428910	TT	TT	TT	TT	TT	TC	TT	TT	TT	TT	TT	TT	TT	TT	TT	TT	TT	TC	TT	TT	TC	TT	TT	TT	TT	TT	TT	TT	TT	TT	CC	TT	CC	TT	TT	TT	TT	TT	TT	TC	TT	TT	TT	TC	TC	TT	TT	TT	TT
AX-168428911	CC	CC	AC	CC	CC	CC	CC	AC	CC	AC	AC	CC	CC	CC	CC	CC	CC	CC	AC	CC	CC	AC	AC	AC	CC	AC	CC	AC	AC	CC	AC	CC	AC	CC	CC	CC	CC	CC	CC	AC	AC	CC	CC	AC	AC	CC	CC	CC	CC
AX-168428912	AA	AA	AA	AA	AA	AA	AA	AA	AG	AA	AA	GG	AA	AA	AA	AA	AA	AA	AA	AA	AA	AA	AA	AA	AA	AA	GG	AG	AG	AA	AA	AA	AA	AA	AG	AA	AA	AA	AA	AA	AA	AA	AA	AA	AA	AA	AA	AA	AA
AX-168428913	---	TT	TT	TC	TC	TC	TT	TT	TT	TC	TC	TC	TT	---	TT	---	TT	TT	TT	TT	TC	TT	---	TT	TC	TC	TT	TT	TT	---	TC	TT	TC	TT	TT	TT	TC	---	TT	TT	TC	TC	TT	TT	TT	TT	TT	TT	TT
AX-168428914	GG	CG	GG	GG	CC	CG	CG	CG	---	CG	CG	GG	GG	GG	GG	CG	CG	GG	CG	CG	---	CG	CG	CG	CG	CG	CG	CG	GG	---	CG	CG	---	GG	GG	GG	CG	GG	CG	CG	GG	CG	GG	CG	CG	GG	GG	GG	CG
AX-168428915	AA	AA	AA	AA	AA	AA	AA	AA	AG	AG	AG	AA	AA	AA	AA	AA	AA	AA	AA	AA	AA	AA	AA	AA	AA	AA	AA	AA	AA	AA	AA	AA	AG	AA	AA	AA	AG	AA	AA	AG	AA	AA	AA	AA	AA	AA	AA	AA	AA
AX-168428916	TT	TT	TC	TT	TT	TT	TT	TT	TT	TC	TT	TT	TT	TT	TT	TT	CC	---	TT	TC	TT	TT	TC	TT	TC	TT	TT	TT	TT	TT	TC	TT	TT	TC	TT	TT	TT	TT	TC	TT	TT	TT	TT	TT	TT	TT	TT	TT	TT
AX-168428917	---	TT	CC	CC	CC	CC	CC	CC	TC	CC	TC	TC	CC	TC	CC	CC	---	---	TC	CC	CC	CC	CC	CC	CC	CC	CC	TC	CC	CC	CC	CC	TC	TC	CC	CC	TC	CC	CC	CC	CC	CC	CC	CC	TC	CC	CC	CC	CC
AX-168428918	---	TC	---	TT	TT	---	TC	TC	TT	---	TT	TC	TC	CC	TC	TT	---	CC	TC	TT	CC	---	TC	TT	TC	CC	TT	TC	CC	TC	CC	TC	TC	TC	CC	TT	TC	TT	TC	---	TT	TC	TC	TT	TT	---	TT	---	TC
AX-168428919	CC	TC	CC	TC	CC	CC	TC	TC	CC	CC	TC	CC	CC	TT	CC	CC	TC	TT	TC	CC	TC	TC	TC	---	TC	TC	CC	TC	TC	TC	TT	CC	TC	TC	TC	TC	CC	TC	CC	TC	TC	CC	TC	CC	---	TC	CC	CC	CC
AX-168428920	CC	CC	CC	CC	CC	CG	CC	CC	CC	CC	CC	CC	CG	CC	CC	CC	CC	CC	CG	CC	CC	CC	CC	CC	CG	CC	GG	CG	CC	CG	CC	CC	CC	CG	---	CC	CC	CG	CC	CG	CC	CG	CC	CC	CC	CC	CG	CC	GG
AX-168428921	GG	GG	GG	GG	GG	GG	GG	GG	GG	GG	TG	GG	GG	GG	GG	GG	GG	GG	GG	GG	GG	GG	GG	GG	GG	TG	GG	GG	GG	GG	GG	GG	GG	GG	GG	GG	GG	GG	GG	GG	GG	GG	GG	GG	GG	GG	GG	GG	GG
AX-168428922	CC	CC	CC	CC	CC	CC	CC	CC	CC	CC	CC	CC	CC	CC	CC	CC	CC	CC	CC	CC	CC	CC	CC	CC	CC	CC	CC	CC	CC	CC	CC	CC	CC	AC	CC	CC	CC	CC	CC	CC	CC	CC	CC	CC	CC	CC	CC	AC	AC
AX-168428923	GG	GG	GG	AG	GG	AG	AA	AG	AA	AG	AG	AG	AG	GG	GG	GG	GG	GG	GG	GG	AG	GG	GG	AA	AG	AG	AG	GG	AG	GG	GG	AG	GG	---	AG	GG	AG	AG	GG	GG	GG	AG	AG	AG	GG	GG	GG	AG	AG
AX-168428925	GG	---	GG	GG	GG	GG	GG	GG	GG	GG	GG	GG	GG	GG	GG	GG	GG	GG	TG	GG	GG	GG	TG	GG	GG	GG	GG	GG	GG	GG	GG	GG	GG	GG	GG	GG	TT	TT	GG	GG	GG	GG	GG	GG	GG	---	GG	GG	GG
AX-168428926	CC	TT	TT	TT	---	TT	TT	TT	TT	CC	TT	TT	TT	TT	CC	TT	CC	TT	TC	TT	CC	CC	TT	CC	TT	TT	TT	TC	TT	TT	TT	TT	TC	TT	---	TT	TT	CC	CC	TC	CC	TT	TT	CC	TT	TT	TC	CC	TT
AX-168428927	CC	AC	---	CC	CC	AC	CC	AA	CC	AC	AC	CC	CC	AC	---	AC	CC	CC	AC	CC	AC	CC	CC	CC	CC	CC	CC	AC	AC	CC	AC	CC	CC	CC	AC	CC	CC	CC	CC	AC	AC	CC	CC	AC	CC	AC	CC	CC	CC
AX-168428928	GG	GG	GG	GG	GG	GG	---	GG	GG	GG	GG	GG	GG	GG	GG	GG	GG	GG	GG	GG	GG	GG	GG	GG	GG	GG	GG	GG	GG	GG	GG	GG	GG	TG	GG	GG	GG	GG	GG	GG	GG	GG	GG	GG	GG	GG	GG	GG	GG
AX-168428929	AC	AC	AA	AA	---	---	---	CC	AA	CC	CC	AA	AA	AC	AA	AC	AA	AA	AC	AC	AC	AA	AA	AA	AA	AA	AA	AA	AC	AA	AC	AA	AA	AA	AC	AA	AA	AA	AA	AC	AA	AA	AA	AA	AA	AA	AA	AA	AA
AX-168428930	GG	GG	GG	AG	GG	GG	AG	GG	AG	GG	---	AA	AG	---	GG	GG	GG	GG	GG	GG	GG	AG	GG	GG	AG	GG	GG	AG	GG	AA	GG	GG	GG	GG	AG	GG	AG	GG	AG	AG	GG	GG	GG	GG	AG	GG	AG	AG	AG
AX-168428931	AA	---	AA	AA	AA	AA	AA	AA	AC	AA	AA	AC	---	AA	AA	AA	AA	AC	AA	AA	AA	AA	CC	AA	AA	---	AA	AA	AA	AA	AA	AA	AC	AA	AA	AA	AC	AC	CC	AC	AA	AA	AA	AA	AA	AA	---	AA	AA
AX-168428932	CC	CC	AC	AC	AC	AC	CC	---	AC	CC	CC	---	CC	CC	CC	CC	---	CC	CC	---	---	CC	CC	CC	CC	---	CC	---	CC	CC	CC	CC	CC	AC	AC	---	CC	---	AC	---	CC	AC	CC	CC	CC	AC	CC	AC	CC
AX-168428933	CC	CC	CC	CC	CC	---	CC	CC	CC	CC	CC	CC	CC	CC	CC	CC	CC	TT	CC	CC	CC	CC	CC	CC	CC	CC	CC	CC	TC	CC	CC	---	CC	CC	TC	CC	TC	CC	CC	TC	CC	CC	CC	CC	CC	TT	CC	CC	CC
AX-168428934	CC	CC	CC	CC	CC	CC	CC	CC	CC	CC	CC	CC	CC	CC	CC	CC	CC	CC	CC	CC	CC	CC	CC	CC	CC	CC	CC	CC	CC	CC	CC	CC	CC	CC	CC	CC	CC	CC	CC	CC	CC	CC	CC	CC	CC	CC	CC	CC	CC
AX-168428935	CC	CC	TC	CC	CC	CC	CC	CC	CC	CC	CC	CC	CC	CC	CC	CC	CC	CC	CC	CC	CC	CC	CC	CC	CC	CC	CC	CC	CC	CC	CC	CC	CC	CC	CC	CC	CC	CC	CC	CC	CC	CC	CC	CC	CC	CC	CC	CC	CC
AX-168428936	AA	AA	AA	AA	AA	AA	AA	AC	AA	AA	AA	AA	AA	AA	AA	AA	AA	AA	AA	AA	AA	AA	AA	AA	AA	AA	AA	AA	AC	AA	AA	---	AA	AA	AA	AA	AA	AA	CC	AA	AA	AC	AA	AA	AA	AA	AC	AA	AA
AX-168428937	CC	TC	CC	TC	TC	CC	CC	---	TC	CC	CC	TC	TC	TC	---	CC	CC	TC	CC	CC	CC	TC	CC	CC	TC	CC	CC	CC	TC	TC	CC	TC	TC	CC	CC	CC	CC	CC	CC	CC	CC	TC	TC	CC	---	TT	CC	TC	TC
AX-168428938	TC	---	TC	TC	---	---	TC	CC	CC	CC	CC	CC	TC	TC	---	CC	CC	TC	TC	CC	CC	TC	TC	CC	CC	CC	TC	CC	CC	TC	CC	CC	CC	CC	CC	---	CC	CC	---	TC	CC	TC	CC	---	CC	CC	CC	TC	CC
AX-168428939	CC	CC	CC	TC	CC	CC	CC	TT	CC	CC	CC	CC	TC	TC	CC	CC	CC	TC	CC	CC	TT	TC	CC	CC	CC	TC	CC	TC	TT	CC	CC	CC	CC	CC	CC	TC	TC	CC	CC	CC	CC	CC	CC	CC	CC	CC	TC	CC	CC
AX-168428940	AA	AA	AA	AG	AA	AA	AA	AA	AG	AA	AA	AA	AA	AA	AG	AG	AA	AA	AA	AG	AA	AA	AA	AA	AG	AA	AA	GG	AA	AA	AG	AA	AA	AG	AG	AA	AA	GG	AG	AA	AA	AA	AG	AG	AA	AG	AA	AA	AA
AX-168428941	AA	AC	AA	AC	AA	AA	AC	AC	AA	AA	AA	AA	AC	AA	CC	AC	AA	AC	AC	AA	AA	AC	CC	AC	AC	AC	AC	AC	AC	AA	AA	CC	AA	AC	AA	AA	CC	AC	AA	AA	AA	AA	AC	AA	AC	CC	AC	AA	AA
AX-168428942	GG	GG	GG	TG	GG	TT	TG	TG	GG	TG	GG	TG	TG	GG	GG	GG	TG	TT	TG	GG	GG	TG	TT	GG	GG	TT	TG	TT	TG	GG	TG	TG	GG	TG	GG	GG	TT	GG	GG	GG	GG	TG	GG	GG	GG	TG	TG	GG	GG
AX-168428944	AG	AG	AG	AG	AG	GG	AG	AG	GG	AG	AG	GG	GG	AG	AG	GG	AA	GG	GG	AA	AG	AG	GG	AG	AG	AG	GG	GG	AG	GG	GG	GG	AG	GG	AG	GG	GG	AG	AA	AG	GG	AA	AG	AG	AA	GG	GG	AG	AG
AX-168428945	AA	AA	AC	AC	AA	AA	AC	AC	AA	AC	AC	AC	CC	CC	AA	AA	AA	AA	AA	AA	AC	AC	AA	AA	AC	AA	AC	AC	AC	AA	AC	AA	AA	AC	AC	AA	CC	AA	AA	AA	AA	AA	AA	AC	AA	---	CC	AC	AC
AX-168428946	CC	CC	CC	CC	CC	CC	CC	CC	CC	CC	CC	CC	CC	CC	CC	CC	CC	CC	CC	CC	CC	CC	CC	CC	CC	CC	CC	CC	CC	CC	CC	CC	CC	CC	CC	CC	CC	CC	CC	CC	CC	CC	CC	CC	CC	CC	CC	TC	TC
AX-168428947	CC	CC	CC	CC	CC	CC	CC	---	CC	CC	CC	CC	AA	CC	CC	CC	CC	CC	CC	CC	CC	AC	CC	CC	CC	CC	CC	CC	AA	CC	CC	CC	CC	CC	CC	CC	AC	CC	CC	CC	CC	CC	CC	---	AC	CC	AA	CC	CC
AX-168428948	AA	AA	AA	AA	AA	AA	AA	AA	AA	AA	AA	AA	AA	AA	AA	AA	AA	AA	AA	AA	AA	AA	AA	AA	AA	AA	AA	AA	AA	AA	AA	AA	AA	AA	AA	AA	AA	AA	AA	AA	AA	AA	AA	AA	AA	AA	AA	AA	AA
AX-168428949	AC	CC	CC	CC	AC	CC	CC	CC	CC	CC	CC	CC	CC	CC	CC	CC	CC	AC	AC	CC	AA	CC	CC	CC	CC	CC	CC	CC	CC	CC	CC	CC	CC	CC	CC	CC	CC	CC	CC	CC	CC	CC	CC	CC	CC	AC	CC	CC	CC
AX-168428950	AA	AA	AA	AA	AA	AA	AA	AA	AA	AA	AA	AA	AA	AA	AA	AA	AA	AA	AA	AA	AA	AA	AA	AA	AA	AA	AA	AA	AA	AA	AA	AA	AA	AA	AA	AA	AA	AA	AA	AA	AA	AA	AA	AA	AA	AA	AA	AA	AA
AX-168428951	GG	---	GG	GG	---	---	GG	TG	---	---	---	GG	GG	---	GG	TG	GG	GG	GG	TG	---	TG	---	---	TG	GG	GG	GG	GG	GG	GG	---	GG	GG	GG	GG	GG	GG	TG	GG	GG	GG	TG	TG	---	---	GG	GG	GG
AX-168428952	---	GG	GG	GG	GG	---	GG	GG	GG	GG	GG	GG	---	GG	GG	---	---	AG	AG	AG	GG	GG	GG	AG	GG	---	GG	GG	GG	AG	GG	GG	GG	AG	GG	GG	AG	GG	AG	GG	GG	GG	GG	GG	GG	---	GG	GG	GG
AX-168428953	AA	AA	AA	AA	AA	AA	AA	AA	AA	AA	AA	AA	AA	AA	AA	AA	AA	AA	AA	AA	AA	AA	AA	AA	AA	AA	AA	AA	AA	AA	AA	AA	AA	AA	AA	AA	AA	AA	AA	AA	AA	AA	AA	AA	AA	AA	AA	AA	AA
AX-168428954	---	---	TT	---	TT	TT	TT	TT	TT	TT	TT	CC	TT	TT	TC	---	TT	TT	---	---	---	TT	TT	---	TT	---	---	---	TC	CC	---	TT	---	TT	---	TT	---	---	TT	---	TC	---	---	TT	TT	TT	---	TT	TT
AX-168428955	AA	AA	AG	---	---	AG	AA	---	AA	AA	AA	AA	AA	---	AA	AA	AA	AA	AA	AG	---	AG	AG	AA	---	AA	---	---	AA	---	AA	AA	AG	AG	AG	---	---	AA	---	AA	AA	AG	AA	AA	AA	AA	---	---	AA
AX-168428956	TT	AT	---	TT	---	AT	TT	---	---	TT	TT	TT	TT	TT	TT	TT	---	AT	TT	AT	AT	TT	TT	TT	TT	TT	TT	TT	TT	TT	---	TT	AT	AT	---	TT	TT	TT	AT	---	AT	TT	AT	TT	TT	TT	AT	---	TT
AX-168428957	TT	TT	TT	TT	TT	TT	TT	TT	TT	TT	TT	TT	TT	TT	TT	TT	TT	TT	TT	TT	TT	TT	TT	TT	TT	TT	TT	TG	TT	TT	TT	TT	TT	TT	TT	TT	TT	TT	TT	TT	TT	TT	TT	TT	TT	TT	TT	TT	TT
AX-168428959	GG	GG	GG	GG	AG	GG	GG	GG	GG	GG	GG	GG	AA	GG	AG	GG	GG	GG	GG	---	GG	GG	GG	AG	AG	GG	---	AG	GG	GG	GG	GG	GG	GG	GG	GG	GG	GG	GG	GG	GG	---	GG	GG	GG	GG	---	GG	GG
AX-168428960	AA	TT	AA	AT	AT	AA	AT	AT	AT	AT	AT	AA	TT	AA	AT	AA	AT	TT	AA	AA	AT	AT	AA	AT	AA	TT	AA	AA	AA	AA	AT	AA	AT	AA	TT	AA	AA	AA	AA	AT	AA	AA	AA	AA	AT	TT	TT	AT	AT
AX-168428961	AA	AA	AA	AA	AA	AA	AA	AA	AA	AA	AA	AA	AA	AA	AA	AA	AA	AA	AA	AA	AA	AA	AA	AA	AA	AA	AA	AA	AA	AA	AA	AA	AA	AA	AA	---	AA	AA	AA	AA	AA	AA	AA	AA	AA	AA	AA	AA	---
AX-168428962	CC	CG	CG	CC	CC	---	CC	CC	CG	CC	CG	CC	CC	CC	CC	GG	CG	CC	CC	---	CC	GG	CC	CC	CG	CC	CC	CC	CG	CC	CG	CC	CC	CG	CG	CC	CC	CC	CG	CC	CC	CG	CC	CG	CG	CG	CC	CG	CC
AX-168428963	AC	CC	AC	AC	AC	AC	AA	CC	---	AA	AA	AC	---	---	AC	CC	AC	AC	CC	CC	CC	CC	CC	AA	AA	AA	AA	AC	AA	AA	AA	AC	AC	AC	AA	AA	AC	CC	AC	AA	AC	AA	AC	CC	AC	AC	AC	AC	CC
AX-168428964	TT	TG	TG	TG	TT	TT	TT	TG	GG	TT	TT	TT	TT	TT	TG	TG	TT	TG	TT	TT	GG	TG	---	TG	TT	TT	TT	TT	TT	TT	TT	TT	TT	TT	TT	TT	TT	TT	GG	TT	TT	TT	TT	TT	TG	TG	TT	TT	TT
AX-168428965	CC	AC	AC	AC	CC	CC	CC	AA	AA	CC	CC	CC	CC	CC	AC	AC	AC	AC	CC	AC	AC	AC	CC	AA	CC	CC	CC	CC	CC	CC	CC	CC	CC	CC	CC	CC	CC	CC	AC	CC	CC	CC	CC	CC	AC	AC	CC	CC	CC
AX-168428966	AG	GG	AG	GG	GG	AG	AG	GG	GG	AG	AG	AG	GG	AA	AG	GG	GG	GG	GG	GG	GG	GG	GG	AG	AG	---	AG	AG	AA	AA	AA	AG	AG	GG	AG	GG	GG	GG	GG	AA	GG	AA	AG	GG	AG	AG	AG	AG	GG
AX-168428967	GG	AG	AG	AG	GG	GG	GG	AG	AA	AG	AG	GG	AG	GG	AG	AG	---	AA	GG	GG	AG	AG	GG	GG	GG	GG	AG	GG	GG	GG	GG	GG	GG	GG	AG	GG	GG	GG	AG	GG	AG	GG	GG	GG	AG	AG	GG	GG	GG
AX-168428968	---	TC	TC	CC	TT	CC	TT	TC	CC	TT	TT	TC	CC	TT	TC	CC	TT	TT	CC	TC	CC	CC	TC	TT	---	TT	CC	TC	TT	TT	TT	TC	TC	TC	TT	CC	CC	CC	TC	TT	CC	CC	TC	TT	TC	TC	TT	TC	CC
AX-168428969	CC	CC	CC	CC	CC	CC	CC	CC	TC	CC	CC	CC	CC	CC	CC	CC	CC	CC	CC	CC	TC	CC	CC	CC	CC	CC	CC	CC	CC	CC	CC	CC	CC	CC	CC	CC	CC	CC	CC	CC	CC	CC	CC	CC	TC	CC	CC	CC	CC
AX-168428971	AC	CC	CC	AC	AC	AC	AC	AC	AC	AC	AC	AC	AC	AC	AC	CC	AC	CC	AC	AA	AC	CC	CC	CC	AC	CC	AC	CC	AC	CC	CC	CC	CC	AC	CC	AA	CC	CC	AC	CC	AC	AA	AC	AC	CC	CC	CC	CC	CC
AX-168428972	AA	AA	AA	AA	AG	AG	AG	AA	AA	AA	AA	AA	AA	AG	---	AA	GG	AG	AA	AA	AA	AA	AA	AA	AG	AA	AA	AA	GG	AA	AG	AA	AA	AA	AA	AA	AA	AA	AA	AA	AA	AG	AA	AA	AA	AA	AA	AA	AA
AX-168428973	TG	GG	GG	GG	GG	TG	TT	TT	GG	TG	GG	GG	GG	GG	GG	GG	TT	TG	GG	GG	GG	GG	GG	GG	GG	GG	GG	GG	TG	GG	TG	TG	GG	TG	GG	TG	GG	GG	TT	GG	TG	GG	GG	TT	GG	GG	GG	GG	GG
AX-168428974	TC	CC	CC	CC	CC	TC	TC	CC	CC	CC	CC	TC	CC	TC	CC	CC	CC	CC	CC	CC	CC	CC	TT	CC	CC	TC	CC	CC	TC	CC	CC	CC	CC	CC	CC	TC	TC	TT	CC	CC	CC	CC	CC	CC	CC	TC	CC	TC	TC
AX-168428975	GG	GG	GG	AA	GG	GG	GG	GG	GG	GG	GG	GG	GG	GG	AA	GG	GG	GG	GG	GG	GG	GG	GG	GG	GG	GG	GG	GG	AG	GG	GG	AG	AA	GG	GG	GG	GG	GG	GG	AG	GG	GG	AG	GG	GG	GG	GG	GG	GG
AX-168428976	GG	AA	AG	---	AG	GG	GG	GG	GG	AG	AG	GG	GG	AG	GG	GG	GG	GG	GG	AG	AG	AG	GG	AG	AG	GG	GG	GG	AG	AG	AA	GG	GG	GG	GG	GG	AG	GG	GG	AG	AG	AG	GG	AG	GG	AA	GG	AG	AG
AX-168428978	CC	CC	CC	CC	CC	CC	CC	CC	CC	CC	CC	TC	CC	CC	CC	CC	CC	CC	CC	CC	CC	CC	CC	CC	CC	CC	CC	CC	TC	CC	CC	CC	CC	CC	CC	TC	CC	CC	CC	CC	CC	CC	CC	CC	CC	CC	CC	CC	CC
AX-168428979	TT	TT	TT	TT	TT	TT	TT	TT	TT	TT	TT	TT	TT	TT	TG	TT	TT	TT	TG	TT	TT	TT	TT	TT	TT	TT	TT	TT	TT	TT	TT	TT	TT	TT	TT	TT	TT	TT	TT	TG	TT	TT	TT	TT	TT	TT	TT	TT	TT
AX-168428980	TC	TT	---	TT	TT	TT	TC	TC	CC	TT	TT	TT	TT	TT	TT	TT	TT	TT	TT	CC	TT	TT	TC	TT	TC	TC	TT	TC	TC	TT	TC	TT	TT	CC	TC	TC	TT	TT	TC	TC	TT	TC	TT	TT	TT	CC	TT	TT	TT
AX-168428981	TC	---	TT	TT	TT	---	TT	---	TC	---	TC	TC	TC	TT	TC	TC	TC	TT	CC	CC	TC	---	---	---	TT	CC	---	CC	TC	CC	TC	TT	CC	CC	---	TC	TT	TT	---	---	CC	TT	CC	TC	CC	TC	TC	TC	TT
AX-168428982	AA	AC	CC	AA	CC	CC	CC	CC	CC	---	CC	CC	AC	CC	AC	AC	AC	CC	AA	CC	CC	CC	CC	CC	CC	CC	CC	CC	CC	CC	AA	CC	CC	CC	CC	CC	CC	CC	CC	CC	CC	CC	CC	AC	CC	CC	CC	AA	AC
AX-168428983	---	CC	---	CC	---	TT	TC	---	TC	---	CC	---	---	TC	CC	TC	---	---	---	---	---	CC	TC	TC	TC	---	CC	CC	CC	CC	CC	TC	---	CC	TC	---	TC	TC	---	TC	TC	---	CC	TC	CC	TC	TC	TC	---
AX-168428984	TT	CC	CC	CC	CC	CC	CC	TC	CC	CC	CC	CC	CC	TT	CC	TT	CC	CC	CC	CC	CC	TC	CC	TC	CC	CC	CC	TC	CC	CC	CC	CC	CC	CC	CC	CC	CC	TC	CC	CC	CC	CC	TT	CC	TC	CC	CC	TC	CC
AX-168428985	CC	CC	CC	CC	CC	CC	CC	CC	CC	CC	CC	CC	CC	CC	CC	CC	CC	CC	CC	CC	CC	CC	CC	CC	CC	CC	CC	CC	CC	CC	---	CC	CC	CC	CC	CC	CC	CC	CC	CC	CC	CC	CC	CC	CC	CC	CC	CC	CC
AX-168428987	GG	GG	GG	GG	GG	GG	GG	GG	GG	GG	GG	GG	GG	CC	GG	GG	GG	GG	GG	CC	CC	CC	GG	CC	GG	GG	GG	CC	GG	GG	GG	GG	GG	CC	CC	CC	GG	CC	GG	GG	GG	GG	GG	GG	GG	GG	---	GG	GG
AX-168428989	CC	CC	CC	AC	CC	CC	CC	CC	CC	CC	CC	CC	CC	CC	CC	CC	CC	CC	CC	AC	CC	CC	CC	CC	CC	CC	CC	CC	CC	CC	CC	CC	CC	CC	CC	CC	CC	CC	CC	CC	CC	CC	CC	CC	CC	AC	AC	CC	CC
AX-168428990	---	TC	TC	---	TC	CC	TC	TC	---	TC	---	CC	TC	CC	---	CC	CC	TC	---	TC	CC	---	CC	TC	CC	TC	---	TC	TC	CC	---	CC	---	TC	TC	CC	CC	---	TC	TC	TC	---	CC	TC	TC	TC	---	TC	---
AX-168428991	CC	TC	CC	TC	CC	CC	TC	CC	TC	CC	CC	CC	CC	CC	TC	TT	TT	TC	CC	CC	---	CC	CC	CC	---	CC	CC	CC	TC	TC	CC	TT	CC	CC	TT	CC	---	CC	CC	CC	CC	CC	---	---	TC	CC	CC	CC	CC
AX-168428992	TG	---	TG	---	TT	TG	TG	GG	GG	GG	---	---	GG	TG	TG	GG	TT	TG	TG	GG	TG	---	---	TG	TG	TG	GG	GG	TT	TG	TG	TT	GG	TG	TT	TG	TG	TG	GG	TG	GG	GG	---	TT	TG	TG	TG	GG	GG
AX-168428993	CC	---	CC	CC	CC	CC	CC	CC	TC	---	CC	TC	---	---	CC	CC	CC	CC	CC	CC	CC	CC	CC	CC	CC	CC	TT	CC	CC	CC	CC	CC	CC	CC	CC	CC	CC	CC	CC	---	TC	TC	CC	CC	TC	CC	CC	CC	TC
AX-168428994	TT	TC	TT	TC	TT	TC	TT	TT	---	TT	TT	TT	TT	TT	TC	TT	CC	TC	TT	TT	TT	TT	CC	TT	TT	TT	TT	TT	TC	---	---	CC	TT	TT	CC	TT	TC	TT	TT	TT	TT	TT	---	---	TC	TT	TT	---	TT
AX-168428995	CC	CC	CC	CC	CC	CC	CC	CC	CC	CC	TC	CC	CC	CC	CC	CC	TC	TC	CC	CC	CC	CC	CC	CC	CC	CC	TC	CC	CC	CC	CC	CC	CC	CC	CC	CC	CC	CC	TC	CC	CC	CC	CC	CC	CC	CC	CC	TC	CC
AX-168428996	AC	---	AA	AA	AC	---	AC	AA	AA	AC	AC	---	AC	AA	AA	---	---	AC	AC	AA	AC	AC	AA	AC	---	---	AA	AC	AA	AA	AA	AC	AA	AA	AC	---	AA	AC	AA	AC	AA	AA	AA	AC	AA	AA	AA	AA	---
AX-168428997	TT	TT	TT	TT	TT	TT	TT	TT	TT	TT	TT	TT	TT	TT	TT	TT	TT	TT	TT	TT	TT	TT	TT	TT	TT	TT	TT	TT	TT	TT	TG	TT	TT	TT	TT	TT	TT	TG	TT	TT	TT	TT	TT	TT	TT	TT	TT	TT	TT
AX-168428998	CC	CC	CC	CC	CC	CC	CC	CC	CC	CC	CC	CC	CC	CG	CC	CC	CC	CC	CC	CC	CC	CC	CC	CC	CC	CC	CC	CC	CC	CC	GG	---	CC	CC	CC	CC	---	CC	CC	CC	CC	CC	CC	CC	CC	CC	CC	CC	CC
AX-168428999	GG	GG	GG	GG	AG	AG	GG	GG	AG	AG	AG	GG	GG	GG	GG	GG	AG	AA	GG	AA	GG	GG	GG	GG	AG	AA	AA	AG	AA	GG	GG	GG	GG	GG	GG	AG	---	AG	GG	AA	GG	AA	GG	GG	AG	AG	GG	GG	GG
AX-168429000	CC	TC	CC	CC	CC	CC	CC	TT	CC	CC	CC	CC	CC	CC	CC	CC	CC	CC	CC	CC	---	CC	CC	CC	CC	TC	CC	CC	CC	CC	TC	TC	TC	CC	CC	TC	TC	TC	TC	CC	CC	CC	CC	TC	TC	CC	CC	CC	CC
AX-168429001	AA	AA	AA	AA	AA	AA	---	---	AA	AA	AA	AA	AA	AA	AA	AA	---	AA	AA	AA	AA	AA	AA	AA	AA	AA	AA	AA	AA	AA	AA	AA	AA	AA	AA	---	AA	AA	AA	AA	AA	AA	AA	AA	AA	AA	AA	AA	AA
AX-168429002	---	AC	AC	---	CC	AC	---	CC	CC	AC	---	---	AC	---	CC	AC	---	AC	CC	CC	---	---	---	CC	---	AC	CC	CC	CC	CC	CC	CC	---	CC	---	---	CC	CC	CC	CC	CC	CC	AC	CC	---	---	CC	---	CC
AX-168429004	AA	AA	AA	AA	AA	---	---	AA	---	AA	AA	---	AA	AT	AA	AA	AT	AA	AA	AT	AA	AA	---	---	AA	AA	AT	AT	AA	AA	AA	AA	AA	AA	AA	AT	AA	AA	AA	AT	AA	---	AA	AA	AT	---	AA	AA	AA
AX-168429005	AT	AA	AA	AT	AT	AT	AT	AA	AT	AA	AA	AT	AA	AA	AA	AA	AA	AT	AT	AA	AA	TT	AA	AA	TT	AT	AA	TT	AT	AA	AA	AA	AA	AA	AA	AT	AA	AA	AA	AT	AA	AA	AT	AT	AT	AA	AA	AA	AT
AX-168429006	CC	---	CC	CC	CC	---	CC	CC	CC	CC	CC	CC	CC	CC	CC	CC	CC	CC	CC	AC	CC	CC	CC	CC	CC	CC	CC	CC	CC	---	CC	CC	CC	CC	CC	CC	CC	CC	CC	CC	CC	CC	CC	CC	CC	CC	CC	CC	CC
AX-168429007	AT	AA	AA	---	AA	AT	AT	AT	TT	AT	AT	---	AT	AA	AT	AA	AT	AT	AA	AT	AT	AA	TT	AA	AA	---	---	AT	AT	AT	AA	TT	AT	AA	AA	AT	TT	AA	AT	AA	TT	AT	AT	AT	TT	AT	AA	AA	AA
AX-168429008	GG	AG	AA	AA	AG	AA	GG	AA	AA	AG	AA	AG	AG	GG	AA	AG	GG	AA	AA	AA	AA	AG	GG	AA	AG	---	AG	AA	AA	AG	GG	GG	GG	AA	AA	AG	AA	AA	AA	GG	AA	AA	AA	AA	AG	AA	AA	AG	GG
AX-168429009	---	---	AC	---	AA	AA	AA	---	AC	---	---	---	AA	AA	CC	AA	AC	AA	---	AA	CC	CC	AC	AC	AC	AC	AC	AC	CC	AA	CC	---	AC	AC	AC	AA	---	AA	AA	AC	---	AA	---	---	---	---	AA	AC	---
AX-168429010	---	GG	---	GG	GG	---	GG	GG	GG	GG	---	GG	GG	GG	---	GG	GG	---	GG	GG	---	GG	---	GG	---	GG	GG	GG	GG	GG	TG	GG	GG	TG	TG	GG	GG	GG	GG	GG	GG	GG	GG	GG	GG	GG	GG	GG	GG
AX-168429011	AA	AA	AA	AA	AA	AT	AA	AA	AA	AA	AA	---	AA	AA	AA	AA	AA	TT	AA	AT	AA	AA	AA	AA	AA	AA	AA	AA	AA	AA	AA	AT	AA	AA	AA	AA	AA	TT	AT	AA	AA	AA	TT	AA	AA	AA	AA	AA	AA
AX-168429012	AA	AA	AA	AA	AA	AA	AA	AA	AA	AA	AA	AA	AA	AA	AA	AA	AA	AA	AA	AA	AA	AA	AA	AA	AA	AA	AA	AA	AA	AA	AA	AA	AA	AA	---	AA	CC	AC	AA	AA	AA	AA	AA	CC	AA	AA	AA	---	---
AX-168429013	AA	AA	AG	AA	AG	AA	AG	AG	AA	AG	AG	AA	AG	AG	AA	AG	AA	AA	AA	GG	AG	AA	AG	GG	GG	AA	AG	GG	AA	GG	GG	AG	AA	AG	AA	AG	GG	GG	AG	AA	AG	AG	AA	AG	AA	AA	AA	AG	AG
AX-168429014	GG	GG	GG	GG	GG	GG	GG	GG	GG	GG	GG	GG	GG	GG	GG	GG	GG	GG	GG	AG	GG	GG	GG	GG	AA	GG	GG	GG	GG	GG	GG	GG	GG	GG	GG	GG	GG	GG	GG	GG	GG	GG	GG	GG	GG	GG	GG	GG	GG
AX-168429015	TT	TT	TT	TT	TT	TC	TT	TT	TT	---	TT	TT	TT	TT	TT	TT	TT	TT	TT	TT	TT	TT	TT	TT	TC	TT	TT	TT	TT	TT	TT	---	TT	TT	TT	TT	TT	TT	TT	TT	TT	TT	TT	TT	TT	TT	TT	TT	TT
AX-168429016	CC	CC	CC	CC	CC	CC	CC	CC	CC	CC	CC	CC	CC	CC	CC	CC	CC	CC	CC	CC	CC	CC	CC	CC	CC	CC	CC	CC	CC	CC	CC	CC	CC	CC	CC	CC	CC	CC	CC	CC	CC	CC	CC	CC	CC	CC	CC	CC	AC
AX-168429017	AA	AC	CC	AA	CC	AA	CC	AC	CC	AA	AC	AC	CC	AC	AA	CC	CC	CC	AA	AA	CC	---	AA	AA	AA	AC	AC	AC	AA	AC	AA	AA	CC	AA	AA	CC	CC	CC	CC	AA	AC	AC	CC	---	CC	AC	AC	AC	AC
AX-168429019	CC	AC	CC	AC	---	---	AC	CC	CC	AA	AC	AC	AC	---	AC	AC	---	CC	CC	CC	CC	CC	AC	---	CC	CC	CC	AC	CC	CC	CC	AC	CC	CC	AC	CC	---	CC	---	AC	AC	CC	CC	CC	CC	---	CC	CC	CC
AX-168429020	AG	AG	GG	AG	GG	AG	AG	AG	---	GG	AA	AA	---	AA	---	---	AA	AG	AG	AG	AG	AG	AA	---	AA	AG	AA	AG	---	---	AA	---	---	AG	AA	AA	---	---	---	---	GG	---	---	AA	AG	AG	AA	AA	AG
AX-168429021	TT	TT	TT	TT	TT	TT	TT	TT	TT	TT	TT	---	TT	TT	TT	TT	TT	---	TT	TT	TT	TT	TT	---	TT	GG	TT	TT	TT	TT	TT	TT	TT	TT	TT	TT	TT	TT	TT	TT	TT	TT	TG	TT	TT	TT	TT	---	---
AX-168429022	AT	AA	AT	AT	AA	AA	AA	AA	AT	AA	AA	AA	AA	AA	AA	AA	AT	TT	AA	AA	AA	AA	AT	TT	AA	AT	AA	AT	AT	AA	AA	AA	AA	AT	AT	AA	TT	AT	AA	AT	AT	AA	AT	AA	AT	AA	TT	AT	AA
AX-168429023	AA	AA	AG	AG	AG	GG	AA	AA	AA	AA	AA	AG	AG	AA	AG	AA	AA	AA	AG	AA	AA	AA	AG	AA	AA	AA	AA	AA	AA	AA	AG	---	AA	AA	AA	---	AA	AA	AA	AA	AA	AA	AA	AA	AA	AA	AA	AG	AG
AX-168429024	AA	AA	AC	---	AC	AA	AA	AA	AA	AA	AA	AA	AA	AC	AC	AA	AA	AA	AA	AC	AA	AA	AA	AA	AA	AA	AA	AA	AA	AA	AA	AC	AA	AA	AA	AA	AA	AA	AA	AA	AA	AA	AA	AC	AA	AA	AA	AC	AC
AX-168429025	TC	TC	TC	CC	TC	TT	CC	CC	TC	TC	TC	CC	TC	CC	CC	TC	CC	TC	CC	CC	---	TC	TT	CC	TC	CC	CC	TC	TC	TT	TC	CC	CC	TC	CC	TC	TC	TC	CC	TC	CC	TC	CC	CC	TC	---	TC	TC	TT
AX-168429026	TC	TT	TT	TT	TT	TT	TT	TT	TT	TT	TT	TT	TT	TT	TT	TT	TT	TT	TT	TT	TT	TT	TT	TT	TC	TT	TT	TT	TC	TT	TT	TT	TT	TT	TT	TC	TC	TT	TT	TT	TT	TT	TT	TT	TC	TT	TT	TT	TT
AX-168429027	TC	CC	CC	TC	TC	CC	TC	TC	TC	CC	CC	TC	TC	TC	TC	TC	CC	CC	TC	TC	CC	TT	TC	---	TC	CC	CC	TC	TC	CC	TT	CC	CC	CC	CC	TC	TC	TC	CC	TC	CC	CC	TC	TC	TT	CC	CC	TC	TC
AX-168429028	GG	AA	GG	GG	GG	GG	AA	GG	GG	GG	GG	GG	GG	GG	GG	AA	GG	GG	GG	GG	GG	AG	GG	AG	GG	GG	GG	GG	GG	GG	GG	GG	GG	GG	AG	GG	GG	GG	GG	GG	GG	GG	GG	GG	GG	GG	AG	GG	GG
AX-168429029	GG	GG	GG	CG	CG	GG	---	GG	GG	GG	---	GG	GG	GG	GG	GG	GG	CG	GG	GG	GG	GG	GG	GG	GG	GG	---	CG	---	GG	GG	GG	---	GG	CG	GG	---	GG	CG	GG	GG	CG	CG	GG	CG	---	GG	GG	GG
AX-168429030	GG	GG	AA	AG	GG	---	GG	---	GG	AG	GG	GG	AG	AG	---	GG	AA	---	---	GG	AA	GG	AA	AG	GG	AG	GG	GG	---	---	GG	---	GG	---	---	GG	AG	---	---	GG	---	AA	---	GG	AG	GG	GG	AG	GG
AX-168429031	---	---	CC	TC	CC	TC	---	TC	TC	CC	---	CC	TC	CC	TC	CC	CC	TC	---	TC	CC	CC	TC	CC	CC	CC	CC	---	CC	TC	CC	---	CC	TC	CC	---	CC	CC	---	---	TC	---	TC	TC	---	CC	TC	CC	TC
AX-168429033	AA	AA	AA	AA	AA	AA	AA	AA	AA	AA	AA	AA	AA	AA	AA	AG	AG	AA	AA	AA	AA	AA	AA	AA	AA	AA	AG	AA	AA	AA	AA	AA	AA	AA	AA	AA	AA	AA	AA	AA	AA	AA	AG	AA	AA	AA	AA	AA	AA
AX-168429035	GG	AG	AG	AG	AA	GG	GG	AG	GG	AG	GG	GG	GG	AG	GG	GG	GG	GG	GG	GG	GG	GG	AG	AG	GG	GG	AG	AG	GG	GG	AG	AG	AG	AG	AG	GG	GG	GG	GG	AG	AG	GG	GG	AA	AG	AG	GG	GG	GG
AX-168429036	AA	AA	AA	AA	AA	AA	AA	AA	GG	AA	AA	GG	AG	AA	AG	AA	AA	AA	AA	AG	AA	AA	AG	AA	AA	AA	AG	GG	AA	AG	AA	AA	AA	AA	AG	AA	AA	AA	AA	AA	AG	AG	AG	AA	AG	AA	GG	AA	AG
AX-168429037	CG	CG	CC	CG	CC	GG	CG	CG	CC	GG	GG	CC	CC	CG	CG	CG	CG	CG	CG	CG	GG	GG	CC	GG	GG	CG	CG	CC	CG	CG	CG	GG	CG	GG	CC	GG	GG	CG	GG	CC	CG	CC	CG	CG	CG	CG	CC	GG	CG
AX-168429040	GG	GG	GG	GG	AG	GG	GG	AG	AG	AA	GG	GG	GG	GG	GG	GG	GG	GG	GG	GG	GG	GG	GG	AG	GG	AG	AG	GG	GG	GG	GG	GG	GG	AG	AG	AG	GG	AG	AG	GG	GG	AG	GG	GG	AA	GG	GG	GG	GG
AX-168429041	CC	AC	AA	AC	AA	CC	AC	AA	AC	AC	CC	AA	AC	CC	AA	AC	AA	AC	CC	AA	AA	AC	AC	AA	CC	AC	AA	AC	AA	CC	CC	CC	AC	AC	AA	AC	AC	AC	AA	CC	AC	AA	AC	CC	AA	AA	AC	AC	AC
AX-168429042	TC	TC	CC	CC	CC	CC	TC	CC	TC	CC	CC	CC	CC	TT	CC	TC	CC	CC	TT	CC	CC	TC	---	CC	CC	CC	CC	TC	CC	TC	TC	CC	TC	CC	CC	TC	CC	CC	CC	TC	CC	CC	TC	TT	CC	CC	TC	TC	TC
AX-168429043	TC	TT	TC	TT	TT	TT	CC	TT	TT	TT	TT	---	---	TT	TT	TC	TT	TT	CC	TT	TT	CC	TC	TT	TT	TT	TT	TT	TT	TT	TC	TT	TC	TT	TT	TT	TT	---	TT	TT	---	---	CC	TT	TT	TT	TC	TC	TC
AX-168429044	GG	TG	TT	TG	TT	GG	GG	TT	TG	GG	TG	TT	TT	GG	TT	TG	TT	TG	GG	TT	TG	TG	TG	TT	GG	TG	TG	TG	TG	GG	TG	GG	TG	TG	TT	TG	TG	TG	TT	GG	TT	TG	TG	GG	TT	TT	TG	TG	TG
AX-168429045	TT	TT	TT	TT	TT	TT	TT	TT	TT	TT	TT	TT	---	TT	TT	TT	TT	TT	TT	TT	TT	TT	TT	TT	TT	TT	---	TT	TT	---	TT	TT	TT	TT	TT	TT	TT	TT	TG	TT	---	TG	TT	TT	TT	TT	TT	TT	TT
AX-168429046	AA	AA	CC	AA	CC	AC	AA	CC	AA	CC	CC	AC	CC	AA	AC	AA	CC	AC	AA	CC	AA	AA	AA	AC	AA	CC	AC	AC	AA	AA	AA	AA	AA	CC	CC	AC	CC	CC	AC	AA	AC	AC	AC	AA	AC	AA	AA	AA	AA
AX-168429047	CC	---	---	---	TC	---	TC	TC	TC	CC	CC	CC	CC	---	---	TC	CC	---	---	TC	---	---	TC	TC	---	TC	TC	TC	CC	---	TT	---	CC	CC	TT	---	CC	CC	---	---	TT	TC	---	---	---	---	---	---	---
AX-168429048	GG	TT	TG	GG	GG	GG	---	TG	TG	TG	TG	---	TT	GG	TG	GG	TG	GG	GG	GG	TG	GG	TT	GG	GG	TG	GG	GG	GG	GG	---	GG	GG	GG	TT	GG	TT	TG	GG	GG	GG	GG	TG	GG	TG	GG	TT	GG	GG
AX-168429049	TT	AT	AT	TT	AT	AT	TT	TT	TT	TT	TT	TT	TT	AA	---	TT	TT	TT	AA	TT	TT	AA	AT	TT	TT	TT	---	AT	AT	AT	AA	---	AT	AT	---	AT	TT	TT	AT	AA	---	AA	AT	TT	TT	TT	TT	AT	AT
AX-168429050	---	---	---	AA	---	---	AA	GG	GG	AA	AA	AG	GG	GG	GG	GG	AG	AG	GG	AG	AG	GG	AG	AG	GG	AA	---	GG	---	---	GG	GG	GG	GG	---	AG	AG	GG	AG	GG	AG	---	GG	AG	GG	AA	GG	GG	GG
AX-168429051	GG	GG	GG	GG	AG	GG	---	GG	---	GG	GG	GG	GG	GG	GG	GG	GG	GG	GG	GG	GG	GG	GG	GG	GG	GG	GG	GG	---	GG	GG	GG	GG	GG	GG	GG	GG	GG	AG	GG	GG	GG	GG	GG	GG	GG	GG	GG	GG
AX-168429052	TC	TC	CC	TC	TT	TC	TC	CC	TC	TC	TC	TC	TT	TC	TC	TT	CC	TT	CC	CC	TT	TC	TC	CC	TT	TC	TT	TC	TT	TT	TT	TT	TT	TT	---	TT	TT	TT	TC	TT	TC	TT	TC	TT	TT	TC	TC	CC	TC
AX-168429053	TC	TT	TT	TT	TC	TT	TT	TT	TT	TC	TT	TT	TT	TT	TT	TT	TT	TT	TT	TT	TT	TT	TT	TT	CC	TC	TT	TT	TC	TT	TT	CC	TT	TT	TC	TT	TT	TT	TC	TT	TC	TT	TC	TT	CC	CC	TC	TT	TT
AX-168429054	TT	TT	TT	CC	TT	TT	TT	TT	TT	TT	TC	TT	TC	TT	TC	TT	TT	TT	TT	TT	TT	TT	TC	TT	TT	---	TT	TC	TT	TT	CC	TT	TT	TT	TT	TC	TT	TC	TT	CC	TT	TT	TT	TC	TT	TT	TT	TT	TC
AX-168429055	CC	CC	CC	CC	CC	CC	CC	CC	CC	CC	CC	CC	TT	CC	CC	CC	CC	TT	CC	CC	CC	TT	CC	CC	CC	CC	CC	CC	CC	CC	CC	---	CC	TT	CC	CC	TT	CC	CC	CC	CC	CC	CC	CC	CC	CC	CC	CC	CC
AX-168429056	AA	AA	---	AG	AG	AG	AG	GG	AG	GG	GG	AG	AG	GG	GG	AG	AG	AG	GG	AA	GG	AG	AG	GG	AA	GG	---	AG	AG	AG	GG	AA	GG	GG	GG	GG	AG	AG	GG	AG	AG	AA	AG	GG	---	AG	AG	AG	AG
AX-168429057	AG	GG	GG	GG	GG	GG	GG	GG	GG	GG	GG	AG	GG	---	GG	GG	GG	GG	GG	GG	GG	GG	GG	GG	GG	GG	GG	GG	GG	GG	GG	GG	GG	GG	GG	AG	GG	GG	GG	GG	GG	GG	GG	GG	AG	GG	GG	GG	GG
AX-168429058	GG	GG	GG	GG	GG	GG	GG	---	GG	---	AG	GG	GG	GG	GG	GG	GG	GG	GG	AG	AG	GG	GG	GG	GG	---	GG	GG	GG	GG	GG	GG	GG	GG	GG	GG	GG	GG	GG	GG	GG	AA	GG	AG	AA	GG	GG	AG	AG
AX-168429059	AA	AG	AG	AA	AA	AA	AA	AA	AA	AA	AA	AA	AA	AA	AA	AA	AA	AA	AA	AA	AG	AA	AA	AA	AA	AA	AA	AA	AG	AA	AA	AA	AA	AA	AA	AG	AA	AA	AA	AG	AG	AA	AA	AG	AA	AA	AA	AG	AG
AX-168429060	TG	TT	TT	TT	TG	TG	GG	TT	TT	TT	TT	TT	TG	TG	TG	GG	TT	TT	TG	TT	TG	TT	TG	TT	TG	TT	TT	TG	TT	TT	TT	TG	TT	TG	TT	TT	TG	TT	TT	TG	TT	---	TT	TG	TT	TG	GG	GG	TT
AX-168429061	TT	TG	TG	TG	TT	TT	TG	TT	---	TT	TT	TT	TG	TT	GG	TT	TT	TG	TG	TG	TG	TG	---	TG	TT	TG	TT	GG	TG	TT	GG	---	TG	GG	TG	TT	TT	---	TT	GG	TT	TG	TG	TT	TT	TG	TG	TT	TT
AX-168429062	TT	TT	TT	TT	TT	TT	TT	TT	TT	TT	TT	TT	TT	TT	AT	TT	TT	AT	TT	TT	TT	TT	TT	TT	TT	TT	TT	AT	TT	TT	TT	AT	TT	TT	TT	TT	TT	TT	TT	TT	TT	AT	TT	TT	TT	TT	TT	TT	TT
AX-168429064	TT	TT	TT	TT	TT	TT	TT	TT	TT	TT	TT	TT	TT	TT	TT	TT	TT	TT	TT	TT	TT	TT	TT	TT	TT	TT	TT	TT	TT	TT	TT	TT	TT	TT	TT	TT	TT	TT	TT	TT	TT	TT	TT	TT	TT	TT	TT	TT	TT
AX-168429065	CC	---	CC	CC	TC	TC	TC	TC	TC	TC	---	CC	CC	TC	CC	CC	CC	CC	CC	TC	CC	TC	---	CC	CC	TC	---	CC	---	CC	CC	CC	CC	CC	TC	TC	CC	CC	CC	---	TC	TT	CC	---	TC	---	CC	TC	TC
AX-168429066	AG	AA	GG	AA	AA	---	AA	AA	AG	AA	GG	AA	AA	GG	AA	AA	AA	AG	AG	AG	---	AA	AA	AA	AA	AG	AG	AG	AG	AA	AG	GG	AA	AG	AA	AG	AG	---	GG	AA	AA	AA	AA	AA	AG	AG	AG	AG	AA
AX-168429067	GG	GG	---	AG	---	GG	GG	GG	GG	GG	GG	GG	GG	AG	AG	GG	GG	GG	GG	---	GG	GG	AG	AG	AG	GG	GG	---	---	GG	GG	GG	GG	AG	GG	GG	AG	GG	---	GG	AG	AG	GG	GG	GG	GG	GG	GG	GG
AX-168429068	AA	AA	AA	AA	AA	AA	AA	AA	AA	AA	AA	AA	AA	AA	AA	AA	AA	AA	AA	AA	AA	AA	AA	AA	AA	AA	AA	AA	AA	AA	AA	AA	AA	AA	AA	AA	AA	AA	AA	AA	AA	AA	AA	AA	AA	AA	AA	AA	AA
AX-168429069	CC	CC	CC	CC	CC	CC	CC	CC	CC	CC	CC	CC	CC	CC	CC	CC	CC	---	CC	CC	CC	CC	CC	CC	CC	CC	CC	CC	CC	CC	CC	CC	CC	CC	CC	CC	CC	CC	CC	CC	CC	CC	CC	CC	CC	CC	CC	CC	CC
AX-168429070	TT	TT	TT	TT	TT	TT	TT	TT	TT	TT	TT	TT	TT	TT	TT	TT	TT	TT	TT	TT	TT	TT	TT	TT	TT	TT	TT	TT	TT	TT	TT	TT	TT	TT	TT	TT	TT	TT	TT	TT	TT	TT	TT	TT	TT	TT	TT	TT	TT
AX-168429071	TT	TT	---	TT	---	TT	TC	TC	TT	TT	TC	TT	---	TC	---	TC	TT	TT	TT	TC	TT	TT	TT	TT	---	---	---	---	TT	---	TT	TT	TT	TC	TT	TT	TC	TT	TT	TC	TC	TT	TT	TT	TT	---	TT	---	TC
AX-168429072	---	AC	CC	CC	---	AC	AC	AC	CC	CC	CC	AC	AC	CC	---	AC	AC	AC	AC	CC	CC	AC	CC	CC	CC	CC	AC	CC	AA	CC	CC	AA	CC	AC	AC	CC	---	AA	---	---	CC	AC	---	---	CC	CC	CC	CC	AC
AX-168429073	GG	GG	GG	GG	GG	GG	AG	GG	GG	---	GG	GG	GG	GG	GG	GG	GG	GG	GG	GG	GG	GG	GG	GG	GG	GG	AG	GG	GG	GG	GG	GG	GG	GG	GG	GG	AG	GG	GG	GG	GG	GG	GG	GG	GG	GG	GG	GG	GG
AX-168429074	AA	AA	AG	AA	AA	GG	GG	---	AA	AG	AG	AG	AA	GG	AG	AG	GG	GG	AA	GG	GG	GG	AG	AG	AA	AG	AA	GG	AA	AG	AA	AA	AG	GG	AG	GG	GG	AA	GG	GG	AG	GG	AG	AG	AA	---	GG	GG	AG
AX-168429075	AA	AA	AA	AA	AG	AA	AA	GG	AA	GG	AG	AA	AG	AG	GG	AG	GG	AA	AA	AA	GG	AG	AG	AA	AG	GG	AA	AG	AA	AG	AG	AA	AG	AA	AA	AG	GG	AA	AA	AA	AA	AA	AA	AA	AG	GG	AG	AA	AA
AX-168429076	GG	TG	TT	---	TT	GG	TG	TT	TG	TT	TT	TT	---	TG	TG	TT	TT	TG	---	TT	TT	---	---	TG	---	TG	TG	---	TG	TG	---	TG	---	TG	---	TG	---	---	---	GG	TT	TG	TG	TG	---	TT	---	---	GG
AX-168429077	TT	TC	CC	TC	CC	TC	TC	CC	TC	CC	CC	CC	CC	TC	TC	CC	CC	TC	CC	CC	CC	---	CC	TC	CC	CC	TC	TC	TC	TT	CC	TC	TC	TC	CC	CC	CC	CC	TC	TT	CC	CC	TT	TC	TC	CC	TC	CC	TT
AX-168429078	AA	AA	GG	AG	GG	AG	AG	GG	AG	GG	GG	GG	GG	AG	AG	GG	GG	AG	GG	GG	GG	GG	GG	AG	GG	AG	AG	AG	AG	AG	GG	AG	AG	AA	AG	GG	GG	GG	AG	AA	---	AG	AA	AG	AG	GG	AG	GG	AA
AX-168429079	GG	GG	AA	AA	AG	GG	GG	AA	GG	AG	AA	AG	---	AG	AG	AA	AG	GG	AA	AA	---	---	AA	AG	AA	---	GG	AG	AG	GG	AA	AG	---	---	GG	AG	AA	AA	AA	GG	AG	---	GG	GG	GG	AG	AG	AA	GG
AX-168429080	AA	AG	AA	AA	AG	AA	AG	AA	AG	AA	AG	AA	AA	AA	AA	AA	AA	AA	AA	AG	AA	AG	AG	AA	AA	AA	AA	AA	AA	AA	AG	AA	AA	AA	AA	AG	AA	AG	AA	AA	GG	AA	AA	AG	AG	AA	AA	AA	AA
AX-168429081	GG	GG	GG	GG	GG	CG	GG	GG	GG	GG	GG	CC	CG	GG	GG	GG	GG	CG	CG	CG	GG	GG	GG	CG	CG	GG	CG	GG	CG	GG	GG	CG	GG	GG	CG	GG	GG	CG	CG	GG	GG	CG	GG	GG	GG	GG	GG	CG	GG
AX-168429082	AA	AG	GG	GG	GG	AG	GG	GG	AG	GG	GG	GG	GG	AG	AG	GG	GG	AG	GG	GG	GG	GG	GG	AG	GG	AG	AG	AG	AG	AG	GG	AG	AG	GG	AG	GG	GG	GG	GG	AA	GG	AG	AA	AG	AG	GG	AG	GG	AA
AX-168429083	TT	TT	TG	TT	TG	GG	TT	TG	TT	---	---	GG	TG	TT	TG	TG	TG	TT	GG	GG	TG	GG	GG	TT	TG	TT	---	TT	TT	TT	TT	GG	TG	TT	TT	TG	GG	GG	TG	TT	GG	---	TT	GG	TT	TG	TG	TG	TT
AX-168429084	AA	AG	AA	AA	AG	AA	AG	GG	AA	AA	AA	GG	AA	AA	---	AA	AA	AA	AA	AG	AA	AA	AA	AA	GG	AG	AA	AA	AA	AG	AA	AA	AA	GG	AA	AA	GG	AA	AA	AA	AA	AA	GG	AA	AA	AA	AA	AA	GG
AX-168429085	AG	GG	AG	AG	AG	AG	GG	AG	---	GG	AG	GG	GG	AG	AG	GG	AG	AG	AG	GG	GG	GG	GG	GG	AG	GG	AG	GG	AG	GG	---	AG	---	AG	GG	GG	AG	AG	AG	AG	GG	AG	AG	GG	---	GG	GG	AG	AG
AX-168429086	CG	CG	GG	CG	CG	GG	GG	CG	GG	GG	CG	GG	GG	GG	CG	GG	GG	---	CC	GG	GG	GG	GG	GG	CC	GG	CG	GG	GG	CG	GG	CC	GG	CC	GG	CG	GG	CG	CG	CG	GG	CG	CG	GG	GG	GG	GG	CG	GG
AX-168429087	TC	TC	TC	TC	TC	TC	CC	TC	CC	CC	TC	TC	CC	CC	TC	TC	TT	TT	TT	CC	CC	TT	TT	TT	TT	TT	TT	CC	TC	CC	CC	TT	TT	TT	TT	TT	TT	TT	TC	CC	TT	TT	TT	CC	CC	CC	CC	TT	CC
AX-168429088	TC	TC	TC	---	---	CC	CC	TC	CC	CC	TC	CC	CC	CC	TC	TC	TC	TC	TT	CC	CC	---	CC	---	TC	CC	TT	CC	CC	CC	CC	TT	CC	TT	TT	TT	CC	TT	TC	TC	CC	TT	TC	CC	CC	CC	CC	TT	CC
AX-168429089	GG	GG	GG	GG	GG	AG	GG	GG	GG	AG	GG	GG	GG	GG	GG	GG	AG	GG	GG	GG	---	AG	AG	AA	GG	---	AG	GG	GG	GG	GG	GG	AA	---	---	AG	AG	AG	GG	AG	---	AG	GG	GG	GG	AG	GG	GG	GG
AX-168429091	GG	GG	GG	GG	GG	GG	GG	GG	GG	GG	GG	GG	GG	GG	GG	GG	GG	GG	GG	GG	GG	GG	GG	GG	GG	GG	GG	GG	GG	GG	GG	GG	GG	GG	GG	GG	GG	GG	GG	GG	GG	GG	GG	GG	GG	GG	GG	GG	GG
AX-168429092	TT	TT	TT	TT	TT	TT	TT	TC	TT	TT	TT	TT	TT	TC	TT	TT	TT	TT	TT	TT	TT	TT	TT	TT	TT	TT	TC	TT	TT	TT	TT	TT	TT	TT	TT	TC	TT	TT	TT	TT	TT	TC	TT	TT	TT	TT	TT	TC	TC
AX-168429093	AC	CC	CC	CC	CC	CC	AC	CC	CC	CC	CC	CC	AA	CC	CC	CC	CC	CC	CC	CC	CC	CC	CC	CC	CC	CC	CC	CC	CC	AC	CC	CC	CC	CC	CC	CC	CC	CC	CC	CC	CC	CC	CC	CC	AC	CC	CC	CC	CC
AX-168429094	TT	TT	AT	TT	TT	AA	TT	AT	TT	AT	TT	AT	TT	AT	AT	TT	TT	AT	AT	TT	TT	TT	TT	TT	AT	AT	AT	TT	TT	TT	TT	TT	TT	AT	TT	AA	AT	TT	TT	TT	AT	AT	TT	TT	TT	AT	TT	AT	AT
AX-168429095	TC	TC	TT	TC	CC	TT	CC	TC	TT	TC	TT	TC	TC	TC	TT	TC	CC	TC	TT	TC	CC	TC	TC	CC	TC	TC	TC	TC	TC	TC	TC	CC	CC	TT	CC	TT	TC	CC	TC	TC	TC	TC	CC	TC	TT	TC	TC	TT	TC
AX-168429097	TC	CC	CC	TC	TT	CC	CC	TC	CC	CC	CC	---	TT	TC	CC	CC	TC	CC	CC	TC	TC	CC	CC	TC	CC	CC	CC	CC	CC	TC	CC	CC	CC	TC	CC	CC	TT	CC	TT	CC	CC	CC	CC	CC	CC	TC	CC	CC	TC
AX-168429098	GG	GG	GG	GG	GG	GG	GG	GG	GG	GG	GG	GG	GG	GG	GG	GG	AG	GG	GG	GG	GG	GG	AG	GG	GG	GG	GG	GG	GG	GG	GG	GG	GG	GG	GG	GG	GG	AG	GG	GG	GG	GG	GG	GG	GG	GG	AG	GG	GG
AX-168429099	GG	GG	GG	GG	GG	GG	GG	AG	GG	GG	AG	GG	AG	GG	---	GG	AA	AA	GG	GG	GG	AG	GG	GG	AA	GG	AG	GG	GG	AA	GG	GG	AG	GG	GG	AA	GG	GG	GG	GG	GG	AG	GG	GG	GG	GG	AA	GG	GG
AX-168429100	GG	GG	AG	GG	AA	GG	GG	GG	GG	GG	AG	GG	AG	AA	GG	AA	AA	GG	GG	GG	AG	AG	GG	GG	GG	GG	GG	GG	AG	GG	AG	GG	AG	GG	GG	AG	GG	AG	GG	GG	GG	AG	AA	AG	GG	GG	GG	AA	GG
AX-168429101	AA	GG	AA	AA	GG	AG	GG	AA	AG	AA	AG	AA	AA	GG	GG	AG	AA	AG	AG	AG	AA	AG	AG	AA	AA	AA	GG	AG	GG	AA	AA	GG	AG	AG	AG	AG	AG	AA	AA	AG	AA	GG	AG	AG	AA	AG	AG	AG	AA
AX-168429102	CC	CC	TC	CC	CC	CC	TC	CC	CC	CC	CC	CC	CC	CC	CC	CC	CC	CC	CC	CC	CC	CC	CC	CC	CC	CC	CC	CC	CC	CC	CC	CC	CC	CC	CC	CC	CC	CC	CC	CC	CC	CC	CC	CC	CC	CC	CC	CC	CC
AX-168429103	TG	TG	TG	GG	---	GG	GG	GG	---	GG	TG	TG	TG	GG	GG	GG	TG	GG	GG	GG	---	TG	---	GG	GG	GG	GG	TG	TG	GG	GG	GG	TG	GG	TG	GG	TG	---	---	---	TG	GG	GG	GG	---	TG	GG	TG	---
AX-168429104	AA	AA	AA	AA	AA	AG	AA	AA	AA	AA	AA	AA	AA	AG	AA	AA	AA	AA	AA	AA	AA	AA	AG	AA	AA	AA	AG	AA	AA	AA	AA	AG	AG	AA	AA	AA	AA	AA	AA	AA	AA	AG	AA	AA	AA	AA	AA	AA	AG
AX-168429105	GG	GG	GG	GG	AG	GG	GG	AG	GG	GG	AA	GG	GG	GG	AG	AG	AG	GG	GG	GG	AG	AA	AG	GG	GG	GG	GG	GG	GG	AG	AG	GG	AG	AG	GG	GG	AA	GG	GG	AG	AG	GG	AG	AG	GG	AG	AG	GG	GG
AX-168429106	TC	CC	TC	CC	TC	TC	TC	CC	CC	TC	CC	CC	CC	TC	CC	TC	CC	TC	TC	CC	CC	CC	CC	TT	CC	TC	TC	TC	CC	TC	CC	TT	TC	CC	CC	CC	CC	TC	CC	TC	CC	TC	CC	CC	TC	CC	TC	TC	---
AX-168429107	GG	GG	AA	AA	AG	AA	AA	AA	AA	AA	GG	AG	AG	AA	AG	AG	GG	AA	AA	AG	AA	AG	AA	AA	AA	AA	AA	AG	AA	AG	AA	AG	AA	AG	AA	AG	AG	AA	AA	AA	AG	AA	AA	AG	AA	GG	GG	AG	AG
AX-168429108	CC	CC	TT	TC	CC	CC	CC	CC	CC	CC	CC	CC	CC	CC	CC	CC	CC	CC	CC	CC	TC	TC	CC	TC	CC	CC	CC	TC	TT	CC	TT	TC	TC	TC	CC	CC	TC	CC	TC	TC	TC	CC	TC	TC	CC	TC	TC	TC	TC
AX-168429109	TG	TT	TT	TG	TG	TT	TT	TT	TT	TG	TG	GG	TT	TG	TG	TT	TG	TT	TT	TT	TG	TT	TT	TT	TG	TT	TT	TT	TG	TT	TT	TT	TT	TT	TT	TG	TG	TT	TT	TT	TG	TT	TT	TG	TT	TT	TT	TT	TT
AX-168429110	AC	CC	AC	CC	CC	CC	CC	AC	CC	CC	CC	CC	AA	CC	CC	CC	CC	CC	CC	AC	AC	CC	AC	AC	CC	AC	CC	CC	CC	CC	CC	CC	CC	CC	CC	AC	AC	AC	CC	CC	AC	CC	CC	AC	CC	CC	CC	CC	CC
AX-168429111	AC	CC	CC	AC	AC	CC	CC	AC	CC	AA	AC	AC	CC	AA	AC	AC	AC	AC	AC	CC	CC	AA	CC	CC	AA	AC	AA	AC	AA	AC	AA	AC	AC	CC	CC	AC	AC	CC	CC	AC	AC	AA	AC	AC	CC	AC	AC	CC	CC
AX-168429112	GG	GG	GG	GG	GG	GG	GG	GG	GG	GG	GG	GG	GG	GG	GG	GG	GG	GG	AG	GG	GG	GG	GG	GG	AG	GG	GG	GG	GG	GG	GG	GG	GG	GG	GG	GG	AG	GG	GG	GG	GG	GG	GG	GG	GG	GG	GG	GG	GG
AX-168429113	AA	AA	AA	AA	AA	AA	AA	AA	AA	AA	AA	AA	AA	AA	AA	AA	AA	AA	AA	AA	AA	AA	AA	AA	AT	AA	AA	AA	AA	AA	AA	AA	AA	AA	AA	AA	AT	AA	AA	AA	AA	AA	AA	AA	AA	AA	AA	AA	AA
AX-168429115	AC	CC	CC	AC	CC	CC	CC	AA	CC	CC	AC	CC	CC	AC	AC	CC	CC	AC	CC	AC	AC	AA	CC	AC	AC	CC	AA	CC	AA	AC	AC	CC	AC	CC	CC	AC	CC	CC	CC	AC	CC	AA	CC	CC	CC	CC	AC	CC	CC
AX-168429117	TC	TC	CC	TC	TC	TC	CC	CC	CC	CC	CC	CC	CC	TC	TC	CC	TT	TC	CC	TC	CC	TT	CC	CC	CC	CC	TT	CC	TC	TC	TC	TT	TC	CC	CC	TC	TC	TC	TC	TC	CC	TT	CC	CC	TC	CC	TT	TC	CC
AX-168429118	AG	GG	---	AG	AA	GG	AG	GG	AG	GG	AG	AG	AA	AA	GG	AA	GG	AA	AG	GG	AG	GG	AA	AG	AA	AA	GG	GG	AG	GG	GG	GG	AG	AG	AG	GG	AG	AG	AG	GG	AG	GG	AA	AG	GG	GG	GG	GG	AA
AX-168429119	TT	TC	TT	TC	TC	TC	TC	TC	TC	TC	CC	TC	TT	TT	TC	TC	CC	TT	TC	TC	TC	CC	CC	TT	TC	TC	CC	CC	TT	CC	CC	CC	TC	TT	TC	TT	TT	TT	CC	TC	TT	CC	TC	TC	TC	CC	TC	TC	TT
AX-168429120	TT	TC	TT	TT	TT	TT	TT	TC	TT	TT	TT	TT	TT	TT	TT	TT	TT	TT	TT	TT	TT	TC	TT	TT	TT	TT	TT	TT	TT	TT	TT	TT	TC	TT	TT	TT	TT	TT	TT	TT	TT	TT	TT	TT	TT	TT	TT	TC	TT
AX-168429121	TT	TT	TT	TT	TT	TT	TT	TT	TT	TT	TT	TT	TT	TT	TT	TT	TT	TC	---	TC	TT	TT	TC	TT	TT	TC	CC	TT	TT	TC	TT	CC	TT	TT	TC	TT	TT	TT	TC	TC	TT	CC	TT	TT	TC	TT	TT	CC	TT
AX-168429122	TT	TT	TT	TT	TT	TT	TT	TT	TT	TT	TT	TT	TG	TT	TG	TT	TT	TT	TT	TG	TT	TT	TT	TT	TT	TT	TT	TT	TT	TT	TT	TT	TT	TT	TT	TT	TT	TT	TT	TT	TT	TT	TT	TT	TT	TT	TT	TT	TT
AX-168429123	TT	TC	CC	CC	TC	CC	TC	TT	TC	TC	TC	TC	TC	CC	TC	TC	CC	CC	TC	CC	CC	TC	CC	CC	TT	CC	CC	TC	TC	TC	TC	TC	TT	CC	CC	TC	TC	CC	CC	CC	CC	CC	CC	TT	TC	TT	TC	TC	TC
AX-168429124	AA	CC	CC	CC	CC	CC	AC	AA	AC	CC	AC	AC	AC	CC	AC	AC	CC	CC	AC	AC	CC	AC	CC	CC	AC	CC	CC	AC	AC	AC	AA	AC	AA	CC	AC	CC	AC	CC	CC	CC	AC	CC	CC	AA	AC	AC	CC	CC	CC
AX-168429125	CC	CC	CC	CC	CC	CC	CC	CC	TC	CC	CC	CC	CC	CC	---	CC	CC	TC	TC	CC	TC	CC	CC	CC	CC	CC	CC	TC	TC	CC	CC	CC	CC	CC	CC	CC	CC	CC	CC	TT	CC	CC	TC	CC	---	CC	CC	TT	CC
AX-168429126	AC	AC	CC	AC	CC	AC	AC	AC	CC	AA	CC	CC	CC	CC	AC	CC	AC	AC	AC	AA	CC	CC	CC	CC	AC	CC	AC	CC	AC	CC	AC	CC	CC	CC	AA	AC	AC	AC	CC	CC	AA	AC	AA	AA	CC	CC	AC	AC	CC
AX-168429127	TT	TT	TT	TC	TT	TT	TT	TT	TT	TT	TC	TT	TC	TT	TT	TT	TT	TT	TC	TT	TT	TT	TT	TT	TC	TT	TT	TT	TT	TT	TT	TT	TT	TC	TT	TC	TT	TT	TT	TT	TT	TT	TC	TC	TT	TT	TT	TC	TT
AX-168429128	AG	AA	AA	AA	AA	AA	AG	AG	AA	AA	AA	AG	AA	AG	AG	AA	AA	AA	AG	AA	AA	AA	AA	---	AA	AA	GG	AA	AA	AG	AG	AA	AA	AA	AA	AG	AA	AA	AA	AG	AA	GG	AG	AG	AG	AG	AA	AG	AG
AX-168429130	AA	AA	AA	AA	AA	AA	AA	AA	AA	AA	AA	AA	AA	AA	AA	AA	AA	AA	AA	AA	AA	AG	AA	AA	AA	AA	AA	AA	AA	AA	AA	AA	AA	AA	AA	AA	AA	AA	AA	AA	AA	AA	AA	AA	AA	AA	AA	AA	AA
AX-168429131	AA	---	AA	AA	AG	---	AA	AA	---	AG	AA	---	AA	AA	AG	AA	AA	AA	AA	---	AA	AA	AG	AG	AG	AA	---	AA	AA	AG	AA	AA	AA	AG	AA	AG	AA	AA	AA	AG	AA	GG	AG	AG	AA	AA	AA	AA	AA
AX-168429134	TT	TT	TT	TG	TT	GG	TT	TT	TT	TT	TT	TT	TT	TT	TT	TT	TG	TT	TT	TT	TT	TT	TG	TT	TT	TG	TT	TT	TT	TT	TT	TT	TT	TG	TG	TT	TT	TT	TG	TT	TT	TT	TT	TT	TT	TT	TG	TT	TT
AX-168429135	GG	GG	GG	GG	GG	GG	AG	GG	AG	GG	GG	AG	GG	GG	GG	GG	GG	GG	AG	GG	GG	GG	GG	GG	GG	GG	GG	GG	GG	GG	GG	AG	GG	GG	GG	GG	GG	AG	GG	AG	GG	GG	GG	GG	AG	GG	GG	AG	GG
AX-168429137	GG	GG	GG	TT	GG	GG	GG	GG	GG	TT	TG	GG	TG	GG	GG	TG	GG	GG	GG	GG	GG	TG	TG	GG	GG	TG	GG	GG	TG	GG	GG	GG	GG	TG	TG	GG	TG	GG	TG	GG	GG	GG	GG	GG	GG	GG	TG	GG	TG
AX-168429138	AA	AA	AA	AA	AA	AA	AC	AA	AA	AA	AA	AA	AA	AA	AA	AA	AA	AA	AA	AA	AC	AA	AA	AA	AA	CC	AA	AA	AA	AA	AA	AA	AA	AA	AA	AA	AA	AA	AA	AA	AC	AA	AC	AC	AA	AA	AA	AA	AA
AX-168429139	CC	TC	TT	TC	CC	CC	TC	CC	CC	TC	TC	TT	CC	CC	TC	TT	TC	TC	TC	TC	CC	CC	TC	CC	TC	TC	CC	CC	TC	TC	CC	TC	CC	TC	TC	CC	TT	TC	TC	CC	CC	CC	TC	TT	TC	CC	TC	TC	TC
AX-168429140	TC	TC	CC	CC	TC	CC	CC	CC	TC	TC	TC	CC	CC	TC	CC	CC	TC	TC	TC	TC	CC	TC	CC	TC	TC	TC	CC	CC	CC	CC	TC	CC	TC	CC	CC	TC	TC	CC	CC	TC	CC	CC	CC	CC	TC	TT	TC	CC	CC
AX-168429141	AA	AA	AA	AA	AA	AA	AA	AG	AA	AA	AA	AA	AA	AA	AA	AA	AA	AA	AA	AA	AA	AA	AA	AA	AA	AA	AA	AG	AA	AA	AA	AG	AA	AG	AA	AA	AA	AA	AA	AA	AA	AA	AA	AA	AA	AA	AA	AA	AA
AX-168429143	TT	TT	TT	TG	TT	TT	TT	TT	TT	TT	TT	TT	TT	TT	TT	TT	TT	TT	TT	TT	TT	TT	TG	TT	TT	TG	TT	TT	TT	TT	TT	TT	TG	TG	TG	TT	TT	TT	---	TT	TT	TT	TT	TT	TT	TT	TT	TT	TT
AX-168429144	AA	AA	AA	AC	AA	AA	AA	AA	AC	AA	AA	AA	AA	AA	AA	AA	AA	AA	AA	AA	AA	AA	AC	AA	AA	CC	AA	AA	AA	AA	AC	AA	AA	AC	AC	AA	AA	AA	AC	AA	AA	AA	AA	AA	AA	AA	AA	AA	AA
AX-168429145	AG	AA	AA	GG	GG	GG	AG	AA	AG	GG	GG	AG	GG	AG	AA	AG	AG	GG	AG	AG	AA	GG	GG	GG	GG	AG	GG	AG	AG	AA	AG	AA	AG	GG	GG	AA	GG	GG	GG	GG	AG	GG	AA	GG	AG	AA	AG	AG	GG
AX-168429146	TG	GG	TG	TG	GG	TT	TG	TT	TT	TG	GG	TG	GG	GG	TG	GG	GG	TG	TG	GG	TT	TT	TT	TT	GG	---	TT	GG	GG	TG	GG	TG	TG	TG	TG	TG	TT	TG	TT	TT	TT	TT	TT	TG	TT	GG	GG	TG	TG
AX-168429148	AA	AA	AA	AA	AG	AA	AA	AA	AA	AA	AA	AA	AG	AA	AA	AA	AA	AG	AA	AG	AA	AA	AA	AA	AA	AA	AA	AG	AA	AA	AG	AA	AA	AA	AA	AA	AA	AA	AA	AA	AA	AA	AA	AG	AA	AA	AA	AA	AA
AX-168429149	AA	AG	GG	GG	GG	GG	GG	GG	GG	GG	AG	AA	AA	AA	GG	GG	GG	AG	GG	GG	GG	AG	GG	AG	GG	GG	GG	AG	AG	GG	AG	AA	AG	GG	GG	AG	AG	GG	GG	GG	GG	GG	GG	AA	GG	AA	GG	GG	GG
AX-168429150	GG	GG	GG	GG	GG	GG	---	GG	GG	---	GG	GG	GG	GG	GG	GG	GG	GG	GG	GG	GG	GG	GG	GG	GG	GG	GG	AG	GG	GG	AG	GG	GG	GG	GG	GG	GG	GG	GG	GG	GG	GG	GG	GG	GG	GG	GG	GG	GG
AX-168429151	AA	AG	AA	AA	AA	AA	AA	---	AG	AG	AA	AA	AA	AA	AG	AG	AA	AA	AG	AA	AA	AA	AA	AG	AA	AA	AA	AA	AA	AA	GG	AG	AA	AA	AA	AA	AA	AA	AA	AA	---	AA	AA	AA	AA	AA	AA	AG	AA
AX-168429152	GG	GG	AG	GG	GG	AG	GG	GG	GG	GG	GG	GG	GG	GG	GG	GG	GG	GG	GG	AA	GG	GG	GG	AG	GG	GG	GG	GG	GG	GG	GG	GG	GG	GG	GG	GG	GG	GG	GG	GG	GG	GG	AG	AG	GG	GG	GG	GG	GG
AX-168429153	TT	TC	TC	TT	TC	TT	TT	TT	TT	TT	TT	TT	TT	TT	TT	TT	TT	TT	TT	TT	TT	TT	TT	TT	TT	TT	CC	TT	TT	TT	TT	TT	TT	TT	TT	---	TT	TT	TT	TC	TT	TC	TT	TT	TT	TT	TT	TT	TT
AX-168429154	CC	TC	CC	TC	TC	TC	CC	TT	TC	TC	CC	TC	CC	CC	CC	TC	TC	CC	CC	CC	TC	TC	CC	TT	CC	CC	---	TT	TC	TC	TT	CC	TC	CC	CC	TT	TT	CC	CC	TC	TT	TT	TC	CC	TC	CC	TC	CC	TC
AX-168429155	AG	AG	AA	GG	AG	AG	AG	GG	AG	AG	GG	AG	AA	AA	GG	AG	GG	AG	AG	AG	AG	AG	GG	AG	AG	GG	AA	GG	AG	AG	GG	GG	AG	AG	AG	GG	GG	AA	AG	AG	GG	AG	GG	AG	AG	AA	AG	GG	AG
AX-168429156	AC	AC	AC	CC	AC	AC	AA	CC	AC	CC	AA	AC	AC	AA	AC	AC	AA	AC	CC	AC	AA	CC	CC	AC	CC	AC	AC	AA	---	AC	CC	AC	AC	AC	AC	CC	CC	AC	AC	AC	AC	AC	AC	AA	AA	AA	AC	AC	CC
AX-168429158	TC	TT	TT	TT	TT	TT	TT	TT	TT	TT	TT	TT	TT	TT	TT	TT	TT	TT	TT	TT	TT	TT	TT	TC	TT	TT	TT	TT	TT	TT	CC	TT	TT	TT	TT	TT	TT	TT	TT	TT	TT	TC	TT	TC	TC	TT	TT	TT	TT
AX-168429159	TG	TT	TT	TT	TT	TT	TT	TG	---	TG	TT	TG	TT	TT	TG	TT	TT	TG	TG	GG	TT	TT	TT	TT	TG	TT	TT	TT	TT	TG	TT	TT	TT	TT	TT	TT	TG	TT	TT	GG	TT	TT	TT	TT	GG	GG	TG	TG	TT
AX-168429160	TC	CC	TC	TC	TC	CC	CC	TC	TC	TC	CC	TT	TT	CC	CC	TC	TT	TT	TC	TT	TT	CC	TT	TC	TC	TC	TC	TC	CC	TT	TT	CC	TC	TT	TT	TC	TC	TC	TT	TT	TC	CC	TT	TC	TT	CC	CC	TC	CC
AX-168429161	TT	TT	TT	TC	TT	TT	TT	TT	TT	TT	TT	TT	TT	TT	TT	TT	TT	TT	TT	TT	TT	TC	TT	TC	TT	TT	TT	TT	TT	TT	TT	TT	TT	TT	TT	TT	TT	TT	TT	TT	TT	TT	TT	TT	TT	TT	TT	TT	TT
AX-168429162	---	CC	TT	CC	TT	TT	TC	TT	TC	TC	TC	CC	CC	CC	CC	TC	TT	CC	CC	TC	---	CC	TC	CC	CC	TC	CC	TC	TC	TC	TC	CC	TT	CC	TC	TT	TC	TT	CC	CC	TT	CC	CC	TC	CC	CC	CC	TC	TC
AX-168429163	TG	GG	TG	GG	TG	GG	TG	TT	GG	TG	GG	GG	GG	GG	GG	GG	GG	GG	GG	TG	GG	GG	TG	GG	GG	GG	GG	GG	GG	TG	GG	GG	TG	GG	TG	TT	GG	TG	GG	GG	GG	GG	GG	TG	GG	GG	GG	GG	TG
AX-168429164	GG	AG	GG	GG	GG	GG	GG	GG	AG	AG	AG	GG	GG	GG	GG	AG	AG	AG	GG	GG	GG	AG	GG	GG	GG	AG	AG	GG	GG	AG	AG	AG	AG	GG	GG	GG	AG	AG	GG	GG	AA	AA	GG	GG	GG	AG	GG	GG	AG
AX-168429165	AA	AG	AA	AA	AG	AA	AA	AA	AA	AA	AA	AA	AA	AA	AG	AG	AG	AG	---	AA	AG	AA	AA	AA	AA	AA	AG	AA	AA	AG	AA	AG	AA	AA	AA	AG	AA	AG	AA	AA	AA	GG	AA	GG	AA	AA	AA	AA	AA
AX-168429166	TT	TT	TT	TT	TC	TT	TT	TC	TT	TT	CC	TT	TT	TT	TT	CC	TT	TT	TT	TC	TC	TT	TT	TT	TT	TT	TT	TC	TC	TT	TT	TT	TC	TC	TT	TC	TT	TT	TT	TT	TT	TT	TT	TT	TT	TT	TT	TT	TT
AX-168429167	AC	CC	AA	AA	AC	AC	CC	AC	CC	CC	CC	AC	---	AA	AC	---	AA	CC	CC	CC	CC	AC	CC	AC	AC	CC	AA	CC	CC	AC	AC	CC	CC	CC	CC	CC	CC	CC	CC	CC	CC	CC	CC	CC	AC	AA	AA	---	AC
AX-168429168	AA	AA	AA	AA	AA	AA	AA	AA	AA	AG	AA	AA	AA	AG	AA	AA	AA	AA	AA	AG	AA	AG	AA	AA	AA	AA	AA	AA	AA	AA	AG	AA	AA	AA	AA	AA	AA	AA	AA	AA	AA	AA	AA	AA	AA	AA	AA	AA	AA
AX-168429169	---	AC	AA	AA	CC	AC	CC	CC	CC	CC	CC	---	---	AC	CC	CC	AC	CC	AC	AC	AC	AC	AC	CC	AC	AC	CC	---	AC	CC	AC	AC	CC	AC	AC	AA	AA	CC	AC	CC	CC	CC	AC	AC	---	AC	AC	---	---
AX-168429171	CC	CC	CC	CC	CC	TC	CC	---	CC	TC	CC	CC	CC	CC	CC	CC	CC	CC	TC	CC	CC	CC	CC	CC	CC	CC	CC	CC	CC	TT	CC	CC	CC	CC	CC	CC	CC	CC	CC	TC	CC	CC	CC	CC	CC	TC	CC	CC	CC
AX-168429172	AA	AA	AA	AA	AG	AG	AG	AA	AA	GG	AA	AG	AA	AG	AG	AG	AG	AA	AG	AG	AA	GG	AA	GG	GG	AA	AG	GG	AG	AA	AG	AG	GG	AG	AG	AG	AA	AG	AA	AG	GG	GG	AA	GG	AA	AG	AA	AA	AG
AX-168429173	AG	AA	GG	GG	GG	AG	GG	GG	GG	AG	GG	GG	GG	AG	GG	GG	GG	GG	AG	GG	GG	GG	GG	GG	AG	GG	AG	GG	GG	GG	GG	GG	GG	GG	GG	GG	GG	GG	GG	GG	GG	GG	AG	GG	GG	GG	GG	GG	AA
AX-168429174	AA	AG	AA	AG	AG	AA	AA	AG	AG	AA	AA	AG	AG	AA	AA	AA	AA	AA	AA	AA	AA	AA	GG	AA	AA	AG	AA	AA	AA	AG	AA	AA	AA	AG	AG	AG	AA	AA	AG	AG	AA	AA	AA	AA	AG	AA	AA	AG	AA
AX-168429175	CC	CC	CC	CC	CC	CC	CC	CC	CC	TC	TT	---	CC	CC	CC	CC	CC	CC	CC	CC	CC	CC	CC	TC	TC	CC	TC	CC	CC	TT	CC	CC	CC	CC	CC	CC	CC	CC	CC	TC	TC	TC	CC	CC	CC	TC	CC	TC	TC
AX-168429176	TC	CC	CC	CC	CC	CC	CC	TC	TC	CC	CC	CC	CC	TC	CC	CC	CC	CC	CC	TC	CC	CC	CC	CC	CC	CC	CC	CC	CC	CC	TC	TT	TC	CC	CC	CC	CC	CC	CC	CC	CC	CC	TC	CC	CC	TC	CC	CC	TC
AX-168429177	GG	GG	AG	GG	GG	GG	GG	GG	GG	AG	GG	AG	AG	GG	AG	GG	AG	GG	AG	GG	GG	GG	GG	AG	AG	GG	AG	GG	AA	GG	GG	GG	GG	AG	GG	AG	GG	GG	GG	GG	GG	AG	GG	GG	GG	GG	GG	AG	AG
AX-168429178	TT	TT	CC	TT	TT	TC	TT	TT	TT	TC	TT	TT	CC	TT	TT	TC	TC	TC	TC	TT	TT	TT	TC	---	TC	TT	TT	TT	CC	TT	TC	TC	TT	TC	TT	TC	TT	TC	TT	TT	TC	TC	TT	CC	TT	TC	TT	TC	TC
AX-168429179	AG	GG	GG	AG	GG	GG	AG	GG	AG	GG	AG	AG	GG	GG	GG	GG	GG	GG	AG	GG	GG	GG	AG	GG	GG	AG	GG	GG	GG	GG	GG	GG	GG	AG	AG	GG	GG	GG	AG	AG	GG	GG	GG	GG	AG	GG	GG	GG	GG
AX-168429180	AC	CC	CC	CC	CC	CC	AA	CC	CC	CC	CC	CC	CC	CC	CC	CC	CC	AC	CC	CC	CC	CC	AC	CC	AC	CC	CC	CC	CC	CC	CC	CC	CC	CC	CC	CC	CC	CC	CC	CC	AA	CC	CC	CC	CC	CC	CC	CC	CC
AX-168429181	TG	TG	TT	TT	TG	TT	TG	TT	TT	TG	TG	TT	TT	TG	TT	TG	TT	TT	TT	GG	TG	TT	TT	TT	GG	TT	TG	TT	GG	TG	TT	TG	TG	---	TT	TG	TT	TT	TT	TG	TT	TT	TG	TT	TT	GG	TT	TT	---
AX-168429182	GG	GG	GG	GG	GG	GG	AG	GG	GG	AG	GG	GG	GG	GG	GG	GG	GG	GG	GG	GG	GG	GG	GG	GG	GG	GG	AG	GG	GG	GG	GG	GG	GG	GG	GG	GG	GG	GG	GG	GG	AG	AG	GG	GG	AA	GG	GG	GG	GG
AX-168429183	GG	AG	GG	AG	GG	GG	GG	GG	GG	GG	GG	GG	GG	GG	GG	GG	GG	GG	GG	GG	GG	GG	AG	GG	GG	AG	GG	GG	GG	GG	GG	GG	GG	AG	---	AG	GG	GG	---	GG	GG	GG	GG	GG	GG	GG	GG	GG	GG
AX-168429184	TT	TT	TT	TT	TT	TT	TT	TT	TC	TT	TT	TT	TT	TT	TT	TT	TT	TT	TC	TT	TT	TT	TT	TT	TT	TT	TT	TT	TT	CC	TT	TT	TT	TT	TT	TT	TT	TC	TT	TT	TC	TT	TT	TT	TT	TT	TT	TT	TT
AX-168429185	AC	AA	AA	CC	CC	AC	AC	AC	AC	AC	AC	AA	CC	CC	AA	AA	AA	CC	AC	AA	AA	AA	AC	AC	AC	CC	AA	CC	AA	AC	---	CC	AA	CC	CC	AA	CC	AC	CC	AC	AA	AC	CC	AC	AC	AA	AA	CC	AC
AX-168429186	TC	TC	CC	CC	CC	CC	TT	CC	CC	CC	CC	TC	CC	CC	TT	CC	TC	---	TC	TC	CC	CC	CC	CC	TC	CC	TC	CC	TC	CC	CC	CC	TT	CC	CC	TT	CC	CC	CC	CC	TC	TC	CC	CC	TC	TC	---	CC	TC
AX-168429187	CC	TT	TT	CC	TC	TC	TC	TC	TT	TT	TC	TT	CC	TC	TT	TC	TT	TT	TT	TT	TT	TT	TC	TT	TC	CC	TT	CC	TT	TC	TT	CC	TT	CC	CC	TT	TC	TC	TC	TT	TT	TT	CC	TC	TT	TT	TC	CC	TC
AX-168429188	GG	AA	GG	GG	GG	GG	GG	AG	GG	GG	GG	GG	GG	GG	GG	GG	GG	GG	AA	GG	GG	GG	GG	AG	AG	GG	GG	GG	GG	GG	AA	GG	---	GG	AG	GG	GG	GG	GG	GG	GG	GG	GG	GG	GG	GG	GG	GG	GG
AX-168429189	CC	CC	CC	CC	TC	CC	CC	CC	TT	CC	CC	CC	CC	CC	CC	CC	CC	CC	TC	CC	CC	CC	CC	CC	CC	CC	CC	CC	CC	CC	CC	TC	CC	CC	CC	CC	CC	CC	CC	TC	CC	CC	CC	TC	TC	CC	CC	CC	CC
AX-168429190	GG	GG	CG	GG	GG	GG	GG	GG	GG	GG	GG	GG	GG	GG	GG	GG	CG	GG	GG	GG	GG	GG	GG	GG	GG	GG	GG	GG	CG	GG	GG	GG	GG	GG	GG	GG	GG	GG	GG	GG	GG	GG	GG	GG	GG	CG	GG	GG	GG
AX-168429191	CC	CC	CC	CC	TC	CC	CC	CC	CC	TC	CC	CC	CC	CC	CC	CC	CC	CC	CC	CC	CC	CC	CC	TC	TC	CC	TC	CC	TC	CC	CC	TC	CC	CC	CC	TC	CC	CC	CC	CC	TC	CC	CC	CC	CC	CC	CC	CC	CC
AX-168429192	TC	TC	TT	TT	TT	TT	TC	TT	TT	TC	TC	TT	TC	TT	TC	TC	TT	TC	TT	TC	TT	TC	TT	TC	TC	TT	TC	TC	TT	TT	TC	CC	TT	TT	TT	TC	TT	TT	TT	TT	CC	TT	TT	TT	TT	TT	TC	TC	CC
AX-168429193	CC	CC	---	CC	CC	AA	CC	AC	CC	CC	CC	AC	CC	CC	CC	CC	CC	---	AC	CC	CC	CC	CC	AA	CC	CC	AA	AC	CC	AA	AC	CC	AA	CC	---	AA	AA	CC	---	CC	AA	AA	CC	CC	CC	CC	CC	AC	CC
AX-168429194	GG	GG	GG	AA	GG	GG	GG	GG	---	AA	GG	GG	GG	GG	GG	AG	AG	GG	GG	GG	GG	GG	---	GG	AG	GG	GG	GG	GG	GG	GG	GG	GG	GG	GG	GG	GG	GG	GG	---	GG	GG	AG	GG	AA	GG	AA	GG	GG
AX-168429195	GG	GG	GG	AG	GG	AG	GG	GG	GG	AG	AG	GG	GG	GG	GG	GG	AA	AA	AG	GG	GG	GG	AA	GG	AG	AG	GG	GG	AG	AG	GG	AG	AG	AA	AA	AA	AG	GG	AG	GG	GG	GG	GG	GG	GG	GG	GG	AG	GG
AX-168429196	CC	CC	CC	TC	CC	TC	CC	TC	CC	TC	CC	CC	TC	TC	CC	CC	TC	TC	TC	TC	CC	CC	CC	CC	TC	CC	CC	CC	CC	CC	CC	CC	CC	CC	CC	TC	CC	CC	CC	CC	CC	CC	TC	CC	TC	CC	TC	CC	CC
AX-168429198	CC	CC	TC	CC	CC	CC	CC	CC	CC	CC	CC	CC	CC	CC	CC	CC	CC	CC	CC	CC	CC	CC	CC	TC	CC	CC	TT	TC	CC	CC	TC	TC	TC	CC	CC	---	CC	CC	CC	CC	CC	TT	TC	CC	CC	CC	CC	CC	CC
AX-168429199	CC	TC	CC	TC	CC	CC	CC	CC	TC	TT	CC	TC	CC	CC	CC	CC	CC	TT	CC	TT	CC	CC	TC	CC	CC	TT	CC	CC	TC	TC	CC	---	CC	TC	TT	CC	CC	CC	TC	CC	CC	CC	CC	CC	CC	CC	TC	---	CC
AX-168429200	CC	AC	AA	AA	AA	AC	AA	AA	AA	AA	AA	AA	AA	AA	CC	AC	CC	AA	AA	AA	AC	AA	AA	AA	AA	AC	AA	AA	AA	AA	CC	AC	AA	AC	AA	AA	AC	AC	AA	AA	AA	AA	AC	AC	AA	AC	AA	AA	AA
AX-168429201	CC	CC	CC	AC	CC	CC	AC	CC	CC	CC	CC	CC	AC	CC	CC	CC	CC	CC	CC	CC	AC	CC	CC	CC	CC	CC	CC	CC	CC	CC	CC	CC	CC	AC	CC	CC	CC	CC	CC	CC	CC	CC	CC	CC	CC	AA	AC	CC	AC
AX-168429202	CC	CC	CC	TC	CC	CC	TC	CC	TC	TC	CC	TC	TC	CC	CC	TC	CC	CC	CC	CC	CC	TT	CC	CC	CC	CC	CC	CC	CC	CC	TC	CC	TC	TC	CC	CC	CC	CC	CC	CC	CC	CC	CC	CC	CC	CC	TC	TC	TC
AX-168429204	GG	GG	GG	AG	GG	GG	GG	GG	GG	GG	GG	GG	GG	GG	GG	GG	GG	GG	GG	GG	GG	GG	AG	AA	GG	AG	GG	GG	GG	GG	GG	GG	GG	AG	AG	GG	GG	GG	AG	GG	GG	GG	GG	GG	GG	GG	GG	GG	AA
AX-168429205	GG	GG	GG	GG	AG	GG	GG	AG	GG	GG	GG	GG	GG	GG	GG	GG	GG	AA	GG	GG	AG	AG	GG	AG	AG	AG	GG	GG	GG	AG	GG	GG	AG	GG	GG	GG	GG	GG	GG	AG	GG	GG	GG	AG	GG	GG	GG	GG	GG
AX-168429206	GG	GG	GG	GG	GG	GG	GG	GG	AA	GG	AA	---	GG	GG	GG	GG	GG	GG	GG	GG	GG	GG	GG	GG	GG	GG	GG	GG	GG	GG	GG	GG	GG	GG	GG	GG	GG	GG	GG	GG	GG	GG	GG	GG	AG	GG	GG	GG	GG
AX-168429208	CC	GG	GG	GG	GG	GG	GG	GG	CC	GG	CC	GG	GG	GG	GG	GG	GG	GG	GG	GG	GG	GG	GG	GG	GG	GG	GG	GG	GG	GG	GG	GG	GG	GG	GG	GG	CG	GG	CG	CC	CC	GG	GG	GG	CC	GG	GG	GG	CC
AX-168429209	CC	CG	GG	CC	CC	CG	CC	GG	CG	CC	CG	CG	GG	CG	CC	GG	---	CG	CG	CG	CG	CC	CG	CG	CC	CG	CG	GG	CG	GG	GG	CG	CC	CG	CC	CC	CC	---	CC	CG	GG	---	CG	GG	---	---	CC	GG	CG
AX-168429210	---	---	TC	---	TC	---	TT	TT	---	---	---	TT	TT	TT	CC	---	---	TT	---	---	---	TC	TC	---	---	---	TT	TT	---	---	---	---	---	---	---	TT	---	---	---	---	---	TT	TT	---	---	---	TT	---	TT
AX-168429211	AA	AC	AC	AA	AC	AC	AA	AC	AC	AA	AC	AC	AC	---	AA	AC	AC	AC	AC	AA	AC	AC	AC	AA	AC	AA	AC	AC	CC	---	AA	AC	AA	---	AA	AA	---	AC	AC	AC	AA	AC	---	AC	AC	AC	---	---	AC
AX-168429213	TT	TT	TT	---	TT	TT	TC	TT	TT	TT	TT	TT	TT	TC	TT	---	TT	TT	TC	CC	CC	TC	TT	TT	CC	TT	TT	TT	TC	TC	TC	TC	TC	TT	TC	TT	TT	TC	TT	CC	TC	TT	TC	TT	---	TC	TT	TC	TT
AX-168429214	GG	GG	GG	GG	GG	TG	GG	GG	TG	GG	TG	GG	TG	GG	TG	GG	TG	GG	GG	GG	TG	GG	GG	GG	GG	GG	GG	GG	GG	GG	TG	TG	GG	GG	GG	TG	TG	TG	TG	TG	GG	GG	GG	GG	TG	GG	GG	GG	GG
AX-168429215	GG	GG	GG	GG	GG	GG	GG	GG	GG	GG	GG	GG	GG	GG	GG	GG	GG	GG	GG	GG	GG	GG	GG	GG	GG	GG	GG	GG	GG	GG	GG	GG	GG	GG	GG	GG	GG	GG	GG	GG	GG	GG	GG	GG	GG	GG	GG	GG	GG
AX-168429216	TT	TT	TT	TT	TT	AT	TT	AT	AT	TT	AT	AT	AT	TT	TT	TT	TT	TT	TT	AT	AT	TT	TT	TT	TT	TT	AT	AT	TT	TT	TT	TT	AT	TT	TT	TT	AT	AT	AT	AT	TT	TT	AT	TT	AA	TT	TT	TT	TT
AX-168429217	AA	AA	GG	AA	AA	AA	AA	AA	AA	AG	AG	AA	AA	AA	AA	AA	AA	AA	AA	AA	AA	AA	AA	AA	AG	AA	AA	AA	AG	AA	GG	AA	AA	AA	AA	AA	AG	AA	AA	AA	AA	AA	AA	AA	AA	AA	AA	AA	GG
AX-168429218	CC	CC	CC	CC	TC	CC	TC	TT	CC	CC	CC	CC	TC	CC	CC	TC	CC	TC	CC	CC	TC	TC	CC	CC	TC	TC	TC	CC	CC	TC	TC	TC	CC	CC	TC	CC	TC	CC	TC	CC	TC	CC	CC	CC	CC	CC	CC	CC	TC
AX-168429219	TT	TT	TC	---	TT	TC	TT	TT	TT	TT	TT	TT	TT	TC	TT	TT	TC	TT	TT	TT	TT	TT	TT	TT	TT	TT	TC	TT	TT	TT	TT	TT	TT	TT	TC	TT	TT	TT	---	TT	---	TT	TT	TT	TT	TT	TC	---	TT
AX-168429220	---	AA	AA	---	AG	AA	---	AA	AA	AA	AA	AA	AA	---	AA	AG	---	AA	AG	AA	AA	AA	AG	AA	AA	AA	---	---	AA	AG	AA	AA	AA	---	AG	AA	---	AG	AA	AA	AG	AA	AA	AA	AA	AG	AA	AG	AA
AX-168429221	CC	CC	CC	CC	CC	CC	CC	CC	CC	CC	CC	CC	CC	CC	CC	CC	CC	CC	CC	CC	CC	CC	CC	CC	TC	CC	CC	TC	CC	CC	CC	CC	CC	CC	CC	CC	CC	CC	CC	CC	CC	CC	CC	CC	CC	CC	CC	CC	CC
AX-168429222	AA	AA	AG	AG	AA	AG	---	AG	AG	GG	AG	AG	AA	GG	AG	GG	AA	GG	GG	GG	AA	AG	GG	GG	AG	AG	GG	AG	AG	AG	AA	AG	GG	AG	AG	AG	AG	GG	AG	GG	AG	GG	AG	AG	AG	GG	AG	GG	AG
AX-168429223	GG	GG	AG	AG	GG	GG	GG	GG	GG	GG	GG	GG	GG	AG	GG	GG	GG	GG	GG	GG	GG	GG	AG	AG	AG	GG	GG	GG	GG	AG	GG	GG	GG	AG	AG	GG	GG	AA	GG	GG	GG	GG	GG	GG	GG	AG	GG	GG	GG
AX-168429225	TT	TT	TT	AT	TT	TT	TT	TT	AT	AT	AT	TT	AT	TT	AT	TT	TT	TT	TT	AT	AT	TT	TT	TT	TT	AT	AT	TT	TT	TT	AT	TT	TT	TT	TT	AT	TT	TT	TT	TT	TT	TT	TT	TT	TT	TT	AA	TT	TT
AX-168429226	GG	GG	GG	CC	CG	GG	GG	CC	GG	GG	GG	GG	GG	GG	GG	GG	GG	CC	GG	GG	GG	CG	CG	GG	GG	GG	---	CG	GG	CC	GG	GG	CG	CG	GG	GG	GG	CC	GG	GG	GG	CG	GG	CG	GG	GG	GG	GG	CG
AX-168429227	AA	AA	AA	AA	AG	AA	AA	AA	AA	AA	AA	AA	AA	AA	AA	AA	AA	AA	AA	AA	AA	AA	AA	AA	AA	AG	AA	AA	AA	AA	AA	AA	AA	AA	AA	AG	AA	AA	AA	AA	AA	AA	AA	AA	AA	AA	AA	AA	AA
AX-168429228	---	AC	---	CC	CC	AC	---	CC	CC	CC	AC	CC	AC	---	AC	---	CC	---	CC	CC	AC	AC	CC	CC	AC	AC	---	AC	---	---	---	AC	---	---	CC	---	AC	---	---	---	---	AC	---	CC	AC	AC	AA	---	AC
AX-168429229	GG	TG	GG	GG	GG	GG	GG	GG	GG	GG	GG	GG	GG	GG	GG	GG	GG	GG	GG	GG	GG	GG	GG	GG	GG	GG	GG	TG	GG	GG	GG	GG	GG	GG	GG	GG	GG	GG	GG	GG	GG	GG	GG	GG	GG	TG	GG	GG	GG
AX-168429230	AA	AG	AA	AG	AA	AA	AA	AA	AG	AG	AA	AA	AG	AA	AG	AA	AA	AG	AA	AA	AA	AA	AG	AA	AA	AA	AA	AA	AA	AA	AA	AA	AG	GG	AG	AA	AA	AA	AA	AG	AG	AA	AA	AG	AA	AA	AA	AA	AA
AX-168429232	CC	CC	CC	TC	CC	TC	TT	CC	TC	CC	TC	CC	CC	TC	TT	CC	CC	CC	TC	TC	CC	CC	CC	TC	---	TC	TT	TC	TC	CC	CC	CC	CC	CC	CC	CC	TC	CC	CC	TC	CC	TT	CC	CC	TC	TC	TT	CC	TC
AX-168429233	AG	AA	AG	AG	AG	AG	GG	AG	AA	AG	AG	AG	AG	AA	GG	AA	AG	AG	AA	GG	AA	AA	AA	AG	AG	AG	GG	AG	AG	AG	AG	AA	AA	AG	AA	AG	AG	AA	AA	GG	GG	GG	AA	GG	AA	AG	GG	AA	AG
AX-168429234	GG	AG	AG	GG	AG	GG	GG	GG	GG	AG	AG	AA	AG	GG	GG	GG	GG	GG	GG	GG	GG	GG	GG	GG	GG	GG	GG	GG	GG	GG	GG	GG	GG	GG	GG	GG	GG	GG	GG	GG	GG	GG	GG	GG	GG	AG	AG	GG	GG
AX-168429235	TG	GG	GG	GG	GG	GG	GG	GG	GG	GG	GG	GG	GG	GG	GG	GG	GG	GG	GG	GG	TG	TG	GG	GG	TG	TG	GG	GG	GG	GG	GG	GG	TG	GG	GG	GG	GG	GG	TG	---	GG	GG	GG	GG	GG	GG	GG	GG	GG
AX-168429236	CC	AC	AC	AC	CC	AA	CC	CC	AC	CC	CC	CC	CC	AA	CC	CC	CC	CC	CC	CC	AC	CC	AC	CC	AC	CC	CC	CC	CC	CC	CC	CC	CC	AC	AC	CC	AC	AA	CC	CC	CC	CC	CC	CC	CC	AC	CC	AC	AC
AX-168429237	TT	AT	AT	TT	TT	TT	TT	TT	AT	TT	TT	TT	TT	TT	TT	TT	TT	TT	TT	TT	TT	TT	TT	TT	TT	TT	TT	TT	TT	TT	TT	TT	TT	TT	TT	TT	TT	AA	TT	TT	TT	TT	TT	TT	TT	TT	TT	AT	AT
AX-168429238	GG	AA	AA	AA	AA	AA	AA	AA	AA	AA	AA	AA	AA	AA	AA	AA	AA	AA	AA	AA	AA	AG	AA	AG	AA	AG	AA	AA	AA	AA	AG	AA	AG	AA	AA	AA	AG	AA	AA	AA	AG	AA	AA	AA	AA	AA	AA	AA	AA
AX-168429239	AA	AG	GG	AG	AG	AG	GG	GG	AG	AG	AG	AG	AA	AG	AG	GG	AG	GG	AG	AA	GG	AA	GG	AG	GG	AG	GG	GG	GG	GG	AG	GG	AG	GG	GG	GG	AG	GG	GG	---	AA	AG	AG	GG	AA	GG	AA	GG	AG
AX-168429240	TT	TT	GG	TT	TT	TT	GG	GG	GG	TT	TT	TG	TT	TT	---	GG	TT	GG	GG	TT	GG	TT	GG	TT	GG	TT	GG	GG	GG	GG	TT	GG	TT	GG	GG	GG	TT	GG	GG	---	TT	TT	TT	GG	TT	GG	TT	GG	TT
AX-168429241	CC	CC	AC	CC	AC	AC	CC	CC	CC	CC	AC	CC	CC	CC	AC	CC	CC	CC	CC	CC	CC	CC	CC	CC	CC	CC	CC	CC	CC	CC	CC	CC	CC	CC	CC	CC	CC	CC	CC	CC	AC	AC	CC	CC	CC	CC	CC	CC	CC
AX-168429242	AG	AA	AG	AA	AA	AA	AA	AA	---	AG	AA	AA	AA	AA	---	---	AG	AA	AA	---	AA	AG	AA	AG	AA	AA	AA	AA	AA	AA	AA	AA	---	AA	AA	AA	---	AA	AA	---	---	AA	AA	---	AG	AA	AG	AA	AG
AX-168429243	CC	AA	AC	AA	AC	AA	AC	---	AA	AA	AA	AA	AA	AA	AA	AA	AA	AA	AA	---	AA	CC	AA	AA	AA	CC	---	AA	AA	---	CC	AA	AA	AA	---	AA	AA	AA	AA	AA	---	---	AC	AC	CC	---	AC	AA	AA
AX-168429244	TC	TT	TT	TT	TT	TT	TT	TT	TC	TT	TT	TT	TT	TT	TT	TT	TC	TT	TC	TT	TT	TC	TT	TC	TT	TT	TT	TT	TT	TT	TT	TT	TC	TT	TT	TT	TT	TT	TT	TC	CC	TT	TC	TT	TC	TT	TT	TT	TC
AX-168429245	TT	TT	TT	TT	TT	TT	TT	TT	TT	TT	TT	TT	TT	TT	TT	TT	TC	TT	TT	TT	TT	TT	TT	TC	TT	TT	---	TT	TT	TT	TT	TT	TT	TT	TC	TT	TT	TT	TT	TT	TC	TT	TT	TT	TT	TT	TC	TT	TT
AX-168429246	CC	CC	CC	CC	CC	CC	CC	CC	CC	CC	CC	CC	CC	CC	CC	TC	TC	CC	CC	CC	CC	TC	CC	CC	CC	CC	TC	CC	CC	CC	CC	CC	CC	CC	CC	CC	CC	CC	CC	CC	TC	CC	CC	CC	TC	CC	CC	CC	CC
AX-168429247	GG	GG	AG	GG	GG	GG	GG	GG	GG	GG	GG	GG	GG	GG	GG	GG	GG	GG	GG	GG	GG	AG	GG	GG	GG	GG	GG	GG	GG	GG	GG	AG	GG	GG	GG	GG	GG	GG	GG	AG	GG	GG	GG	GG	GG	GG	GG	GG	GG
AX-168429249	AG	AG	AA	AA	AG	AA	AA	AG	AG	AG	AA	GG	AG	GG	GG	AA	AG	AG	AA	AA	AG	AA	AG	GG	AA	AG	AA	AA	AG	AG	AA	AA	AA	AA	AA	AG	AG	AA	AG	AA	---	AG	AG	GG	AG	AG	AA	AA	GG
AX-168429250	AA	AG	AA	AG	AG	AG	GG	AG	AG	AG	AG	AG	AG	AG	AA	---	GG	---	---	AA	AA	GG	GG	GG	GG	GG	GG	---	AG	AG	AG	AG	AG	GG	GG	---	AG	AA	GG	AG	---	---	AG	GG	AG	---	AA	AG	GG
AX-168429251	CC	CC	CC	CC	TC	CC	TC	TC	CC	CC	CC	CC	TC	CC	CC	CC	TC	CC	CC	CC	CC	TT	CC	CC	TC	TC	---	CC	CC	TC	CC	TC	TT	CC	CC	CC	TC	CC	TC	CC	TC	---	TC	CC	CC	TC	CC	TC	TT
AX-168429252	GG	GG	GG	GG	---	---	GG	GG	GG	GG	GG	GG	GG	GG	GG	GG	GG	GG	GG	GG	GG	GG	GG	GG	GG	---	GG	GG	GG	GG	GG	GG	GG	GG	GG	GG	GG	GG	GG	GG	GG	---	GG	GG	GG	AG	GG	---	GG
AX-168429253	GG	GG	GG	GG	AA	GG	GG	GG	GG	GG	GG	AG	GG	GG	GG	AG	AG	GG	GG	GG	AG	AG	GG	GG	AG	AG	GG	GG	GG	GG	GG	AG	AG	AG	GG	GG	AG	GG	AG	GG	AG	GG	AG	GG	GG	AG	GG	AG	AA
AX-168429255	AA	AA	AA	AA	AA	AA	AA	AA	AA	AA	AA	AA	AA	AA	AA	AA	AA	AA	AA	AA	AA	AA	AA	AA	AA	AA	AA	AA	AA	AA	AA	AA	AA	AA	AA	AA	AA	AA	AA	AA	AA	AA	AA	AA	AA	AA	AA	AA	AA
AX-168429256	AG	AA	---	AA	AG	AG	---	AA	---	AA	---	AG	AA	---	AA	---	AA	AG	AG	AA	AA	AG	AA	AG	AA	AA	AA	AG	---	AG	AA	---	AA	AA	AG	AA	AG	AA	AG	AG	AA	AA	AG	AA	AA	AG	AA	---	AG
AX-168429257	AA	AA	AA	AA	CC	AA	AA	AA	AA	CC	AA	AA	AA	AA	AA	AA	AC	AA	AC	AA	AA	CC	AC	AA	AC	CC	AA	AA	AA	AA	AA	AC	AC	AC	AC	AC	AC	AA	AC	AA	AC	AA	AC	AC	AA	AC	AA	CC	CC
AX-168429259	TT	TT	TT	TT	CC	TT	TT	TT	TT	CC	TT	TC	TT	TT	TT	TT	TC	TC	TT	TT	TT	CC	TT	TT	TC	TC	TT	TT	TT	TT	TT	TC	CC	TC	TC	TC	CC	TT	TC	TT	TC	TT	CC	TC	TC	TC	TT	TC	CC
AX-168429260	TT	CC	TT	CC	CC	TC	TC	TC	TT	CC	TC	TC	TC	CC	TC	TT	CC	CC	CC	CC	TT	CC	TC	TC	CC	CC	TC	TC	CC	TT	TC	TC	CC	CC	CC	CC	CC	TC	CC	TC	CC	TC	CC	---	TC	CC	CC	CC	CC
AX-168429262	AA	AA	AA	AA	AA	AA	AA	AT	AA	AA	AA	AA	AA	AT	AA	AA	AA	AA	AA	AA	AA	AA	AA	AA	AA	AA	AA	AT	AA	AA	AA	AA	AA	AA	AA	AA	AA	AA	AA	AA	AA	AA	AA	AA	AA	AA	AT	AA	AA
AX-168429263	---	CC	CC	AC	CC	CC	CC	CC	CC	CC	CC	CC	AA	---	CC	CC	CC	CC	CC	CC	CC	CC	CC	CC	---	CC	CC	CC	CC	CC	CC	CC	CC	CC	CC	CC	CC	CC	CC	CC	CC	CC	CC	CC	CC	CC	AC	CC	CC
AX-168429264	---	GG	GG	GG	GG	GG	GG	GG	GG	GG	GG	GG	GG	GG	GG	GG	GG	GG	GG	GG	GG	GG	GG	GG	GG	GG	GG	GG	GG	GG	GG	GG	GG	GG	GG	GG	GG	GG	GG	GG	GG	GG	GG	AG	GG	GG	GG	GG	GG
AX-168429265	AG	GG	AG	GG	GG	GG	GG	GG	AA	GG	GG	---	GG	GG	GG	GG	GG	GG	GG	AG	GG	GG	---	GG	GG	GG	GG	GG	GG	GG	AA	AA	GG	GG	GG	AG	GG	GG	GG	GG	GG	GG	GG	AA	AG	GG	GG	GG	AG
AX-168429266	TT	AA	TT	AA	AA	---	AT	AA	TT	---	AT	AT	AT	AA	TT	AT	AA	AA	AT	AT	AT	AT	AT	---	AA	TT	AA	AA	AA	AA	---	AT	AA	AA	---	TT	AA	AA	AT	AT	AA	AA	---	AA	TT	---	AA	AA	AT
AX-168429267	TT	TT	TT	TT	TT	TT	AT	TT	TT	TT	TT	TT	TT	TT	TT	---	TT	TT	TT	TT	TT	AT	TT	AT	TT	TT	TT	TT	TT	AT	TT	TT	AT	TT	TT	TT	TT	TT	TT	TT	TT	TT	TT	TT	TT	TT	TT	TT	TT
AX-168429269	AA	AA	AG	AA	AA	AA	AA	AA	AA	AA	AA	AG	AA	AA	AA	AG	AA	AA	AA	GG	AA	AA	AG	AA	AA	AA	AA	AA	AA	AA	GG	AA	AA	AA	GG	AA	AA	AA	AA	AA	AA	AA	AA	AA	AA	AA	AA	AA	AA
AX-168429270	TT	TT	TT	TT	TT	TT	CC	CC	TT	TT	TT	TT	TT	TT	TT	TT	TT	TT	TT	TT	TT	TT	TT	TT	TT	---	CC	TT	TT	CC	TT	CC	TT	TT	TT	TC	TC	TT	TT	TT	TT	CC	TT	TT	TT	TT	TT	TC	TT
AX-168429271	GG	GG	GG	GG	GG	GG	GG	GG	GG	GG	GG	GG	GG	GG	GG	GG	GG	GG	GG	GG	GG	GG	GG	GG	GG	GG	GG	GG	GG	GG	GG	GG	GG	GG	GG	GG	GG	GG	GG	GG	GG	GG	GG	GG	GG	GG	GG	GG	GG
AX-168429272	TT	TC	TT	TT	CC	TT	TT	TT	TT	CC	TC	TT	TT	TC	TC	TT	TC	TC	TT	CC	TC	CC	TT	TT	TC	TC	TC	TT	TC	TT	TT	TC	TC	TT	TC	TT	TC	TC	TC	TT	TT	TT	TT	TT	TT	TT	TC	TC	TC
AX-168429273	AA	AA	AA	AA	AA	AA	AA	AA	AA	AA	AA	AA	AA	AG	AA	AA	AA	AA	AA	AA	AA	AA	AA	AA	AG	GG	AA	AA	AG	AA	AG	AA	AA	AA	AA	AA	AA	AA	AA	AA	AA	AA	AA	AG	AA	AA	AA	AA	AA
AX-168429274	TT	TG	TG	TG	TT	TT	TG	TG	TT	TG	TT	TG	TT	TG	TG	TT	TG	TT	TT	TG	TT	TT	TG	TT	GG	TG	TG	TG	TG	TT	TG	TG	TT	TG	TT	TT	TT	TT	TG	TG	TG	TG	TT	TG	TT	TG	TT	TT	GG
AX-168429275	GG	GG	GG	GG	GG	GG	GG	GG	GG	GG	GG	GG	GG	AG	GG	GG	GG	GG	GG	GG	GG	GG	GG	GG	AG	AG	GG	GG	AA	GG	AG	GG	GG	GG	GG	GG	GG	GG	GG	GG	GG	GG	GG	AG	GG	GG	GG	GG	GG
AX-168429276	CC	TC	CC	TC	CC	CC	CC	CC	CC	CC	CC	CC	CC	TT	CC	---	TT	CC	CC	CC	CC	CC	TC	CC	CC	CC	CC	CC	CC	CC	CC	CC	CC	---	CC	CC	CC	CC	CC	CC	CC	CC	CC	TT	CC	CC	CC	CC	TT
AX-168429278	TT	TT	TT	TT	TT	TC	TT	TT	TT	TT	TT	TT	TT	TT	TT	TT	TT	TT	TC	TT	TT	TT	TT	TT	CC	TT	TT	TC	TT	TT	CC	TT	TT	TT	TT	TT	TT	TT	TT	TT	TT	TT	TT	TT	TC	TT	CC	TC	TT
AX-168429279	AA	AA	AA	AA	AA	AA	AA	AA	AA	AA	AA	AA	AA	AG	AA	AA	AG	AA	AA	AA	AA	AA	AG	AA	GG	AA	AA	AA	AA	AA	AA	AA	AA	AA	AA	AA	AA	AA	AA	AA	AA	AA	AA	AA	AA	AA	AA	AA	AA
AX-168429280	GG	AG	AG	AA	GG	AA	AG	AG	AG	GG	AG	AG	GG	GG	GG	GG	GG	GG	AA	GG	GG	GG	AG	GG	GG	GG	AG	AG	AG	GG	AG	AG	GG	AA	AG	GG	AG	AG	GG	GG	AA	GG	AG	GG	GG	AG	GG	AG	GG
AX-168429281	AC	AA	AA	AA	AC	AC	AC	AC	AA	AA	AA	AC	AC	AC	AA	AC	AA	AA	AA	AA	AC	AC	AA	AC	AC	AC	AA	AA	AA	AA	CC	AC	AA	AA	CC	AA	AC	AA	AA	AC	AC	AA	AA	AC	AA	AC	AA	AC	AA
AX-168429282	TT	TT	TT	TC	TT	TT	TT	TT	TC	TT	TT	TT	TC	TT	TT	TT	CC	TT	TT	TT	TT	TT	TT	TT	TC	TT	TT	TT	TT	TT	TT	TT	TT	TT	TT	TT	TT	TT	TT	TT	TT	TT	TT	TT	TT	TT	TC	TT	TT
AX-168429283	AA	AA	AA	GG	GG	AG	AG	AA	AG	AG	AG	AA	AG	AG	AA	AA	AG	AA	AG	AA	AA	AG	GG	AA	AG	GG	AA	AA	AA	AG	AA	AA	AG	AG	AG	AG	AA	AA	AA	AA	AA	AA	AA	AG	AA	AA	AA	AG	GG
AX-168429284	CC	CC	CC	CC	CC	CC	CC	CC	CC	CC	CC	CC	CC	AC	CC	CC	CC	CC	CC	CC	CC	CC	CC	CC	CC	CC	CC	CC	CC	CC	CC	CC	CC	CC	CC	CC	CC	CC	CC	CC	CC	CC	CC	AC	CC	CC	CC	CC	CC
AX-168429285	AA	AG	AG	GG	GG	GG	GG	AG	GG	GG	GG	GG	GG	AG	GG	GG	GG	AG	GG	GG	AG	GG	AG	GG	AG	AG	GG	GG	AG	GG	GG	GG	GG	GG	AG	GG	AG	GG	GG	GG	AG	GG	GG	AG	AG	AG	GG	GG	GG
AX-168429286	TT	TG	TT	TT	TT	TT	TT	TT	TT	TT	TT	TT	TT	TT	TT	TT	TT	TT	TG	TT	TT	TT	TT	TT	TT	TT	TT	TT	TT	TT	TT	TT	TT	TG	TT	TT	TG	TT	TT	TT	TT	TT	TT	TT	TT	TT	TT	TT	TT
AX-168429287	AA	AA	AG	AA	AG	---	AA	AA	AA	AA	AA	AA	AA	AG	AA	AA	AA	AA	AG	AA	AA	AA	AA	AA	AA	AA	AA	AA	AA	AA	AG	AA	AA	AA	AA	AG	AA	AA	AG	AA	AA	AA	AG	AA	AA	AA	AA	AA	GG
AX-168429288	GG	GG	GG	AG	AA	GG	GG	GG	---	GG	GG	GG	GG	GG	GG	GG	GG	GG	---	GG	GG	GG	AG	GG	AA	GG	GG	AA	GG	GG	GG	---	GG	AG	AG	GG	GG	GG	GG	---	AG	GG	GG	GG	AA	AG	GG	GG	AA
AX-168429289	TC	CC	CC	CC	CC	CC	CC	CC	CC	TC	CC	TC	TC	CC	CC	CC	CC	TT	TC	CC	CC	CC	CC	CC	TC	CC	CC	CC	CC	CC	CC	CC	CC	CC	CC	CC	TC	CC	CC	CC	TC	CC	CC	CC	CC	CC	CC	TC	CC
AX-168429290	CC	CC	CC	CC	CC	CC	CC	CC	CC	CC	CC	CC	CC	TC	CC	CC	CC	CC	CC	CC	CC	CC	CC	CC	CC	TC	CC	TT	CC	TC	TC	CC	CC	TC	CC	CC	CC	CC	CC	TC	CC	CC	CC	CC	CC	CC	CC	CC	CC
AX-168429291	AA	AA	AA	AA	AA	AA	AA	AA	AA	AA	AA	AA	---	AG	AA	AA	AA	---	AG	AA	AA	AA	AA	AA	AA	AA	GG	AA	AG	AA	AA	AA	AG	AA	AA	AA	AA	AA	AA	AA	AA	GG	AA	AA	AA	AG	AA	AA	AG
AX-168429292	AA	AA	AA	AA	AA	AA	AA	CC	AA	AA	AA	AA	AA	AA	AC	AA	AA	AA	AA	AA	AA	AA	AA	AA	AA	AA	AA	AC	AA	AA	AA	AA	AA	AA	AC	AA	AA	AA	AA	AC	AA	AA	AA	AA	AA	AA	AA	AA	AA
AX-168429294	GG	GG	GG	GG	GG	GG	GG	GG	GG	GG	GG	GG	GG	GG	GG	AG	GG	GG	GG	GG	GG	GG	AG	AG	GG	GG	GG	GG	GG	AA	GG	GG	GG	GG	GG	GG	GG	GG	GG	GG	GG	GG	GG	GG	GG	GG	GG	GG	GG
AX-168429297	TT	TC	TC	TC	TC	TT	TT	TC	TC	TT	TT	TT	TT	TC	TC	TT	TC	TT	TT	TT	TT	TC	TC	TT	TT	TT	TC	TT	TT	TT	TT	TT	TT	TC	TT	CC	TT	TT	TT	TC	TT	CC	TT	TT	TT	TT	TT	TT	TC
AX-168429298	GG	GG	GG	GG	GG	AG	GG	GG	GG	GG	GG	GG	GG	AG	GG	GG	GG	AG	AG	GG	AG	GG	GG	GG	GG	GG	GG	GG	AG	GG	GG	GG	GG	GG	GG	GG	GG	GG	GG	GG	GG	GG	GG	GG	GG	GG	GG	GG	GG
AX-168429299	GG	GG	GG	GG	GG	GG	GG	GG	GG	GG	GG	GG	AG	GG	GG	GG	GG	GG	GG	GG	GG	GG	GG	GG	GG	GG	GG	AG	GG	GG	GG	GG	GG	GG	GG	GG	GG	GG	GG	GG	GG	GG	GG	GG	GG	GG	GG	GG	GG
AX-168429300	CC	CC	CC	---	CC	CC	CC	CC	---	CC	---	---	CC	CC	CC	CC	CC	CC	CC	CC	CC	CC	CC	CC	CC	CC	CC	---	CC	TC	---	CC	CC	CC	CC	CC	CC	CC	CC	CC	CC	CC	CC	CC	CC	CC	TC	---	TC
AX-168429301	GG	GG	GG	GG	GG	GG	AA	GG	GG	GG	GG	GG	GG	GG	GG	GG	GG	GG	GG	GG	GG	GG	GG	GG	GG	GG	GG	GG	GG	GG	GG	GG	GG	GG	GG	GG	GG	GG	GG	GG	GG	GG	GG	GG	GG	GG	GG	GG	GG
AX-168429302	CC	CC	CC	TC	TC	CC	TT	CC	CC	CC	CC	TC	CC	CC	CC	TC	CC	CC	CC	TC	CC	CC	TC	TC	CC	TC	CC	CC	CC	TC	CC	TC	TC	CC	CC	TT	CC	CC	CC	CC	CC	CC	CC	CC	CC	TC	TT	TC	TC
AX-168429303	---	TT	TT	TT	TT	TT	TT	TC	TT	---	TC	---	---	TT	TT	TT	---	TT	TC	TT	---	TT	TT	TT	TC	TT	TT	---	TT	TT	TT	TT	TT	TT	---	---	TC	TT	---	TT	TT	TT	---	TT	---	---	TT	TC	TT
AX-168429306	GG	AA	AA	AA	AA	AG	GG	AA	AA	AG	AA	AA	AA	AG	AA	GG	AG	AA	AA	AA	AG	GG	AA	AA	AA	AA	AG	AG	GG	AA	AA	AA	AG	AA	AA	AA	AA	AA	AG	AA	AA	GG	AG	AG	AA	AA	AA	AA	AA
AX-168429307	TC	CC	CC	CC	CC	CC	TT	CC	CC	CC	CC	CC	CC	CC	CC	CC	CC	CC	CC	CC	CC	---	CC	CC	CC	CC	TC	CC	CC	CC	CC	CC	CC	CC	CC	CC	CC	CC	CC	CC	CC	TC	CC	CC	CC	CC	CC	CC	CC
AX-168429308	TT	TT	TC	TT	TC	TT	TT	TT	---	TT	TT	TT	TT	TT	TT	TT	TT	TT	TT	TT	TC	TT	TT	TT	TT	TT	TT	TT	TT	TT	TT	CC	TT	TT	TT	TT	TC	TC	TT	TT	TT	TT	TC	TT	TT	TT	TT	TT	TT
AX-168429309	CC	CC	CC	CC	CC	CC	CC	CC	---	CC	CC	AC	CC	CC	CC	CC	CC	AC	CC	CC	CC	CC	AA	AC	AC	CC	CC	CC	AC	AC	CC	CC	CC	CC	CC	CC	CC	CC	CC	CC	CC	CC	---	CC	CC	AC	CC	AC	---
AX-168429311	TC	TC	TT	TT	CC	TT	TT	TT	TC	TC	CC	TC	TT	TT	TC	CC	TT	TC	TC	TT	TT	TC	TT	TT	TC	TT	TT	CC	TT	TT	CC	TC	CC	TT	TC	TC	TC	TC	TC	TC	TC	TT	TC	TC	TC	TC	TT	TC	CC
AX-168429312	GG	AA	---	---	GG	GG	GG	GG	GG	GG	GG	GG	GG	GG	AG	GG	GG	GG	GG	GG	GG	GG	GG	GG	GG	GG	GG	GG	AA	GG	GG	GG	GG	GG	GG	---	AA	GG	GG	GG	GG	GG	AG	GG	GG	GG	AA	GG	GG
AX-168429313	TT	TT	TT	TT	AT	AT	AT	TT	TT	TT	AT	AT	TT	AT	TT	AT	TT	AT	AA	AT	AT	AT	TT	AT	AT	TT	TT	TT	TT	TT	AT	AT	AT	TT	TT	AT	TT	AA	TT	TT	AA	TT	TT	TT	TT	TT	TT	AA	TT
AX-168429314	CC	CC	CC	CC	CC	CC	CC	CC	CC	CC	CC	CC	CC	CC	CC	TC	CC	CC	CC	CC	CC	CC	CC	TC	CC	TC	CC	CC	CC	CC	CC	CC	CC	CC	CC	CC	CC	CC	TC	CC	CC	CC	CC	TC	CC	CC	CC	CC	CC
AX-168429315	GG	GG	GG	AG	GG	AG	GG	GG	AG	GG	GG	GG	GG	GG	GG	GG	GG	AG	GG	GG	GG	GG	AG	GG	GG	GG	GG	GG	GG	GG	GG	GG	GG	AG	GG	GG	GG	GG	GG	GG	AG	GG	GG	GG	GG	GG	GG	GG	AG
AX-168429316	AG	AA	AA	AA	AG	AG	AG	AA	AG	AG	AG	AG	AA	AA	AG	AG	AG	AG	AA	AA	AG	AA	AA	AA	AA	AA	AA	GG	AG	AA	AG	GG	AA	AG	AA	AG	AG	GG	GG	AG	AA	AA	GG	GG	AA	GG	AA	AG	AG
AX-168429317	GG	GG	GG	GG	GG	GG	GG	GG	GG	AA	GG	GG	GG	GG	GG	GG	GG	GG	GG	GG	GG	GG	GG	GG	GG	AG	GG	GG	GG	GG	GG	GG	AG	GG	GG	GG	GG	AA	AA	GG	GG	GG	GG	GG	GG	GG	GG	GG	GG
AX-168429318	TT	TT	TT	TT	TT	CC	TC	TT	TT	TT	TT	TT	TT	TC	TT	TT	TT	TT	TT	TT	TT	TT	TT	TT	TT	TT	TT	TT	TT	TT	TT	TT	TT	TT	TT	CC	TT	TT	TT	TT	TT	TT	TT	TT	TT	TT	TT	TT	TT
AX-168429319	CC	CC	CC	TC	CC	TC	CC	CC	CC	CC	CC	CC	CC	CC	CC	CC	CC	CC	TC	CC	CC	CC	TC	CC	TC	TT	CC	CC	CC	CC	CC	CC	CC	TC	TC	TC	CC	CC	CC	CC	CC	CC	CC	TC	CC	TC	CC	TC	CC
AX-168429320	AC	CC	AC	AC	AC	AC	AC	AA	CC	AA	AA	CC	AC	AC	CC	AC	AC	CC	CC	AC	AA	AA	AC	CC	AC	CC	AC	AC	AC	AC	CC	AC	AA	AA	CC	AA	AC	CC	AC	AC	AA	AC	AA	AA	AC	CC	AC	AC	AA
AX-168429321	TC	CC	TT	---	TC	TT	TC	TT	CC	TT	TT	CC	TT	TC	CC	TC	TT	CC	CC	TT	TC	TT	---	CC	CC	CC	TT	TC	TC	---	TC	TC	TT	TT	CC	TT	TT	CC	CC	TC	TC	TT	TT	TT	TT	CC	TT	CC	TT
AX-168429322	GG	GG	AG	AG	AG	AG	AG	AA	GG	AA	AA	GG	AG	AG	GG	AG	AA	GG	GG	AG	GG	AA	AG	GG	GG	GG	GG	AG	AG	AG	AG	AG	AG	AA	GG	AG	AA	GG	GG	GG	AG	AG	AG	AG	GG	GG	AG	GG	AG
AX-168429324	TT	GG	TG	TG	TT	TT	GG	TG	TG	TT	TG	TT	TG	TT	TG	GG	TT	TT	TG	TT	GG	TT	TT	TT	TT	TT	TT	TT	TT	TT	TG	TT	TG	TG	TG	TT	TT	TG	TG	GG	TG	TT	TG	TG	TG	TT	GG	TG	TT
AX-168429325	TT	TT	TT	TT	TT	TG	TT	TG	TG	TT	TT	TT	TT	TG	TG	TT	GG	TT	TG	TG	TT	TG	TT	TT	TT	TT	TT	TT	TT	TG	TG	TG	TT	TT	TT	TT	TT	TG	TG	TG	TT	TT	TT	TT	GG	TG	TT	TG	TT
AX-168429326	AA	AG	AA	AA	AA	AA	AA	AA	AA	AA	AG	AA	AA	AA	AA	AA	AA	AG	AA	AA	---	AG	AA	AG	AA	AA	AA	AA	AG	AA	AA	AA	AG	AG	AA	AA	AA	AG	AA	AA	AG	AA	AA	AA	AA	AA	AA	AA	AA
AX-168429327	TC	TT	TT	TT	TT	TT	TT	TT	TT	TC	TT	TT	TT	TT	TT	TT	TT	TT	TT	TT	TT	TT	TT	TT	TC	TT	TT	TT	TT	TT	TT	TT	TT	TT	TT	TT	TT	TT	TT	TT	TT	TT	TT	TT	TT	TT	TT	TT	TT
AX-168429328	GG	GG	GG	---	GG	GG	GG	---	---	GG	GG	---	---	GG	GG	---	GG	GG	GG	---	GG	GG	---	---	---	GG	GG	GG	GG	GG	GG	GG	GG	GG	GG	GG	GG	---	---	GG	GG	GG	GG	GG	---	GG	GG	---	---
AX-168429329	GG	AG	GG	AA	AA	GG	GG	AA	AA	AA	AA	GG	AG	AA	AA	AG	AG	AG	AA	AA	AG	AA	AG	AA	AG	GG	---	AA	AA	AG	AA	AG	AA	AA	AG	AA	GG	AA	AG	AA	AA	AA	GG	GG	AA	AA	AA	AG	AA
AX-168429330	GG	AG	GG	GG	AG	AA	AA	AG	AA	AG	AG	GG	AG	AA	AA	AA	AA	GG	AA	AA	AA	AA	GG	AA	GG	GG	GG	AA	AA	AG	AA	GG	AG	AG	GG	GG	AG	GG	GG	AA	GG	AG	GG	GG	AG	GG	AG	AA	AA
AX-168429331	---	---	TT	TT	TT	TT	TT	---	TT	TT	---	---	TT	TT	TT	TT	TT	TC	TT	TT	TT	TT	TT	TT	TT	---	TT	TT	TT	TT	TT	TT	TT	TT	TT	TT	TT	TT	TT	TT	TT	TT	TT	TT	TC	TT	TT	TT	TT
AX-168429332	CC	CC	CC	CC	CC	TC	CC	CC	CC	CC	CC	CC	CC	CC	TC	CC	CC	CC	CC	TC	CC	CC	CC	CC	CC	CC	CC	CC	CC	CC	CC	CC	CC	CC	CC	CC	CC	CC	CC	CC	CC	CC	CC	CC	CC	CC	CC	CC	CC
AX-168429333	CC	CC	CC	CC	CC	AC	CC	CC	AC	AC	CC	CC	CC	AC	CC	CC	AA	AC	CC	AC	CC	AC	CC	CC	CC	CC	AC	CC	AC	CC	CC	CC	AC	CC	CC	AC	CC	CC	CC	CC	AC	AC	AC	CC	CC	AC	CC	AC	AC
AX-168429334	CC	CC	CC	CC	CC	CC	CC	TC	CC	TT	TT	CC	CC	CC	CC	CC	CC	CC	CC	CC	CC	CC	CC	CC	CC	CC	CC	CC	CC	CC	CC	CC	CC	CC	CC	CC	CC	CC	CC	CC	CC	CC	CC	CC	TT	CC	CC	CC	CC
AX-168429335	CC	TT	CC	TC	TT	TC	TT	CC	TC	TC	TC	TC	TT	TC	TT	TT	TC	TC	TC	TC	TC	CC	TC	CC	CC	TC	TT	TC	TT	CC	TT	TC	TC	TT	TT	TT	TT	TT	TC	TT	TT	TC	TC	TC	TC	TC	CC	TT	TC
AX-168429336	CC	CC	CC	CC	CC	CC	CC	CC	CC	CC	CC	CC	CC	CC	CC	CC	CC	CC	CC	CC	CC	CC	CC	CC	CC	CC	CC	CC	CC	CC	CC	CC	CC	CC	CC	CC	CC	CC	CC	CC	CC	CC	CC	CC	CC	CC	CC	CC	CC
AX-168429337	GG	GG	GG	GG	GG	GG	GG	AG	GG	GG	GG	AA	GG	GG	---	GG	GG	GG	GG	GG	GG	GG	GG	GG	AA	GG	GG	GG	GG	AG	GG	GG	GG	GG	GG	GG	GG	GG	GG	GG	GG	GG	AA	GG	GG	GG	AA	GG	GG
AX-168429338	AG	AG	GG	GG	GG	GG	GG	AG	AG	GG	GG	GG	AG	GG	GG	AG	GG	GG	AG	AG	GG	GG	GG	AA	GG	GG	GG	AA	AA	GG	AA	AG	GG	AG	GG	AG	GG	AG	GG	AG	AG	AG	GG	AG	AG	GG	GG	---	GG
AX-168429339	AA	AA	AA	AA	AA	AA	AT	AA	AT	AA	AT	AA	AT	AT	AT	AA	AA	AA	AA	AA	AA	AT	AA	AT	AT	AA	AT	---	AA	AA	AA	AA	AA	AA	AA	AA	AT	AA	AT	AT	AA	AA	AT	AA	AA	AT	AA	AA	AT
AX-168429340	CC	AC	AC	AA	CC	CC	AC	AC	---	AC	CC	AC	CC	AC	AC	AC	---	AC	AC	CC	AC	AC	AA	AA	CC	CC	CC	CC	AC	AA	AA	AC	---	AC	CC	AC	AC	---	CC	CC	CC	CC	CC	---	CC	AC	AC	CC	CC
AX-168429341	TG	TG	GG	GG	TG	TG	GG	TG	TT	TG	TG	TT	GG	GG	TG	TG	GG	TT	TG	GG	GG	GG	TG	GG	TG	GG	TT	TG	TG	GG	GG	GG	GG	TG	GG	TG	TG	GG	---	TT	GG	TG	TG	GG	TT	GG	GG	GG	GG
AX-168429342	TG	GG	GG	GG	TG	TT	GG	TT	TT	---	TT	TT	TT	GG	TT	GG	GG	TT	TG	GG	GG	GG	TG	GG	TG	GG	TT	TG	TG	TG	GG	TG	---	TG	GG	TG	TG	TG	TG	TT	TG	---	TT	TG	TT	TG	GG	GG	TG
AX-168429343	CC	CC	CC	CC	CC	CC	CC	CC	CC	CC	TT	TC	CC	CC	CC	CC	TT	CC	CC	CC	CC	CC	CC	CC	CC	CC	TT	TC	CC	CC	CC	CC	CC	CC	CC	TT	CC	CC	CC	CC	TC	TC	CC	CC	CC	CC	CC	CC	CC
AX-168429344	AG	AA	---	AG	---	AG	AA	---	AG	AA	AG	AA	AG	---	---	AG	AG	AG	GG	GG	AG	AG	AG	GG	AG	AG	AG	AG	AG	GG	---	AG	GG	---	AA	GG	AA	AG	---	AG	AG	AG	AG	GG	AG	---	GG	AG	GG
AX-168429345	GG	GG	GG	GG	---	GG	GG	---	GG	GG	---	GG	GG	GG	---	AG	GG	---	GG	GG	---	---	GG	GG	GG	---	GG	GG	GG	GG	GG	GG	GG	---	GG	GG	GG	GG	GG	GG	GG	---	GG	GG	GG	---	---	GG	GG
AX-168429346	GG	GG	GG	GG	GG	GG	AG	GG	GG	GG	GG	GG	GG	GG	GG	GG	GG	GG	GG	GG	GG	GG	GG	GG	GG	GG	GG	GG	AG	GG	GG	GG	GG	GG	GG	GG	GG	GG	GG	GG	GG	GG	GG	GG	GG	GG	GG	GG	GG
AX-168429347	TC	CC	CC	---	CC	---	CC	CC	CC	---	CC	CC	---	CC	---	---	CC	CC	---	CC	---	CC	CC	TT	TT	CC	CC	CC	TC	CC	CC	CC	CC	---	CC	CC	CC	TC	TC	CC	CC	CC	TC	CC	CC	CC	CC	TC	CC
AX-168429348	---	CC	TC	TC	TC	CC	CC	TC	TC	CC	TC	CC	CC	TC	---	CC	CC	TC	CC	TC	CC	CC	---	---	TC	TC	TT	TC	CC	TT	TC	TC	---	TC	TC	TC	---	CC	TC	TT	TC	TT	TC	TC	TC	TT	TT	CC	CC
AX-168429349	GG	GG	GG	GG	TG	GG	GG	GG	TG	GG	TG	GG	GG	GG	TG	TG	GG	GG	GG	GG	GG	GG	GG	GG	TG	GG	TG	GG	GG	GG	GG	TG	GG	GG	GG	TG	---	GG	GG	GG	GG	TG	GG	GG	GG	GG	GG	GG	GG
AX-168429350	CC	CC	CC	CC	CC	CC	CC	CC	CC	CC	CC	CC	CC	CC	CC	CC	CC	CC	CC	CC	CC	CC	CC	CC	CC	CC	CC	CC	CC	CC	CC	CC	CC	CC	CC	CC	CC	CC	CC	CC	CC	CC	CC	CC	CC	CC	CC	CC	CC
AX-168429351	AA	AA	AA	AG	AA	AA	AG	AA	AA	AG	AA	AA	AA	AA	AA	AA	AA	---	AA	---	AG	AG	AA	AA	AA	AA	---	AG	AG	AA	AA	AA	AA	AA	AG	AA	AA	AA	AA	AA	---	AA	AA	AA	AA	AA	AA	AA	AG
AX-168429352	TC	TC	---	TC	TC	TC	TC	---	TT	TT	TT	TT	TC	TT	TT	TT	TC	TC	TT	TT	TT	TT	TC	---	---	TT	TC	TT	TC	TC	TC	TT	TC	TC	TT	---	---	TC	TT	TT	TT	TT	TT	TT	---	---	TC	TC	TT
AX-168429353	AA	AA	AA	AA	AA	AA	AA	AA	AA	AA	AA	AA	AA	AA	AA	AA	AA	AA	---	AA	AA	AG	---	AG	AA	---	AA	---	AG	AG	AA	GG	AA	GG	AA	AG	AA	AA	---	AA	AG	---	AG	AA	AA	---	---	AA	AA
AX-168429354	TC	TT	TT	CC	TT	TT	TT	TC	TT	TT	TC	TT	TT	TC	TC	TT	CC	TC	CC	TT	TT	CC	TT	CC	TT	TC	TT	TC	CC	TC	TC	TT	TC	CC	TC	TT	TT	CC	TT	TT	CC	TT	CC	TC	TT	TT	TC	TC	TC
AX-168429355	TT	TT	TT	TT	TT	TC	TC	TT	TT	TT	TT	CC	TT	TT	TT	CC	TT	TT	TT	TT	TT	TT	TT	TT	TT	TC	TT	TT	TT	TT	TT	TC	TC	TT	TC	TC	TT	TT	TT	TT	TT	TT	TT	TT	TT	TT	TT	TC	TT
AX-168429356	CC	CC	CC	CC	CC	TT	TT	CC	CC	CC	CC	TC	TT	CC	CC	TT	CC	CC	CC	CC	CC	CC	CC	CC	CC	TC	CC	CC	CC	CC	CC	CC	CC	CC	TC	CC	CC	CC	CC	CC	CC	CC	CC	CC	CC	CC	CC	TC	CC
AX-168429357	---	AA	GG	AG	GG	GG	AA	AG	GG	GG	GG	AA	AA	GG	AA	AA	GG	GG	---	AA	GG	GG	GG	GG	GG	AA	---	GG	---	GG	GG	AA	AA	AG	AA	AA	GG	---	AG	AA	GG	AA	---	AG	GG	GG	GG	AA	GG
AX-168429358	GG	AG	AG	AG	AG	AA	GG	AA	---	AG	AG	AG	AA	AG	AA	AG	GG	AG	AG	GG	AG	AG	AG	GG	---	AA	AG	AA	GG	AA	AA	GG	GG	AG	AA	AG	AG	AG	AA	AA	AG	AG	AG	AG	AA	AA	AA	AG	AA
AX-168429359	GG	AG	AG	AG	AA	AG	AG	AA	AA	AG	AA	AA	AA	AG	AA	AA	GG	AA	AG	AG	GG	AG	AG	AG	AG	AG	AA	AA	GG	AA	AA	AG	---	AG	AA	AA	AA	AG	AA	AA	AG	AA	AG	AA	AA	AA	AA	AG	AA
AX-168429360	GG	GG	GG	GG	TT	GG	GG	GG	GG	GG	TG	GG	GG	GG	TG	GG	GG	TG	GG	GG	GG	GG	GG	GG	GG	GG	GG	TG	GG	TG	TG	GG	GG	TG	TG	TG	GG	GG	TT	GG	GG	GG	GG	TT	TG	GG	GG	TG	GG
AX-168429361	CC	AA	AA	AC	AA	AC	AA	AA	AA	AA	AA	AA	AA	AA	AA	AA	CC	AA	AC	AA	AA	AC	AC	CC	AC	AC	AA	AA	CC	AA	AA	AC	AC	AC	AA	AA	AA	AC	AA	AC	AC	AA	AC	AA	AA	AA	AA	AC	AA
AX-168429362	GG	GG	GG	GG	GG	GG	AG	GG	GG	GG	AG	GG	GG	GG	GG	GG	---	AG	GG	---	GG	GG	GG	GG	GG	GG	GG	GG	GG	GG	GG	GG	AG	GG	GG	AA	AG	GG	GG	GG	GG	AG	GG	GG	GG	GG	GG	GG	GG
AX-168429363	TT	TT	TT	TT	TT	TT	TG	TT	TT	TT	---	TT	TG	TT	TT	TG	TT	TT	TT	TG	TT	TG	TT	TT	TG	TT	TT	TT	TT	TG	---	TT	TT	TT	TT	TT	TG	TT	TG	TT	TT	TT	TG	TT	TT	GG	TT	TT	TT
AX-168429364	AA	AA	AA	AA	AA	AA	AA	AA	AA	AA	AA	AA	AA	AA	AA	AA	AA	AA	AA	AA	AA	AA	AA	AA	AA	AA	AA	AA	AA	AA	AA	AA	AA	AA	AA	AA	AA	AA	AA	AA	AA	AA	AC	AA	AA	AC	AA	AA	AA
AX-168429365	---	TT	TT	TT	TT	TT	TT	TC	---	TT	TT	TT	TC	TT	TC	TT	---	TT	TC	TT	TC	CC	TT	TT	CC	---	---	CC	TC	TC	TT	TT	TT	TT	TC	TC	TC	TC	TT	TC	---	---	TC	TT	CC	TC	TT	---	TT
AX-168429366	---	GG	GG	GG	AG	GG	GG	GG	AA	AG	GG	AG	GG	GG	GG	GG	GG	GG	GG	GG	GG	GG	AG	GG	GG	GG	GG	GG	GG	GG	GG	GG	AG	GG	GG	GG	AG	GG	GG	AA	GG	GG	GG	GG	AG	AA	GG	GG	GG
AX-168429367	CC	CC	CC	CC	CC	CC	CC	TC	CC	CC	TT	CC	CC	CC	TC	TC	CC	CC	CC	CC	CC	CC	CC	CC	TC	CC	CC	CC	CC	TC	TC	TC	CC	TC	CC	CC	CC	CC	TC	CC	CC	CC	CC	CC	CC	CC	CC	CC	CC
AX-168429368	AA	AG	AG	GG	AA	GG	AG	AA	AA	AA	AA	AA	AA	AA	AG	AA	AA	AA	AA	AG	AG	AA	AA	AA	AA	---	AA	AG	AA	AA	AA	AA	AA	AG	AG	AA	AA	AA	AA	AA	AA	AA	AG	AA	AA	AA	GG	AG	AG
AX-168429369	---	TT	TC	TC	TC	TC	TC	CC	---	TT	TT	---	TT	TC	TC	---	TC	TC	CC	---	TC	CC	---	TC	CC	TT	---	CC	TC	TC	TT	---	TT	---	CC	---	---	TC	TT	TC	---	TT	TC	TC	CC	TC	TT	TT	TC
AX-168429370	GG	TT	GG	GG	GG	GG	GG	TT	GG	TT	TT	GG	GG	TT	GG	TT	TT	TT	TT	GG	GG	TT	TT	TT	TT	GG	GG	GG	TT	GG	TT	TT	GG	---	GG	TT	GG	TT	TT	TG	TT	GG	GG	GG	TT	TT	GG	TT	GG
AX-168429371	AG	GG	GG	GG	AG	GG	GG	GG	GG	GG	GG	GG	GG	GG	GG	GG	---	GG	GG	GG	GG	AA	AG	AG	GG	GG	GG	GG	GG	GG	GG	GG	---	GG	GG	GG	GG	AG	AA	GG	GG	GG	AG	GG	---	AA	GG	GG	GG
AX-168429372	AA	AA	AA	AA	AA	AA	AA	AA	AG	AA	AA	AA	AA	AA	AA	AG	AA	AA	AA	AA	AA	AA	AA	AA	AA	AA	AA	AA	AA	AA	AA	AA	AA	AA	AG	AA	AA	AA	AA	GG	AA	AG	AA	AA	AG	AA	GG	AA	AA
AX-168429373	TT	TT	TT	TG	TT	TG	TG	TG	TT	TG	TT	TT	GG	TT	TT	TT	TT	TT	TG	TG	TG	TT	TT	TT	TT	TG	TG	TT	GG	TG	---	TG	TT	GG	TT	TT	GG	TG	TT	TG	TG	TG	TT	TT	TG	TG	GG	GG	TT
AX-168429375	TC	CC	CC	CC	TC	CC	CC	CC	TC	CC	TC	TC	CC	CC	TC	CC	CC	CC	CC	CC	CC	CC	TC	CC	CC	CC	CC	CC	CC	TC	CC	CC	CC	CC	CC	CC	CC	TC	CC	CC	TT	CC	CC	CC	CC	TC	CC	CC	TC
AX-168429376	CG	CC	CC	GG	CG	CC	CG	CG	GG	GG	CG	CG	GG	CC	GG	CC	CC	CC	CG	CG	GG	CC	CG	CC	CC	CG	CG	CC	CC	GG	CC	CG	CC	GG	CG	CC	CG	CG	CC	GG	CG	CG	CC	CG	GG	CG	GG	GG	CC
AX-168429377	TC	---	TT	TT	CC	TC	TC	TT	TC	TC	CC	TT	TT	CC	TT	TC	TC	CC	TT	TT	TT	CC	TC	CC	CC	TC	TC	CC	CC	TT	TC	TC	CC	TT	TC	CC	TC	TC	TC	TC	TC	TC	TC	TC	TC	TC	TT	TT	TT
AX-168429378	CC	CC	CC	AC	CC	CC	CC	CC	CC	CC	CC	CC	CC	CC	AC	CC	CC	CC	CC	CC	AC	CC	CC	CC	CC	CC	CC	AC	CC	CC	CC	CC	CC	CC	CC	CC	CC	CC	CC	CC	CC	CC	CC	AC	CC	CC	CC	CC	CC
AX-168429379	AG	GG	GG	GG	GG	GG	GG	GG	GG	AG	GG	GG	GG	GG	GG	GG	GG	GG	---	AG	AG	GG	GG	GG	AG	GG	AG	GG	GG	GG	GG	AG	GG	GG	GG	GG	GG	GG	GG	GG	GG	AG	GG	GG	GG	GG	GG	GG	GG
AX-168429380	TT	TT	TT	TT	TT	TT	TT	TT	TT	TT	TT	TT	TT	TT	TT	TT	TT	TT	TT	TT	TT	TT	TT	TT	TT	TT	TT	TT	TT	TT	TT	TT	TT	TT	TT	TT	TT	TT	TT	TT	TT	TT	TT	TT	TT	TT	TT	TT	TT
AX-168429381	CC	TT	TT	TT	CC	TT	CC	TT	TT	TT	TC	TC	TC	CC	TT	TT	TC	TT	TT	TC	---	TT	TC	TT	TT	---	TT	TT	TT	TC	TC	TT	TT	TT	TT	TC	TT	TT	TT	TC	CC	TC	TT	TC	TT	TC	TT	TC	TT
AX-168429382	AA	AA	GG	AA	AA	AA	AA	AA	AA	AA	AA	AA	GG	AA	AG	AA	AG	AA	AA	AA	AA	AA	AA	AA	AA	AA	AA	AA	AG	AA	AA	AA	AA	AA	AA	AA	AG	AA	AA	AA	AA	AA	AA	AA	AG	AA	---	AA	AA
AX-168429384	GG	GG	GG	GG	GG	GG	GG	GG	---	GG	GG	AG	GG	GG	GG	GG	GG	GG	GG	GG	GG	GG	AG	GG	GG	GG	GG	GG	GG	AG	GG	GG	GG	---	GG	GG	GG	GG	AG	GG	GG	GG	AG	GG	GG	GG	GG	GG	GG
AX-168429385	TT	TT	TG	TT	TT	TT	TT	TT	TT	TT	---	TT	TT	TG	TT	TT	TT	TG	TG	TT	TT	TT	TT	TT	TG	---	---	TG	TT	TT	TG	TT	---	---	---	TT	TT	TT	TG	GG	---	---	TT	TT	TG	TT	---	TT	TT
AX-168429386	GG	GG	GG	GG	GG	GG	AG	AG	GG	GG	AA	GG	GG	AG	AG	GG	AA	GG	AG	GG	AG	---	AG	GG	GG	AG	GG	AA	AA	---	AA	AA	GG	---	AA	GG	GG	GG	GG	GG	AG	GG	GG	GG	GG	GG	AG	GG	---
AX-168429387	AA	AA	AA	---	AC	AA	AA	AA	AA	AA	AA	AC	AA	AA	---	AA	AA	AC	AC	AA	AC	AA	AA	AA	AA	AC	AA	AA	AA	AA	AA	AA	---	AC	AC	AC	AA	---	AA	---	---	AC	---	AA	AA	---	AA	---	AA
AX-168429388	AA	AA	AA	AA	AA	AG	AA	AA	AA	AA	AA	AA	AG	AG	AA	AA	AA	AA	AA	AA	AA	AA	AA	---	AA	---	AA	AA	AA	AA	AA	AA	AA	GG	AA	AA	AG	AG	AA	AA	AA	AA	AA	AG	AA	AA	AA	AG	AG
AX-168429389	TG	GG	GG	TT	GG	TG	GG	GG	TG	TT	GG	GG	TG	GG	TG	TG	GG	TG	GG	TT	TG	TG	GG	GG	GG	GG	TT	TG	GG	GG	GG	GG	TG	---	TG	TT	GG	TG	TG	TT	GG	TT	TG	TG	TG	TG	GG	GG	GG
AX-168429390	GG	GG	GG	GG	GG	GG	GG	GG	CG	GG	GG	GG	GG	GG	GG	CG	GG	GG	GG	GG	GG	GG	GG	GG	GG	CG	GG	GG	GG	GG	GG	GG	GG	GG	GG	GG	GG	GG	GG	GG	GG	GG	GG	GG	GG	GG	GG	GG	GG
AX-168429392	CC	CC	CC	CC	CC	TC	CC	CC	CC	CC	CC	CC	CC	CC	CC	TC	CC	CC	CC	CC	CC	CC	CC	CC	CC	CC	CC	CC	CC	CC	CC	CC	CC	TC	CC	CC	CC	CC	CC	CC	CC	CC	CC	CC	CC	CC	CC	CC	CC
AX-168429393	GG	GG	AG	GG	AG	GG	GG	GG	GG	GG	AG	GG	GG	GG	GG	GG	GG	GG	GG	GG	GG	AG	GG	GG	---	GG	GG	AG	GG	GG	AG	AG	AG	GG	AG	GG	---	AG	AG	GG	GG	GG	AG	AG	GG	GG	GG	GG	GG
AX-168429394	GG	AG	GG	AG	AG	GG	GG	GG	GG	GG	GG	GG	GG	GG	GG	GG	---	GG	GG	GG	GG	AG	AG	GG	---	---	AG	AG	---	GG	AG	---	AG	AG	GG	GG	AG	AG	GG	AG	GG	---	---	AG	GG	---	GG	---	GG
AX-168429395	GG	AG	AA	GG	AA	GG	AG	GG	AG	GG	AG	AA	---	---	AG	AG	---	AA	AG	AG	AG	GG	GG	GG	AG	AG	GG	---	---	GG	GG	AG	---	AG	GG	AA	GG	AG	---	AG	GG	GG	GG	GG	AG	GG	---	---	AA
AX-168429396	GG	GG	GG	GG	TT	GG	GG	GG	GG	GG	GG	GG	GG	GG	GG	GG	GG	TT	GG	GG	GG	GG	GG	GG	GG	GG	GG	GG	GG	GG	GG	GG	GG	GG	GG	GG	GG	GG	GG	GG	GG	GG	GG	GG	GG	GG	GG	GG	TT
AX-168429397	---	TT	TT	TT	TT	TG	TT	TT	TT	TT	TT	TT	TT	TT	TT	TT	TT	TT	TT	TT	TT	TT	TT	TT	TT	TT	TT	TT	TT	TT	TT	TT	TT	TT	TT	TT	TT	TT	TT	TT	TT	TT	TT	TT	TT	TT	TT	TT	TT
AX-168429398	GG	GG	GG	TG	GG	GG	GG	GG	TG	GG	GG	GG	GG	TG	TG	GG	GG	GG	GG	GG	GG	GG	GG	GG	TT	---	TG	GG	TT	GG	TG	GG	GG	GG	GG	GG	GG	GG	GG	GG	GG	GG	TG	TG	GG	GG	TG	GG	GG
AX-168429399	CC	CC	CC	CC	TC	TT	CC	CC	CC	CC	CC	TC	CC	---	CC	TC	CC	TT	CC	CC	TC	CC	CC	CC	CC	CC	CC	CC	CC	CC	CC	TC	CC	CC	CC	TT	CC	CC	CC	CC	TC	CC	CC	TC	CC	CC	CC	CC	TC
AX-168429400	TT	TT	TT	TG	TT	TT	TT	TT	TT	TG	TT	TT	TT	GG	TT	TT	TT	TT	TT	TT	TT	TT	TT	TT	TT	TG	TT	TG	TT	TT	---	TT	TT	TT	TT	TT	TT	TG	TG	TT	TT	TG	TG	---	TT	TT	TT	TT	TT
AX-168429401	CC	CC	CC	CC	CC	CC	CC	CC	CC	CC	CC	CC	TC	CC	TT	CC	CC	CC	CC	CC	CC	CC	CC	TC	CC	CC	CC	CC	TT	CC	CC	CC	CC	CC	TC	CC	TC	CC	CC	CC	CC	CC	CC	CC	CC	CC	CC	CC	CC
AX-168429403	CG	GG	CC	CC	CG	GG	CC	CC	CG	CG	CC	CG	CG	CC	GG	CG	CC	GG	CC	CC	CC	CC	CC	CG	CC	CC	CG	CC	GG	CC	CC	CC	CC	CC	CG	GG	CG	CC	CC	CC	CC	CG	CC	CC	CC	CC	CC	CC	CG
AX-168429404	TG	GG	TT	TT	GG	GG	TT	TT	TT	TG	TG	TG	TG	TT	GG	TG	TT	---	TT	TT	TG	TT	TT	TG	TT	TT	GG	TT	TG	TT	TT	TT	TT	GG	TT	GG	TG	TT	TT	TG	TG	TG	TT	TG	TT	TG	TT	TT	TG
AX-168429405	TC	TT	TT	TT	TT	TC	TT	TT	TT	TT	TT	TT	TT	TT	TT	TT	TT	TT	TT	TT	TT	TT	TT	TT	TT	TT	TC	TT	TT	TT	TT	TT	TT	TT	TT	TT	TT	TT	TT	TT	TT	TC	TT	TT	TT	TT	TT	TT	TT
AX-168429406	CC	AA	CC	CC	AA	AA	CC	CC	CC	---	AC	AC	CC	CC	AA	AC	CC	AA	CC	CC	AC	CC	CC	AC	CC	CC	CC	CC	AA	CC	CC	CC	CC	AC	AC	AA	---	CC	CC	AC	AC	---	CC	AC	CC	AA	CC	CC	CC
AX-168429407	CC	CC	CC	CC	---	CC	CC	CC	CC	CC	CC	CC	AC	CC	AA	CC	CC	CC	CC	CC	CC	CC	CC	CC	CC	CC	CC	CC	AA	CC	CC	CC	CC	CC	AC	CC	AA	CC	CC	CC	CC	CC	CC	AC	CC	CC	CC	CC	CC
AX-168429408	CC	CC	CC	AC	AC	CC	CC	CC	AA	CC	CC	CC	CC	CC	CC	CC	CC	CC	CC	CC	CC	CC	CC	---	CC	AC	CC	CC	CC	CC	CC	CC	CC	CC	CC	CC	CC	CC	CC	AA	CC	CC	CC	CC	AC	CC	CC	CC	CC
AX-168429409	CC	CC	CC	AC	CC	AC	CC	CC	CC	CC	CC	CC	CC	CC	CC	CC	CC	CC	CC	CC	AC	CC	CC	AC	CC	CC	CC	CC	CC	CC	CC	CC	CC	CC	CC	AC	CC	CC	CC	CC	CC	CC	CC	CC	CC	CC	AC	CC	CC
AX-168429410	TT	TT	TT	TC	TT	TC	TT	TT	TT	TT	TT	TT	TT	TT	TT	TT	TT	TT	TT	TT	TC	TT	TT	TC	TT	TT	TT	TT	TT	TT	TT	TT	TT	TT	TT	TT	TT	TT	---	TT	TT	TT	TT	TT	TT	TT	TC	TT	TT
AX-168429411	GG	GG	GG	GG	GG	GG	GG	GG	TG	GG	GG	GG	GG	GG	GG	GG	GG	GG	GG	GG	GG	GG	GG	GG	GG	TG	GG	GG	GG	GG	GG	GG	GG	GG	GG	GG	GG	GG	GG	TT	GG	GG	GG	GG	TG	GG	GG	GG	GG
AX-168429412	AA	AA	AA	AG	---	AA	AA	AA	AA	AA	AA	AA	AA	AA	AA	AA	AA	AA	AA	AA	AA	AA	AA	AA	AA	AG	AA	AA	AA	AA	AA	AA	AA	AA	AA	AA	AA	AA	AA	AA	AA	AA	AA	AA	AA	AA	AA	AA	AA
AX-168429413	AG	GG	GG	GG	---	GG	AG	AG	GG	GG	AG	GG	AG	GG	GG	AG	AA	GG	AG	AG	AG	AG	AG	GG	AG	AA	GG	AG	GG	AA	AG	GG	GG	GG	GG	AG	GG	AG	AA	GG	AG	GG	AG	GG	GG	AG	AG	AA	AG
AX-168429414	---	---	GG	---	---	---	---	AG	AG	---	---	GG	---	---	---	---	AG	---	---	---	AG	AG	AG	---	---	AG	---	---	---	---	AG	AG	AG	---	AG	AG	---	---	---	---	---	AG	---	---	AG	AG	---	---	---
AX-168429415	TC	TT	TT	TT	TC	TC	TT	TC	CC	TT	TC	TC	TT	TT	TT	TC	TT	TC	TT	TT	TT	TC	TT	CC	TT	TT	TC	TT	TT	TT	TC	TT	TC	TC	TT	TT	TT	TT	TC	TC	TT	CC	TT	TT	TC	TC	TT	TT	TC
AX-168429416	---	AA	CC	AA	CC	---	AC	---	---	---	AC	AC	---	AC	AC	AC	AC	---	CC	AC	CC	---	CC	CC	---	CC	AA	---	---	AC	---	AC	AC	AC	AC	AC	---	CC	CC	AA	AA	AA	AC	AA	AC	CC	AC	---	---
AX-168429417	TT	TT	TT	TT	TT	TT	TT	TT	TT	TT	AT	TT	TT	TT	TT	---	TT	TT	TT	TT	TT	TT	TT	TT	TT	TT	AT	TT	TT	TT	TT	---	TT	TT	TT	TT	TT	TT	TT	TT	TT	AT	TT	TT	TT	TT	---	TT	TT
AX-168429418	TC	TT	TT	---	---	TT	TT	TT	TC	TT	TC	TT	TT	TC	TT	---	TT	TT	---	TC	TT	TT	TT	TT	TT	TT	TT	TT	TT	TT	TT	TT	TT	TT	TT	TT	TT	TT	TT	TT	TC	TT	TT	TC	TT	TT	TT	TT	TT
AX-168429419	TT	TT	---	TT	TC	TT	TT	TT	TT	TT	TT	---	TT	TT	TT	---	TT	TT	TT	TT	TT	TT	TT	TT	TT	TT	TC	TT	TT	TT	TT	TC	TT	TC	TT	TT	TT	TT	TT	TC	TT	TT	TT	TT	TT	TT	TT	TT	TT
AX-168429420	AA	AA	AA	AA	AA	AA	AA	AA	AA	AA	AA	AA	AA	AA	AA	AA	AA	AA	AA	AA	AA	AA	AA	AA	AA	AA	AA	AA	AA	AA	AA	AA	AA	AA	AA	AA	AA	AA	AA	AA	AA	AA	AA	AA	AA	AA	AA	AA	AA
AX-168429421	---	AG	---	AA	---	AA	AA	AG	AA	AA	AA	AG	---	---	AG	AG	---	---	AA	AA	AG	AG	AA	AG	---	---	AG	---	AG	AG	---	---	---	---	AA	AG	AG	AG	AG	AA	AG	AG	---	AG	---	AG	AA	AA	AG
AX-168429422	AA	AG	AA	AA	AA	---	AA	AA	AA	AA	AA	AA	AA	AA	AA	GG	AA	AA	AA	AA	AA	AA	AG	AA	AA	AA	AA	AA	AA	AA	AA	AA	AA	AA	AA	AA	AA	AA	AA	AA	AA	AA	AA	AA	AA	AA	AA	AA	AA
AX-168429423	GG	GG	AG	AG	AA	GG	GG	GG	AG	AG	AA	GG	AA	GG	GG	AG	AG	GG	GG	AG	AG	AA	AG	GG	AG	AG	GG	AA	GG	AG	AG	AG	AG	GG	GG	AG	AA	GG	GG	GG	GG	GG	AG	AG	AG	AG	AG	AG	AG
AX-168429424	AA	AA	AA	AA	AG	AA	AA	AA	AA	AA	AA	AA	AA	AA	AA	AA	AA	AA	AA	AA	AA	AA	AA	AA	AA	AA	AA	AA	AA	AA	AA	AA	AA	AA	AG	AA	AA	AA	AA	AA	AA	AA	AA	AA	---	AA	AA	AA	AA
AX-168429425	GG	GG	AG	AG	AG	AG	GG	GG	GG	GG	GG	AA	AG	AG	GG	AG	AG	GG	GG	AG	AG	AG	AG	AG	AA	GG	GG	AA	AG	AG	AA	AG	AA	AG	GG	GG	AG	GG	GG	AG	GG	AG	GG	GG	GG	GG	AG	AG	GG
AX-168429426	TC	TT	TT	TC	TT	TT	TT	TC	TT	TT	TT	TT	TC	TC	TT	TT	TT	TT	TT	TT	TT	TT	TT	TT	TT	TT	TT	TT	TC	TC	TT	TT	TT	TT	TC	TT	TT	TT	TT	TT	TT	TT	TT	TC	TT	TT	TT	TT	TT
AX-168429427	AC	AA	AA	AA	AA	AC	AA	AC	AA	CC	AA	AA	AA	---	AA	AA	AA	AA	AA	AA	AA	AA	AC	AA	AA	AA	AA	AA	AA	AA	AA	AA	AA	AA	AA	AA	AC	AA	AA	AA	AA	AA	AA	AA	AA	AA	AA	AA	AC
AX-168429428	AA	AA	AA	AA	AC	AA	AC	CC	AC	AA	AA	AC	AA	AA	AA	CC	AA	AA	AA	AA	AC	CC	AA	AC	AC	AA	AA	CC	CC	CC	CC	AA	CC	AA	AC	AC	AA	AA	AA	CC	AA	AA	AA	AA	AC	AC	AA	AA	AA
AX-168429429	TT	TT	TC	TT	TT	TC	TT	TT	TT	TC	TT	TC	TC	TC	TC	TT	TT	TT	TT	TC	TT	TC	TT	TT	TT	TC	TT	TT	TT	TT	TT	TT	TT	TC	TT	TC	TC	TT	TC	TT	TT	TT	TT	TC	TT	TT	TT	TC	TT
AX-168429430	GG	AG	AA	AG	AG	GG	AG	AG	GG	AG	GG	AG	AG	AG	AA	GG	GG	---	GG	AG	GG	AA	AG	AG	AG	GG	AA	GG	AA	GG	GG	AG	AG	AG	AG	AG	GG	AA	AG	AG	GG	AA	AG	GG	AG	GG	AG	GG	AG
AX-168429431	TT	TT	TG	TT	TT	TT	TG	TT	TT	TG	TG	TT	TT	TT	TT	TG	TT	TT	TG	TT	TT	TT	TT	TT	TG	TG	TG	TG	TT	TG	TG	TG	TT	TT	TT	TT	TG	TT	TG	TG	TG	TT	TG	TT	TT	TT	TG	TT	TG
AX-168429433	AA	AA	AG	AA	AA	AA	AA	AA	AG	AA	AA	AA	AG	AG	AA	AA	AA	AA	AA	AA	AA	AA	AA	AA	AA	AA	AG	AA	AA	AA	AA	AA	AA	AA	AA	AA	AG	AA	AA	AA	AA	AA	AG	AA	AG	AG	AA	AA	AA
AX-168429434	GG	GG	GG	GG	AG	GG	GG	GG	AG	GG	GG	GG	GG	GG	AG	GG	AG	GG	GG	GG	GG	GG	GG	AG	GG	GG	AG	GG	AA	GG	AG	GG	GG	AG	GG	AG	GG	AG	GG	AG	GG	AG	AG	AG	AA	GG	GG	GG	GG
AX-168429435	GG	TG	TG	GG	GG	GG	GG	GG	GG	GG	GG	GG	GG	TG	GG	GG	TG	GG	TT	GG	GG	GG	TG	GG	TG	TG	GG	GG	GG	GG	GG	GG	GG	GG	GG	TG	TG	GG	TG	GG	GG	GG	GG	GG	GG	GG	GG	TG	TT
AX-168429436	AA	---	AA	AA	AA	AA	AA	AA	AG	AA	AA	---	AA	AA	AA	AA	AA	AA	AG	AG	AA	AA	AG	---	GG	---	AA	AA	AA	AA	---	AA	AA	AA	AA	---	AA	AA	GG	GG	AA	AA	AA	AA	AA	AA	AA	AA	AA
AX-168429437	AG	AA	AA	GG	AG	AG	AA	AA	AA	AG	AG	AG	AG	GG	AA	AG	AG	GG	AA	AA	AA	AG	AA	AG	AA	AA	AA	AG	AA	AA	AG	AG	AA	GG	AG	AA	AA	AG	AA	AA	AG	AA	AG	AG	AG	AG	AG	AA	AG
AX-168429438	TT	TT	TC	TT	TT	TT	TT	TT	TT	TT	TC	TT	TC	TC	TC	TC	TT	TT	TT	TC	TT	TC	TT	TC	TT	TC	TT	TC	TT	TT	TT	TT	TC	TT	TC	TT	TC	TC	TT	TT	TT	TT	TC	TC	TT	TT	TT	TC	TT
AX-168429439	TC	TT	TC	TT	TT	TT	TT	TT	TT	TT	TT	TT	TT	TT	TC	TT	CC	TC	TC	TC	TT	TT	TT	TT	TC	TT	TT	TT	TT	TC	TT	TC	TT	TT	TT	TT	TT	TC	TT	TT	TC	TT	TT	TT	TC	TT	TC	TC	TC
AX-168429440	TC	TT	TC	TT	TT	TT	TT	TT	TT	TT	TC	TT	TC	TC	TC	CC	TT	TT	TT	TC	TT	TC	TT	TC	TT	CC	TT	TC	TT	TT	TT	TT	TC	TT	TT	TT	TC	TC	TT	TT	TC	TT	TC	TC	TT	TT	TT	TC	TC
AX-168429441	GG	GG	GG	GG	GG	GG	GG	GG	GG	GG	GG	GG	GG	GG	GG	GG	GG	GG	GG	GG	GG	GG	GG	GG	GG	GG	GG	GG	GG	GG	GG	GG	GG	GG	GG	GG	GG	GG	GG	GG	GG	GG	GG	GG	GG	GG	GG	GG	GG
AX-168429442	AG	AG	AG	GG	AA	AG	GG	AA	AG	AG	GG	AG	GG	GG	AG	AG	AG	AA	GG	AG	AG	GG	AG	AG	AG	GG	AG	GG	GG	AG	AG	AA	GG	GG	AG	GG	AG	GG	AA	AG	AG	GG	AG	AG	AG	AG	GG	GG	AA
AX-168429443	AA	AA	AG	AA	AA	AA	AA	AA	AA	AA	GG	AA	AG	AG	AG	AG	AA	AA	AA	AG	AA	AG	AA	AG	AA	AG	AA	AG	AA	AA	AA	AA	AG	AA	AG	AA	AG	AG	AA	AA	AG	AA	AG	AG	AA	AA	AA	AG	AA
AX-168429444	GG	GG	GG	GG	GG	GG	GG	AA	AG	GG	GG	GG	AG	AG	AG	GG	AG	AA	GG	AG	GG	GG	AG	GG	AG	GG	GG	GG	AG	AA	GG	AG	GG	AG	AG	AG	AG	GG	GG	AG	GG	GG	GG	GG	AG	GG	GG	GG	GG
AX-168429445	---	AG	AG	---	---	AA	AG	AA	AA	AG	AG	AA	---	AA	AA	---	AG	AA	AA	AA	---	GG	AG	AA	AA	AA	---	AG	---	---	AA	AA	---	AA	AA	AA	AA	AG	AA	AG	---	GG	AG	AA	AA	AA	AG	---	AA
AX-168429446	CC	CC	CC	CC	TC	CC	CC	CC	CC	CC	CC	TC	CC	CC	CC	CC	CC	TT	TC	TC	CC	CC	TC	TC	CC	CC	CC	CC	CC	TC	CC	CC	CC	CC	CC	CC	CC	CC	---	CC	CC	CC	CC	CC	CC	CC	CC	TC	CC
AX-168429447	CC	TC	TC	TT	TC	CC	TT	TC	TC	TC	TC	TT	TT	TC	TC	CC	CC	TT	TT	TC	TT	TC	TC	TC	TC	TT	TC	TC	TT	TT	CC	CC	TC	TC	TT	TT	TC	TC	TT	TT	TC	TC	TC	TC	TT	TT	TC	TT	CC
AX-168429448	TT	TT	TC	TT	TC	TT	TC	TC	TT	TC	TC	TT	TT	TC	TC	TC	TC	TC	TC	CC	TT	TT	TC	TT	TC	TC	TC	TC	TT	TT	TC	TC	TC	TC	TT	TT	TT	TT	TT	TC	TC	TC	TC	TC	TT	TT	TC	TT	TT
AX-168429449	CC	CC	CC	CC	CC	CC	CC	CC	CC	CC	CC	CC	CC	CC	CC	CC	CC	CC	CC	CC	CC	CC	CC	CC	CC	CC	CC	CC	CC	CC	CC	CC	CC	CC	CC	CC	CC	CC	CC	CC	CC	CC	CC	CC	CC	CC	CC	CC	CC
AX-168429450	TC	TT	TT	CC	TT	CC	TT	TT	TC	CC	CC	CC	---	TC	CC	TC	TT	TT	TC	TT	CC	CC	CC	TT	---	TC	CC	TT	TC	TC	TC	TC	CC	CC	TT	TT	CC	TC	TC	TC	TT	CC	TC	TT	TC	TC	TC	CC	CC
AX-168429451	GG	GG	GG	TG	GG	GG	GG	GG	GG	GG	GG	GG	TG	TG	TG	TG	GG	GG	GG	TG	TG	GG	TG	GG	TG	GG	TG	GG	GG	GG	GG	GG	TG	GG	TG	GG	TG	GG	TG	TG	GG	TG	GG	GG	GG	GG	GG	TG	TG
AX-168429452	AG	AG	AG	AG	GG	AG	AA	GG	GG	AG	AG	GG	GG	GG	GG	AG	AG	AG	AG	GG	GG	AG	GG	GG	AG	AG	AG	AG	GG	AG	GG	AG	AG	AG	GG	AG	AA	AA	AG	GG	AA	AG	AA	GG	GG	AA	AG	AG	AA
AX-168429453	AA	AA	AA	AA	---	AA	AA	GG	AG	AA	AG	AA	AG	AA	AA	AA	AA	AA	AG	AA	AA	AA	AG	AA	AG	AA	AA	AA	AA	AG	AA	AG	AA	AA	AA	AA	AA	AA	AA	AA	AA	AA	AA	AA	AA	AA	AA	AG	AA
AX-168429455	AC	CC	AA	AC	AC	CC	AC	CC	AC	AA	AC	AA	---	AC	AC	AC	AC	AC	AC	---	AC	AC	AC	AC	AC	AA	AA	AC	CC	AC	AA	---	AC	AC	AC	AC	AA	AC	AC	AC	AA	AA	AC	AC	---	AC	AA	AA	AA
AX-168429456	TT	TT	TT	TT	TT	TT	TT	TT	TT	TT	TT	TT	TT	TT	TT	TT	TC	TT	TT	TT	TT	TT	TT	TT	TT	TT	TC	TT	TT	TT	TT	TT	TT	TT	TT	TT	TT	TT	TT	TT	TT	TT	TT	TT	TT	TT	TT	TT	TT
AX-168429457	TC	CC	CC	CC	CC	TC	TC	CC	TC	CC	CC	TT	TT	CC	---	TC	TT	CC	CC	CC	TT	CC	TC	CC	CC	---	TC	TC	TC	TC	CC	TC	CC	CC	CC	TC	TT	TC	CC	TT	TT	TT	CC	CC	TC	TT	CC	TT	CC
AX-168429458	AA	---	AA	AA	AA	AA	AA	AA	AA	AA	AA	AA	AA	AA	AA	AA	AA	---	AG	---	AA	AA	AA	AA	---	AA	AA	AA	AA	AA	---	AA	AA	AG	AA	AA	AA	AA	AA	AA	AA	AA	---	AA	AA	AA	AA	GG	AA
AX-168429459	GG	AG	AA	GG	GG	GG	GG	AG	AG	GG	GG	GG	AG	GG	GG	GG	GG	AG	AA	AG	GG	AG	GG	AG	AG	AG	GG	GG	GG	AG	GG	GG	GG	---	GG	AG	AG	GG	GG	AG	AG	GG	AG	AG	GG	GG	AG	AA	AG
AX-168429460	AC	CC	CC	AA	AC	CC	CC	AC	CC	AA	AC	CC	AA	AA	CC	AA	CC	AC	CC	CC	CC	CC	AC	AC	CC	CC	AC	AC	AC	AC	CC	CC	CC	AC	CC	AC	AC	CC	CC	CC	CC	AA	AC	CC	CC	CC	AC	CC	CC
AX-168429461	AG	AA	AA	AG	AG	AA	AA	AG	AA	AA	AG	AA	GG	AA	AA	GG	AA	AA	AG	AA	AG	AA	AA	AA	AA	AA	AG	AG	AG	AG	AA	AA	AA	AG	AA	AA	GG	AA	AA	AA	AG	AG	AA	AA	AA	AA	AA	AA	AA
AX-168429462	GG	AG	GG	AA	AG	AG	GG	AG	AG	AA	AG	AA	AG	AG	AG	GG	AG	GG	GG	AG	AG	AG	AA	AG	AG	AG	GG	AG	GG	AG	AG	AG	AG	AG	AG	GG	AG	AG	AG	AG	GG	AG	AA	GG	AA	AG	AG	GG	GG
AX-168429463	AA	AA	GG	GG	AA	---	AA	AG	GG	AG	AG	GG	GG	GG	GG	GG	AG	GG	GG	AA	GG	AG	GG	GG	GG	AG	AA	AA	---	GG	GG	AG	GG	GG	AG	AG	AG	GG	AG	GG	AG	AG	GG	AA	GG	GG	GG	GG	AA
AX-168429464	TC	TC	TT	TT	TT	CC	CC	TC	TT	TT	TT	TT	TT	TT	TT	TT	TC	TT	TT	TT	TT	TC	TT	TT	TT	TC	CC	TC	TC	TT	TT	CC	TT	TT	TT	TT	TC	TT	TT	TT	TT	TC	TT	CC	TT	TT	TT	TT	TC
AX-168429465	TG	GG	GG	GG	GG	GG	GG	GG	GG	GG	GG	GG	---	GG	GG	GG	GG	GG	GG	GG	GG	GG	GG	GG	GG	GG	GG	GG	GG	TG	GG	GG	---	GG	GG	TT	GG	GG	GG	GG	GG	GG	GG	GG	GG	GG	---	GG	TG
AX-168429467	GG	GG	GG	GG	GG	GG	GG	GG	GG	GG	---	GG	GG	GG	GG	GG	GG	GG	GG	GG	GG	GG	GG	GG	GG	GG	GG	GG	GG	---	GG	GG	GG	GG	GG	GG	GG	GG	GG	GG	GG	GG	GG	GG	GG	GG	GG	GG	GG
AX-168429468	AA	AG	GG	GG	AG	GG	AA	AG	GG	---	GG	GG	AA	GG	GG	AG	GG	---	AG	AA	GG	GG	GG	GG	GG	GG	GG	AA	AG	AA	AA	AA	GG	AA	AG	AG	AG	AG	AA	GG	GG	GG	AA	GG	AG	AG	GG	AG	AG
AX-168429469	GG	GG	GG	GG	GG	GG	AA	GG	GG	GG	GG	GG	GG	GG	GG	GG	GG	---	GG	GG	GG	GG	GG	AA	GG	GG	GG	GG	GG	GG	GG	AA	GG	GG	GG	GG	GG	GG	AG	GG	GG	GG	GG	GG	GG	GG	GG	GG	GG
AX-168429470	CC	CC	CC	CC	CC	CC	TC	CC	CC	CC	CC	CC	CC	CC	CC	CC	CC	CC	CC	CC	CC	CC	CC	CC	CC	CC	CC	CC	CC	CC	CC	TC	CC	CC	CC	CC	CC	CC	CC	CC	CC	CC	CC	CC	CC	CC	CC	CC	CC
AX-168429471	CC	CC	CC	CC	CC	CC	TC	CC	TC	CC	CC	CC	CC	CC	CC	CC	CC	CC	CC	TC	CC	CC	TC	TC	CC	CC	CC	TC	TC	CC	CC	CC	CC	CC	CC	TC	CC	CC	TC	TC	TC	TC	TC	CC	TC	TC	CC	CC	TC
AX-168429473	GG	GG	GG	GG	GG	GG	GG	GG	GG	GG	GG	GG	GG	GG	GG	GG	GG	GG	GG	GG	GG	GG	GG	GG	GG	GG	GG	GG	AG	AG	GG	GG	GG	GG	GG	GG	GG	GG	GG	GG	GG	GG	GG	GG	GG	GG	GG	GG	GG
AX-168429474	GG	GG	GG	GG	GG	GG	GG	GG	TG	GG	TG	GG	TG	GG	GG	GG	GG	TG	GG	GG	GG	TT	GG	GG	GG	GG	TG	GG	GG	GG	GG	GG	TT	GG	GG	TG	TG	TG	GG	GG	GG	TT	GG	GG	TG	GG	TT	TG	GG
AX-168429475	GG	GG	GG	GG	GG	GG	GG	GG	GG	GG	GG	GG	GG	GG	GG	GG	GG	GG	GG	GG	GG	GG	GG	AA	GG	GG	GG	GG	GG	GG	GG	GG	GG	GG	GG	GG	GG	GG	GG	GG	AA	GG	GG	GG	GG	GG	GG	GG	GG
AX-168429476	AG	AA	GG	GG	GG	GG	GG	---	AG	GG	AG	GG	GG	GG	AG	AG	GG	AG	GG	AG	GG	AA	GG	AG	GG	GG	AG	GG	AA	GG	AG	AG	AG	AA	GG	AA	AA	GG	GG	AG	AG	AG	AG	GG	AG	GG	GG	GG	GG
AX-168429477	GG	GG	GG	GG	GG	TG	GG	GG	GG	GG	GG	GG	GG	GG	GG	GG	GG	GG	GG	GG	GG	TG	GG	TG	GG	TG	TG	GG	GG	GG	GG	GG	TG	GG	GG	GG	GG	TG	GG	TG	GG	GG	GG	TG	GG	GG	TG	GG	TG
AX-168429478	AA	AA	AA	AA	AC	AA	AA	AA	AA	AA	AA	AA	AA	AA	CC	AA	AC	AA	AA	AA	CC	AA	AA	AA	AA	AC	AA	AA	AA	AA	AA	AA	AA	AA	AA	AA	AA	AA	AA	AA	AA	AA	AA	AA	AA	AA	AA	AA	AA
AX-168429479	AA	AA	AA	AA	AA	AT	AA	AA	AA	AA	AT	AA	AA	AT	AT	AT	AA	AA	AT	AA	AA	AA	AA	AA	AA	AA	AT	AA	AA	AA	AA	AA	AA	AA	AA	AA	AA	AA	AA	AT	AT	AA	AT	AT	AA	AT	AA	AT	AA
AX-168429480	GG	GG	GG	TG	TG	TG	TG	TG	TG	TG	TT	GG	TG	TT	GG	TG	GG	GG	TG	TG	GG	TT	GG	TG	GG	GG	TG	GG	TT	TG	TG	TG	TG	GG	GG	TT	GG	TG	GG	TG	GG	TG	TG	TG	GG	GG	TT	TG	GG
AX-168429481	TC	CC	CC	TC	CC	TC	TC	CC	---	CC	TC	CC	CC	TC	CC	TT	CC	TT	TC	TC	CC	CC	TT	CC	CC	CC	CC	TC	TT	CC	CC	TC	CC	TC	TC	TT	CC	TC	TT	CC	TC	CC	CC	TT	CC	CC	CC	TC	TC
AX-168429482	GG	GG	GG	GG	GG	GG	GG	GG	GG	GG	GG	AG	GG	GG	GG	GG	AA	GG	GG	GG	GG	AG	GG	GG	AA	AG	GG	GG	GG	GG	GG	AG	AG	GG	GG	GG	GG	GG	GG	GG	GG	GG	GG	GG	GG	GG	GG	GG	GG
AX-168429483	TC	TC	TC	TT	TC	TT	CC	TC	TC	TT	TC	---	CC	TC	---	TT	---	TC	---	TC	TC	TC	TC	TT	TC	TT	TC	TC	TT	TC	TC	---	TT	CC	TT	CC	TC	CC	TT	TC	TC	---	TT	TC	TC	TC	TC	TT	TT
AX-168429484	AA	---	---	AC	AA	---	---	---	---	CC	AA	AC	AA	AA	---	AA	CC	AA	CC	AA	---	AA	CC	AA	AC	AC	---	AA	AC	AA	AA	AA	AA	AA	---	AA	AA	AA	AA	AA	AC	AA	AC	---	AA	---	CC	---	AA
AX-168429485	TT	CC	CC	CC	TC	TC	CC	TC	CC	CC	CC	CC	CC	CC	CC	TC	TC	CC	TC	CC	CC	CC	CC	CC	TC	TC	TC	TC	CC	TC	CC	CC	CC	CC	CC	CC	CC	CC	CC	TC	TC	TC	CC	CC	CC	CC	CC	TC	CC
AX-168429486	CC	CC	TC	TC	TT	CC	CC	TC	CC	CC	---	CC	TC	CC	CC	TC	CC	TC	CC	CC	CC	CC	CC	CC	CC	CC	CC	TC	---	CC	CC	CC	TC	CC	CC	CC	TT	CC	CC	CC	TT	CC	CC	CC	CC	CC	TT	CC	TC
AX-168429487	CC	CC	CC	CC	CC	CC	CC	CC	CC	CC	CC	CC	CC	TC	CC	CC	CC	CC	CC	CC	CC	CC	TC	CC	CC	CC	CC	CC	CC	CC	CC	CC	TC	CC	CC	CC	CC	TC	CC	CC	CC	CC	CC	CC	CC	CC	CC	CC	CC
AX-168429488	CC	CC	CC	CC	CC	CC	CC	AC	CC	CC	CC	CC	CC	CC	AC	CC	CC	CC	CC	CC	CC	AC	CC	CC	AC	AC	CC	CC	CC	CC	CC	CC	AC	CC	CC	CC	CC	CC	CC	CC	CC	CC	AA	CC	CC	CC	CC	CC	CC
AX-168429489	AA	GG	AA	AG	GG	GG	AG	GG	GG	GG	GG	GG	GG	AG	GG	GG	AA	AG	AA	AG	GG	AG	GG	AG	GG	GG	GG	GG	GG	GG	AA	AG	AG	GG	GG	GG	AG	AG	GG	GG	AA	AG	AG	AG	GG	AG	AA	AG	GG
AX-168429490	TT	TT	TT	TT	TT	TT	TT	TT	TT	TT	TT	TT	TT	TT	TT	TT	TT	TT	TT	TT	TT	TT	TT	TT	TT	CC	TT	TT	TT	TT	TT	TC	TT	TT	TT	TT	TT	TT	TT	TT	TT	TT	TT	TT	TT	TT	TT	TT	TT
AX-168429491	TT	TT	TC	TT	TT	TT	TT	TC	TC	TT	TC	TT	TT	TT	TC	TT	TC	TT	TT	TT	TC	TT	TC	TC	CC	---	TT	TT	TT	TT	TT	TT	TT	TT	TT	TT	TT	TT	TT	TC	TT	TT	TT	TT	TC	TC	TT	TC	TC
AX-168429492	AA	AA	AA	AT	AA	AA	AA	AA	AA	AA	AA	AT	AT	AA	AT	AA	AA	AA	AA	AA	AT	TT	TT	AT	AA	AA	AA	AA	AT	AA	AA	AA	AT	AT	AA	AA	AA	AA	AA	AA	AA	AA	AA	AA	AA	AT	AT	AA	AA
AX-168429493	TC	TT	TT	TT	TT	TT	TC	TT	TT	TT	TT	TT	TC	TT	TT	TT	TT	TT	TT	TT	TT	TC	TT	TT	TT	TT	TT	TT	TT	TT	TT	TT	TT	TT	TT	TC	TT	TC	TT	TT	TT	TT	TT	TT	TT	TT	TT	TT	TT
AX-168429494	TT	TC	TT	TC	CC	TT	TT	TT	TC	TT	TC	TT	TT	TT	TC	TC	TC	TT	TC	TT	TC	TC	TT	TC	TT	TT	TT	TC	TT	TT	TT	TT	TC	TT	TC	TT	TT	TT	TC	TT	TT	TT	TC	TT	TT	TC	TT	TT	TT
AX-168429496	AG	AA	AA	AA	AA	AA	AG	AA	AA	AA	AA	AA	AA	AA	AA	AA	AG	AA	AA	AA	AA	AG	AA	AA	AA	AG	AA	AA	AA	AA	AA	AA	AA	AA	AA	AG	AA	GG	AA	AA	AA	AA	AA	AA	AA	AA	AA	AA	AA
AX-168429498	CC	CC	TC	CC	CC	CC	CC	CC	CC	CC	TT	TT	CC	TC	CC	CC	CC	CC	CC	CC	CC	CC	TC	CC	CC	CC	TC	CC	TC	CC	CC	TC	CC	CC	CC	TC	CC	CC	CC	TC	CC	TC	CC	CC	CC	CC	CC	CC	CC
AX-168429500	TC	TT	TT	TT	TT	CC	TT	CC	TC	TT	TC	TT	CC	TT	TC	TT	TC	TC	TT	TC	TC	TT	TC	CC	TT	TC	TC	TT	TT	CC	TC	TT	TT	CC	TT	TT	TT	TT	TT	TC	TC	TT	TC	TT	TC	TT	CC	TT	TC
AX-168429501	TT	TT	TT	TT	TT	TT	TT	TT	TT	TT	TT	TT	TT	TT	TT	TT	TT	TC	TT	TC	TT	TT	TT	TT	TT	TT	TT	TT	TT	TT	TT	TT	TT	TT	TT	TC	TT	TT	TT	TC	TT	TT	TT	TT	TT	TT	TT	TT	TT
AX-168429502	CC	CC	CC	CC	CC	CC	CC	CC	CC	TT	CC	CC	CC	CC	CC	CC	CC	CC	CC	TC	CC	CC	CC	CC	TC	CC	CC	CC	CC	CC	CC	CC	CC	CC	---	CC	CC	CC	CC	CC	CC	CC	TC	TC	CC	CC	CC	CC	TC
AX-168429503	TC	TT	TC	TC	TC	TT	TC	CC	TC	TT	TT	---	TT	TT	TT	---	TC	TT	TT	TT	TT	TC	TT	CC	TT	TT	TC	TT	TC	CC	TC	TT	TT	TC	TC	TT	TT	TT	TC	TC	TT	TT	TT	TT	TC	TT	TC	TT	TT
AX-168429504	GG	GG	GG	GG	GG	GG	GG	GG	GG	AG	GG	GG	AG	GG	GG	GG	GG	GG	GG	GG	GG	GG	GG	GG	GG	GG	GG	GG	GG	GG	GG	GG	GG	GG	GG	GG	GG	GG	GG	GG	AG	GG	GG	GG	GG	GG	GG	GG	GG
AX-168429505	TC	CC	CC	TC	TT	CC	TT	TC	TC	CC	TC	TC	TC	TT	TC	TT	TC	TC	TC	TC	CC	TC	TT	TC	TT	TC	TC	TT	TT	TT	TC	TT	TC	CC	CC	TT	TC	TT	TC	TC	TT	CC	TC	CC	TC	CC	TT	CC	TC
AX-168429506	GG	GG	GG	GG	GG	GG	GG	GG	GG	GG	GG	GG	GG	GG	GG	GG	GG	GG	GG	AG	GG	GG	GG	GG	GG	GG	GG	GG	GG	GG	GG	GG	GG	GG	GG	GG	GG	GG	GG	GG	GG	GG	GG	GG	GG	GG	GG	GG	GG
AX-168429507	AA	AA	AA	---	AA	AA	AA	AA	AG	AA	AA	AG	AG	AG	---	AA	AA	AG	AA	AA	AA	AA	AA	AG	AG	AA	AA	GG	AG	AG	AG	AA	AG	AA	AA	AA	AA	AA	AA	---	AA	AA	AA	AG	AG	AA	AG	---	AG
AX-168429508	AA	AA	AG	AA	AA	AA	AA	AA	AA	AA	AA	AA	AA	AA	AA	AA	AA	AA	AA	AA	AA	AG	AA	AA	AA	AA	AG	AA	AA	AA	AA	AA	AG	AA	AA	AA	AA	AA	AA	AA	AA	AG	AA	AA	AA	AA	AA	GG	AG
AX-168429510	TT	TT	TC	TC	TT	CC	CC	TC	TC	CC	CC	CC	TC	TC	TC	TT	TC	CC	TC	CC	TC	CC	TC	CC	TC	TT	CC	CC	TC	CC	CC	CC	CC	TC	CC	TC	TC	CC	CC	TC	TT	TC	TC	CC	CC	CC	TT	TC	CC
AX-168429511	AA	AA	AC	CC	AC	CC	CC	CC	AC	AC	AC	CC	AC	AA	AC	AC	CC	AC	CC	CC	CC	CC	CC	CC	AC	AC	CC	CC	CC	CC	AC	---	AC	CC	CC	AC	AC	CC	CC	AA	AA	CC	AC	AC	---	CC	AC	AC	AC
AX-168429512	AA	AA	AA	AC	AA	AA	AC	AA	AA	AA	AA	AA	AA	AA	AA	AA	AA	AA	AA	AA	AA	AA	AA	AA	AA	AA	AC	AA	AA	AA	AA	AA	AA	AA	AC	AA	AA	AA	AC	AA	AA	AC	AA	AA	AA	AC	AA	AA	AA
AX-168429513	AG	GG	GG	AG	AG	GG	AA	GG	AG	GG	GG	AG	GG	GG	GG	AG	AG	GG	GG	AG	AG	AG	AG	AG	GG	GG	AG	GG	GG	GG	GG	AG	GG	---	AA	AG	GG	GG	AA	AG	GG	AG	GG	GG	---	---	GG	GG	GG
AX-168429514	TG	GG	GG	GG	TG	GG	GG	GG	GG	GG	GG	TG	GG	GG	GG	TG	TG	GG	GG	GG	GG	GG	GG	GG	GG	GG	GG	GG	GG	GG	TG	GG	TG	GG	GG	GG	GG	GG	GG	GG	GG	GG	GG	GG	GG	GG	GG	GG	TG
AX-168429515	TT	AT	TT	TT	TT	TT	TT	TT	AT	TT	TT	TT	TT	TT	TT	TT	AT	TT	TT	TT	TT	TT	TT	TT	TT	TT	TT	TT	TT	TT	TT	TT	TT	TT	TT	TT	TT	TT	TT	AT	TT	TT	TT	TT	TT	TT	TT	AT	TT
AX-168429516	AA	GG	GG	AG	AG	GG	AG	GG	AG	AG	GG	GG	GG	GG	AA	AG	AA	AA	GG	AG	GG	GG	AG	GG	GG	AA	AG	GG	GG	GG	AG	AA	AG	AA	AA	GG	GG	AG	AG	AG	AG	GG	AG	AG	AG	GG	AG	AG	AG
AX-168429517	AC	AC	AC	CC	CC	AA	AA	CC	AC	AC	AC	CC	AA	AA	CC	AC	AA	CC	CC	CC	AC	AC	AC	CC	AA	CC	AA	AA	AA	CC	AC	AC	CC	CC	CC	AC	---	CC	AC	AA	AC	AC	AA	CC	AA	AA	AC	CC	CC
AX-168429518	GG	GG	GG	GG	AG	GG	GG	GG	GG	GG	GG	AG	GG	---	AG	GG	AA	GG	GG	GG	GG	GG	GG	GG	GG	AG	AG	GG	GG	AG	GG	GG	GG	GG	GG	GG	AG	GG	GG	GG	AG	GG	GG	GG	GG	AG	GG	AG	GG
AX-168429519	CC	CC	CC	CC	CC	CC	CC	CC	CC	CC	TC	---	CC	TT	CC	CC	CC	CC	CC	CC	CC	CC	CC	CC	CC	CC	CC	CC	CC	CC	CC	TC	CC	CC	CC	CC	CC	CC	CC	CC	CC	CC	CC	CC	CC	CC	CC	CC	CC
AX-168429520	AC	CC	CC	CC	CC	CC	CC	AC	CC	CC	CC	CC	CC	CC	CC	CC	CC	CC	CC	AA	CC	CC	CC	CC	CC	CC	CC	CC	AA	AC	AC	CC	CC	CC	CC	CC	CC	CC	CC	CC	CC	CC	AC	CC	CC	CC	CC	CC	CC
AX-168429521	TT	TT	TT	TT	TT	TT	TT	TT	TT	TT	TT	TT	TT	TT	TT	TT	TT	TT	TT	TT	TT	TT	TT	TT	TT	TT	TT	TT	TT	TT	TT	TT	TT	TT	TT	TT	TT	TT	TT	TT	TT	TT	TT	TT	TT	TT	TT	TT	TT
AX-168429523	GG	GG	GG	GG	GG	GG	GG	GG	GG	GG	AA	GG	GG	AA	GG	GG	GG	GG	GG	GG	GG	GG	GG	GG	GG	AA	GG	GG	GG	GG	GG	GG	GG	GG	GG	GG	---	GG	GG	GG	GG	GG	AA	GG	GG	GG	GG	GG	GG
AX-168429524	TT	TC	TT	TT	TT	TT	TT	TT	TT	TT	TT	TT	TT	TT	TC	TT	TT	TT	---	TT	TT	TT	TT	TT	CC	TT	TC	TT	TT	TT	TC	TC	TT	TT	TT	TT	TT	TT	TT	---	TT	TT	TT	TT	TT	TT	TT	TT	TC
AX-168429526	GG	AG	AG	AG	GG	GG	GG	AG	GG	GG	GG	GG	GG	AG	AG	GG	AA	GG	AG	GG	AG	GG	AG	GG	GG	GG	GG	AG	GG	GG	GG	GG	GG	GG	AG	---	GG	AG	GG	GG	GG	GG	GG	AG	GG	AG	AG	AA	GG
AX-168429527	TC	TT	TT	TT	CC	TT	TT	TC	CC	TC	TC	TC	CC	TT	TC	TC	TT	TC	TC	TC	TT	CC	TT	TC	TT	TC	TC	TT	TT	TC	TT	TT	TC	TT	TT	TC	TT	CC	TT	CC	TT	TC	TT	TT	TC	TC	TC	TT	TT
AX-168429528	AA	AA	AC	AC	AC	AC	AC	AC	AC	AA	AC	CC	CC	AC	AC	AA	AC	AA	CC	AC	AA	AA	CC	AA	AA	AC	AC	AC	CC	AC	CC	AC	AA	CC	CC	AC	AC	AC	AC	AC	CC	AA	AC	AA	AC	AC	AC	CC	AC
AX-168429529	TT	TT	TT	TT	TT	TT	TC	TT	TT	TT	TT	TT	TT	TT	TT	TT	TT	TT	TT	TT	TT	TT	TT	TT	TT	TT	TT	TT	TT	TT	TT	TT	TT	TT	TT	TT	TT	TT	TC	TT	TT	TT	TT	TT	TT	TT	TT	TT	TT
AX-168429530	AA	AA	AA	AG	AA	AA	AA	AG	AA	AA	AA	AA	AA	AA	AA	AA	AA	AA	AG	AA	---	AA	AA	AA	AA	AA	AA	AA	AA	AG	AA	AA	AA	AA	AG	AA	AA	AA	AG	AA	AA	AA	AA	AA	AA	AA	AA	AA	AA
AX-168429531	CC	CC	CC	CC	CC	CC	CC	CC	CC	TC	CC	CC	CC	CC	CC	TC	CC	CC	CC	CC	CC	CC	CC	TT	CC	TC	TC	CC	TC	CC	TC	CC	CC	CC	CC	CC	CC	CC	CC	CC	TC	CC	CC	CC	CC	TC	CC	CC	CC
AX-168429532	AA	TT	TT	TT	TT	TT	AA	TT	AA	AT	AT	AT	TT	TT	TT	AA	TT	AT	TT	AA	AT	TT	TT	AT	AA	AT	AA	AT	AT	TT	AT	TT	TT	TT	AT	TT	AT	AA	TT	AA	AA	AA	TT	AA	AA	TT	TT	TT	AT
AX-168429533	GG	AA	AA	AA	AA	AA	AA	AA	AA	AA	AA	AA	AA	AA	AA	GG	AA	AA	AA	AA	AG	AA	AA	AA	AA	AA	AG	AA	AG	AA	AA	AA	AA	AA	AA	AA	AG	AA	AA	AA	AA	AA	AA	AA	AG	AA	AA	AA	AG
AX-168429534	AA	AA	AA	AA	AA	AA	AA	AA	AA	AA	AA	AG	AG	AA	AA	AA	AA	AA	AG	AA	AA	AA	AA	AA	AA	AA	AA	AA	AA	AG	AA	AG	AA	AG	AA	AA	---	AA	AA	AA	AA	AA	AA	AA	AA	AA	AG	AG	AA
AX-168429535	AA	AA	AA	AA	AA	AA	AA	AA	AA	AG	AG	AA	AA	AA	AA	AA	AA	AA	AA	AA	AA	AA	AA	AG	AA	AA	AA	AA	AA	AA	AA	AA	AA	AA	AA	AA	AA	AG	AA	AA	AA	AA	AA	AA	AA	AA	AA	AA	AA
AX-168429536	GG	GG	GG	GG	AG	AG	GG	AG	AG	GG	AG	AG	GG	AG	AG	GG	AG	AG	AG	AG	AG	GG	GG	AG	GG	AG	AA	GG	GG	AA	GG	GG	AA	AG	AG	AG	AG	AA	GG	AG	AG	AA	GG	AG	AG	GG	GG	GG	AG
AX-168429537	TT	TT	TT	TT	TT	TT	TT	TT	TT	TT	TT	CC	TT	TC	TT	TT	TC	TC	TC	TC	TC	TT	TT	TT	TT	TT	TC	TC	TT	TC	TT	TT	TC	TC	TT	TT	TC	TT	TT	TT	TT	TC	TT	TC	TT	TT	TT	TT	TC
AX-168429538	TG	TT	TT	TT	TT	TT	TT	TT	TT	TT	TT	TG	TT	---	TT	TT	TG	TG	TG	TT	GG	TT	TT	TT	---	TT	TG	TT	TT	TG	TG	TT	TG	TG	---	TT	TG	TT	TT	TT	TT	TT	TT	TT	TT	TT	TT	TT	TG
AX-168429539	CC	AA	CC	CC	CC	CC	AA	CC	CC	AC	CC	CC	---	CC	---	CC	CC	CC	CC	CC	CC	AC	CC	CC	CC	CC	CC	CC	CC	CC	CC	CC	CC	CC	CC	AC	AC	CC	CC	CC	CC	CC	AC	CC	AC	CC	AC	AC	CC
AX-168429540	CC	CC	CC	CC	CC	CC	CC	CC	TC	TC	CC	CC	CC	CC	CC	CC	CC	CC	CC	CC	CC	CC	CC	CC	CC	CC	CC	CC	CC	CC	CC	CC	CC	CC	TT	CC	CC	CC	CC	TC	TC	CC	CC	CC	TC	CC	CC	CC	CC
AX-168429541	GG	GG	GG	GG	GG	GG	GG	GG	GG	GG	GG	GG	GG	GG	GG	GG	TG	GG	GG	GG	GG	GG	GG	GG	GG	TG	GG	GG	GG	GG	GG	GG	GG	GG	GG	GG	GG	TG	GG	GG	GG	GG	GG	GG	GG	GG	GG	GG	GG
AX-168429542	TT	TC	TC	---	TT	TT	CC	TT	TT	TC	TT	TC	TC	TC	TT	CC	TT	TC	TT	TT	TT	TT	TC	TT	TT	TT	CC	TT	TT	TC	TT	TT	TT	TT	TT	TC	TC	TT	TT	TT	TT	TC	CC	TC	TC	TT	CC	TT	TT
AX-168429543	AA	AA	AA	AA	AA	AA	AA	AA	AA	AA	AA	AA	AA	AA	AA	AA	AA	AA	AA	AA	AA	AA	AA	AA	AA	AA	AA	AA	AA	AA	AA	AA	AA	AA	AA	AA	AA	AA	AA	AA	AA	AA	AA	AA	AA	AA	AA	AA	AA
AX-168429544	CC	CC	CC	CC	CC	CC	CC	CC	CC	CC	CC	CC	CC	AC	CC	CC	CC	CC	AA	CC	CC	AC	CC	AC	CC	AC	CC	CC	AC	CC	CC	AC	CC	CC	AC	CC	CC	CC	CC	CC	CC	CC	CC	AA	CC	AC	CC	CC	CC
AX-168429545	AA	AA	AA	AA	AA	AA	AA	AA	AA	AA	AA	AA	AA	AG	AG	AA	AA	AA	AA	AA	AA	AA	AA	AA	AA	AA	AA	AA	AA	AA	AA	AA	AA	AA	AA	AA	AA	AG	AA	AA	AA	AA	AA	AG	AA	AA	AA	AA	AA
AX-168429547	AG	GG	GG	AG	GG	GG	GG	AG	AA	GG	AA	AG	GG	AA	AG	AG	GG	AG	GG	AG	GG	AG	AG	GG	AG	AG	AG	AA	GG	GG	GG	AG	GG	AG	GG	AG	AG	GG	AA	AG	AA	AG	GG	GG	AG	AG	GG	GG	AG
AX-168429548	TC	CC	CC	CC	CC	CC	CC	TC	TT	TC	TC	TC	CC	TC	CC	TC	TC	CC	CC	TC	CC	TT	TT	CC	TC	TC	TC	TT	CC	CC	CC	TC	TC	TC	CC	CC	TC	TC	TT	TT	TC	TC	CC	CC	TT	TC	CC	CC	TC
AX-168429550	GG	GG	GG	CG	CG	GG	GG	GG	GG	GG	GG	GG	CG	GG	CG	GG	GG	GG	CG	GG	GG	GG	GG	GG	GG	GG	GG	GG	GG	GG	CG	CG	GG	GG	GG	GG	GG	GG	GG	CG	GG	GG	GG	GG	GG	GG	CG	CG	GG
AX-168429552	CC	CC	CC	CC	CC	TC	TC	CC	CC	TC	CC	CC	CC	CC	CC	TC	CC	CC	TC	CC	CC	CC	CC	CC	CC	CC	CC	CC	CC	CC	CC	CC	CC	CC	CC	CC	CC	CC	CC	CC	TC	CC	TT	CC	CC	CC	CC	CC	CC
AX-168429553	TT	TT	TT	TT	TC	TT	TT	TT	TT	TT	TT	TT	TT	TT	TT	TT	TT	TT	TT	TT	TT	TC	TT	TT	TT	TT	TC	TT	TT	TT	CC	TT	TT	TT	TC	TT	TT	TT	TT	TC	TT	TC	TT	TT	TT	TT	TT	TT	TT
AX-168429555	TT	AA	TT	AT	AA	AA	---	TT	AA	AT	AA	TT	AT	AT	AT	AT	AA	---	---	AT	AT	AT	AT	AT	AA	AT	AA	AT	AT	AT	TT	AT	AT	AT	AA	---	AT	TT	AT	AT	---	AT	TT	AT	AA	---	TT	AT	AT
AX-168429557	AA	AG	AA	AA	AG	AG	AA	AA	AA	AA	AA	AA	AA	AA	AA	AA	AA	AA	AA	AA	AA	AA	AA	AA	AA	AA	AA	AA	AA	AA	AA	AA	AA	AA	AA	AA	AA	AA	AA	AA	AG	AA	AA	AG	AA	AA	AA	AA	AG
AX-168429558	AC	CC	CC	CC	CC	AC	CC	CC	CC	CC	CC	CC	CC	CC	CC	CC	CC	CC	AA	CC	CC	CC	CC	CC	CC	CC	CC	AC	CC	CC	CC	CC	CC	CC	CC	CC	CC	CC	CC	CC	CC	CC	CC	CC	CC	CC	CC	AA	CC
AX-168429559	CC	TT	CC	CC	CC	CC	CC	CC	CC	CC	TC	CC	CC	CC	TC	CC	CC	CC	CC	TC	TC	CC	CC	TC	CC	CC	CC	CC	TC	CC	CC	CC	CC	CC	CC	CC	CC	CC	CC	CC	CC	CC	CC	CC	CC	CC	TC	CC	CC
AX-168429560	AA	AA	AC	AA	AA	AA	AA	AC	CC	AA	AA	AA	AA	AA	AC	AA	AA	AA	AA	AA	AC	AA	AA	AA	AA	AA	AA	AA	AA	AA	AA	AA	AA	AA	AA	AA	AC	AC	AA	AC	AC	AA	AA	AA	AC	AC	AC	AC	AA
AX-168429561	AA	AA	AA	AG	AA	AG	---	AA	AA	AA	AA	AG	AA	AG	AG	AA	AA	AA	AA	GG	AA	AG	AG	AG	AA	AA	AA	AA	AA	AA	AA	AG	AA	AG	---	AG	AA	AA	GG	AA	AA	AA	AA	AA	AA	AA	AA	AA	AA
AX-168429562	TT	TG	TT	TT	---	TG	TG	---	TT	TG	---	GG	---	TT	---	TG	TT	TT	TG	TG	TT	TT	TT	TG	TT	TG	TG	TG	TG	TT	TT	TT	TT	TT	TT	GG	---	TT	TG	TT	TT	---	TG	TG	TT	TG	TT	TG	TT
AX-168429563	CC	CC	CC	CC	TT	CC	CC	CC	CC	CC	CC	CC	CC	CC	TT	CC	CC	CC	CC	CC	CC	CC	CC	CC	CC	CC	CC	CC	CC	CC	CC	CC	CC	CC	CC	CC	CC	CC	CC	CC	CC	CC	CC	CC	CC	CC	CC	CC	CC
AX-168429564	CC	TT	TC	TT	TC	TT	TC	TC	TC	TT	TT	TC	TT	TT	TT	TC	TT	TT	TT	TT	TT	TT	TT	TT	TC	TC	TC	TC	TT	TT	TT	TT	TT	TC	CC	TT	TC	TT	TT	TT	CC	TC	TC	TT	TC	TT	TT	TT	TT
AX-168429565	GG	GG	GG	GG	GG	GG	GG	GG	GG	GG	GG	GG	GG	GG	GG	GG	GG	GG	GG	GG	GG	GG	GG	GG	GG	GG	GG	GG	GG	GG	GG	GG	GG	GG	GG	GG	GG	GG	GG	GG	GG	GG	GG	GG	GG	GG	TG	GG	GG
AX-168429566	CC	CC	CC	CC	CC	CC	CC	CC	CC	CC	TC	CC	CC	CC	CC	CC	CC	CC	CC	CC	CC	CC	CC	CC	CC	CC	CC	CC	CC	CC	CC	CC	CC	CC	CC	CC	CC	CC	CC	CC	CC	CC	CC	CC	CC	CC	CC	CC	CC
AX-168429567	GG	GG	GG	GG	GG	GG	GG	GG	GG	GG	GG	GG	GG	GG	GG	GG	GG	GG	GG	GG	GG	GG	GG	GG	GG	GG	GG	GG	GG	GG	GG	GG	GG	GG	GG	GG	GG	GG	GG	GG	GG	GG	GG	GG	GG	GG	GG	GG	GG
AX-168429568	AA	AA	AA	AA	AA	AG	AA	AA	AA	AA	GG	AA	AA	AA	AG	AA	AA	AG	AA	AA	AA	AA	AA	AA	AA	AG	AG	AA	GG	AA	GG	AG	AA	AA	AA	AA	AA	AA	AA	AG	AA	---	AA	AA	AA	AA	AA	AA	AA
AX-168429569	GG	GG	AG	GG	GG	GG	---	GG	AG	AG	AG	GG	GG	AA	AA	---	---	GG	AG	AG	GG	AG	GG	AA	GG	GG	AG	---	GG	GG	AA	---	---	GG	GG	AA	---	AA	---	AG	---	GG	AA	---	---	GG	GG	AG	GG
AX-168429570	AA	AA	AA	AG	AA	AA	AG	AG	AA	AA	AA	AA	AA	AA	AA	AA	AA	AG	AA	AA	AA	AG	AG	AG	AA	AG	AA	AA	AA	AG	AA	AA	AA	AA	AG	AA	AG	AA	AG	AA	AA	AA	AA	AA	AA	AA	AG	AG	AA
AX-168429571	CC	CC	TC	CC	CC	CC	CC	CC	TC	CC	CC	CC	CC	TC	CC	CC	CC	CC	CC	CC	TC	CC	CC	CC	CC	CC	CC	CC	CC	CC	CC	TC	TC	CC	CC	CC	CC	CC	CC	CC	CC	CC	TC	TC	CC	CC	CC	CC	TC
AX-168429573	TC	CC	CC	---	CC	CC	CC	CC	CC	TC	TC	TC	CC	CC	CC	CC	CC	CC	CC	TC	CC	CC	CC	TC	CC	CC	TT	TC	TC	TC	TT	CC	CC	CC	TT	TC	CC	TC	CC	CC	TC	CC	TC	TC	CC	CC	CC	CC	TT
AX-168429574	TG	TT	TG	TT	TT	TT	TG	TT	TT	TT	TT	TT	TT	TT	TT	TG	TG	TT	TT	TT	TT	TT	TG	TT	TT	TT	TT	TT	TT	TT	TG	TT	TT	TT	TT	TT	TT	TT	TT	TT	TG	TT	TG	TT	TT	TG	TT	TT	TT
AX-168429575	CC	CC	CC	CC	CC	CC	CC	CC	CC	TC	CC	CC	CC	CC	CC	CC	CC	CC	TC	CC	CC	CC	CC	TC	CC	CC	CC	CC	CC	CC	CC	CC	CC	CC	CC	CC	CC	CC	CC	CC	TC	CC	CC	CC	CC	CC	CC	TC	TC
AX-168429576	TC	TC	TC	TC	TC	TT	TC	TT	TT	TC	TT	TT	TT	TT	CC	TC	TC	CC	CC	TC	TC	TC	TC	TT	TT	CC	TT	TC	TC	TT	TC	CC	TT	TC	TC	CC	TC	TT	CC	TC	TT	TT	TT	CC	TT	TT	TC	TC	TT
AX-168429577	TT	TT	TT	TC	TT	TT	TC	TT	TT	TT	TT	TC	TT	TT	TT	TC	TC	TT	TT	TT	TT	TT	TC	TT	TT	TC	TT	TT	TT	TT	TT	TT	TC	TT	TC	TT	TT	TT	TC	TT	TT	TT	TT	TT	TT	TT	TT	TT	TT
AX-168429578	GG	AG	GG	GG	GG	GG	AG	AG	GG	GG	GG	GG	GG	AG	GG	GG	AA	GG	AG	GG	AG	GG	GG	AG	AA	GG	GG	GG	GG	GG	GG	GG	GG	AG	GG	GG	AG	GG	GG	GG	AG	GG	GG	GG	GG	AG	GG	GG	AG
AX-168429579	AA	AA	AA	AG	AA	AA	AA	AA	AA	AA	AA	AA	AG	AA	AA	AA	AA	AA	AA	AA	AA	AA	AA	AA	AA	AA	AA	AA	AA	AA	AA	AA	AA	AA	AA	AA	AG	AA	AA	AA	AA	AA	AA	AA	AA	AA	AG	AA	AA
AX-168429581	TC	TT	TC	CC	CC	TT	TC	TC	TC	TT	TT	TT	TC	CC	TT	TT	TT	TC	TT	TT	TT	TC	CC	TC	TT	TT	TC	TC	TC	CC	CC	TC	TT	TC	CC	TC	TT	TC	CC	TT	TT	CC	CC	TC	TC	TT	TC	TT	TT
AX-168429582	---	GG	GG	GG	GG	GG	GG	GG	GG	GG	GG	GG	GG	GG	GG	GG	GG	---	GG	GG	AG	GG	GG	GG	GG	GG	GG	GG	GG	GG	GG	GG	GG	GG	AG	GG	---	GG	GG	GG	GG	GG	GG	GG	GG	GG	AA	GG	GG
AX-168429583	AA	AA	AA	AA	AA	AA	AA	AA	AA	AA	AA	AA	AA	AA	AA	AA	AA	AA	AA	AA	AA	AA	AC	AA	AA	AA	AA	AC	AA	AA	AA	AA	AA	AA	AA	AA	AA	AA	AA	AA	AA	AA	AA	AA	AA	AA	AA	AA	AA
AX-168429584	AG	GG	GG	GG	GG	GG	AG	GG	GG	GG	GG	GG	GG	GG	---	GG	GG	GG	GG	GG	GG	GG	GG	GG	GG	GG	GG	AG	GG	GG	AG	GG	GG	GG	GG	GG	GG	GG	GG	GG	GG	GG	GG	GG	GG	GG	GG	GG	GG
AX-168429586	CC	CC	CC	CC	CC	CC	TC	TC	CC	CC	CC	TC	CC	CC	CC	CC	TC	CC	CC	CC	CC	TC	CC	CC	CC	CC	CC	CC	CC	CC	CC	CC	CC	CC	CC	CC	CC	CC	CC	CC	CC	CC	CC	CC	CC	CC	CC	CC	CC
AX-168429587	AA	AA	AA	AA	AA	AA	AA	AA	AG	AA	AA	AA	AA	AA	AA	GG	AG	AA	AA	AA	AA	AG	AA	AA	AA	AA	AA	AG	AA	AA	AG	AA	AG	AA	AA	AA	AA	AA	AA	AA	AA	AA	AA	AA	AA	AA	AA	AA	AA
AX-168429588	AA	AA	AG	AG	AG	GG	AG	GG	GG	---	AA	AA	AA	AA	AG	GG	GG	AG	AG	AG	GG	GG	AG	AG	AG	AA	GG	AA	AA	GG	AG	GG	---	AG	AG	AG	AA	AG	AG	GG	GG	GG	GG	AA	AG	AG	AG	AA	GG
AX-168429589	CC	CC	CC	CC	CC	TC	CC	TC	CC	CC	CC	CC	CC	CC	TC	CC	TC	TC	TC	CC	CC	CC	CC	CC	CC	CC	CC	CC	TC	TT	CC	CC	TC	TC	CC	TT	CC	CC	TC	CC	TC	CC	CC	CC	CC	TC	CC	TT	CC
AX-168429590	TC	TC	TC	TC	TC	TC	CC	CC	CC	TC	CC	TC	CC	CC	CC	TC	CC	CC	CC	CC	TC	TC	CC	TC	CC	TC	CC	CC	CC	CC	CC	CC	TC	TC	CC	CC	TC	TC	CC	CC	CC	CC	CC	CC	CC	CC	TT	CC	TC
AX-168429591	TC	CC	CC	CC	CC	TC	CC	CC	CC	CC	CC	TC	CC	CC	CC	CC	TT	CC	TC	CC	CC	CC	CC	CC	CC	CC	CC	CC	CC	CC	CC	TT	CC	CC	CC	CC	CC	CC	CC	CC	TC	CC	CC	CC	CC	CC	CC	CC	CC
AX-168429592	TT	TT	TC	TT	TC	TT	TT	TT	TT	TT	TT	TT	TT	TT	TT	TT	TT	TT	TT	TT	TC	TT	TT	TT	TC	TT	TT	TT	TT	TC	TC	TT	TT	TT	TT	TT	TT	TT	TT	TT	TT	TT	TT	TT	TT	TT	TT	TT	TT
AX-168429593	GG	GG	GG	GG	GG	GG	GG	GG	AA	GG	GG	GG	AA	GG	GG	AA	GG	GG	GG	GG	AA	GG	GG	GG	AA	GG	GG	GG	GG	GG	GG	GG	GG	GG	GG	GG	GG	GG	GG	AA	GG	GG	GG	---	AA	GG	GG	GG	GG
AX-168429594	TC	TT	TT	TT	TT	TT	TT	TT	TC	TC	TT	TC	TT	TC	TC	TT	TT	TC	TT	TT	TT	TT	TT	TT	TT	TT	TT	TT	TC	TT	TT	TT	TC	TT	TT	TT	TT	TT	TT	TC	TT	TT	TT	TT	TC	TT	TT	TT	TT
AX-168429595	TT	GG	GG	TG	GG	GG	---	GG	TG	TT	GG	TG	TG	GG	TT	TT	TT	GG	TG	GG	TG	TG	TT	TT	TG	TT	GG	TG	TG	GG	TG	TT	TG	GG	TG	TG	TG	TG	TG	TG	TG	GG	GG	GG	TT	TG	TG	TG	TT
AX-168429596	TT	TC	TC	TT	TT	TT	TT	TT	TT	CC	TC	TC	TT	TC	TT	TC	TT	CC	TT	TC	TC	TT	TC	TC	CC	TT	CC	TT	TT	TC	TC	TT	TT	TC	TT	CC	CC	TT	TT	TC	TT	TC	TC	TT	TT	TT	TC	TC	TT
AX-168429597	AA	GG	AG	AG	AG	GG	AA	AG	AA	GG	AA	AA	AG	AG	GG	AG	AA	AG	GG	AG	AG	AG	AG	AG	GG	GG	AA	GG	AG	AA	GG	AA	AG	AG	AG	AG	AA	GG	GG	AG	AA	AG	AG	AA	AA	AG	AA	GG	GG
AX-168429598	CC	CC	TT	CC	TC	CC	TC	TC	TC	TC	CC	CC	CC	CC	TC	CC	TC	CC	CC	CC	TT	TC	CC	CC	CC	CC	TC	CC	TC	TC	CC	CC	CC	CC	TC	TT	CC	CC	CC	TC	CC	CC	CC	TC	TT	CC	CC	CC	CC
AX-168429599	TT	TT	TT	TT	TT	TT	TT	TT	TT	TT	TC	TT	TC	TT	TT	TT	TT	TC	TT	TT	TT	TC	TT	TT	TT	TT	TT	TT	TT	TT	TT	TT	TT	TT	TT	TT	TT	TT	TT	TT	TT	TT	TT	TT	TT	TT	TT	TT	TT
AX-168429600	TT	TC	CC	---	CC	---	---	TT	TC	CC	TT	TT	---	TT	TC	CC	TC	TT	TC	TT	TT	TC	TT	TC	CC	TC	TT	TT	CC	---	TT	TT	TC	CC	TT	TC	CC	TT	---	CC	TT	TC	TC	TT	TC	TT	CC	CC	TT
AX-168429601	GG	AG	AG	GG	AG	AG	GG	AA	AG	AG	AG	AG	GG	AG	GG	AG	GG	GG	AG	GG	GG	GG	GG	GG	GG	AG	AG	GG	AA	AA	AG	AA	GG	AA	AG	GG	GG	AG	GG	GG	AA	GG	AG	GG	AG	GG	GG	AG	AG
AX-168429602	CC	CC	TC	CC	TC	TC	TC	CC	CC	TT	CC	TT	CC	TC	CC	CC	CC	CC	CC	CC	CC	CC	TC	TC	CC	CC	CC	CC	TC	TC	TC	TC	CC	CC	CC	CC	CC	CC	TC	CC	TC	CC	CC	TC	CC	CC	CC	TC	CC
AX-168429603	GG	AA	AA	GG	GG	GG	AG	GG	AG	AG	AG	AG	GG	AG	GG	AA	AG	AA	AG	AG	AG	AG	AG	AG	AA	GG	AG	AA	AA	AG	GG	AG	AG	GG	AG	AG	GG	AG	AG	GG	AA	GG	AA	AG	GG	AG	GG	AG	AA
AX-168429604	GG	GG	GG	GG	GG	GG	GG	GG	GG	GG	GG	GG	GG	GG	GG	GG	GG	GG	GG	GG	GG	GG	GG	GG	GG	GG	GG	GG	GG	GG	GG	GG	GG	GG	GG	GG	AA	GG	GG	GG	GG	GG	GG	GG	GG	GG	AA	GG	GG
AX-168429605	GG	GG	GG	GG	GG	GG	GG	GG	GG	GG	GG	GG	GG	GG	GG	---	GG	GG	GG	GG	GG	GG	GG	GG	GG	GG	GG	GG	GG	GG	GG	GG	GG	GG	GG	AG	GG	GG	GG	GG	GG	GG	GG	GG	GG	GG	GG	GG	GG
AX-168429606	GG	AG	AA	AG	AA	GG	AG	AG	AG	GG	AA	GG	---	GG	AG	GG	GG	GG	AG	AG	AG	GG	GG	AA	GG	AG	AG	GG	GG	AA	AA	GG	GG	---	GG	GG	GG	GG	GG	AA	AA	GG	AG	AA	AA	AA	AA	GG	GG
AX-168429607	AG	AG	AA	AA	AA	AG	AG	AG	AA	GG	GG	AA	AA	AA	AA	AA	AA	AA	AA	AA	AG	AA	AA	AA	AA	AG	AG	AA	AA	AG	AA	---	AG	AA	AA	AA	AA	AG	AA	AA	AA	GG	AA	AA	AA	AG	AA	AA	AA
AX-168429609	CC	AC	CC	CC	CC	AA	CC	AC	CC	CC	CC	AC	AC	AC	CC	AC	CC	AC	CC	AC	AC	CC	CC	CC	AC	CC	CC	AC	CC	AC	CC	AC	CC	CC	CC	CC	AA	AC	CC	CC	CC	CC	CC	CC	CC	CC	CC	CC	AC
AX-168429611	AA	AG	AG	AG	GG	GG	AA	AA	AG	AA	AG	AA	AA	AA	GG	GG	---	AA	AA	AA	AG	GG	AG	AG	GG	GG	GG	AG	GG	AA	GG	AG	GG	GG	GG	GG	GG	GG	AG	AG	GG	GG	AG	AG	AA	GG	AA	AA	GG
AX-168429612	AA	AG	AG	AG	AA	AG	AG	AA	AG	GG	AG	AG	AG	GG	GG	AG	AG	GG	AG	AA	GG	GG	AG	AA	AG	AG	AA	AA	GG	AG	AG	GG	GG	AG	GG	GG	AA	AG	AG	AA	AG	GG	AA	AA	AG	AG	AG	GG	GG
AX-168429613	GG	GG	GG	AG	GG	GG	GG	GG	GG	GG	GG	GG	GG	GG	GG	GG	GG	GG	GG	AG	GG	GG	GG	GG	GG	GG	GG	GG	GG	GG	GG	GG	GG	GG	---	GG	GG	GG	GG	GG	GG	GG	GG	GG	GG	GG	AA	GG	GG
AX-168429614	CC	CG	GG	CG	GG	GG	GG	GG	CC	CG	GG	CG	CG	GG	GG	---	CG	CG	GG	CG	CG	GG	CG	GG	GG	CG	GG	CG	GG	GG	CG	CG	CG	CG	CG	GG	GG	GG	CG	CG	GG	GG	GG	GG	CG	CG	GG	CG	GG
AX-168429615	AG	GG	AA	AG	AG	AA	AA	AA	GG	AA	AG	AA	AG	AA	AA	AG	AA	AG	AA	AG	AG	AA	AG	AA	AA	---	AA	AG	AA	AA	AG	AG	AG	AG	GG	AA	AA	AA	AG	AG	AA	AA	AA	AA	AG	AG	AA	AA	AA
AX-168429616	GG	GG	GG	GG	GG	GG	AG	GG	GG	GG	GG	GG	GG	GG	GG	GG	GG	GG	GG	GG	GG	GG	GG	GG	GG	GG	GG	GG	GG	GG	GG	GG	GG	GG	GG	GG	GG	GG	GG	GG	GG	GG	GG	GG	GG	GG	GG	GG	GG
AX-168429618	CG	CG	CC	CG	CG	CG	CC	CG	CC	CC	CC	CG	CC	CG	GG	CG	CG	CC	CC	CG	GG	GG	CG	CC	CG	CG	CC	CG	GG	CC	CG	GG	CG	CG	GG	CG	CC	CG	CG	CC	CG	CC	CG	CG	CG	CG	CC	CC	GG
AX-168429619	TT	TT	TT	TT	TT	TT	TT	TT	TT	TT	TC	TT	TC	TT	TT	TT	TT	TT	TT	TT	TT	TT	TT	TT	TT	TT	TT	TT	TT	TC	TT	CC	TT	TT	TT	TT	TT	TT	TT	TT	TT	TT	TT	TC	TT	TT	TT	TT	TT
AX-168429620	CC	AC	CC	CC	CC	CC	CC	CC	CC	AC	CC	CC	CC	CC	CC	CC	CC	CC	CC	CC	CC	AC	CC	CC	CC	CC	CC	CC	CC	CC	CC	CC	AC	CC	CC	CC	CC	AC	CC	CC	CC	CC	CC	CC	CC	CC	CC	CC	AC
AX-168429621	GG	GG	GG	GG	GG	GG	GG	GG	GG	TG	GG	GG	GG	GG	GG	GG	GG	GG	GG	GG	GG	GG	GG	GG	GG	GG	GG	GG	GG	GG	GG	GG	GG	GG	GG	GG	GG	TG	GG	GG	GG	GG	GG	GG	GG	GG	GG	GG	GG
AX-168429622	TC	TC	CC	CC	TC	TC	CC	TC	TC	TC	CC	CC	CC	CC	CC	CC	CC	CC	CC	CC	CC	CC	TC	TC	CC	TC	TC	TC	CC	CC	TC	TT	CC	TC	CC	TC	TC	TT	CC	CC	CC	TC	CC	CC	TC	TC	TC	TC	CC
AX-168429623	AG	AA	AA	AA	AA	AA	AA	AG	AA	AA	---	AG	AA	AA	AA	AA	AA	AA	AA	---	AA	AA	AA	AA	AA	AG	AA	AA	AA	AA	AG	AG	AA	AA	AA	AA	AA	AA	AA	AA	AA	AA	AA	AA	AG	AA	AA	AA	AA
AX-168429624	AC	AA	CC	CC	---	CC	CC	AC	AC	---	AC	AC	CC	CC	AC	AA	CC	AC	CC	CC	CC	AC	AC	AA	AC	CC	AC	AC	AC	CC	AC	CC	CC	AC	CC	---	AC	CC	---	AC	AC	AA	CC	AC	AC	AA	AC	---	AC
AX-168429625	TC	TC	---	TC	TC	CC	TT	---	TT	TC	---	TC	TT	TT	TC	TT	TT	CC	TT	CC	TT	TC	TT	TT	TC	TC	TT	TC	TC	TC	CC	TC	---	TC	TC	TC	TT	TC	TT	TT	TC	TT	TC	TC	TC	TT	TC	TC	TT
AX-168429626	GG	AG	GG	GG	AA	GG	GG	AG	GG	AG	GG	GG	GG	GG	GG	GG	GG	GG	GG	GG	AG	GG	GG	GG	AG	GG	GG	AG	GG	AG	GG	GG	GG	AG	GG	GG	AA	GG	GG	GG	GG	GG	GG	GG	GG	GG	AG	GG	GG
AX-168429627	CC	TT	TT	TT	TT	TT	TT	TT	TT	TT	TT	TT	TT	TT	TT	TT	TT	TT	TT	TT	TT	TT	TC	TT	TT	TT	TT	TT	TT	TT	TT	TT	TT	TT	TT	TT	TT	TT	TT	TT	TT	TT	TT	TT	TT	TT	TT	TT	TC
AX-168429628	TT	CC	TC	CC	CC	CC	CC	TC	CC	TC	CC	CC	CC	CC	CC	CC	TC	CC	CC	CC	CC	CC	TC	CC	CC	CC	TC	CC	CC	CC	CC	CC	CC	CC	CC	CC	CC	CC	CC	CC	CC	TC	CC	CC	CC	CC	CC	CC	TC
AX-168429630	AG	GG	AG	AG	GG	GG	GG	AG	GG	AG	GG	GG	GG	AG	AG	GG	AG	GG	GG	GG	GG	GG	GG	GG	GG	GG	AG	GG	AG	GG	GG	GG	GG	GG	GG	GG	GG	GG	GG	GG	GG	AG	GG	GG	GG	GG	AG	GG	AG
AX-168429631	TT	TC	TT	TT	TT	TT	TT	TT	TT	TT	TT	TT	TT	TT	TT	TT	TT	TT	TT	TT	TT	TT	TT	TT	TC	TT	TT	TT	TC	TT	TT	TT	TT	TT	TT	TT	TT	TT	TT	TT	TT	TT	TT	TT	TT	TT	TT	TT	TT
AX-168429632	TC	TC	TT	TT	TT	TT	TT	TT	TT	TT	TT	TT	TT	TT	TT	TT	TT	TT	TT	CC	TC	TT	TT	TT	TC	TT	TC	TT	TC	TT	TT	TT	TT	TC	TT	TT	TT	TT	TT	TC	CC	TC	TT	TT	TT	TT	TC	TC	TC
AX-168429633	GG	GG	GG	GG	GG	GG	AG	GG	GG	AG	AG	GG	AG	AG	AG	AG	AG	AG	GG	AG	GG	AG	GG	AG	GG	AG	GG	AG	GG	GG	GG	GG	AG	GG	AG	GG	GG	AA	GG	GG	GG	GG	AG	AA	AG	AG	GG	GG	GG
AX-168429635	CC	CC	CC	CC	CC	CC	CC	CC	CC	CC	CC	CC	CC	CC	CC	CC	CC	CC	CC	CC	CC	---	CC	CC	CC	CC	CC	CC	CC	CC	CC	CC	CC	CC	CC	CC	CC	CC	CC	CC	CC	---	CC	CC	---	TC	CC	CC	TC
AX-168429636	TT	TT	TT	TT	TT	TT	TT	TT	TT	TT	TT	TT	TC	TT	TT	TT	TT	TT	TT	TT	TC	TT	TT	TT	TT	TT	TT	TT	TT	TT	TT	TT	TT	TT	TT	TT	TT	TT	TT	TT	TC	TT	TT	TT	TT	TT	TC	TT	TT
AX-168429637	AT	AT	AT	TT	TT	AT	AT	AT	AT	AA	AT	AT	AT	AT	AT	TT	AA	TT	AA	TT	AT	AT	TT	AA	AT	TT	AT	TT	TT	AA	AT	AA	AT	AT	AT	AT	TT	AA	AT	AA	AT	AT	AT	AA	AA	AT	AT	TT	AT
AX-168429638	CC	CC	AC	AA	CC	CC	AC	AC	AC	AA	AC	CC	AC	AA	CC	AC	AA	CC	AC	AC	CC	AC	AA	AC	CC	AA	AA	AC	CC	CC	CC	CC	CC	AA	AC	AC	AC	AC	AA	AC	AC	AC	CC	CC	CC	CC	AA	AC	AC
AX-168429639	TT	TC	TT	TT	TC	TC	TT	TT	TC	TC	CC	TT	CC	TC	TC	TC	TT	TT	TT	TC	CC	TT	TT	TT	CC	TT	TC	TT	CC	TC	TT	TT	TC	TT	TT	CC	TC	TC	TC	CC	CC	TC	TC	TC	CC	CC	TT	TT	TC
AX-168429640	AG	GG	GG	GG	AG	AG	AA	AG	AG	AG	AG	GG	GG	AA	GG	AA	AG	AG	AG	AG	GG	AA	GG	GG	AG	GG	GG	AA	AG	AG	AG	AA	AA	AA	GG	AG	GG	GG	GG	AA	GG	AA	AG	AG	AG	GG	AG	AA	AG
AX-168429641	GG	GG	GG	GG	GG	GG	GG	GG	GG	GG	GG	GG	GG	GG	GG	GG	GG	AG	GG	GG	GG	---	GG	GG	AG	GG	GG	GG	GG	GG	GG	GG	GG	GG	AG	AG	GG	GG	AA	GG	GG	AG	GG	GG	GG	GG	GG	GG	GG
AX-168429642	AG	GG	GG	GG	AG	GG	GG	GG	GG	GG	GG	GG	GG	GG	GG	AG	GG	GG	GG	GG	GG	AG	AG	GG	GG	GG	GG	AG	GG	GG	GG	GG	AG	GG	GG	GG	GG	GG	GG	GG	GG	GG	GG	GG	GG	GG	GG	AG	GG
AX-168429643	CC	CC	TC	CC	CC	CC	CC	TC	TC	CC	CC	CC	CC	TC	CC	CC	CC	CC	TC	CC	TC	CC	CC	TC	TT	CC	CC	CC	CC	TC	CC	TT	TC	CC	CC	TC	TC	CC	TC	TC	CC	CC	CC	CC	CC	CC	CC	CC	CC
AX-168429644	GG	GG	GG	GG	GG	GG	GG	GG	GG	GG	GG	GG	GG	GG	GG	GG	GG	GG	GG	GG	GG	TG	GG	GG	GG	GG	GG	TG	GG	GG	GG	GG	TG	GG	GG	GG	GG	GG	GG	GG	GG	GG	TG	GG	GG	GG	GG	GG	GG
AX-168429645	TT	TT	TG	TG	TT	TT	TT	GG	GG	GG	TG	TG	TT	TG	TG	TG	TT	TT	TG	TG	TG	GG	TT	GG	GG	TT	TG	TG	TT	TG	TG	GG	TG	TT	TT	TG	TG	TT	TG	GG	TT	TG	GG	TG	TG	TG	TG	TT	TG
AX-168429646	AT	TT	AA	AA	AA	AA	AA	AA	AA	AA	AA	AT	AA	AA	AA	AA	AA	TT	AA	AT	AA	AA	AA	AA	AA	AA	AT	AA	AA	AA	---	AA	AA	AA	AA	AA	AA	AA	AA	AA	AT	AT	AA	AA	AA	AA	AT	AA	AT
AX-168429647	GG	GG	GG	GG	GG	GG	AG	GG	GG	GG	GG	GG	GG	AG	GG	AG	AG	AG	GG	GG	GG	GG	GG	GG	GG	GG	GG	GG	GG	GG	GG	GG	GG	AG	GG	AG	GG	GG	GG	GG	GG	GG	GG	GG	GG	GG	GG	AG	GG
AX-168429648	TC	TT	TC	TC	TC	TT	TC	CC	TT	TC	TT	TT	TT	TC	CC	TT	TT	TT	TC	CC	CC	TC	TC	TC	CC	TT	TC	TC	TT	TC	TT	CC	CC	TT	TT	TT	TT	TT	TC	TC	TT	TC	TC	TT	TT	TT	TC	TT	TT
AX-168429650	AA	---	AA	---	---	AG	---	AG	AA	AA	---	---	---	AA	---	AA	---	AG	AA	AA	---	AG	AG	AA	AA	AA	AG	AA	---	AG	AA	AA	AA	AG	AA	AG	AA	---	AA	AA	---	---	AA	---	AA	AA	AA	AA	AA
AX-168429651	AG	GG	GG	GG	AG	GG	GG	AG	GG	AG	AG	GG	GG	AG	GG	GG	GG	GG	GG	GG	AA	AA	GG	GG	AG	GG	GG	AG	GG	GG	GG	GG	---	GG	AG	AG	GG	AG	GG	GG	GG	AG	AG	GG	AG	GG	GG	GG	GG
AX-168429652	AG	GG	AG	---	---	AA	GG	---	GG	AG	---	GG	AG	AA	GG	GG	---	GG	GG	---	---	AG	---	AG	AG	AG	GG	AG	GG	AG	AA	GG	GG	AG	AG	---	GG	AG	AG	AG	AG	GG	---	GG	AG	GG	---	GG	---
AX-168429653	TC	TC	TT	TC	TC	TC	TC	TC	CC	TC	TT	TC	TC	TC	TC	CC	CC	CC	CC	---	---	TC	TC	TC	TT	TC	---	TT	TC	TC	TC	CC	TC	TC	TC	TC	CC	---	TC	TC	TC	TT	TC	CC	---	---	TC	TC	TC
AX-168429654	---	AC	---	---	---	---	AA	---	CC	CC	AC	---	CC	AC	AA	AC	AA	AC	---	AA	AA	AC	---	AA	---	CC	AC	AC	AC	AC	AC	AC	AC	---	---	AC	AC	AC	CC	---	AC	AC	AC	AA	AC	AC	AC	---	AA
AX-168429655	GG	GG	GG	GG	TT	GG	GG	GG	GG	GG	GG	GG	GG	GG	GG	GG	GG	GG	GG	GG	GG	GG	GG	GG	GG	GG	GG	GG	GG	GG	GG	GG	GG	TT	GG	GG	GG	GG	GG	GG	TT	GG	GG	GG	GG	GG	GG	GG	GG
AX-168429656	GG	GG	GG	AG	GG	GG	GG	GG	GG	GG	GG	---	AG	GG	---	GG	GG	GG	GG	GG	GG	---	AG	GG	GG	---	GG	GG	---	GG	GG	GG	GG	---	GG	---	GG	GG	GG	GG	GG	GG	GG	GG	GG	---	GG	GG	---
AX-168429657	AA	AA	AA	AA	AA	AA	AA	AA	AG	AA	AA	AA	AA	AA	AA	AG	AA	AA	AA	AG	AG	AA	AA	AA	AA	AA	AA	AA	AA	AA	AA	AA	AA	AA	AA	AA	AA	AA	AA	AA	AA	AA	AA	AG	AG	AA	AA	AA	AA
AX-168429658	TT	TT	TT	---	TT	TT	TT	---	TC	TT	TT	TC	TC	TC	TC	TT	---	TC	CC	TT	TC	TT	CC	TT	TT	TC	TC	TT	TT	TT	CC	TC	TT	TC	TC	TT	TC	TC	TC	TC	TT	CC	TT	TC	TT	TT	TC	TC	TT
AX-168429659	AG	AG	AA	AG	AG	AG	AA	AA	AA	AA	AA	AA	AA	AA	AA	AA	AA	AG	AG	AA	AG	AA	AG	AA	AG	AG	AG	AA	AA	AA	AA	AA	AG	AG	AA	AG	AA	AA	AA	AA	AA	AG	AG	AA	AA	AG	AA	AG	AG
AX-168429660	TT	TC	CC	TC	TT	TC	CC	CC	CC	CC	CC	CC	CC	CC	CC	---	CC	TT	---	CC	TT	CC	---	CC	TT	---	TT	CC	CC	CC	TT	CC	---	TT	CC	TC	CC	CC	CC	---	CC	TT	TC	CC	CC	TT	CC	TC	TT
AX-168429661	AG	AG	GG	AG	AA	AG	GG	GG	GG	GG	GG	GG	GG	GG	GG	AG	GG	AG	AG	GG	AG	GG	AG	GG	AG	AG	AG	GG	GG	GG	GG	GG	AG	AG	GG	AG	GG	GG	GG	GG	GG	AG	AG	GG	GG	AG	GG	AG	AG
AX-168429662	TT	TT	TC	TT	TC	TC	TT	TT	TT	TT	TT	TT	TC	TT	TT	TT	TT	TT	TT	TC	TT	TT	TT	TT	TT	TT	TT	TT	TT	TT	TT	TT	TC	TT	TT	TC	TT	CC	TT	TT	TT	TT	TC	TC	TT	TT	TC	TT	TT
AX-168429663	AA	AG	AA	AA	AA	AA	AG	AA	AA	AG	AA	AA	AA	AA	AA	AA	AA	AA	AA	AA	AA	AA	AA	AA	AA	AA	AG	AA	AG	AG	AG	AA	AA	AA	AA	AA	AA	AA	AA	AA	AA	AA	AA	AA	AA	AG	AA	AA	AA
AX-168429665	TT	TT	TC	TT	TC	TC	TT	TT	TT	TT	TT	TC	TC	TC	TT	TC	TT	TT	TT	TC	TT	TT	TC	TT	TC	TC	TT	TT	TT	TT	TT	TT	TC	TT	TC	TC	TT	CC	TC	TT	TC	TT	CC	TT	TT	TC	TT	TT	TC
AX-168429666	AA	AA	AG	AG	AG	GG	AA	GG	AG	AG	AG	AG	AG	AG	AG	GG	AA	AA	AA	GG	AG	GG	GG	GG	GG	GG	AA	AG	AG	AG	AA	AG	GG	AG	GG	GG	AG	GG	AG	---	AG	AA	GG	AG	GG	AA	AG	AG	GG
AX-168429667	AA	AA	AA	AG	AA	AA	AG	AA	AA	AA	AA	AA	AA	AG	AA	AG	AA	AA	GG	AA	AA	AA	AA	AG	AA	AA	AG	AA	AA	AA	AG	AG	AA	AA	AA	AG	AA	AA	AA	AA	AG	AA	AA	AA	AA	---	AG	AG	GG
AX-168429668	TT	TT	CC	TT	TT	TC	TT	TT	TT	TC	TT	TT	TT	TC	TT	TT	TT	TT	TT	TT	TT	TT	TT	TT	TT	TT	TT	TC	TT	TT	TT	TC	TT	TT	TT	TT	TC	TT	TT	TT	TT	TT	TT	TT	TC	TT	TT	TT	TC
AX-168429669	TC	TT	TC	TT	TT	---	---	TT	TT	TT	TT	TT	TT	TT	TC	TT	TT	TC	TT	---	TT	TC	TT	TT	TT	TT	TT	TT	TT	TT	TT	TT	TC	TT	TC	TT	TT	TT	TT	TT	TC	TT	TT	TT	TT	TT	TC	TT	TT
AX-168429671	AA	AG	AA	GG	GG	AG	GG	AA	AG	AA	GG	AA	AA	GG	GG	AA	GG	AG	GG	GG	AA	AG	GG	GG	AA	GG	AG	AA	AG	AG	GG	---	AG	AG	---	---	AG	AG	AG	AG	AG	GG	GG	AG	AG	AA	AG	GG	GG
AX-168429672	TT	TT	TT	TT	TT	TT	TT	TT	TT	TG	TT	TT	TT	TT	TT	TG	TT	TT	TT	TT	TT	TG	TT	TT	TT	TT	TG	TT	TT	TT	TT	TT	TG	TT	TT	TT	TT	TT	TT	TT	TT	TT	TT	TT	TT	TG	TT	TT	TT
AX-168429673	---	---	AA	AA	AA	AA	AA	AA	AA	AA	AA	AT	AA	AT	AA	AA	AT	AA	AA	AA	AT	AA	AA	AA	AT	AA	AA	AA	AA	AA	AA	AA	AA	AA	AA	AA	AA	AA	AA	AA	AA	AA	AA	AA	AA	AA	AA	AA	AA
AX-168429674	CC	TC	CC	TC	TT	TC	TC	CC	TT	CC	TT	TT	TT	TC	TT	CC	TC	TC	TC	TT	TT	TC	TT	CC	TT	TT	TC	TC	TT	TC	TC	CC	TC	TC	TC	TC	TT	TT	TT	TT	CC	TT	TT	CC	TC	TC	TC	TC	TC
AX-168429675	TC	TC	CC	TC	TT	---	CC	TT	TT	CC	TT	TT	TC	CC	TC	TC	CC	TC	TC	TT	TT	CC	TC	CC	TT	TC	TT	CC	TT	TT	CC	CC	TC	TC	TC	TC	TT	CC	TC	TT	CC	TT	TC	TC	TC	TT	CC	TC	TC
AX-168429676	AA	AA	AA	AG	AG	AA	AA	GG	GG	AA	GG	AA	AA	AG	AG	AA	AA	AA	AA	GG	AA	AA	AG	AA	AA	AG	AG	AA	AG	AG	AA	AA	AG	AG	AA	AA	GG	AA	AG	GG	AA	AG	AA	AA	AG	AG	AG	AA	AA
AX-168429677	AA	AA	AA	AA	AA	AA	AA	AA	AA	AA	AA	AA	AA	AA	AA	AG	AA	AA	AA	AA	AA	AA	AA	AA	AA	AA	AG	AA	AA	AA	AA	AA	AA	AA	AA	AA	AA	AA	AA	AA	AA	AA	AA	AA	AA	AG	AA	AA	AA
AX-168429678	GG	GG	GG	GG	GG	AG	AG	GG	GG	GG	GG	GG	AG	GG	AG	GG	GG	AG	GG	GG	GG	AG	AG	GG	GG	AG	GG	GG	GG	GG	AG	GG	GG	GG	AG	GG	GG	AA	AG	GG	GG	GG	AG	GG	GG	GG	GG	---	GG
AX-168429679	TG	TT	---	TT	TG	TT	TT	TT	TT	TT	TT	TT	TT	GG	TT	TT	TT	TT	TT	TT	TT	TT	TT	GG	TT	TT	TT	TT	TT	TT	TT	TT	TT	TG	TT	TT	TT	TT	TT	TT	TT	TT	TT	TT	TT	TT	TT	TT	TT
AX-168429680	CC	CC	---	CC	TC	CC	CC	CC	TC	TT	TT	CC	CC	CC	CC	CC	CC	CC	CC	CC	CC	CC	CC	CC	CC	CC	CC	CC	CC	CC	CC	CC	CC	CC	CC	CC	TC	CC	CC	TC	TT	CC	CC	CC	TT	CC	CC	CC	TT
AX-168429681	CC	CC	TC	CC	CC	CC	CC	CC	CC	TT	CC	CC	CC	CC	CC	CC	CC	CC	CC	CC	CC	CC	CC	CC	CC	CC	CC	CC	CC	CC	TT	CC	CC	CC	CC	CC	CC	CC	CC	CC	CC	CC	CC	CC	CC	CC	CC	CC	CC
AX-168429682	GG	GG	---	---	GG	GG	---	GG	GG	AA	AA	AA	AA	AA	AA	GG	GG	GG	GG	GG	GG	GG	GG	---	GG	AA	GG	AA	AA	GG	GG	AA	AA	AA	AA	GG	AA	AA	GG	GG	GG	GG	GG	GG	GG	GG	AA	AG	GG
AX-168429683	GG	GG	GG	GG	GG	AG	GG	GG	GG	AG	GG	---	AG	GG	AG	GG	GG	GG	GG	GG	GG	GG	AG	GG	GG	GG	GG	GG	GG	GG	AG	GG	GG	GG	AA	GG	GG	GG	AA	GG	GG	GG	AG	GG	GG	GG	GG	AG	GG
AX-168429684	TT	TT	CC	TC	---	TC	CC	TC	TT	TC	TT	TT	TT	TC	TT	TC	TT	TC	CC	TC	TT	TT	TT	TC	TC	TT	TC	TC	TT	CC	CC	TC	TT	TT	TT	TC	TT	TT	TT	TT	CC	TT	TC	TC	TT	TT	TC	TC	TC
AX-168429685	GG	GG	TT	TG	TG	TG	TT	TG	GG	TG	GG	GG	GG	TG	TG	TG	GG	TG	TT	TG	GG	GG	GG	TG	TG	GG	TG	TG	GG	TT	TT	TG	GG	GG	GG	TG	GG	GG	GG	GG	TT	TG	TG	TG	GG	GG	TG	TG	TG
AX-168429686	TC	---	TT	---	TT	TC	TT	TT	TC	TC	TC	---	CC	---	TC	CC	TC	TT	TC	TT	TC	CC	CC	---	CC	CC	TC	---	TC	---	---	TC	CC	CC	TC	TC	TC	CC	CC	TT	---	TC	CC	TC	TT	CC	TC	---	TC
AX-168429688	AC	CC	CC	CC	AC	---	---	CC	AA	AA	CC	AC	AA	AC	AC	AC	CC	AC	CC	CC	CC	---	AC	---	AC	AC	AC	AC	CC	AC	AC	CC	AC	AC	CC	CC	CC	---	CC	CC	CC	AC	AA	AC	CC	AC	CC	CC	CC
AX-168429690	AA	AA	AA	AG	AA	AA	AA	AA	AA	AA	AG	AA	---	AA	AA	AA	AA	AA	AG	AA	AA	AA	AA	AG	AA	AA	GG	AA	AA	AA	AA	AG	AG	AG	AG	AA	AA	AA	---	AA	AG	GG	AA	AG	AA	AA	AG	AG	AA
AX-168429691	GG	AA	AA	AG	AA	AA	AA	AA	AA	GG	AA	AA	AA	AA	AA	AG	AA	AA	AG	AA	AA	AA	AA	AA	AA	AA	AA	AG	AA	AA	AA	AG	AG	AA	AA	AA	AA	AA	AA	AA	AA	AA	AA	AA	AA	AA	AG	AG	AA
AX-168429692	TT	TC	TT	TC	TT	TT	TC	TC	TT	TT	TC	TT	TT	TT	---	TT	TC	TT	TC	TC	TC	TT	TT	TC	TT	TT	TT	---	TC	TT	TC	TC	TT	TT	TT	TC	TC	TT	TT	TT	TC	TC	TC	TC	TC	TT	TC	TC	TC
AX-168429693	TT	TT	TT	TT	TT	TT	TT	TT	TT	TT	TT	TT	TT	TT	TT	TT	TT	TT	TT	TT	TT	TT	TT	TT	TT	TT	TT	TT	TT	TT	TT	TT	TT	TT	TT	TT	TT	TT	TT	TT	TT	TT	TT	TT	TT	TT	TT	TT	TT
AX-168429694	AG	---	AG	AG	---	---	AG	AA	---	AA	AG	AG	AG	---	---	AG	AA	AA	AG	AA	AA	---	---	AG	AG	---	---	AG	AA	AG	---	AG	AA	AA	AA	---	---	AA	AA	AA	AG	AG	AG	AA	AG	AA	---	AA	---
AX-168429695	GG	TT	GG	TT	TT	TT	TT	TT	TG	TG	TT	TG	TT	TG	TT	TG	TT	TG	TT	TT	TT	TT	TT	TT	TT	TT	TT	TG	TT	TT	TT	TG	TG	TT	TG	TT	TT	TG	TT	TG	TT	TT	TT	TT	TG	TG	TG	TG	TG
AX-168429696	TT	TT	TT	---	---	GG	---	TG	---	TT	---	---	GG	TT	TG	TT	TG	TT	TT	TG	TT	GG	GG	TT	GG	GG	GG	TG	---	GG	TG	TT	TT	GG	TG	TG	---	TT	GG	TG	TG	TT	GG	---	TT	TG	TT	TT	TT
AX-168429697	AA	AG	AA	AA	AG	AG	AA	AA	AA	AA	AG	AG	AG	AG	AA	---	---	AA	AA	AG	AA	AG	AG	AA	AG	AG	AG	AG	AG	AG	AG	---	AG	GG	AG	---	---	AG	AG	AG	---	AA	AG	AG	AA	AG	AA	AG	AA
AX-168429698	TG	TG	TT	TT	TT	---	TG	TT	TT	TT	---	TT	TT	TT	---	TG	TT	TG	TT	TT	---	---	TG	TT	TT	TT	TG	---	TT	TT	TT	TG	TT	TT	TG	TT	---	TT	TT	TT	TT	TT	---	TG	TT	TT	TT	TT	TT
AX-168429699	GG	AA	GG	GG	GG	GG	GG	GG	GG	GG	AG	GG	AG	GG	AG	GG	GG	AA	AG	GG	GG	---	AG	AG	GG	GG	GG	GG	GG	AG	AG	AG	GG	---	GG	---	GG	AG	GG	GG	GG	AG	AG	GG	AG	GG	AG	AG	GG
AX-168429700	CG	CC	---	CC	CC	CC	---	CC	CC	CG	CC	CC	CC	CG	CC	CG	CC	CC	CC	CC	CG	CC	CC	CC	CC	CC	CC	GG	CC	CC	CC	CG	---	CC	---	CC	CC	CG	CC	CC	CC	CC	CC	CC	CC	CC	CG	---	CC
AX-168429701	TT	TT	---	---	TT	TT	TC	---	---	TT	TT	TT	TT	TT	---	---	TT	TC	---	TT	---	TC	TT	TC	---	TT	TC	TT	TT	TC	TT	---	TT	TC	TC	TC	TT	---	---	TT	---	TT	TT	TT	---	TT	---	TT	TT
AX-168429702	AA	AA	AA	AA	AA	AA	AA	AA	AA	AA	AA	AA	AA	AA	AA	AA	AA	AC	AA	AA	AA	AA	AA	AA	AA	AA	AA	AA	AA	AA	AA	AA	AA	AA	AA	AA	AA	AA	AA	AA	AA	AA	AA	AA	AA	AA	AA	AA	AA
AX-168429703	TC	---	TT	TT	TT	TT	---	TT	TT	---	TT	---	---	TT	---	TC	---	---	TT	TT	TT	---	TT	TT	TT	TT	---	TT	---	TT	TT	TC	TT	---	TC	TT	TT	---	TT	TT	TT	TT	---	TT	TT	TT	TT	TC	---
AX-168429704	GG	AG	GG	AG	AG	AG	GG	AG	GG	GG	AG	GG	GG	GG	GG	GG	AG	GG	AG	AG	AG	GG	GG	AG	GG	GG	GG	GG	AG	GG	AG	AG	GG	GG	GG	AG	AG	AG	GG	GG	AG	AG	GG	AG	GG	GG	AG	GG	AG
AX-168429705	TC	TC	TT	CC	CC	TC	TC	TC	TC	TC	---	TC	CC	TT	TC	TC	TC	TC	CC	TC	TC	CC	TC	TC	---	TT	CC	TT	TC	TT	TT	CC	---	TT	TT	TC	TC	---	TT	TC	TC	CC	TT	TC	TC	TT	CC	TC	CC
AX-168429706	---	TT	AA	TT	TT	TT	AA	TT	AT	AA	---	---	AT	AT	TT	---	TT	AT	TT	TT	AT	TT	AT	AT	AT	AT	AT	AA	AA	AT	AA	TT	TT	AA	AT	AT	TT	---	AT	AT	---	AT	AA	AT	TT	AA	---	---	TT
AX-168429707	---	TT	GG	---	TT	TT	---	GG	TG	GG	TG	TG	---	GG	GG	TG	TG	GG	TT	TG	TG	---	TG	TG	GG	---	TG	GG	GG	GG	GG	---	TT	---	---	GG	TG	---	---	TG	TG	TG	GG	GG	TG	---	TG	TG	TT
AX-168429708	TC	TT	CC	TC	TT	CC	TT	TC	TC	TC	TC	TT	TC	TC	TC	---	TT	TT	TT	TT	TC	TT	CC	TC	CC	CC	TT	CC	---	CC	TC	TC	TT	TT	TC	TC	CC	TC	TC	CC	CC	TT	TC	TC	TC	TT	TC	TT	TT
AX-168429710	---	CC	---	---	CC	CC	TC	TC	---	TC	---	CC	CC	TC	---	---	CC	CC	---	CC	TC	TC	CC	---	TC	CC	CC	CC	CC	TC	CC	TC	CC	TC	TC	---	CC	---	TC	TC	TC	CC	CC	CC	TC	CC	TC	---	CC
AX-168429711	AG	AA	AA	AA	AA	AA	AA	AA	AG	AA	AG	AA	AA	AA	AA	AG	AA	AA	AA	AA	AA	GG	AA	AG	AA	AA	AA	AA	AA	AA	AA	AG	AA	AA	AG	AA	AA	AG	AA	AG	AA	AA	AA	AA	AG	AA	AG	AA	AA
AX-168429712	AA	AA	AA	AC	AA	AA	AA	AA	AA	AA	AA	AC	AA	AA	AA	AA	AA	AA	AA	AC	AA	AA	AA	AA	AA	AA	AC	AA	AA	AA	AA	AA	AA	CC	AA	AA	AA	AA	AA	AA	AA	AA	AA	AA	AA	CC	AC	AA	AA
AX-168429713	CC	CC	CC	AC	CC	CC	CC	CC	CC	---	---	CC	---	CC	---	CC	CC	CC	---	AC	CC	CC	CC	AC	CC	CC	AC	CC	CC	CC	---	CC	CC	AC	CC	CC	CC	CC	CC	CC	---	CC	AC	CC	---	AC	CC	AC	CC
AX-168429714	TC	TT	TC	TC	TT	TC	TT	TC	TC	TC	TC	TT	TC	TC	CC	TC	TT	TC	TT	TT	TT	TT	TC	TT	TC	TC	TT	CC	TC	TC	TT	TC	TT	TT	TT	TC	CC	---	TC	TC	TC	TT	TC	TC	---	TT	---	TT	TT
AX-168429716	CC	CC	CC	CC	CC	CC	CC	TC	TC	CC	CC	CC	CC	TC	TC	CC	CC	CC	CC	CC	CC	CC	CC	CC	TC	CC	CC	CC	CC	TC	CC	CC	CC	CC	CC	TC	CC	CC	CC	TC	TC	CC	CC	CC	TC	CC	CC	CC	CC
AX-168429717	GG	---	GG	GG	GG	AG	GG	AG	AG	AG	---	GG	AG	GG	AG	GG	AG	AG	GG	GG	GG	AG	AG	---	AA	AG	GG	AG	GG	---	---	GG	AG	---	GG	---	---	GG	---	AG	AG	AG	AG	AG	AG	---	GG	---	GG
AX-168429718	AG	GG	GG	GG	GG	GG	GG	GG	GG	GG	GG	GG	GG	GG	GG	GG	GG	GG	AG	GG	---	GG	AG	AG	GG	GG	AA	GG	GG	AG	AG	GG	GG	GG	GG	GG	GG	GG	GG	GG	GG	AA	GG	GG	GG	GG	GG	AG	AA
AX-168429719	CC	---	TC	CC	TC	---	TC	TC	TC	CC	---	TC	TC	TC	TC	TC	---	CC	---	---	CC	---	TC	TC	TC	TC	---	---	TC	CC	CC	CC	---	TC	---	CC	TC	TC	---	TC	TC	---	CC	CC	---	CC	---	CC	TC
AX-168429721	TC	TT	TT	TC	TT	TT	TT	TT	TT	TT	TT	TT	TT	TT	TT	TT	TT	TT	TT	TT	TT	TT	TT	TT	TC	TT	TT	TT	TT	TT	TT	TT	TT	TT	TT	TT	TT	TT	TT	TT	TT	TT	TT	TT	TT	TT	TT	TT	TT
AX-168429722	AC	AA	AC	CC	AA	CC	CC	AC	AA	AA	AC	AC	AC	AC	AC	AC	AC	AC	AC	AC	AA	AA	AA	AA	AC	AC	AC	AC	AC	AA	AC	AC	AC	CC	AA	AC	AC	AC	AA	AA	AA	CC	AC	AC	AA	AC	AA	AC	CC
AX-168429723	CC	CC	CC	CC	CC	CC	CC	CC	TC	TC	CC	CC	TC	TC	TC	TC	CC	TC	TC	CC	TC	TC	CC	CC	CC	TC	CC	CC	CC	CC	TC	CC	TC	TC	CC	TC	TC	CC	TC	CC	CC	CC	TC	CC	TC	CC	TC	CC	CC
AX-168429724	GG	GG	GG	GG	GG	GG	GG	GG	GG	GG	AG	GG	GG	GG	GG	GG	GG	GG	GG	GG	AG	GG	AG	GG	AG	AG	GG	GG	GG	GG	GG	GG	GG	GG	GG	GG	AA	GG	GG	GG	AG	GG	GG	GG	GG	GG	GG	GG	GG
AX-168429725	AA	AA	AA	GG	GG	GG	AA	AA	GG	AG	GG	GG	GG	GG	AG	GG	GG	GG	GG	AG	AA	GG	---	AA	GG	GG	GG	GG	GG	GG	GG	GG	AG	AG	AG	AA	AG	AA	GG	GG	---	AG	GG	GG	GG	GG	GG	GG	GG
AX-168429726	AA	AG	AA	AA	AA	AA	AA	AA	AA	AA	AA	AA	AA	AA	AA	AG	AA	AA	AA	AA	AA	AA	AG	AA	AA	AG	AA	AA	AA	AA	AA	AA	AA	AA	AA	AA	AA	AA	AA	AA	AA	AG	AA	AA	GG	AG	AA	AA	AA
AX-168429727	AA	AG	AG	---	AA	AG	AA	GG	AA	AA	AG	AA	GG	AA	AA	AG	AG	AG	AA	AA	AA	AG	AG	AG	AG	AA	AG	AG	AG	AA	AG	AG	AG	AA	AA	AG	GG	AA	AG	AG	AG	AA	AA	AG	AG	GG	GG	GG	AA
AX-168429728	---	AC	AA	AA	AC	AA	AA	AC	AA	AA	AA	AA	AA	AA	AA	AA	AC	AA	AA	AA	AA	AA	AC	AA	AA	CC	CC	AC	---	AA	CC	AA	AA	---	AA	AC	CC	AA	AA	AC	AC	CC	AA	AA	CC	CC	CC	AA	AA
AX-168429729	AG	GG	GG	GG	AG	---	GG	GG	GG	AG	---	---	GG	AG	AG	GG	GG	GG	AG	AA	AG	AG	GG	GG	GG	GG	GG	AG	AA	GG	GG	AA	GG	AG	GG	GG	GG	GG	AG	AG	GG	GG	GG	GG	GG	GG	GG	GG	GG
AX-168429730	GG	GG	GG	AG	GG	GG	GG	AG	GG	GG	GG	AG	GG	GG	AG	AG	GG	GG	---	GG	AA	GG	GG	GG	GG	AG	AA	---	AA	AG	GG	AA	GG	GG	AG	AA	GG	GG	AG	GG	GG	AG	AG	GG	GG	GG	AA	AA	AG
AX-168429731	GG	GG	TG	TG	GG	GG	GG	GG	TG	GG	GG	GG	GG	GG	GG	GG	TG	GG	GG	GG	GG	GG	GG	GG	TG	GG	GG	GG	GG	TG	GG	GG	TG	GG	GG	GG	TG	TG	GG	GG	GG	GG	GG	TG	TT	TG	GG	GG	TG
AX-168429732	TC	TC	TT	TC	TC	TT	CC	TT	---	TC	CC	TT	TT	CC	TT	TT	TT	CC	CC	TT	CC	TT	TC	CC	CC	TT	TC	TT	TC	TT	TT	TC	TC	TT	CC	TC	CC	CC	TC	TT	CC	TC	TC	CC	TC	---	TT	TC	CC
AX-168429733	GG	GG	GG	AG	AG	AG	GG	GG	GG	GG	GG	GG	AG	AG	GG	AG	GG	AG	AG	AG	GG	AA	GG	AG	GG	GG	GG	AG	GG	GG	GG	AG	GG	GG	GG	GG	GG	AG	AG	AG	GG	AA	AG	AG	GG	AG	AA	GG	GG
AX-168429734	TT	TC	CC	CC	CC	TC	CC	CC	TT	TC	TC	CC	CC	TC	TT	CC	CC	CC	CC	CC	CC	CC	CC	TC	CC	CC	CC	CC	CC	CC	CC	CC	CC	CC	CC	CC	CC	CC	CC	CC	TC	CC	CC	CC	CC	CC	CC	CC	CC
AX-168429735	CC	CC	TC	TT	CC	TC	CC	CC	CC	TC	CC	CC	CC	CC	TC	CC	CC	CC	TC	TT	CC	CC	CC	CC	CC	CC	CC	CC	TC	TC	CC	TC	CC	TT	CC	CC	CC	CC	TC	TC	CC	TC	CC	TT	CC	CC	CC	CC	CC
AX-168429736	TT	TT	TC	TT	CC	TT	TT	TC	CC	TT	TT	TT	TT	CC	TT	CC	CC	TT	TC	TC	TC	TT	TT	TT	TT	TT	TT	TT	TC	TT	TC	TT	TC	TT	TT	TC	TT	TC	TT	TT	TC	TT	TT	TC	TC	CC	TT	TT	TC
AX-168429737	TT	TT	TT	TG	TG	TT	TT	TT	TG	TT	TT	TG	TT	TG	TG	TT	TT	GG	TG	TG	TG	TT	TG	TT	GG	TG	TG	TG	TG	TG	TT	TG	TG	TT	TT	TG	TT	TT	TG	TT	TT	TG	GG	TT	TT	TG	TG	TG	TG
AX-168429738	TT	TT	TT	TT	TT	TT	TT	TT	TT	TT	TT	TT	TT	TT	TT	TC	TT	TT	TT	TT	TT	TT	TT	TT	TT	TT	TC	TT	TT	TT	TT	TT	TT	TT	TT	TT	TT	TC	TT	TT	TT	TT	TT	TT	TT	TT	TT	TT	TT
AX-168429739	GG	GG	GG	GG	GG	GG	GG	GG	GG	GG	GG	GG	GG	GG	GG	GG	GG	GG	GG	GG	GG	GG	GG	GG	GG	GG	GG	GG	GG	GG	GG	GG	GG	GG	GG	GG	GG	GG	GG	GG	GG	GG	GG	GG	GG	GG	GG	GG	GG
AX-168429740	AA	GG	GG	GG	GG	AG	GG	GG	GG	GG	GG	AG	GG	GG	GG	GG	GG	GG	AG	GG	GG	AG	GG	GG	GG	GG	GG	GG	GG	GG	GG	AG	GG	GG	GG	GG	GG	GG	GG	AG	AG	GG	AG	GG	GG	GG	GG	---	GG
AX-168429741	AA	AA	AG	AA	AG	AA	AA	AA	AA	AA	AG	AA	AA	AA	AA	AA	AA	AA	AG	AA	AA	AA	AA	AA	AG	AA	AG	AA	AA	AA	AA	AA	AA	AA	AG	AG	AG	AG	AA	AA	AA	AA	AA	AA	AA	AG	AA	AA	AA
AX-168429743	TT	TT	TT	TT	TT	AT	TT	TT	TT	TT	TT	TT	TT	TT	TT	TT	AT	TT	TT	TT	TT	TT	TT	AT	TT	TT	TT	TT	TT	TT	AT	TT	TT	TT	TT	TT	TT	TT	TT	AT	TT	TT	TT	TT	TT	AT	TT	TT	TT
AX-168429744	GG	GG	GG	GG	GG	GG	GG	AG	GG	GG	GG	GG	GG	GG	GG	GG	GG	AG	GG	GG	GG	GG	GG	GG	AG	GG	GG	GG	GG	GG	AG	GG	GG	GG	GG	GG	GG	GG	GG	AA	GG	GG	GG	AG	GG	AA	GG	GG	GG
AX-168429745	TT	TT	TT	TT	TC	TT	TT	TT	TT	TT	TT	TT	TT	TT	TT	TT	TT	TT	TT	TT	TC	TT	TT	TT	TT	TT	TT	TT	TT	TT	TC	TT	TT	TT	TT	TT	TT	TT	TT	TC	TT	TC	TT	TT	TT	TT	TT	TT	TT
AX-168429746	CC	CC	---	CC	CC	AC	AC	CC	CC	CC	CC	CC	CC	CC	CC	CC	CC	AC	AA	CC	CC	CC	CC	CC	CC	AA	CC	CC	CC	AC	CC	AC	CC	CC	CC	AC	CC	CC	CC	CC	CC	AC	CC	CC	CC	CC	AC	CC	CC
AX-168429747	TT	TC	TT	TT	TT	TC	TC	TT	TT	TT	TT	TT	TT	TC	TT	TT	TT	TT	CC	TC	TC	TC	TT	TT	TT	TT	TT	TT	TT	TT	TT	---	TT	TT	TT	TT	TT	TT	TT	TT	TT	TT	TT	TT	TT	TT	TT	TT	TT
AX-168429749	AA	AA	AA	AG	AA	AA	AA	AA	AA	AA	AA	AA	AA	AA	AG	AA	AA	AA	AA	AA	AA	AA	AA	AA	AA	AA	AA	AA	AA	AA	AA	AA	AA	AA	AA	AA	AA	AG	AA	AA	AA	AA	AA	AA	AA	AA	AA	AA	AA
AX-168429750	AA	AA	AA	AA	AA	AA	AC	AC	AA	AA	AC	AA	AA	AC	AA	AC	AA	AA	AC	AA	CC	AC	AC	AA	AA	CC	AA	AC	AC	AC	AA	AA	AC	AA	AA	AC	AA	AC	AA	AA	AA	AA	AC	AA	AA	AA	AA	AA	AA
AX-168429751	CC	CC	CC	CC	CC	CC	TC	CC	CC	CC	CC	CC	CC	CC	CC	TC	CC	CC	CC	CC	CC	CC	CC	CC	CC	CC	CC	CC	CC	CC	CC	CC	CC	CC	CC	TT	CC	CC	CC	CC	CC	CC	CC	CC	CC	CC	CC	CC	CC
AX-168429752	GG	GG	GG	GG	GG	GG	GG	GG	GG	GG	AG	GG	AG	GG	AG	GG	GG	GG	AG	GG	GG	AG	GG	GG	GG	GG	GG	GG	GG	AG	GG	GG	GG	AG	GG	GG	GG	GG	AG	GG	GG	GG	AG	GG	AG	GG	GG	AG	AG
AX-168429753	CC	---	CC	CC	CC	CC	CC	CC	CC	CC	CC	TT	CC	CC	CC	TT	CC	CC	CC	CC	CC	CC	CC	CC	TT	CC	CC	CC	CC	CC	CC	CC	CC	CC	TT	CC	TT	CC	CC	CC	CC	CC	CC	CC	CC	CC	CC	CC	CC
AX-168429754	AA	AA	AA	AG	GG	AG	AG	AA	AA	AA	AG	AG	AA	AG	GG	AG	AG	AG	AA	AA	GG	AA	AA	AG	AA	AG	GG	AG	AA	AA	AG	GG	AG	AG	AA	AA	AG	AA	AG	AG	AG	AA	AG	AG	AG	GG	GG	AA	AG
AX-168429755	AC	AC	AC	CC	AC	CC	CC	AC	CC	CC	CC	CC	CC	AC	CC	AC	CC	CC	AA	CC	CC	CC	AC	AC	CC	AC	CC	AC	CC	AC	CC	AA	AC	CC	CC	CC	CC	CC	CC	CC	CC	CC	CC	AC	CC	CC	AA	AC	CC
AX-168429756	GG	GG	GG	GG	GG	GG	AG	GG	GG	AA	AG	GG	GG	GG	AG	GG	GG	GG	GG	GG	GG	AG	GG	GG	GG	GG	GG	GG	AG	GG	GG	GG	AG	AG	GG	GG	GG	GG	GG	AG	GG	GG	AG	GG	GG	AA	GG	GG	AG
AX-168429757	GG	GG	AG	GG	GG	GG	GG	GG	AG	GG	GG	GG	GG	GG	AG	GG	GG	GG	GG	GG	GG	GG	GG	GG	GG	GG	GG	GG	GG	GG	GG	GG	GG	GG	GG	GG	GG	GG	GG	GG	GG	GG	GG	GG	AG	GG	AG	GG	GG
AX-168429758	AG	AG	AA	AG	AG	GG	AG	AG	AA	AG	AG	AG	AA	AA	GG	AG	AG	AG	AG	AG	---	AG	GG	AG	GG	AG	AA	AA	AG	AG	---	AA	AG	GG	GG	AA	AA	AG	AG	AG	AG	GG	AG	GG	AA	AG	AG	AA	AG
AX-168429759	TT	TT	TT	TT	TG	TT	TT	TT	TT	TT	TG	TG	TT	TT	TT	TT	TT	TT	TG	TG	TT	TG	TT	TT	TT	GG	TT	TT	TT	GG	TT	TT	TT	TT	TT	TT	TT	TT	TT	TT	GG	TG	---	TT	TT	TT	TG	TT	TT
AX-168429760	CC	CC	AC	CC	CC	CC	AC	CC	CC	CC	CC	CC	CC	AA	CC	CC	CC	CC	CC	CC	CC	AC	CC	CC	CC	CC	CC	CC	CC	CC	CC	AC	AC	CC	CC	CC	CC	CC	CC	CC	CC	CC	CC	CC	AA	AC	CC	CC	CC
AX-168429761	CC	CC	CC	CC	CC	CC	CC	CC	CC	CC	CC	TC	CC	CC	CC	CC	CC	CC	CC	CC	CC	CC	CC	CC	CC	CC	CC	CC	CC	CC	CC	CC	TC	CC	CC	CC	CC	CC	CC	CC	CC	CC	CC	CC	CC	CC	CC	CC	CC
AX-168429762	CC	CC	CC	CC	CC	CC	CC	TC	CC	TC	TC	CC	CC	CC	CC	TC	CC	TC	CC	CC	CC	CC	TC	CC	CC	TC	CC	TC	CC	TT	CC	---	CC	TC	CC	CC	CC	CC	TC	CC	CC	CC	TC	CC	CC	CC	TT	TT	CC
AX-168429763	CC	AC	CC	CC	CC	CC	CC	CC	CC	CC	CC	CC	---	CC	AC	CC	CC	CC	CC	CC	CC	CC	CC	CC	AC	CC	CC	CC	CC	CC	AC	AC	CC	CC	CC	AC	AA	CC	AC	CC	CC	AC	CC	CC	CC	CC	CC	AC	CC
AX-168429764	AA	AG	AA	AA	AA	AA	AA	AA	AA	AA	AA	AA	AA	AA	AA	AA	AA	AA	AA	AA	AA	AA	AA	AA	AA	AA	AA	AA	AA	AA	AA	AA	AA	AA	AA	AA	AA	AA	AA	AG	AA	AA	AA	AA	AA	AA	AA	AA	AA
AX-168429765	CC	TC	CC	---	TC	CC	CC	---	TC	TC	CC	TC	TC	TC	CC	---	CC	TC	CC	CC	CC	TC	---	CC	CC	CC	---	CC	TC	---	CC	CC	TC	CC	CC	CC	---	TC	CC	---	CC	---	---	CC	CC	---	---	CC	CC
AX-168429766	AA	GG	AG	GG	---	AA	AA	AA	AA	AG	GG	GG	AA	GG	GG	AA	---	AA	GG	AG	AA	AA	AA	---	---	AA	AG	AA	GG	AG	GG	AA	AA	AA	AA	AA	AA	---	AG	AA	AA	AG	AA	GG	AA	AA	GG	AG	AA
AX-168429768	TC	TC	TC	TC	TC	TC	TC	CC	CC	TC	TT	TC	TC	CC	TC	TC	TT	TC	CC	TC	TC	CC	TC	CC	TC	TC	TT	TC	CC	TC	TT	TC	CC	CC	TC	TT	TC	TT	TT	TC	TT	CC	CC	CC	CC	TC	CC	CC	TC
AX-168429769	TC	CC	CC	CC	CC	CC	CC	TC	TC	CC	CC	CC	CC	CC	CC	CC	CC	CC	CC	TC	TC	CC	CC	CC	CC	CC	CC	CC	---	CC	CC	CC	TC	CC	CC	CC	CC	CC	CC	CC	CC	CC	CC	CC	CC	CC	CC	CC	CC
AX-168429771	CC	CC	CC	CC	CC	CC	TC	CC	TC	TC	CC	TC	CC	TC	TC	CC	CC	TC	TC	TC	CC	TC	CC	TC	CC	TC	CC	TC	TC	TC	CC	CC	CC	TC	CC	CC	CC	TC	CC	TT	TC	TC	TC	CC	TT	TT	CC	CC	CC
AX-168429772	CC	CC	AC	AC	AA	AC	AA	CC	AC	---	AA	AA	AC	---	AA	AC	AC	AA	AA	AA	AC	AA	AC	AA	AC	AA	AC	AA	CC	AA	AA	AC	CC	CC	AA	AA	AC	AA	AC	AA	AA	AA	AA	AA	AA	AA	AC	AA	CC
AX-168429773	TC	TT	TT	TT	CC	TT	TC	TT	TC	TT	TT	CC	TT	TT	TT	TT	TT	TC	TT	TT	TT	TT	TT	TC	TT	CC	TT	CC	TT	TC	TT	TT	TT	TT	TT	TT	TT	TC	TT	TC	TT	TT	TC	TT	TT	TT	TT	TT	TT
AX-168429774	TT	CC	TC	CC	TC	CC	TC	CC	CC	TC	TT	CC	TT	CC	TC	TT	TT	TC	CC	TC	TC	CC	TT	CC	CC	TC	TC	TC	TC	TC	TT	TT	CC	---	TT	TT	TC	TC	TC	TC	TC	TC	CC	TT	TC	CC	---	TT	TC
AX-168429775	TC	TT	TC	TC	TC	TC	TC	TT	TT	TT	CC	TC	TC	TT	TC	CC	CC	TC	TC	TC	CC	CC	CC	TT	TT	TC	---	---	TC	TC	CC	TC	TT	TT	CC	CC	TC	TC	TC	TT	TC	TT	TT	---	TC	TT	TT	TC	TT
AX-168429776	GG	AA	GG	GG	AG	GG	AG	GG	AA	AA	GG	AG	GG	AG	AG	GG	GG	AA	AG	AG	GG	AG	GG	AG	AA	AG	AG	AG	AG	AG	GG	AG	GG	AA	GG	GG	GG	GG	AG	AA	AG	AA	AA	GG	AG	AA	AA	AG	AA
AX-168429778	TT	CC	CC	CC	TC	TC	TC	CC	CC	CC	CC	CC	CC	CC	CC	TC	CC	CC	CC	CC	TC	CC	CC	CC	CC	TC	CC	CC	CC	CC	TC	TC	CC	CC	CC	TC	TC	TC	CC	CC	CC	CC	CC	---	CC	CC	CC	CC	CC
AX-168429779	AA	AA	AC	AC	AA	AC	AA	AC	AA	AA	AC	AA	AA	AC	AA	AA	AC	AA	AA	AA	AA	AA	AA	AC	AA	AA	AA	AA	AA	AA	AA	AA	AC	AA	AA	AA	AC	AA	AA	AA	AC	AA	AA	AA	AA	AA	AA	AA	AA
AX-168429781	TC	TT	TC	TC	TC	TC	TC	TT	TT	TT	TC	TC	TC	TT	TC	CC	TC	TT	TC	TC	CC	TC	CC	TT	TT	TC	TT	TC	TC	TC	CC	TC	TT	TT	CC	CC	TC	TC	TC	TT	TT	TT	TT	TT	TC	TT	TT	TC	TC
AX-168429782	TT	TT	TT	TT	TC	TT	TT	TT	TT	TT	TT	TC	TT	TT	TT	TC	TT	CC	TT	TT	TT	TT	TT	TC	TT	TC	TT	TC	TC	TC	TT	TT	TT	TT	TT	TT	TT	TT	TC	TT	TT	TT	TC	TT	TT	TT	TT	TT	TT
AX-168429783	TC	CC	TT	TT	TC	TC	TT	CC	CC	TC	TC	TC	TC	CC	TC	TT	TC	CC	TC	TC	TT	TC	TT	CC	CC	TC	TC	TC	TC	TC	TT	TT	CC	CC	TT	TT	TT	TC	TT	TC	CC	CC	CC	CC	TC	CC	CC	TC	TC
AX-168429784	CC	TT	TC	TC	TC	CC	TC	TC	TC	TC	TC	TC	TC	TT	TC	CC	TC	TT	TC	TC	CC	CC	CC	TT	TT	TC	CC	TC	TC	TC	CC	TC	TC	CC	CC	CC	TC	TC	CC	TT	TT	TC	TT	---	TC	TT	TT	TC	CC
AX-168429785	GG	TT	GG	GG	TG	TG	TG	GG	TG	GG	TG	TG	TG	TT	TG	GG	TG	TT	TG	TG	GG	TG	GG	TG	TT	TG	TG	TG	TG	TT	TG	TG	GG	TG	GG	GG	GG	TG	TG	TT	TT	TG	TT	GG	TG	TT	TT	---	TG
AX-168429786	TT	CC	TC	TT	TC	TT	TC	TC	CC	TC	TC	TC	TC	CC	TC	CC	TC	CC	TC	TC	TT	TC	TT	CC	TC	TC	TT	TC	TC	CC	TC	TC	CC	TT	TT	TT	TT	TC	TT	CC	CC	TT	CC	CC	TC	CC	TT	TC	TT
AX-168429787	CC	TC	CC	CC	CC	CC	CC	CC	CC	CC	CC	CC	TC	TC	CC	CC	CC	CC	TC	CC	CC	CC	TC	CC	TT	CC	TT	CC	CC	CC	CC	TC	TC	TC	TC	CC	CC	CC	TC	CC	CC	TC	TC	TT	CC	CC	TT	TC	TC
AX-168429788	TC	TC	TT	TT	TC	TC	TC	TT	TC	TC	TT	TC	TC	TC	TT	TC	TC	CC	TC	TC	TT	TC	TC	TC	TT	TC	TT	TC	TC	CC	TC	TT	TC	TC	TC	TT	TT	TC	TT	CC	TT	TT	TC	CC	TT	CC	TT	TT	TT
AX-168429789	GG	---	AA	AA	GG	GG	GG	AA	GG	GG	GG	GG	GG	GG	GG	GG	GG	---	GG	GG	GG	---	GG	AA	GG	GG	GG	AA	GG	GG	GG	GG	GG	GG	GG	GG	AA	GG	GG	GG	GG	GG	GG	GG	GG	GG	GG	GG	GG
AX-168429790	AA	AA	AA	AA	AA	AA	AA	AA	AA	AA	AG	AA	AA	AG	AA	AA	AG	AA	AA	AA	AA	AA	AA	AG	AA	AA	AA	AA	AA	AA	AA	AA	AA	AA	AA	AA	AA	AA	AA	AA	AG	AA	AA	AA	AA	AA	AA	AA	AA
AX-168429791	TC	CC	CC	CC	TC	CC	CC	TC	CC	CC	CC	CC	CC	TC	CC	CC	CC	CC	CC	CC	TC	CC	CC	CC	TT	CC	TT	CC	TT	CC	TC	TC	CC	TC	TC	TC	TC	TC	CC	CC	CC	TC	CC	CC	CC	CC	TT	CC	TC
AX-168429792	TC	CC	TC	CC	TC	CC	CC	CC	TC	CC	TC	CC	TT	CC	TC	CC	TC	CC	CC	CC	TT	TC	CC	CC	CC	CC	TT	CC	CC	TC	CC	CC	CC	TC	TC	---	CC	CC	TC	TC	CC	TC	---	CC	CC	CC	CC	CC	TC
AX-168429793	AC	AC	AA	AA	AC	AA	AC	AC	CC	AC	AA	AA	CC	AA	AC	AA	AC	AA	AA	AA	CC	AC	AA	AA	AA	AA	AC	AA	AC	AC	AA	AC	AA	AC	AA	AC	CC	AC	AC	AC	AC	AC	AA	AC	AC	AA	AC	AA	AA
AX-168429794	TT	TT	TT	TT	TT	TT	TT	TT	TT	TT	TT	TT	TT	TT	---	TT	TT	TT	TT	TT	TT	TT	TT	TC	TC	TT	TT	TT	---	TT	TT	TT	TT	TT	TT	TT	TT	TT	TT	TT	TT	TT	TT	TT	TT	TT	TT	CC	TT
AX-168429795	TC	TC	TT	TT	TC	TT	TC	TC	CC	TC	TT	TT	CC	TT	CC	TT	TC	TT	TT	TT	CC	TC	TT	TT	TT	TT	TC	TT	CC	TC	TT	CC	TC	TC	TT	TT	CC	TC	TC	TC	TC	TC	TT	TC	TC	TT	TC	TT	TT
AX-168429796	AG	GG	GG	GG	GG	GG	GG	GG	AG	GG	GG	GG	GG	GG	AG	AG	GG	GG	AG	GG	AG	GG	AG	AG	GG	GG	AA	GG	GG	AG	AG	GG	GG	AG	AG	GG	GG	GG	GG	GG	AA	AG	GG	AG	GG	GG	AG	GG	GG
AX-168429797	AG	AA	AA	GG	AA	AA	AA	AA	AG	AA	AA	AA	AA	AA	AG	AG	AA	AA	AG	AA	AG	AA	AG	AA	AA	AA	AG	AA	AA	AG	AG	AA	AA	AG	AG	AA	AA	AA	AA	AA	GG	AG	AA	AA	AA	AA	AG	AA	AA
AX-168429798	GG	TG	TT	TG	GG	TT	TT	TT	TG	TG	TT	TG	TT	TG	GG	TG	TG	GG	TG	TT	TG	TT	TG	TG	TT	TT	GG	TG	TG	TG	GG	TG	TG	TG	TG	TG	GG	TT	TT	TT	GG	GG	TG	TG	TT	TG	TG	TT	TG
AX-168429799	TT	TC	CC	TC	TT	CC	TC	CC	TC	TC	TC	TC	TC	TC	TT	TC	TT	TT	TC	CC	TC	CC	TC	TC	TC	CC	TT	TC	TT	TC	TT	TC	TC	TC	TC	TC	TT	TC	CC	CC	TT	TT	TC	TC	TC	TC	TC	CC	TC
AX-168429800	TT	TC	CC	TC	TT	CC	TC	CC	TC	TC	TC	TC	TC	TC	TT	TC	TT	TT	TC	CC	TC	CC	TC	TC	TC	CC	TT	TC	TT	TC	TT	TC	TC	TC	TC	TC	TT	TC	CC	CC	TT	TT	TC	TC	TC	TC	TC	CC	TC
AX-168429801	CC	TT	TT	TT	CC	TT	TC	TT	TC	TT	CC	TC	TT	TT	TT	TC	CC	TT	TT	TC	TT	TT	TT	TC	TT	TC	TT	TC	CC	TT	TT	TT	TC	TT	TT	TC	TT	TT	TT	TT	TT	TC	TT	TC	TC	TT	TT	TT	TC
AX-168429802	GG	AG	GG	GG	GG	GG	AG	GG	AG	AG	GG	AG	AG	GG	GG	AG	AG	AG	AG	AA	AG	GG	AG	GG	GG	GG	AG	GG	GG	AG	AA	GG	AG	AG	AG	AG	GG	GG	GG	AG	AA	AG	AA	AA	GG	GG	AA	GG	GG
AX-168429803	AC	CC	AA	AA	AA	AA	AA	AC	CC	AA	AA	AA	AA	AA	AA	AC	AA	AA	AA	CC	AC	AC	CC	CC	AA	AA	AA	CC	AA	AA	AA	AC	AC	AC	AA	AA	AA	AC	AA	CC	AA	AA	AA	AA	AA	AA	AC	AA	AA
AX-168429804	AA	AA	AA	AA	AA	AA	AA	GG	AA	AA	AA	AA	AG	AA	GG	AG	AA	AA	AA	AA	AA	GG	AA	GG	AA	AA	AA	AA	GG	AG	AG	AA	AA	AG	AG	AG	AA	AA	AG	AG	AG	AA	AA	AA	GG	AG	AA	GG	AA
AX-168429806	TT	TT	TC	TT	CC	TC	TT	TT	TT	TT	TT	TC	TT	TT	TT	TT	TT	TT	CC	TT	CC	TC	TT	TT	TT	TT	TT	TT	TT	TT	TC	TC	TT	TT	CC	TT	TC	TT	TT	TT	TT	TT	TC	TT	TT	CC	TT	TT	TT
AX-168429807	TG	---	TG	TG	GG	TT	TG	TT	TT	TT	TT	TT	TG	TT	TT	TT	TG	TG	TT	TT	TT	TT	TG	TT	TT	TT	GG	TG	TT	TT	TG	TT	TT	TT	TG	GG	TG	TT	TT	TT	TT	GG	TT	TT	TT	TT	TT	GG	TG
AX-168429809	---	---	AG	AA	AG	AA	---	---	---	AA	---	AG	AA	AA	AG	---	AG	AG	AG	AA	AG	AA	AG	AG	AA	AA	AA	AG	AA	AA	---	---	AG	AA	---	AG	AG	---	AG	AG	AA	AA	AA	AA	AA	AG	---	---	AG
AX-168429810	TG	GG	GG	GG	GG	GG	GG	GG	GG	GG	GG	TG	GG	GG	GG	TG	GG	GG	GG	GG	GG	GG	GG	TG	GG	TT	GG	GG	---	TG	GG	GG	GG	GG	GG	TG	TG	GG	TT	GG	GG	TG	GG	GG	GG	TG	GG	GG	GG
AX-168429811	AG	AG	AG	GG	GG	GG	AG	AG	AG	GG	AA	AA	AA	AG	AG	GG	AA	GG	AG	GG	AA	GG	AG	AG	AG	AG	AG	AG	AG	AG	AG	AG	AG	AG	AA	AG	GG	AG	GG	GG	AG	GG	GG	GG	AA	GG	GG	AG	AG
AX-168429812	AA	AA	AA	AA	AA	AA	AA	AA	AA	AA	AA	AA	AA	AA	AA	AG	AA	AA	AA	AA	AA	AG	AA	AA	AA	AA	GG	AA	AA	AA	AA	AA	AA	AA	AA	AA	AA	AA	AA	AG	AA	AG	AA	AA	AA	AA	AA	AA	AA
AX-168429813	CC	CC	CC	CC	TC	CC	CC	CC	CC	CC	CC	CC	CC	CC	CC	---	CC	TC	---	---	CC	CC	CC	CC	CC	CC	CC	CC	CC	CC	CC	CC	CC	CC	CC	CC	TC	CC	CC	CC	CC	CC	CC	TC	CC	CC	CC	CC	CC
AX-168429815	AA	AA	AA	AG	AA	AA	AA	AA	AA	GG	AA	AA	AA	AG	AA	AA	AA	AA	AG	AA	AG	AA	AA	AA	AA	AA	AA	AA	AG	AA	AA	AA	AA	AA	AG	AA	AA	AA	AA	AA	AA	AA	AA	AA	AA	AA	AA	AA	AA
AX-168429816	TT	TT	TT	TG	TT	TT	TT	TT	TT	TT	TT	TT	TT	TT	TT	TT	TT	TT	TG	GG	TT	TT	TT	TT	TT	TT	TT	TT	TT	TT	TT	TT	TT	TT	TT	TT	TT	TT	TT	TT	TT	TT	TT	TT	TT	TT	TT	TT	TT
AX-168429818	CC	CC	CC	CC	CC	CC	CC	CC	CC	CC	CC	TC	CC	CC	TC	CC	CC	CC	CC	CC	CC	CC	CC	CC	CC	CC	CC	CC	CC	CC	CC	CC	CC	CC	CC	CC	CC	CC	CC	CC	CC	CC	CC	CC	CC	CC	CC	CC	CC
AX-168429819	CC	CC	TC	CC	CC	TC	CC	TC	CC	CC	TC	CC	TC	CC	CC	CC	TC	CC	CC	CC	CC	CC	CC	CC	CC	CC	CC	CC	CC	CC	TC	CC	CC	CC	CC	CC	TT	CC	TC	CC	CC	CC	CC	CC	CC	CC	CC	TC	CC
AX-168429821	AA	GG	AG	AA	AA	AA	AA	AG	---	AA	AA	AG	GG	AG	GG	AG	AG	AA	AA	AG	AG	AA	AG	AA	AG	GG	AA	AG	GG	GG	AG	AA	AA	AA	AG	AG	AG	GG	AG	AG	GG	AA	AG	AG	GG	AG	AA	AA	AG
AX-168429822	GG	GG	GG	GG	GG	GG	---	GG	GG	GG	---	AA	GG	GG	GG	GG	GG	GG	GG	GG	GG	GG	GG	GG	GG	AA	GG	GG	---	GG	GG	---	---	GG	GG	GG	GG	GG	AA	GG	---	GG	GG	GG	AG	GG	GG	GG	GG
AX-168429824	AA	GG	AA	AA	AA	AG	AA	AA	AG	AA	AA	AA	AA	AA	AA	AA	AA	AA	GG	AA	AA	AA	AA	AA	AG	AA	AA	AG	AA	AA	AA	AA	AA	AA	AA	AA	AA	AA	AA	AA	AA	AA	AA	AA	AA	AA	AA	AA	AA
AX-168429825	TC	CC	TC	TC	CC	CC	CC	CC	CC	TT	CC	CC	TC	CC	CC	TC	CC	TC	CC	TC	TC	CC	CC	CC	TT	TC	---	TC	CC	---	CC	CC	TT	CC	CC	CC	CC	CC	CC	TC	CC	TT	CC	CC	CC	CC	TC	CC	CC
AX-168429826	GG	CC	CG	CG	GG	GG	CC	CC	CC	CG	CG	CC	CC	CG	GG	CG	CC	CG	CG	CC	CC	CC	CG	CG	GG	CG	CC	CC	CC	CC	CC	CC	CG	CG	CC	GG	CG	CG	CC	CC	CC	CC	CC	CC	CC	CG	CG	CC	CC
AX-168429827	TT	TT	TC	TC	TT	TC	TT	TT	TT	TC	TT	TT	TT	TT	TC	TT	TT	TT	TT	TT	TT	TT	TC	---	TT	TT	TT	TT	TC	TT	TT	TT	TC	TT	TT	TT	TT	TT	TT	TC	TT	TC	TT	---	TT	TT	TC	TT	TT
AX-168429828	CC	CC	AA	CC	AC	AC	CC	AA	AA	CC	CC	CC	AC	CC	CC	CC	AC	CC	CC	AC	AA	AA	CC	CC	AA	CC	CC	AC	CC	CC	CC	AC	AC	CC	AA	CC	CC	CC	CC	AC	CC	CC	CC	CC	AA	AA	CC	CC	AC
AX-168429829	AA	AA	AA	AA	AA	AA	AA	AA	AA	AA	AA	AA	AA	AA	AA	AA	AG	AG	AA	AA	AA	AA	AA	AG	AA	AA	AA	AA	AG	AA	AG	AA	AA	AA	AA	AA	AA	AG	AA	AA	AA	AA	AA	AA	AA	AA	AA	AA	GG
AX-168429830	AA	AA	AA	AA	AA	AA	AA	AA	AA	AA	AC	AA	AA	AA	AA	AC	AA	AA	AA	AA	AA	AA	AA	AA	AA	AA	AA	AA	AA	AA	AA	AA	AA	AA	AA	AA	AC	AA	AA	AA	AA	AC	AA	AA	AA	AA	AA	AA	AA
AX-168429831	TC	TT	TC	TC	TC	CC	TC	TC	CC	TT	TT	TT	CC	TT	TC	TT	TC	TT	TT	TT	CC	CC	TC	TC	TC	TT	TT	TC	TC	TC	TT	TC	TC	TT	CC	TT	TT	TT	TT	TC	TT	TC	TT	TC	TC	TC	TC	TT	TC
AX-168429832	GG	GG	AA	AG	AA	AA	AA	AA	AA	AG	AA	AA	AA	AA	AA	AG	AA	AA	AG	AA	AA	AA	AG	AA	AA	AA	AA	AA	AA	AA	AA	AA	AA	AG	AA	AG	AA	AA	AA	AA	AA	AA	AA	AA	AA	AA	AA	GG	AA
AX-168429833	CC	TT	TC	---	TT	TT	TC	TC	CC	TT	TT	TC	TT	TC	TT	CC	TC	TC	TT	TC	TC	TC	TC	TC	TC	TT	TT	TT	TC	TC	TT	TT	CC	TC	TC	TT	TC	TT	TT	TC	TT	TT	TC	TC	CC	TC	TT	CC	CC
AX-168429834	GG	GG	GG	GG	GG	GG	GG	GG	GG	GG	GG	GG	GG	GG	GG	GG	GG	GG	GG	GG	GG	GG	GG	GG	GG	GG	GG	GG	GG	GG	GG	GG	GG	GG	GG	GG	GG	GG	GG	GG	GG	GG	GG	GG	GG	GG	GG	GG	GG
AX-168429835	CC	CC	CC	CC	CC	CC	CC	CC	CC	CC	CC	CC	CC	CC	CC	CC	CC	CC	CC	CC	CC	CC	CC	CC	CC	CC	CC	CC	CC	CC	CC	CC	CC	CC	CC	CC	CC	CC	CC	CC	CC	CC	CC	---	CC	CC	CC	TC	CC
AX-168429836	TC	CC	TC	CC	CC	CC	TC	CC	TC	CC	TC	CC	CC	TC	CC	TC	TC	CC	CC	CC	CC	CC	CC	TC	CC	CC	CC	CC	TC	CC	CC	CC	TC	TC	CC	CC	TC	CC	CC	CC	CC	CC	CC	CC	CC	CC	CC	CC	CC
AX-168429837	CC	CC	TC	TT	TC	CC	TT	TC	CC	CC	CC	CC	CC	TC	CC	CC	CC	CC	CC	TC	TC	CC	TC	TT	TC	TC	TC	CC	CC	CC	CC	CC	CC	TC	TC	TC	TT	TC	TC	CC	TT	CC	CC	CC	CC	CC	TC	TC	CC
AX-168429838	GG	GG	GG	GG	AA	GG	GG	GG	GG	GG	GG	AA	GG	GG	GG	GG	GG	GG	GG	---	GG	GG	GG	GG	---	GG	GG	GG	AA	GG	GG	GG	GG	GG	GG	AA	GG	GG	GG	GG	GG	GG	GG	GG	GG	AA	GG	GG	GG
AX-168429839	GG	GG	GG	GG	AG	AA	AA	AG	GG	GG	GG	GG	GG	AA	AA	GG	GG	AG	GG	GG	GG	GG	GG	GG	GG	GG	GG	GG	AA	GG	GG	GG	GG	GG	GG	GG	AA	GG	GG	GG	GG	GG	GG	AG	GG	GG	GG	AG	GG
AX-168429840	GG	GG	GG	GG	AG	GG	AG	GG	GG	GG	GG	GG	GG	GG	GG	AG	GG	GG	GG	GG	AA	GG	GG	GG	GG	AG	AA	GG	AG	GG	AG	GG	GG	GG	GG	GG	GG	GG	GG	GG	GG	AG	GG	GG	GG	GG	AG	GG	GG
AX-168429841	CC	TC	TT	CC	TT	TT	TC	TC	TC	TC	TC	CC	TT	TC	TC	TT	TC	TC	TC	TC	TT	CC	TT	TC	TC	TT	TT	TC	TC	TC	TT	TC	TC	CC	TC	CC	CC	CC	TT	CC	TC	TT	TC	TT	TT	TC	TT	TT	TC
AX-168429842	---	TT	TC	TC	TC	TT	TC	CC	CC	TC	TT	TC	TT	TC	TT	TC	CC	TT	TT	TT	CC	TC	CC	TT	TC	TC	CC	TC	TC	TT	TC	TC	CC	TT	TT	CC	TT	TC	TT	TT	TT	TC	TC	TT	TC	TT	TT	CC	CC
AX-168429844	CC	CC	CC	CC	TT	CC	CC	TT	CC	TC	CC	CC	TC	CC	TC	TT	CC	TC	TC	TC	CC	TC	TT	TT	TC	CC	CC	CC	CC	TC	CC	CC	TC	TT	TT	CC	TT	TC	TC	TC	CC	TC	TT	CC	CC	CC	TC	CC	TT
AX-168429845	TT	TT	TC	TT	TT	TC	TT	TT	TT	TT	CC	CC	TT	TC	TT	TT	TT	TT	TT	TT	TT	TT	TT	TT	TT	TT	TT	TT	TC	TC	TC	TC	TT	TT	TC	TT	TT	TT	TT	TC	TT	TT	TC	TT	TT	TT	TT	TT	TT
AX-168429846	AA	AA	AA	AA	AC	AA	AC	AA	AA	AA	AA	AA	AA	AA	AC	AA	AA	AC	AA	AA	AC	AA	AA	AA	AA	AC	AA	AA	AA	AA	AA	AA	AA	AA	---	AA	AA	AC	AA	AA	AA	AA	AA	AC	AA	AA	AA	AA	AA
AX-168429847	TT	TT	CC	TC	TT	TC	TT	TT	TT	TT	TC	TT	TT	TT	TC	TT	TC	TT	TT	TT	CC	TT	TT	TT	TT	CC	TT	TC	TT	TT	TT	TC	TT	TT	TC	TC	TT	TT	TT	TT	TT	TC	TT	TC	TT	TC	TT	TT	TT
AX-168429848	AG	GG	GG	GG	GG	GG	GG	GG	---	AA	GG	GG	GG	AG	GG	AG	GG	GG	GG	GG	GG	GG	GG	GG	GG	GG	AG	---	AG	GG	GG	AG	GG	GG	GG	GG	AA	GG	GG	GG	GG	AA	GG	GG	AA	AG	---	GG	GG
AX-168429849	GG	---	AG	---	AG	AG	GG	AG	AG	GG	GG	AG	AA	---	---	GG	AG	---	GG	AG	---	---	---	---	GG	AG	---	GG	---	AA	GG	---	AG	AA	AG	GG	GG	AA	GG	---	---	---	---	---	---	AG	GG	AG	AG
AX-168429850	GG	GG	AG	GG	GG	AA	GG	GG	AG	GG	GG	AG	GG	GG	AA	GG	GG	GG	GG	GG	GG	GG	AG	GG	GG	AG	GG	GG	AG	AG	GG	AG	AA	GG	GG	AG	AA	---	AG	AG	---	AG	GG	GG	AG	GG	GG	GG	AA
AX-168429851	CC	CC	CC	CC	CC	CC	CC	CC	CC	CC	CC	TC	CC	CC	CC	CC	CC	CC	CC	TC	CC	CC	CC	CC	CC	CC	CC	CC	CC	CC	CC	CC	TC	CC	CC	CC	CC	CC	CC	CC	CC	CC	CC	CC	CC	CC	CC	CC	CC
AX-168429852	AA	AG	AA	AG	AG	AG	GG	AG	AA	AA	AA	AG	AA	AG	AA	AG	AG	AA	AA	AG	AG	AA	AG	AG	AG	AG	AG	AA	AG	GG	AG	GG	AA	AG	AG	AG	AG	AG	AA	AA	AG	AA	AG	AG	AA	AA	AG	AG	AA
AX-168429853	GG	GG	GG	GG	GG	GG	GG	GG	GG	GG	GG	GG	GG	GG	GG	GG	GG	GG	GG	GG	GG	GG	GG	GG	GG	GG	GG	GG	GG	GG	GG	GG	GG	GG	GG	GG	GG	GG	AG	GG	GG	GG	GG	GG	GG	AG	GG	GG	GG
AX-168429854	AA	CC	CC	CC	CC	CC	CC	CC	CC	CC	CC	CC	CC	CC	CC	CC	CC	CC	CC	CC	CC	CC	CC	CC	CC	CC	CC	AA	CC	CC	AA	CC	CC	CC	CC	CC	CC	CC	CC	CC	CC	CC	AA	CC	CC	AC	CC	CC	CC
AX-168429855	GG	AG	---	AG	AG	GG	AA	AG	AG	GG	AA	AA	AG	GG	AG	GG	AA	GG	AG	AG	GG	GG	AA	AA	---	AA	AA	AG	GG	GG	GG	AG	GG	GG	GG	AG	GG	AG	AA	AG	AA	AG	GG	AG	GG	GG	AA	AA	AA
AX-168429856	TT	TT	AA	AT	TT	AT	TT	TT	AT	TT	AT	AT	TT	TT	TT	TT	TT	TT	TT	TT	TT	TT	TT	TT	TT	TT	TT	TT	TT	TT	TT	TT	TT	TT	AT	TT	TT	TT	TT	TT	TT	TT	TT	TT	TT	TT	TT	TT	TT
AX-168429857	AG	AA	AA	AA	AA	AA	AA	AA	AA	AA	AA	AA	AG	AG	AG	AA	AG	AG	AA	AA	AG	AA	AA	AG	AG	AG	AG	AA	AG	AG	AA	AG	AA	AA	AA	AA	AG	AG	AA	AA	AA	AG	AG	AA	AA	AA	AG	AG	AA
AX-168429858	TT	TT	CC	TT	TT	TC	TT	---	TT	TT	TT	CC	TT	TT	TT	TT	TT	TT	TT	TT	TT	---	TT	TT	TT	TC	TT	TC	TT	TT	TT	TC	TT	TT	TC	TT	TT	TC	TT	TT	TT	TT	TT	TT	TT	TT	TC	TT	TT
AX-168429859	GG	AG	GG	GG	GG	GG	GG	GG	AA	AG	GG	GG	AA	GG	AG	GG	GG	AG	GG	GG	AA	GG	GG	GG	GG	AG	AG	AG	GG	GG	GG	AG	AA	AG	GG	GG	GG	AG	AG	AG	AA	GG	GG	GG	AG	AG	GG	AA	GG
AX-168429860	TT	CC	CC	TC	TC	TC	TC	CC	TT	TC	CC	CC	TT	CC	TT	CC	TC	TC	TC	CC	CC	TT	TT	CC	CC	TT	TT	TT	TC	CC	TC	CC	TC	TC	CC	TC	TT	TC	CC	TC	TC	CC	CC	CC	TT	TT	TC	TT	TC
AX-168429861	GG	AG	GG	GG	GG	AG	GG	GG	GG	GG	GG	---	AG	GG	GG	GG	GG	GG	GG	AG	AG	GG	GG	GG	AG	GG	GG	AG	GG	GG	AG	GG	GG	AA	AG	GG	AA	GG	GG	GG	GG	GG	GG	AG	GG	GG	GG	GG	GG
AX-168429863	GG	AG	AG	GG	AG	AG	GG	GG	GG	GG	GG	GG	GG	GG	GG	AG	GG	GG	GG	GG	AG	GG	GG	GG	AG	GG	GG	AG	---	GG	AG	AG	GG	AG	AG	GG	AG	GG	GG	GG	GG	GG	GG	AG	GG	AG	GG	AG	AG
AX-168429864	AG	AA	AA	AG	AA	AG	GG	GG	AG	AG	AG	AG	AG	GG	AG	AG	AA	AG	GG	GG	AG	AA	AA	AG	AG	AA	GG	AA	AG	AG	AG	AA	AG	GG	GG	GG	AA	AA	AG	AA	AA	AG	AG	AA	AA	AA	AG	AG	AA
AX-168429865	AA	AG	AA	AA	AA	AA	AA	AA	AA	AG	GG	AA	AA	AA	AA	AG	AA	AA	AA	AA	AA	AA	AA	AG	AA	AG	GG	AA	AA	AA	AA	AA	AA	AA	AA	AA	AA	AA	AG	AA	AA	AG	AA	AA	AA	AG	GG	AG	AG
AX-168429866	GG	AA	AG	AA	AA	AA	AA	AA	AA	AA	AA	AG	AA	AA	AA	AA	AG	AA	AA	AA	AG	AA	AA	AG	AA	AA	AA	AA	AG	AA	AA	GG	AA	AA	AA	AA	AA	AA	AA	AA	AA	AA	AA	AA	AG	AG	AA	AA	AA
AX-168429867	AA	AA	AA	AA	AG	AA	AA	AA	AA	AA	AA	AA	AA	AA	AA	AG	AA	AA	AA	AG	AA	AG	AA	AA	AA	AA	AA	AG	AG	AA	AA	AA	AG	AA	AA	AA	AG	AA	AG	AG	AA	AA	AG	AA	AA	AA	AA	AA	AA
AX-168429869	TT	TT	TT	TT	TT	TT	TT	TT	TT	TT	TT	TT	TT	TT	TT	TC	TT	TT	TT	TT	TT	TT	TT	TT	TT	TT	TT	TT	---	TT	TT	TT	TT	TT	TT	TT	TT	TT	TT	TT	TT	TT	TT	TT	TT	TT	TT	TT	TT
AX-168429870	GG	GG	GG	GG	GG	GG	GG	GG	GG	GG	GG	GG	GG	GG	AG	GG	GG	GG	AG	AG	AG	GG	GG	GG	AG	GG	AG	GG	GG	GG	GG	GG	GG	GG	GG	AG	GG	AG	GG	GG	AG	AA	AG	GG	GG	GG	GG	AG	GG
AX-168429871	CC	AC	CC	AC	CC	AC	AC	AC	CC	CC	CC	CC	AC	CC	CC	CC	AC	AC	CC	AC	CC	CC	AC	CC	CC	CC	AC	CC	CC	CC	AA	CC	CC	CC	AC	CC	CC	CC	AC	CC	CC	CC	AC	CC	CC	CC	AC	AC	CC
AX-168429872	TT	TT	---	TT	TT	TT	TC	TT	TC	TC	TC	TT	TT	TC	---	TT	TT	TT	TT	TT	TT	CC	TC	TT	TT	TC	TT	TT	TC	TC	TT	TT	TT	TT	TC	TT	TT	---	TT	TC	TT	TC	TC	TT	TC	TT	TT	TC	TC
AX-168429874	TT	TT	TT	TT	TT	TT	TT	TC	TT	CC	TT	TT	TT	TT	TT	TT	TT	CC	TT	TT	TT	TT	TT	TT	TT	CC	TT	TT	TT	TT	TT	TT	TT	TT	TT	TT	TT	TT	TT	TT	TT	TT	TT	TT	TC	TC	CC	TT	TT
AX-168429875	GG	GG	GG	GG	GG	GG	GG	GG	GG	GG	GG	GG	GG	GG	GG	GG	GG	GG	GG	GG	GG	GG	GG	GG	GG	GG	GG	GG	GG	GG	GG	GG	GG	GG	GG	GG	GG	GG	GG	GG	AA	GG	GG	GG	GG	GG	GG	GG	GG
AX-168429876	CC	TT	TT	TT	TC	TT	TT	TC	TT	TT	TT	TT	TT	CC	TC	TT	TT	TT	TT	---	CC	TC	TC	TC	TC	TT	TC	---	TT	TC	TT	TT	TC	TC	CC	TC	TT	TC	TT	TT	TT	TT	TT	TC	TT	TT	TC	TC	CC
AX-168429877	TT	CC	TT	CC	TT	TT	CC	TC	CC	TC	TT	TT	TT	TT	TT	TT	TC	TC	TC	TT	TT	TC	TT	TT	TC	TC	TT	TT	TC	TC	TC	TT	TC	TC	TT	TT	CC	TC	TT	CC	TT	TC	TT	TT	CC	TC	TC	TC	TT
AX-168429878	GG	GG	GG	GG	GG	GG	GG	GG	GG	GG	CC	CG	GG	GG	CC	GG	GG	CG	GG	GG	GG	GG	GG	GG	GG	GG	GG	GG	GG	GG	CG	GG	GG	GG	GG	CC	GG	GG	GG	GG	GG	GG	CC	CG	GG	CG	GG	GG	GG
AX-168429879	AA	AG	AG	AA	AA	AG	AA	AA	AA	AG	---	AG	GG	AA	AA	AA	AA	AA	AA	AA	AA	AA	AA	AG	AA	AG	GG	AA	AG	AA	AA	AA	AA	AA	AA	AG	AA	AA	AA	AA	AG	AA	GG	AG	AA	AA	AA	AA	AA
AX-168429880	TT	TT	TT	TT	TT	TT	TT	TT	TT	TT	TT	TT	TT	TT	TT	TT	TT	TT	TT	TT	TT	TT	TT	TT	TT	TT	TT	TG	TT	TT	TT	TT	TT	TT	TT	TT	TT	TT	TT	TG	TT	TT	TT	TT	TT	TT	TT	TG	TT
AX-168429881	AA	AG	AG	GG	GG	GG	GG	GG	AG	AG	GG	GG	AG	GG	GG	GG	AG	AG	AA	GG	AG	GG	GG	AG	GG	GG	GG	GG	GG	AG	AG	GG	AG	GG	GG	GG	GG	AG	GG	GG	GG	AG	GG	AG	GG	GG	GG	GG	GG
AX-168429882	AG	GG	GG	AG	GG	GG	GG	GG	AG	AG	GG	GG	AG	GG	GG	GG	GG	AG	GG	GG	GG	GG	GG	GG	GG	GG	GG	GG	GG	AG	GG	AG	AA	AG	GG	GG	GG	GG	GG	GG	GG	GG	GG	GG	AG	AA	GG	GG	GG
AX-168429883	TG	GG	GG	GG	TG	GG	TG	TG	GG	GG	TG	GG	GG	TT	TG	GG	TG	GG	GG	GG	TT	GG	TG	TG	TG	GG	---	TG	TT	GG	GG	GG	TG	GG	TG	TT	GG	TG	TG	GG	TG	TG	TT	TT	GG	TG	GG	GG	TT
AX-168429884	AG	AA	AA	AA	AG	AA	AG	AG	AA	AA	AG	AA	AA	GG	AG	AA	AG	AA	AA	AA	GG	AA	AA	AG	AG	AA	AG	AG	GG	AA	AG	AA	AG	AA	AG	GG	AA	AG	AG	AA	AG	AG	GG	AG	AG	AG	AA	AG	AG
AX-168429885	GG	GG	GG	GG	GG	GG	GG	AG	GG	GG	GG	GG	GG	GG	GG	GG	GG	GG	GG	GG	GG	GG	GG	GG	GG	GG	GG	GG	GG	GG	GG	GG	GG	GG	GG	GG	GG	GG	GG	GG	GG	GG	GG	GG	GG	GG	GG	GG	GG
AX-168429886	TC	TT	CC	CC	CC	CC	CC	CC	CC	CC	CC	CC	CC	CC	CC	CC	CC	TC	CC	CC	CC	CC	CC	CC	CC	CC	CC	CC	CC	TC	TC	CC	CC	CC	CC	CC	CC	CC	CC	CC	CC	CC	TC	CC	CC	CC	CC	CC	CC
AX-168429887	CC	CC	CC	AA	CC	CC	CC	CC	CC	CC	AC	CC	CC	CC	CC	AC	CC	CC	CC	CC	CC	---	AC	CC	AC	CC	CC	CC	CC	CC	CC	---	CC	AC	CC	CC	AC	CC	CC	CC	AA	CC	CC	CC	CC	CC	CC	AC	CC
AX-168429888	TC	TT	TC	TT	TT	TT	TT	TT	TC	TT	TT	TT	TT	TT	TT	TT	CC	TT	TC	TC	TT	TT	TT	TT	TT	TT	TT	TC	CC	TT	TT	TT	TC	TT	TT	TT	TT	TT	TT	TC	CC	TC	CC	TT	---	TC	TT	---	TT
AX-168429889	TC	---	CC	CC	CC	TT	TT	TC	CC	CC	TC	CC	CC	---	CC	CC	TC	TC	---	CC	---	TT	CC	TC	TT	CC	CC	CC	TC	TC	---	CC	TC	CC	TC	TC	TT	CC	CC	TC	TC	---	---	CC	CC	TC	CC	---	---
AX-168429890	CC	CC	TC	CC	TT	CC	TC	CC	CC	CC	CC	TT	CC	CC	CC	CC	TC	CC	TC	CC	CC	CC	TC	CC	CC	CC	CC	CC	CC	CC	CC	CC	CC	CC	CC	CC	CC	TC	CC	CC	CC	CC	TT	CC	TC	TC	TC	CC	CC
AX-168429891	TT	TT	---	TT	TT	TT	GG	TT	TT	TG	TT	---	TT	TT	TT	TT	GG	TT	TT	TT	TT	TT	TT	TT	TT	TT	TG	TG	TT	TT	TT	TT	TT	TT	TT	TT	TG	TT	TT	TT	TT	GG	TT	TT	TT	TT	TT	TT	TT
AX-168429892	AG	AG	---	AG	AA	AG	AA	AG	AG	AG	AG	AA	AA	AA	AG	AG	AG	AA	AG	AA	AA	AG	AG	AA	GG	AA	AG	AA	GG	GG	AA	AG	AA	AA	AA	AG	AG	---	AG	AG	AG	AA	---	AA	GG	GG	AA	GG	AA
AX-168429893	GG	GG	GG	GG	TG	GG	TG	---	GG	GG	GG	TG	GG	GG	GG	GG	GG	GG	GG	GG	GG	GG	GG	GG	GG	GG	GG	GG	GG	GG	GG	GG	GG	GG	GG	GG	GG	TG	GG	GG	GG	GG	GG	GG	GG	GG	TG	GG	GG
AX-168429894	AA	AA	AA	AA	AA	AA	AG	AA	AA	AA	AA	AA	AA	AA	AA	AA	AA	AA	AA	AA	AA	AA	AA	AA	AA	AA	AA	AA	AA	AA	AA	AA	AA	AA	AA	AA	AG	AA	AA	AA	AA	AA	AA	AA	AA	AA	AA	AA	AA
AX-168429895	AC	AC	AC	AC	---	CC	AA	AC	AC	---	AC	AA	AC	AA	AC	AA	AA	AC	CC	AC	CC	---	---	AC	AA	AC	AC	AA	CC	AC	CC	AA	AA	AC	AC	AC	AA	AC	CC	AC	AC	---	CC	AA	AC	CC	AC	AC	AA
AX-168429896	TT	TT	TT	TT	TT	TT	TT	TT	TT	TT	TT	TT	TG	GG	TT	TT	GG	TT	TT	TT	TT	TT	GG	TT	TT	TT	TT	TT	TT	TT	TT	GG	TT	TT	TT	TT	TT	TT	TT	TT	TT	TT	TT	TT	TT	TT	TT	TT	TT
AX-168429897	GG	GG	---	AG	GG	AG	---	AG	GG	GG	GG	GG	AG	GG	GG	GG	GG	---	GG	GG	GG	GG	GG	GG	AG	GG	AG	GG	GG	GG	GG	GG	GG	GG	---	---	---	GG	AG	AG	GG	---	GG	---	AG	---	GG	GG	---
AX-168429898	AA	AA	AG	AA	AA	AG	AG	GG	AA	AA	AA	AA	AA	AA	AA	AG	AG	AG	AA	AA	AA	AA	AG	AA	AA	AA	AA	AA	AA	AA	AG	AA	AA	AA	AA	GG	AG	AA	---	AA	AA	AG	AA	---	AA	AA	AA	AA	AA
AX-168429899	TT	TT	TT	TT	TT	TT	TT	TT	TT	TT	TT	TT	TC	---	TT	TT	TT	TT	TT	TT	TT	TT	TT	TT	TT	TC	TT	TT	TT	TT	TT	TT	TT	TT	TT	TT	TT	TC	TC	TT	TT	TT	TT	TT	TT	TT	TT	TT	TT
AX-168429900	TC	---	TC	TC	TC	TT	TT	---	TT	TT	TC	TT	TT	---	TC	TT	---	TC	---	TT	TC	TT	TT	---	TC	TC	TC	CC	TT	TC	TT	CC	TT	TC	TC	TT	TT	TC	TC	TC	TC	TC	TT	TC	TC	TC	TC	---	CC
AX-168429901	TC	CC	TC	TT	---	TT	TC	CC	TC	TC	TC	CC	TC	TC	TC	TC	---	CC	TT	TT	TC	TC	CC	TC	CC	CC	---	CC	CC	TC	TC	---	TC	CC	CC	TC	TC	TC	CC	TC	TC	CC	---	---	TC	TC	TT	TC	TC
AX-168429902	AA	AA	---	AC	AC	AC	AA	AA	AA	AA	AA	---	AC	AC	---	AA	AA	---	AA	AA	AA	AA	AC	AC	AA	AA	AC	AA	AC	AA	AA	AA	AA	AA	AA	AC	AA	AA	AA	AA	AA	AA	AA	AC	AA	AC	AA	AA	AA
AX-168429903	AG	AA	AA	AA	AA	AA	AA	AA	AA	AA	AG	---	AG	AA	AA	AA	AA	AA	---	AA	AA	AA	AA	AA	AA	AA	AG	AA	AG	AA	AA	AA	AA	AA	AA	AA	AA	AA	AA	AA	AA	AA	AA	AG	AA	---	AA	AA	AA
AX-168429904	TC	---	TT	CC	TC	TC	TC	CC	TT	---	---	CC	TT	CC	TT	TC	TC	TT	CC	TT	TT	---	TT	---	TT	TT	CC	TT	TC	---	CC	TT	TT	TT	TT	---	TT	TT	TT	---	---	CC	TT	TT	TT	CC	TT	---	TT
AX-168429905	---	AT	AA	TT	TT	AA	TT	TT	AT	AT	AT	TT	AT	TT	AT	TT	---	AA	---	AA	---	TT	---	---	AT	AA	AT	AT	AT	AT	TT	AT	AT	AT	AT	TT	TT	AT	AA	AT	AT	TT	AA	TT	---	TT	---	AT	---
AX-168429907	AG	AG	GG	---	AG	AA	AG	AG	---	AG	AG	AG	AG	AG	AG	AA	AG	GG	AG	AG	AG	GG	AA	AG	AG	AA	AG	GG	AG	GG	AG	AG	AG	AG	GG	AG	AG	AG	AA	AG	AG	AG	AG	AG	AG	AA	AG	AG	AG
AX-168429908	TT	TT	TT	---	TT	TT	TT	TT	TT	TT	TT	TT	TT	TT	TT	TT	---	GG	TT	TT	---	TT	TT	TG	TT	TT	TT	TG	TG	TT	TT	TT	TT	TT	TT	TG	TT	TG	TT	TT	TT	TT	TT	---	TT	TT	TT	TT	TT
AX-168429909	GG	GG	---	GG	GG	GG	GG	GG	AG	GG	GG	GG	GG	GG	GG	GG	GG	GG	GG	GG	GG	GG	GG	GG	GG	GG	GG	GG	GG	GG	GG	GG	GG	GG	GG	GG	GG	GG	GG	GG	GG	GG	GG	GG	---	GG	GG	GG	GG
AX-168429910	CC	CC	AC	AC	AC	CC	CC	AC	CC	CC	AC	AC	AC	CC	CC	CC	AA	CC	AC	AC	AC	CC	CC	CC	AC	CC	CC	AC	AA	---	AA	AA	AC	CC	AA	CC	AA	CC	CC	CC	AC	AA	AA	CC	CC	CC	AC	CC	AC
AX-168429911	AG	AA	AG	AA	AA	AA	AG	AA	AA	AA	AA	AA	AA	AA	AA	AA	AA	AA	AA	AG	AG	AA	AA	AA	AA	AA	AA	AG	AA	AG	AG	AG	AA	AA	AA	AA	AA	AA	AA	AA	AA	AA	AA	AA	AA	AA	AG	AA	AA
AX-168429912	AA	AA	AA	AA	AA	AA	AA	AA	AG	AA	AA	AA	AA	AA	AA	AA	AA	AA	AA	---	---	AA	AA	AA	AA	AA	AA	AA	AA	AA	AA	AA	AA	AA	AA	AA	AA	AA	AG	AA	AA	AA	AA	AG	AG	AA	AA	AA	AA
AX-168429913	TG	GG	TG	TT	GG	GG	TG	GG	TT	TG	TT	GG	GG	GG	GG	GG	TT	GG	TT	TG	GG	GG	GG	TT	GG	GG	GG	TG	TT	TT	---	TG	GG	GG	GG	GG	GG	TT	GG	---	GG	TT	GG	TT	GG	TT	TG	GG	GG
AX-168429914	GG	GG	GG	GG	GG	GG	TG	GG	GG	GG	GG	GG	GG	GG	GG	GG	GG	GG	GG	TG	GG	GG	GG	GG	GG	---	---	TG	GG	GG	GG	GG	GG	GG	GG	TG	GG	GG	GG	GG	TG	GG	GG	GG	GG	TG	GG	GG	GG
AX-168429915	TT	TT	TT	TT	TT	TT	TT	TT	TT	TT	TT	TT	TT	TT	TT	TT	TT	TT	TT	TC	TT	TT	TT	TT	TT	TT	TT	TT	TT	TT	TT	TT	TT	TT	TT	TT	TT	TT	TT	TT	TT	TT	TT	TT	TT	TT	TT	TT	TT
AX-168429916	TC	TC	CC	TC	TT	TC	TC	TC	CC	CC	TC	TT	TC	TC	---	CC	CC	TC	TT	TT	TC	CC	CC	CC	TC	CC	CC	CC	TC	TC	CC	TC	CC	TT	TT	TC	TT	TC	CC	CC	TC	CC	TC	CC	TT	CC	CC	TC	TT
AX-168429917	---	TT	TT	TC	TT	TT	TC	TT	TC	CC	CC	TT	TT	TC	TT	TT	TT	TT	TT	TT	TT	TT	---	---	CC	CC	CC	TT	TT	---	TC	TT	TC	TT	TT	TT	TT	TT	TC	TC	TT	TT	TC	TT	TT	TC	TT	TT	TT
AX-168429919	TT	TT	TT	TT	TC	---	TT	TT	TT	TT	TT	TT	TT	TT	TT	TC	TT	TT	TC	TT	TT	TT	TT	TC	TT	TT	TT	TT	TT	TT	TT	TT	TT	TT	TT	TT	TT	TT	TT	TT	TT	TT	TT	TT	TT	TT	TT	TT	TT
AX-168429920	GG	AG	GG	---	---	GG	GG	GG	AG	GG	AG	GG	---	GG	GG	---	AA	AG	---	GG	---	GG	GG	GG	GG	---	AA	---	---	GG	---	AG	AG	GG	GG	---	---	AG	---	GG	GG	AA	GG	GG	GG	AG	GG	AG	GG
AX-168429921	GG	GG	GG	---	GG	---	GG	---	GG	TG	GG	GG	GG	GG	GG	GG	---	GG	GG	GG	GG	TG	GG	GG	GG	GG	GG	GG	GG	GG	GG	GG	GG	GG	GG	GG	GG	GG	GG	---	TG	GG	GG	TG	GG	GG	TG	GG	GG
AX-168429923	AC	AA	AC	AA	AA	AA	AA	AC	AA	AC	AC	AC	AC	AA	AA	CC	AA	AC	AC	AC	AC	AA	CC	AC	AA	AC	AA	AA	AA	AA	CC	AA	CC	AC	AA	AC	AA	AC	AC	AA	AC	AA	AC	AC	AC	AC	AA	AA	AC
AX-168429924	TC	CC	TC	CC	CC	CC	TC	TC	CC	TC	CC	TC	TC	CC	CC	TT	CC	TC	TC	TC	CC	CC	TT	TC	CC	TT	TT	TC	CC	CC	TT	CC	TT	CC	CC	TC	CC	TC	TC	CC	TC	TC	TC	TC	TC	TC	TT	CC	TC
AX-168429925	TG	TT	GG	TT	TG	TG	---	TG	---	TG	TT	TG	TG	TT	TT	GG	TG	TG	GG	GG	TT	TT	GG	---	TT	TG	TT	TT	TT	TT	GG	TT	GG	---	TT	TG	TG	---	TG	TT	TG	TT	TG	TG	TG	GG	TT	TT	TG
AX-168429926	---	---	---	---	TC	---	---	TT	TT	---	---	TT	---	---	---	---	---	---	---	---	TT	---	TT	---	---	---	---	---	---	TT	TT	TT	TT	TT	CC	TT	TT	TT	---	---	---	TC	---	---	TT	---	---	---	TT
AX-168429927	CC	CC	CC	CC	CC	CC	CC	CC	CC	CC	CC	CC	CC	CC	CC	CC	CC	CC	CC	TC	TC	CC	CC	CC	CC	CC	CC	CC	CC	CC	CC	CC	CC	CC	CC	CC	CC	CC	CC	CC	TC	---	CC	CC	CC	CC	CC	CC	CC
AX-168429928	AA	AA	AA	AA	AA	AA	AA	AA	AG	AA	AG	AA	AA	AA	AA	AA	AA	AA	AA	AA	AA	AA	AA	AA	AA	AA	AA	AA	AG	AA	AA	AA	AA	AA	AA	AA	AA	AA	AA	AA	AA	AA	AA	AA	AA	AA	AA	AA	AA
AX-168429929	TT	TT	TT	TT	---	TT	TT	TT	TT	TT	TC	TT	TT	TT	TT	TT	TT	TT	TT	TT	TT	TT	TT	TT	TT	CC	CC	CC	TT	TT	TT	TT	TT	TT	TT	TT	TT	TT	TT	TT	TT	TC	TT	TT	TT	TT	TC	TT	TT
AX-168429931	CC	TC	TC	CC	TC	CC	CC	TC	TC	CC	TC	CC	CC	CC	TC	TC	TC	CC	CC	TC	TC	CC	CC	CC	TC	TC	TT	CC	---	TT	CC	CC	CC	CC	---	TC	CC	TC	CC	CC	TT	---	TC	TT	CC	TT	TC	---	CC
AX-168429932	AA	AG	---	AA	AG	AA	AA	AG	AG	AA	AG	AA	AA	AA	AG	---	AG	AA	AA	GG	---	AA	AA	AA	AG	AG	GG	AA	GG	GG	AA	AG	AA	AG	AG	GG	AA	AG	AA	AA	AG	AG	AG	GG	AA	AG	AG	GG	AA
AX-168429933	CC	TC	CC	CC	CC	CC	CC	CC	CC	CC	CC	CC	CC	TC	CC	CC	CC	CC	CC	CC	CC	CC	CC	CC	TC	CC	CC	CC	CC	CC	CC	CC	CC	CC	CC	CC	CC	CC	CC	CC	CC	CC	CC	TC	CC	CC	CC	CC	CC
AX-168429934	GG	GG	GG	GG	GG	GG	GG	GG	GG	GG	GG	GG	GG	AG	GG	GG	GG	GG	GG	GG	GG	GG	GG	GG	AG	GG	GG	GG	GG	GG	GG	GG	GG	GG	GG	GG	GG	GG	GG	GG	GG	GG	GG	AG	GG	GG	GG	GG	GG
AX-168429935	AA	AG	AG	---	AA	AG	AA	AG	AG	---	AA	AG	GG	AG	AA	AA	GG	AA	AA	AG	GG	AG	AA	---	AA	AA	AA	GG	AG	---	AA	AA	AA	---	---	AA	---	AG	AG	AA	AA	AA	GG	AA	GG	AA	AG	---	---
AX-168429936	TT	---	CC	TC	TT	TC	TT	TC	TC	TT	---	TC	CC	---	TT	---	CC	TT	TT	TT	CC	---	TT	TT	TT	TC	TT	CC	TC	TT	TT	TT	---	TC	TT	TT	TT	TC	TC	---	CC	CC	CC	TT	CC	TT	TT	CC	CC
AX-168429937	AG	AG	GG	---	---	---	AG	---	AG	---	---	---	---	GG	AG	---	GG	---	---	---	GG	---	AG	---	---	AA	AA	AA	AA	AG	AG	---	GG	GG	---	---	AG	AG	AG	AG	---	AA	---	AG	AG	---	AA	AG	AA
AX-168429938	TC	TT	TT	---	TC	---	---	TC	---	---	TT	TT	---	TT	TT	TT	TT	TT	TC	TC	TC	---	---	TT	---	---	CC	---	TC	TT	TC	---	---	---	TC	TT	TT	TT	---	---	TC	TC	TT	TT	TT	---	TC	TT	TC
AX-168429939	AA	AA	AA	AA	AA	AA	AA	AA	AA	AA	AA	AA	AA	AA	AA	AG	AA	AA	AA	AA	AA	AA	AA	AA	AA	AA	AA	AA	AA	AA	AA	AA	AG	AA	AA	AA	AA	AA	AA	AA	AA	AA	AG	AA	AA	AA	AA	AA	AA
AX-168429940	TG	TG	TG	---	TG	TG	---	---	---	TG	TG	TG	TG	TG	---	TG	TG	TG	TG	TT	TT	---	GG	TG	TT	TG	TT	TG	---	---	GG	TT	TG	TT	TG	---	TT	TG	---	---	TG	TG	TG	---	TG	TG	TT	---	TT
AX-168429941	GG	TG	TG	GG	TG	---	---	GG	GG	---	GG	---	GG	GG	---	GG	GG	GG	TG	GG	GG	GG	TG	GG	GG	---	GG	---	GG	GG	TG	GG	GG	GG	---	GG	---	---	GG	GG	---	GG	GG	---	GG	GG	GG	GG	GG
AX-168429942	TC	TC	CC	TT	TC	---	TC	TT	TC	TC	TC	CC	CC	CC	TT	TC	TC	TT	TC	CC	TC	TC	CC	CC	TC	CC	CC	CC	TC	CC	CC	CC	CC	CC	CC	TC	TC	CC	TC	TT	TC	TC	---	CC	TC	TC	TC	CC	---
AX-168429943	AA	AG	AG	AA	AA	AA	AA	AA	AG	AA	GG	GG	AA	AA	AA	AG	AA	---	AA	AG	AG	AA	AA	AA	AA	AG	GG	GG	AG	AG	AA	---	AA	GG	GG	AA	AG	---	AA	AA	AA	AG	AG	GG	---	AA	AG	GG	AA
AX-168429944	TC	CC	TC	CC	CC	TT	TC	CC	CC	TC	CC	CC	TC	TC	CC	TC	CC	CC	---	CC	CC	CC	TT	TC	CC	---	CC	CC	CC	CC	TT	CC	TC	CC	CC	CC	TC	TC	CC	CC	TC	CC	CC	CC	TC	TT	CC	CC	CC
AX-168429945	AA	AA	AA	AA	AA	AA	AA	AA	AA	AA	AA	AA	AG	AA	AA	AG	AA	AA	AA	AA	AA	AA	AA	AA	AA	AA	AA	AA	AG	AG	AA	AA	AA	GG	GG	AA	AA	AG	AA	AA	AA	AA	AA	AG	AA	AA	AG	AA	AA
AX-168429950	AT	TT	AT	AT	TT	TT	AT	TT	TT	TT	AT	---	---	TT	TT	AT	AT	TT	TT	TT	---	TT	TT	TT	TT	AT	AA	AT	AT	TT	TT	AT	AT	TT	AT	---	TT	AT	TT	TT	AT	AT	AT	AT	TT	TT	AT	AT	TT
AX-168429951	CC	CC	---	TC	CC	CC	TC	CC	CC	CC	---	CC	CC	CC	CC	TT	TC	CC	CC	CC	---	CC	CC	CC	CC	CC	TT	CC	TT	CC	CC	---	TC	CC	TC	TC	CC	TC	CC	CC	TC	CC	TT	TC	TT	CC	TC	TT	CC
AX-168429952	TT	TT	TT	TT	TT	TC	TT	TT	TC	TT	TT	TC	TT	TT	TT	TT	TT	TT	TT	TT	TT	TC	TT	TC	TT	TT	TT	TC	TT	TT	TT	TT	TT	TT	TT	TT	TT	TT	TT	TC	TT	TT	TT	TT	TC	TT	TT	TT	TT
AX-168429953	TT	TC	TT	TT	TC	TT	TT	TT	TT	TT	TC	---	TT	TT	TC	---	TC	TT	TT	TT	TT	TT	TT	TT	TT	TC	CC	TT	TC	CC	TT	TT	TT	TC	TT	TT	TT	TT	TT	TT	TT	TT	TT	TC	TT	TT	TC	TC	TT
AX-168429954	AA	AA	AA	AA	AA	AA	AA	AA	AC	AA	AA	AA	AA	AA	AA	AA	AA	AA	AA	---	AC	AA	AA	AA	AA	AA	AA	AA	AA	AA	AA	AC	AA	AA	AA	CC	AA	AA	AA	AA	AA	AA	AA	AA	AA	AA	AA	AC	AA
AX-168429955	---	CC	AC	CC	CC	---	CC	CC	---	---	CC	AC	CC	AC	CC	AC	AC	CC	CC	CC	CC	CC	CC	CC	CC	CC	CC	---	CC	CC	CC	CC	CC	CC	CC	CC	CC	CC	---	CC	CC	CC	AA	CC	CC	---	CC	---	CC
AX-168429956	AG	AG	GG	GG	AA	AG	AG	GG	AG	AG	AG	GG	GG	AG	AG	AG	GG	AG	AA	AG	GG	AG	AA	AG	AG	GG	GG	GG	GG	AG	AG	AG	AG	AG	AG	AG	AG	GG	GG	AG	GG	GG	GG	AG	GG	AG	AG	AG	AG
AX-168429957	GG	AG	GG	GG	GG	GG	GG	GG	AG	GG	AG	AG	GG	GG	GG	GG	GG	GG	AG	GG	GG	GG	AG	GG	AG	GG	GG	GG	GG	AG	GG	GG	AG	GG	AG	GG	GG	GG	GG	AG	AG	GG	GG	GG	AA	GG	GG	AG	AG
AX-168429958	GG	TG	GG	GG	GG	GG	TG	GG	TG	TG	TG	TT	GG	GG	TG	GG	GG	TT	TG	GG	GG	TT	TG	TG	TG	TG	GG	GG	GG	TG	GG	TG	TT	TG	TG	GG	TG	TG	GG	TT	GG	GG	GG	TG	TG	GG	TG	TG	TG
AX-168429961	TC	CC	---	TC	TC	TC	TC	TC	TC	CC	CC	CC	---	TC	TC	TC	CC	TC	CC	TC	TC	TC	CC	CC	CC	TC	CC	CC	TC	TC	CC	---	CC	TC	TC	CC	CC	CC	TC	CC	---	CC	CC	---	TC	CC	TC	TC	TC
AX-168429962	AA	AA	AA	AA	AA	AA	AG	AA	AA	AA	AA	AA	AG	AA	AA	AA	AA	AA	AA	AA	AA	AA	AA	AA	AA	AG	GG	AG	AA	AG	AA	AA	AA	AA	AA	AA	AA	AG	AA	AA	AA	GG	AA	AA	AA	AA	AA	AA	AA
AX-168429963	AA	AA	AA	AA	AA	AA	GG	AA	AA	AA	AA	AA	AA	AA	AA	AA	AA	GG	AA	AA	AA	AA	GG	AA	AA	AA	AA	AA	AG	AG	AA	AA	AG	AA	AG	AA	AA	AA	AA	AA	AG	AA	AA	AA	AA	AA	AA	AA	GG
AX-168429964	GG	GG	GG	GG	GG	GG	GG	GG	GG	TG	GG	GG	GG	GG	GG	GG	GG	GG	GG	GG	GG	GG	TG	GG	GG	GG	GG	GG	GG	GG	GG	TG	GG	GG	GG	GG	GG	GG	GG	GG	GG	GG	GG	TG	GG	GG	GG	GG	GG
AX-168429965	---	CC	CC	CC	CC	CC	TC	CC	TC	CC	CC	CC	CC	CC	CC	CC	CC	CC	TC	CC	CC	CC	CC	CC	CC	TC	---	CC	CC	CC	---	CC	CC	CC	CC	CC	CC	CC	CC	CC	CC	CC	TT	CC	CC	CC	CC	CC	CC
AX-168429966	CC	CC	CC	CC	CC	CC	CC	CC	CC	CC	CC	CC	CC	CC	CC	CC	CC	CC	CC	CC	CC	AC	CC	CC	AC	CC	CC	AA	CC	AC	CC	CC	CC	AC	AC	CC	AC	CC	AC	AC	CC	AC	CC	CC	CC	CC	CC	CC	AC
AX-168429967	AA	AA	AA	AA	AA	AA	AA	AA	AA	AA	AA	AA	AA	AA	AA	AA	AA	AA	AA	AA	AA	AT	AA	AA	AT	AA	AA	TT	AA	AT	AA	AA	AA	AT	AT	AA	AT	AA	AT	AT	AA	TT	AA	AA	AA	AA	AA	AA	AT
AX-168429968	CC	TC	CC	CC	CC	CC	CC	CC	CC	CC	CC	CC	CC	CC	CC	CC	CC	TC	CC	CC	TC	TC	TC	CC	TC	CC	CC	TT	CC	TC	CC	CC	CC	TC	TT	CC	TC	CC	TC	TC	CC	TC	CC	CC	CC	CC	CC	CC	TC
AX-168429971	TC	TC	TT	TC	TT	CC	TC	TC	TC	TC	TC	TT	TC	TC	CC	TC	TC	TT	TC	TC	CC	CC	CC	TC	CC	TC	CC	---	---	TC	TC	CC	TC	TC	CC	CC	TT	TC	TC	---	TC	CC	TT	TC	TT	TC	TC	TC	CC
AX-168429972	AA	AA	AA	AA	AA	AA	AA	---	AA	AA	---	AA	AA	---	---	AA	AA	AC	AC	AC	---	---	AA	AA	---	AA	AC	AA	AC	AC	---	AA	AA	AA	AA	AA	AA	---	AA	AA	AA	AA	AA	AA	AA	AA	AC	---	AA
AX-168429973	GG	GG	TG	GG	GG	GG	TT	GG	TG	GG	GG	GG	TG	GG	GG	TG	GG	GG	GG	TG	GG	TG	GG	TG	GG	GG	GG	GG	GG	GG	GG	GG	TG	GG	GG	TG	GG	TG	GG	TG	GG	GG	GG	GG	GG	TG	GG	GG	GG
AX-168429974	TT	TT	TT	TT	TT	TT	TT	TT	TT	TT	TC	TT	TT	TT	TC	TT	CC	CC	TT	TC	TT	TT	CC	TT	TC	TC	CC	TC	TT	TC	TT	TC	TT	TT	TC	TT	TT	TT	TT	TT	TC	TC	TT	TT	TT	TT	CC	TT	TT
AX-168429975	TC	TC	CC	TC	CC	CC	TC	CC	TC	TC	TT	TT	TC	TC	CC	TC	TT	TT	CC	CC	CC	TT	CC	CC	TT	TT	TT	CC	TT	CC	CC	CC	CC	CC	CC	TT	TT	TT	TT	TT	CC	TC	TC	TT	TC	TC	TT	CC	TC
AX-168429976	TT	TT	TT	TT	TT	TT	TT	TT	TT	TT	TT	TT	TT	TT	TT	TT	TT	TT	TT	TG	TT	TT	TT	TT	TT	TT	TT	TG	TT	TT	TT	TT	TT	TT	TT	TT	TT	TT	TT	TT	TT	TT	TT	TT	TT	TT	TG	TT	TT
AX-168429977	AA	AG	AA	AA	AA	AA	AA	AG	AA	AA	AA	AA	AA	AA	AA	AA	AG	AA	AA	AA	AA	AA	AA	AA	AA	AA	AA	---	AA	AA	AA	AA	AA	AA	AA	AA	AA	AA	AA	AA	AA	AA	AA	AA	AA	AA	AG	AG	AA
AX-168429978	TC	TT	TT	TT	CC	TC	TT	TT	TC	TC	TT	TT	TT	TT	TC	TT	TC	TT	TC	TT	---	TT	TT	TT	TT	TC	TC	TT	TT	TT	CC	TT	TC	CC	TC	TT	CC	TT	TT	TT	TC	TT	TC	TT	TC	TT	TT	TT	TT
AX-168429979	CC	AA	CC	CC	CC	CC	AA	CC	CC	CC	CC	CC	CC	CC	CC	CC	AA	CC	CC	CC	CC	AA	CC	AA	AA	CC	CC	AC	CC	AC	AA	CC	CC	AA	CC	CC	CC	AA	CC	AA	AA	CC	CC	AA	CC	CC	AA	CC	CC
AX-168429980	AA	AA	AA	AA	AA	AA	AA	AA	AA	AA	AA	AA	AA	AA	AG	AG	AA	AA	AA	AA	AA	AA	AA	AA	AA	AA	AA	AA	AA	AA	AA	AA	AA	AA	AA	AA	AA	AA	AA	AA	AA	AA	AA	AA	AA	AA	AA	AA	AA
AX-168429981	TT	TT	TT	TT	TT	TT	TT	TT	GG	TT	TT	TT	TT	TT	TT	TT	TT	TT	TT	TG	TT	TT	TT	TT	TT	TT	TG	TT	TT	TT	TT	TG	TT	TT	TT	TT	TT	TT	TT	TT	TG	TT	TT	TT	GG	TT	TT	TT	TT
AX-168429982	AG	AG	GG	AG	AG	AG	---	GG	AA	AG	AG	AG	---	---	AA	AG	AG	AG	AG	AG	GG	AG	AA	AG	AG	AG	AG	AA	GG	AG	AG	GG	AG	AG	GG	AG	AG	GG	---	AG	AA	AG	---	GG	AG	GG	---	GG	AG
AX-168429983	GG	GG	---	GG	GG	GG	GG	GG	GG	GG	GG	GG	GG	---	GG	GG	GG	GG	---	GG	GG	GG	GG	GG	GG	GG	GG	GG	---	GG	GG	GG	GG	GG	GG	---	---	GG	GG	GG	GG	GG	GG	GG	GG	GG	GG	GG	GG
AX-168429984	---	AA	AG	AG	GG	AG	GG	AA	GG	AG	AA	GG	AG	AA	AG	AG	GG	AA	AA	GG	AG	GG	GG	GG	AG	GG	GG	AG	AA	AA	AA	GG	AG	AG	AA	AA	GG	AG	GG	AG	AA	GG	AG	GG	AG	AG	AG	AG	AG
AX-168429988	TC	CC	CC	TC	TC	TC	TC	TC	CC	CC	TC	TC	TC	CC	TT	TC	TC	TC	TC	TT	TC	TT	CC	TC	CC	TT	TC	CC	CC	TC	TC	TT	CC	TC	CC	TC	TC	TC	TC	TC	TC	TC	TC	TC	CC	TC	TT	CC	TT
AX-168429989	TC	CC	TC	CC	TC	CC	TC	TT	TT	CC	TC	CC	TC	CC	CC	CC	CC	TC	CC	CC	TT	TC	TT	TC	TT	CC	CC	TT	TT	CC	TT	CC	TC	TC	CC	CC	TC	TC	TC	TT	TC	CC	TC	CC	TC	CC	TC	TC	TC
AX-168429990	TT	GG	TG	TG	TT	TG	TT	TT	TT	GG	TG	TG	TG	GG	TT	TG	TT	TG	GG	TG	TT	TT	TT	TT	TT	TT	TT	TT	TT	TG	TT	TT	TG	TT	GG	TG	TT	TT	TT	TG	TG	TT	TT	TG	GG	TG	TT	TG	TT
AX-168429991	TC	CC	TC	TC	TC	CC	CC	CC	TC	CC	CC	TC	TC	CC	TC	TC	TC	CC	---	TC	TC	TC	CC	TC	TC	TC	CC	TC	TC	CC	TT	TT	CC	TC	CC	TC	TC	TT	TC	CC	CC	TC	TC	TC	CC	TC	TC	TC	TC
AX-168429992	GG	GG	GG	GG	AG	GG	GG	AG	GG	GG	GG	GG	GG	GG	GG	GG	GG	GG	GG	GG	GG	---	GG	GG	GG	GG	GG	GG	AG	GG	GG	GG	AG	GG	GG	GG	GG	GG	GG	GG	GG	GG	GG	GG	GG	GG	AG	GG	GG
AX-168429993	---	TC	TT	TC	TT	TC	TT	TT	TT	TC	TT	---	---	TC	TC	---	TC	TT	TC	TC	TT	TT	TT	---	TT	---	---	TT	TC	TC	TT	TC	TT	TC	TT	---	TC	---	---	TC	---	---	TT	TC	---	TT	TC	---	---
AX-168429994	CC	CC	CC	CC	---	---	---	---	CC	TC	---	CC	TC	---	TC	CC	CC	CC	CC	CC	---	CC	CC	CC	CC	CC	CC	CC	CC	CC	---	CC	TC	CC	---	---	---	CC	CC	---	CC	---	CC	---	CC	---	---	---	---
AX-168429995	TT	TT	TT	TT	TT	TT	TT	TT	TT	TT	TT	TT	TT	TT	TT	TT	TT	TT	TT	TT	TT	TT	TT	TT	TT	TT	TT	TT	TT	TT	TT	TT	TT	TT	TT	TT	TT	TT	TT	TT	TT	TT	TT	TT	TT	TT	TT	TT	TT
AX-168429996	GG	GG	GG	GG	GG	GG	GG	GG	GG	GG	AG	GG	GG	GG	GG	GG	GG	GG	GG	AG	GG	GG	GG	GG	GG	GG	GG	GG	GG	GG	GG	GG	GG	AG	GG	GG	AG	GG	GG	GG	GG	GG	GG	GG	GG	GG	GG	GG	GG
AX-168429999	AA	AA	AA	AA	AA	AG	AA	AA	AA	AA	AG	AA	AG	AA	AA	AA	AA	AA	AA	AA	AA	AA	AA	AA	AA	AA	AA	AA	AA	AA	AA	AA	AA	AA	AA	AA	AA	AA	AA	AA	AA	AA	AA	AA	AA	AA	AA	AA	AA
AX-168430002	TG	TG	TG	GG	GG	GG	GG	TT	TG	GG	GG	TG	GG	TT	TG	GG	GG	TG	GG	GG	TG	TT	TT	TG	GG	TG	GG	TG	GG	TG	GG	GG	TG	TG	TG	TG	GG	GG	GG	TG	TG	TG	TG	GG	TG	GG	GG	GG	GG
AX-168430003	AA	AA	AA	AA	AA	AA	AA	AA	AA	AA	AA	AA	AA	AA	AA	AA	AA	AA	AA	AA	AG	AG	AG	AA	AA	AA	AA	AG	AA	---	AA	AA	AA	AA	AA	AG	AA	AA	GG	AA	AG	AG	AA	AA	AA	AA	AG	AA	AA
AX-168430004	TT	CC	TC	CC	---	CC	CC	CC	CC	CC	CC	CC	TC	CC	CC	CC	TT	---	CC	CC	TC	CC	CC	CC	CC	CC	TC	CC	CC	CC	CC	CC	CC	CC	CC	CC	CC	TC	CC	CC	---	TC	CC	TC	CC	CC	CC	CC	TC
AX-168430005	AA	GG	AA	AA	AG	AG	AG	AG	AG	AA	AA	AA	AA	GG	AA	GG	AA	GG	AA	AA	GG	GG	AA	AG	AA	AA	AG	AA	AG	AA	AG	AG	AG	AA	GG	AG	GG	AA	AG	GG	AG	AG	AA	GG	AG	AG	AA	AG	AA
AX-168430006	CC	CC	CC	TT	CC	CC	CC	CC	TC	CC	CC	CC	TC	CC	CC	CC	CC	CC	CC	CC	CC	CC	TC	CC	CC	CC	CC	CC	CC	TC	CC	CC	CC	CC	CC	CC	TC	CC	CC	TC	CC	CC	TC	CC	TC	TC	CC	CC	CC
AX-168430007	AA	AA	AA	GG	AA	AG	AA	AA	AG	AA	AG	AA	AA	AG	AA	AG	AA	AA	AA	AA	GG	GG	AA	AG	AG	GG	---	AA	AG	AG	GG	AG	AG	AG	AA	AA	AA	AA	AA	AG	AG	GG	AA	GG	AG	AA	AG	AG	AA
AX-168430008	CC	TT	TC	TT	TC	TC	TC	TC	TC	TC	CC	TT	TC	TC	TT	TT	TC	TC	TC	TC	TC	TT	CC	CC	CC	TC	TT	CC	TC	TT	TT	TC	CC	TT	CC	TT	TT	TC	TT	TT	TC	TC	TC	TT	TC	TC	TC	TC	CC
AX-168430009	TC	CC	TC	CC	CC	TC	CC	TC	CC	TC	TC	CC	TC	CC	CC	CC	TT	CC	CC	CC	CC	CC	CC	TC	CC	CC	CC	TC	CC	CC	CC	CC	TC	CC	CC	CC	CC	CC	CC	CC	CC	CC	CC	CC	CC	TC	TC	CC	CC
AX-168430010	AG	GG	AG	AG	GG	GG	GG	GG	GG	AG	GG	GG	AG	GG	GG	GG	GG	GG	GG	GG	GG	GG	GG	GG	GG	GG	GG	GG	GG	GG	GG	GG	GG	GG	GG	GG	GG	GG	GG	GG	GG	GG	GG	GG	GG	GG	GG	AG	GG
AX-168430011	CC	TC	TC	CC	---	TC	CC	CC	---	---	TC	TC	CC	TC	TC	TC	CC	---	TC	CC	---	TC	TC	CC	---	TC	---	CC	CC	TC	TC	TT	CC	CC	---	---	TT	TT	CC	TT	CC	TT	TT	---	CC	TC	CC	---	TT
AX-168430012	TT	TT	TC	TT	TC	TC	TC	TT	TC	TT	TT	TC	TC	TT	TC	CC	TT	TC	TC	TC	TC	TT	TT	TT	TT	TT	TC	TT	TC	TC	CC	CC	TT	TT	CC	TT	TT	TC	CC	TT	CC	CC	TT	TC	TT	TT	TT	TC	TT
AX-168430013	CC	TT	CC	TC	CC	TC	CC	CC	CC	CC	CC	CC	CC	CC	CC	TC	CC	CC	CC	CC	CC	CC	TC	TC	CC	TC	TC	CC	CC	CC	CC	CC	CC	TC	CC	CC	TC	CC	CC	CC	CC	TC	---	TC	CC	TC	TC	CC	TC
AX-168430014	GG	GG	GG	TG	GG	TG	TG	TG	GG	GG	GG	GG	GG	GG	TG	GG	GG	GG	GG	GG	GG	GG	TG	GG	GG	TG	GG	GG	GG	GG	GG	GG	GG	GG	GG	GG	GG	GG	GG	GG	GG	GG	GG	GG	GG	TG	TG	GG	GG
AX-168430015	CC	CC	CC	CC	CC	CC	CC	CC	CC	CC	CC	CC	CC	CC	CC	CC	CC	CC	CC	CC	CC	CC	CC	CC	CC	CC	CC	CC	CC	CC	CC	TC	CC	CC	CC	CC	CC	CC	TC	CC	CC	CC	CC	CC	CC	CC	CC	CC	CC
AX-168430016	TT	TT	TT	TT	TT	TT	TT	TT	TG	TT	TT	TT	TT	---	TT	TT	TT	TT	TT	TT	TT	TT	TT	TT	TT	---	TG	TT	TG	TT	TT	TT	TT	TT	TT	TT	TT	TT	TT	TT	TT	TT	TT	TT	TG	TT	TT	TG	TT
AX-168430017	AA	AG	AG	AG	AG	AG	AG	AG	GG	GG	AG	GG	AG	GG	AA	GG	GG	GG	GG	AG	AG	AG	AG	GG	GG	AG	GG	GG	GG	AG	AG	GG	AA	AG	AG	AG	AG	AG	GG	AG	GG	GG	AG	GG	GG	AG	AG	GG	AG
AX-168430018	GG	GG	GG	GG	GG	---	GG	GG	AG	GG	GG	GG	GG	GG	GG	GG	GG	GG	GG	GG	AG	AG	GG	GG	GG	GG	AG	GG	GG	GG	GG	GG	GG	GG	GG	GG	AG	GG	GG	GG	GG	AG	---	GG	AG	GG	GG	GG	GG
AX-168430020	CC	TC	TT	CC	TC	CC	TT	TC	TC	TC	CC	CC	CC	TC	---	CC	TT	TC	TT	TT	TT	CC	CC	CC	TT	CC	TT	CC	CC	CC	CC	TC	CC	CC	TT	CC	CC	TT	CC	CC	TC	CC	TT	TT	TC	CC	CC	CC	CC
AX-168430021	TT	TT	TT	TT	TT	TT	TT	AT	AT	TT	TT	TT	TT	TT	TT	AT	TT	TT	TT	AA	TT	TT	TT	TT	AT	AT	TT	TT	TT	AT	AT	AT	TT	AT	TT	AT	TT	TT	TT	TT	TT	TT	TT	TT	TT	TT	TT	AT	TT
AX-168430022	GG	AG	AG	GG	GG	GG	GG	GG	GG	GG	GG	GG	GG	GG	---	GG	GG	GG	GG	GG	GG	GG	GG	GG	GG	GG	GG	GG	GG	GG	GG	GG	GG	GG	GG	GG	GG	GG	GG	GG	GG	GG	GG	GG	GG	GG	GG	GG	GG
AX-168430023	TC	TT	TT	TC	TT	TT	TT	TT	TT	---	---	TT	TT	TT	TT	TT	TT	CC	TT	TT	TT	TT	TT	TT	TT	---	TT	TT	TT	---	TT	TT	TT	TT	TT	TT	TT	TT	TC	---	TT	TT	TT	TT	TT	TT	TT	TT	TT
AX-168430024	TC	CC	TC	TT	TC	TT	TC	TC	TT	TT	TT	TC	TC	TT	TC	TT	CC	TT	TT	TC	CC	TT	TC	TC	TC	CC	TT	TC	TC	TT	TC	TT	TC	TT	CC	TT	TT	TC	TC	TC	TT	CC	TC	TC	TC	TC	TT	TT	TC
AX-168430025	TT	TT	TT	TT	TT	TT	TC	TT	TT	TT	TC	TC	TT	TT	TC	TT	TT	TT	TT	TT	TT	TC	CC	TT	TT	TT	TT	TT	TT	TC	TT	TC	TT	TC	TT	TT	TT	TT	TT	TC	TT	TT	TT	TC	TT	TC	TT	TT	TT
AX-168430026	AG	AA	AG	GG	AG	AA	AG	AG	GG	AG	AG	AG	AA	AG	GG	GG	AG	AG	GG	AG	AA	AG	GG	AG	AA	AG	GG	AG	AA	AG	GG	AA	AG	---	AG	AG	AA	AA	AG	AG	GG	AA	AG	AA	AG	GG	GG	AG	AG
AX-168430027	AA	GG	AA	AG	AA	AA	GG	AA	AA	AA	AA	AG	AA	AA	AA	AG	AA	AA	AG	AG	AG	AG	AA	AA	AA	AG	AA	AA	AG	AA	AG	AG	AA	AG	---	AA	AG	AA	GG	AG	AA	AA	AG	AA	AG	AA	AG	AA	AA
AX-168430028	AA	AA	AA	AA	AA	GG	GG	GG	GG	AG	GG	GG	AA	GG	GG	GG	GG	GG	AA	AA	AA	AA	GG	AA	GG	GG	GG	GG	AA	GG	GG	AA	GG	GG	GG	GG	GG	AA	AA	GG	GG	AG	AG	GG	AA	GG	AA	GG	GG
AX-168430029	CC	CC	CC	CC	CC	TT	TC	CC	TC	TC	CC	CC	CC	TT	TC	CC	TT	TT	CC	CC	CC	CC	TC	TC	TT	TT	CC	CC	CC	CC	TT	CC	TT	---	TT	TC	TC	CC	CC	TC	CC	CC	CC	TC	CC	TT	CC	CC	CC
AX-168430030	CC	CC	CC	CC	CC	CC	CC	CC	CC	CC	CC	CC	CC	CC	CC	CC	CC	CC	CC	CC	CC	CC	CC	CC	CC	CC	CC	CC	CC	CC	CC	TC	CC	CC	CC	TC	CC	CC	CC	CC	CC	CC	TC	CC	CC	CC	CC	CC	CC
AX-168430031	GG	GG	GG	GG	GG	GG	GG	---	GG	GG	GG	---	GG	AG	---	AG	GG	GG	GG	GG	GG	GG	AG	GG	GG	GG	---	GG	AG	AG	GG	GG	GG	AG	GG	GG	GG	GG	GG	GG	GG	GG	GG	GG	GG	GG	GG	AG	GG
AX-168430033	GG	AA	AA	AG	AA	GG	GG	GG	AG	AG	AG	GG	AG	GG	AG	AG	AA	GG	GG	AG	AA	AG	AA	AG	AG	AG	AA	GG	AG	AG	GG	AG	AG	AG	GG	AG	AG	AA	AA	GG	AG	AG	AA	GG	AA	AG	AG	AA	AG
AX-168430034	TT	TT	TT	CC	CC	TC	TT	TC	TC	TT	CC	TT	CC	TT	TT	TC	TT	TT	TT	TT	TT	CC	TC	TT	TC	TC	TC	---	TT	TC	TT	TC	TT	TT	TT	TT	TC	TC	TC	---	TC	TC	CC	TT	TC	TC	TC	TT	TC
AX-168430035	CC	TC	TT	CC	CC	TC	TC	TC	TT	CC	CC	TC	CC	CC	TT	TC	TC	TT	CC	TT	TT	CC	TC	CC	CC	TC	TT	---	TC	CC	CC	TC	TC	CC	CC	TC	CC	TC	CC	CC	CC	CC	TT	TC	TC	TC	TC	CC	TC
AX-168430036	TG	TT	TT	TT	TT	TG	TT	TT	TT	TG	TT	TT	TT	TT	TT	TT	TT	TG	TT	TT	TT	TT	TT	TT	TT	TT	TT	TT	TT	TT	TT	TT	TT	TT	TT	TT	TT	TT	TT	TT	TT	TT	TT	TT	TT	TT	TT	TT	TT
AX-168430038	CC	CC	TT	CC	CC	TT	TT	TC	TC	TT	TC	TT	TC	TC	TT	TC	TT	CC	TT	TT	CC	TT	TC	CC	TC	TT	TC	CC	CC	TC	TT	TT	CC	TC	TC	TT	CC	CC	TT	TT	TC	TC	TC	TT	TT	TC	TC	TT	TT
AX-168430039	AA	AA	AA	AA	AA	AA	AT	AA	AT	TT	AA	AT	AT	AA	AA	AA	AT	AT	AA	AA	AA	AA	AA	AA	AA	AA	AT	AT	AA	AA	AT	AA	AA	AT	AA	AT	AT	AA	AT	AA	AA	AA	AA	AA	AT	AA	AA	AA	AA
AX-168430041	TT	TC	TT	TC	CC	TT	TT	TT	TT	TC	TT	TT	TT	TC	TC	TC	TT	TC	CC	TC	TT	TT	TT	TT	CC	TT	TT	TC	TT	TT	TT	TC	TC	TT	TT	TT	TT	TC	TC	TT	TC	TT	CC	TC	TC	CC	TT	TC	TT
AX-168430042	CC	CC	CC	CC	CC	CC	CC	TT	CC	TT	CC	---	CC	CC	CC	CC	TT	TT	CC	CC	CC	CC	TC	TC	CC	CC	CC	CC	CC	CC	CC	CC	TT	CC	CC	TC	TT	CC	CC	CC	CC	CC	CC	TT	CC	CC	CC	CC	TT
AX-168430043	CC	TC	CC	TC	TC	CC	CC	CC	CC	CC	TT	CC	CC	CC	CC	CC	CC	CC	CC	TT	TC	CC	CC	CC	CC	CC	CC	CC	CC	TC	CC	CC	CC	CC	TC	TC	CC	TC	CC	CC	CC	CC	TC	TC	CC	TC	TC	CC	TC
AX-168430044	CC	CC	CC	CC	CC	CC	CC	CC	CC	CC	CC	CC	CC	CC	CC	CC	CC	TC	CC	CC	CC	CC	CC	CC	CC	CC	TC	CC	CC	TC	CC	TC	CC	CC	CC	CC	CC	CC	CC	CC	CC	TC	CC	CC	TC	CC	CC	CC	CC
AX-168430045	GG	GG	GG	AA	GG	GG	GG	GG	GG	GG	GG	GG	GG	GG	GG	GG	GG	AA	GG	GG	GG	GG	GG	GG	AG	GG	GG	GG	GG	AA	GG	GG	GG	GG	GG	GG	GG	GG	GG	GG	GG	AA	GG	GG	GG	GG	GG	GG	AA
AX-168430046	---	---	---	CC	---	---	---	---	---	---	TC	---	---	TT	TT	TT	TT	---	---	---	---	CC	TT	TT	TC	TC	TT	---	CC	TT	---	TT	TC	TT	TC	TT	---	---	---	TT	TC	TT	TT	TC	TC	---	TC	TT	TC
AX-168430047	AC	AC	AC	AC	AC	AA	AC	CC	AC	AC	AA	AA	AA	AC	AA	AC	AA	AA	CC	AA	AC	AC	AC	CC	CC	CC	AA	AC	AC	AA	AC	AC	CC	CC	AC	CC	CC	AA	AC	AA	AC	CC	CC	AC	AA	CC	AC	AA	AA
AX-168430048	TT	TT	TT	TT	TT	TT	TT	TT	TT	TT	TT	TT	TT	TC	TT	TT	TT	TT	TT	TT	TT	TT	TT	TT	TT	TT	TT	TC	TT	TT	TT	TT	TT	TT	TT	TT	TT	TT	CC	TT	TC	TT	TT	TT	TT	TT	TT	TT	TT
AX-168430049	TT	TT	TT	TT	TT	TT	TT	TT	TT	TT	TT	TT	TT	TT	TT	TT	TC	TT	TT	TT	TC	TT	TT	TT	TT	TT	TT	TT	TT	TT	TT	TT	TC	TT	TT	TT	CC	TT	TT	TT	TC	TT	TT	TT	TC	TT	TT	TT	TT
AX-168430050	AA	AA	AA	AA	AG	AA	AA	AA	AA	AG	AA	AA	AA	AG	AA	AA	AA	AA	AA	AA	AA	AA	AA	AA	AA	AA	AA	AA	AA	AG	AA	AA	AA	AA	AA	AA	AA	AA	AG	AA	AA	AA	AA	AA	AA	AA	AA	AA	AA
AX-168430051	AA	AG	AA	AG	AA	AA	AA	AG	AA	AA	AA	AA	AA	AA	AA	AA	AA	AG	AA	AA	AG	AA	AG	AA	AA	AG	AG	AA	AG	AA	AA	AG	AG	AA	AA	AA	AA	AG	AG	AA	AG	GG	AA	AG	AA	AA	AA	AG	AA
AX-168430052	GG	GG	GG	AA	AG	AG	GG	GG	GG	GG	GG	GG	GG	AG	GG	GG	GG	AG	AG	GG	GG	AG	GG	GG	GG	GG	GG	GG	GG	GG	GG	GG	GG	GG	GG	GG	GG	GG	AA	AG	GG	GG	AA	GG	GG	GG	GG	GG	AG
AX-168430053	AC	AA	CC	AC	AC	AC	AC	AC	CC	CC	CC	AC	CC	CC	CC	CC	AA	CC	AC	AC	AA	CC	CC	AC	AC	CC	CC	CC	CC	AC	CC	AC	CC	AA	AC	CC	AC	CC	AA	AC	CC	CC	AC	CC	CC	AC	AA	AC	CC
AX-168430054	CC	CC	CC	CC	TC	CC	---	CC	CC	CC	CC	CC	CC	CC	CC	TC	CC	CC	CC	CC	CC	CC	CC	TC	CC	CC	CC	CC	CC	CC	TC	CC	CC	CC	CC	TC	CC	CC	CC	CC	CC	CC	CC	---	CC	CC	CC	CC	CC
AX-168430055	TT	TT	TT	TC	TT	TT	TT	TT	TT	TT	TC	TC	TT	TC	CC	TT	TC	CC	TC	TT	TC	CC	TT	TT	TT	CC	TT	TC	TC	TT	TT	TT	TT	TT	TT	TC	TT	TC	TT	TC	TC	TT	TT	TC	TC	TT	TT	TT	TC
AX-168430056	TT	TT	TT	GG	TG	GG	---	TT	TG	GG	GG	GG	---	TG	GG	TT	TG	TT	GG	TG	TG	GG	TT	---	TG	GG	TT	---	GG	TG	TT	TG	TG	TT	---	TG	TT	TG	TG	TT	TG	TT	TG	TT	TG	TT	TG	TT	TG
AX-168430057	AA	AA	AA	---	AG	AA	AG	AG	GG	AA	AA	AA	AG	AA	AG	AA	AA	---	AG	AA	AA	AA	AG	AA	AA	AA	AG	AA	AA	AG	AG	AA	AA	AA	AG	GG	AA	AG	AG	AA	AG	GG	AA	AA	AG	AA	AG	GG	AG
AX-168430058	AG	GG	GG	GG	GG	GG	GG	GG	GG	GG	GG	GG	GG	GG	GG	GG	GG	GG	GG	GG	GG	GG	GG	GG	GG	GG	GG	GG	GG	GG	GG	GG	GG	GG	GG	---	GG	GG	GG	GG	GG	GG	GG	GG	GG	GG	GG	GG	GG
AX-168430059	CC	CC	CC	CC	CC	CC	TT	CC	CC	CC	CC	CC	TC	TC	CC	TC	CC	CC	CC	TC	TC	CC	CC	CC	CC	CC	CC	CC	CC	CC	CC	CC	CC	CC	CC	CC	CC	CC	CC	CC	TC	CC	CC	CC	CC	CC	CC	CC	TC
AX-168430060	GG	GG	GG	AG	GG	GG	GG	GG	GG	GG	GG	GG	GG	GG	GG	GG	GG	GG	GG	GG	GG	GG	GG	GG	GG	GG	GG	GG	GG	GG	GG	GG	GG	GG	GG	GG	GG	GG	AG	GG	GG	GG	GG	GG	GG	GG	GG	GG	AG
AX-168430061	AA	AC	AA	---	AA	CC	AA	AA	AA	AA	AA	AA	AA	AA	AC	AA	AA	AA	AA	AA	AA	AA	AC	AA	AA	AA	AA	AA	AA	AC	AC	AA	AC	AC	AA	AA	AC	AA	AA	AA	AA	AA	AC	AC	AA	AA	AA	AA	AA
AX-168430062	TC	CC	CC	CC	CC	CC	CC	CC	CC	CC	CC	CC	CC	CC	CC	TC	CC	CC	CC	CC	CC	CC	CC	TC	TC	CC	CC	CC	CC	CC	CC	CC	TC	CC	CC	CC	CC	CC	CC	CC	CC	CC	TC	TC	CC	CC	CC	CC	CC
AX-168430063	TT	TT	TC	CC	TT	TT	TC	CC	CC	CC	CC	CC	TC	TC	CC	TT	TT	CC	CC	TC	CC	CC	CC	TC	TC	CC	CC	CC	TT	TT	TT	TC	TC	TC	TC	CC	CC	TC	TT	CC	CC	TC	TC	CC	CC	TT	TC	CC	CC
AX-168430064	TC	TT	TT	TT	TC	TT	TC	TC	TT	TT	TT	TT	TT	TT	TT	TC	TT	TC	TC	TT	TT	TT	TT	TT	TC	TT	TT	CC	TT	TT	TT	TT	TT	TT	TT	TT	TT	TT	TC	TT	TT	TC	TT	TT	TT	TT	TT	TT	TT
AX-168430065	TT	TT	TT	TC	TT	TT	TT	TC	TT	TC	TT	TT	TT	TT	TT	TT	TT	TC	TC	TT	TT	CC	TT	TT	TT	TT	TT	TT	TT	TT	TT	TT	TT	TT	TC	TT	TT	TT	TT	TC	CC	TC	TT	TC	TC	TT	TC	TT	TC
AX-168430066	AA	AA	AA	AA	AA	AA	AA	AA	AA	AA	AA	AA	AA	AA	AA	AA	AA	AA	AA	AA	AA	AA	AA	AA	AA	AA	AA	AA	AA	AA	AA	AA	AA	AA	AA	AA	AA	AA	AA	AA	AA	AA	AA	AA	AA	AA	AA	AA	AA
AX-168430067	AA	TT	AT	AA	AA	AA	AA	AA	AA	AA	AA	AT	AA	AA	TT	AA	TT	AA	AT	---	AA	AA	AA	AA	AA	AA	AA	AA	AA	AA	AT	AT	AA	---	AT	AA	AT	AT	AT	AA	AA	AA	AT	AA	AA	AA	AT	TT	---
AX-168430068	TC	CC	TT	CC	CC	---	TT	---	TC	TT	TT	CC	---	CC	TC	TC	TC	CC	CC	CC	TC	TT	TC	TC	TC	TC	---	TT	TC	TC	CC	TC	TC	TC	---	---	CC	TT	CC	TT	TT	---	TC	TC	TC	TT	TC	CC	TC
AX-168430069	TC	TT	TT	CC	CC	TC	CC	CC	TC	CC	CC	TT	TT	TT	TT	TT	TT	TT	TT	TC	TC	CC	TC	TC	CC	TT	TT	CC	CC	TT	TT	TC	TT	TC	TT	TT	TT	CC	TC	CC	CC	CC	TC	CC	TC	---	TT	TT	TC
AX-168430070	AA	AT	AT	---	AT	AT	---	---	---	---	---	---	---	---	---	AT	AT	AA	AT	---	---	TT	---	AT	---	---	AA	TT	AT	AT	AT	AT	AT	AT	AT	---	---	AT	---	TT	---	---	AT	AT	TT	---	AT	AT	AT
AX-168430071	TT	TT	TT	TT	TT	TT	TC	CC	TT	CC	TT	TT	TT	TT	TT	TT	TT	TT	TT	TT	TT	TC	TT	TT	TT	TT	TT	TC	TT	TT	TT	TT	TT	TT	TT	TT	TT	TT	TT	TC	TT	TT	TT	---	TT	TC	TT	TT	TT
AX-168430072	CC	CC	CC	TT	TC	TC	---	CC	CC	CC	CC	CC	CC	CC	CC	CC	CC	CC	CC	TC	TT	CC	TC	CC	TT	CC	CC	CC	TT	---	CC	CC	CC	TT	CC	CC	CC	CC	TT	CC	CC	CC	CC	TC	CC	TC	CC	CC	CC
AX-168430073	TC	TT	TT	CC	---	TT	CC	CC	TC	CC	CC	TT	TT	TT	TT	TT	TT	TT	TT	TT	TT	CC	TT	CC	CC	TT	TT	CC	TT	TT	TT	TC	TT	TT	TT	TT	TT	TT	TT	CC	CC	TC	TC	CC	TC	CC	TC	TT	TC
AX-168430074	TC	CC	CC	TT	---	CC	---	TT	TC	TT	TT	CC	CC	CC	CC	CC	CC	CC	CC	CC	CC	TT	CC	TC	---	CC	CC	TT	CC	CC	CC	TC	CC	CC	CC	CC	CC	CC	CC	TT	TT	TC	TC	TT	TC	TC	TC	CC	TC
AX-168430075	CC	CC	CC	TT	CC	TC	CC	TT	TT	TT	TT	TC	TC	TC	TC	TT	TC	TT	CC	TC	TT	TT	CC	TC	CC	TT	TT	TT	TT	CC	TC	TC	TT	TT	TC	CC	TT	CC	CC	TT	TT	TT	TC	TT	TT	---	TC	TT	TC
AX-168430076	AG	GG	GG	AA	---	GG	---	AA	AG	AA	---	GG	GG	GG	GG	GG	GG	GG	GG	GG	GG	AA	GG	AG	GG	GG	GG	AA	GG	GG	GG	AG	GG	GG	GG	GG	GG	GG	GG	AA	AA	AG	AG	AA	AG	GG	AG	GG	AG
AX-168430077	AG	GG	AG	AA	---	GG	GG	AA	AA	AA	AA	GG	GG	AG	GG	GG	AG	AG	AG	AG	AG	AA	AG	AG	AA	AG	GG	AA	GG	AG	AG	AG	AG	AA	AG	GG	AG	AG	AG	AA	AA	AG	AG	AA	AA	AA	AG	GG	AG
AX-168430078	AC	AA	AC	CC	---	AA	---	CC	AC	CC	CC	AA	AA	AC	AA	AA	AA	AC	AC	AA	AC	CC	AC	AC	CC	AA	AA	CC	AC	AC	AC	AC	---	AC	AC	AA	AC	AC	AA	CC	CC	CC	AC	CC	---	CC	---	AA	AC
AX-168430079	GG	GG	---	---	GG	GG	GG	GG	GG	GG	GG	GG	GG	GG	GG	AA	GG	GG	GG	GG	AA	GG	GG	GG	GG	GG	GG	GG	---	GG	GG	GG	GG	AA	GG	GG	GG	GG	GG	GG	GG	GG	GG	GG	GG	AG	GG	GG	GG
AX-168430080	GG	GG	TG	TG	TT	GG	TT	GG	GG	GG	TG	GG	GG	GG	GG	TG	GG	GG	GG	GG	TG	GG	TG	GG	TT	GG	GG	GG	TG	TG	GG	GG	GG	TG	GG	GG	GG	TG	TG	GG	GG	GG	GG	TG	GG	TT	GG	GG	GG
AX-168430081	TT	TT	TC	TC	CC	TT	CC	TT	TT	TT	TC	TT	TT	TT	TT	TC	TT	TT	TT	TT	TC	TT	TC	TT	CC	TT	TT	TT	TC	TC	TT	TT	TT	TC	TT	TT	TT	TC	TC	TT	TT	TT	TT	TC	TT	CC	TT	TT	TT
AX-168430082	GG	GG	GG	GG	GG	GG	GG	GG	AG	GG	GG	AG	GG	GG	GG	GG	GG	GG	GG	AG	GG	GG	GG	GG	GG	GG	AA	GG	GG	GG	AG	GG	GG	AG	GG	GG	GG	GG	GG	GG	GG	GG	GG	GG	AG	GG	GG	GG	GG
AX-168430083	CC	CC	CC	AC	CC	CC	CC	CC	AC	AA	AC	CC	CC	CC	CC	CC	CC	CC	CC	CC	CC	AC	CC	AC	CC	CC	CC	CC	CC	CC	CC	AC	CC	CC	CC	CC	CC	CC	CC	AC	AC	CC	CC	CC	AC	CC	AC	CC	AC
AX-168430084	GG	GG	GG	GG	GG	GG	GG	GG	AG	GG	GG	GG	GG	GG	GG	GG	GG	GG	GG	GG	GG	AG	GG	GG	GG	GG	GG	GG	GG	GG	GG	AG	GG	GG	GG	GG	GG	GG	GG	AG	AG	AG	GG	GG	GG	GG	AG	GG	AG
AX-168430085	CC	---	TT	TC	TT	CC	TT	CC	CC	CC	TC	TC	TC	TC	TC	TC	---	TT	TC	---	TT	CC	TT	CC	TT	TC	TT	CC	TT	TT	TC	CC	TC	TT	TC	TC	TC	TC	TT	CC	CC	CC	---	TT	---	TT	CC	---	CC
AX-168430086	GG	GG	GG	GG	GG	GG	GG	GG	TG	---	TG	GG	GG	GG	TT	TT	GG	GG	GG	GG	TG	TG	TG	TT	GG	TT	GG	TG	TG	GG	GG	TG	GG	GG	TG	TG	TG	GG	GG	TG	TT	---	GG	GG	TT	GG	GG	TG	TT
AX-168430087	AA	AA	AA	AA	AA	AA	AA	AA	AA	AA	AA	AA	AA	AA	AA	AA	AA	AA	AA	AA	AA	AA	AA	AA	AA	AA	AA	AA	AA	AA	AA	AA	AA	AA	AA	AA	AA	AA	AA	AA	AA	AA	AA	AA	AA	AA	AA	AA	AA
AX-168430088	AA	AG	AA	AA	AA	AG	AG	AA	AG	AA	AA	GG	GG	AA	AA	AA	AA	AG	AG	GG	AG	AA	AA	AA	AA	AA	---	AA	AA	AA	AA	AG	AG	AA	AG	AA	AA	AA	AG	AA	AA	AA	AA	AG	AA	AA	AG	AA	AA
AX-168430089	GG	AG	GG	GG	GG	GG	GG	GG	GG	GG	GG	AG	AA	GG	GG	GG	GG	GG	GG	AG	AG	GG	GG	GG	GG	GG	GG	GG	GG	GG	GG	GG	GG	GG	AG	GG	GG	GG	GG	GG	GG	GG	GG	AG	GG	GG	GG	GG	GG
AX-168430090	CC	CC	CC	CC	CC	CC	CC	TC	CC	CC	CC	CC	CC	CC	CC	CC	CC	CC	CC	CC	CC	TC	CC	CC	CC	CC	CC	TT	CC	CC	CC	TC	CC	CC	CC	TC	CC	CC	CC	TC	TC	CC	CC	TC	CC	CC	CC	CC	TC
AX-168430091	AA	AA	AA	AA	AA	AA	AA	GG	AA	AA	AA	AA	AA	AA	AA	AG	AA	AA	AA	AA	AA	GG	AA	AA	AA	AA	AA	GG	AA	AA	AA	AG	AA	AA	AA	AG	AA	AA	AA	GG	AG	AA	AG	AG	AA	AA	AA	AA	GG
AX-168430092	AA	AA	AA	AA	AA	AG	AA	AA	AA	AA	AA	AA	AA	AA	AA	AA	AG	AA	AA	AA	AA	AA	AA	AA	AA	AA	AA	AA	AA	AA	AA	AA	AA	AA	AA	AG	AA	AA	AA	AA	AA	AA	AA	AA	AA	AA	AA	AA	AA
AX-168430093	GG	TG	GG	GG	GG	TG	TG	GG	GG	GG	GG	TT	TT	TT	TT	GG	GG	TG	TT	TT	TT	GG	TG	GG	TG	TG	GG	---	TG	GG	GG	TT	TT	TT	TT	GG	GG	GG	TG	GG	GG	GG	TG	TT	GG	TG	TT	TG	TT
AX-168430094	GG	AG	AA	AG	GG	AG	GG	AG	GG	AG	AG	GG	GG	AG	GG	AA	AG	AG	GG	GG	GG	AG	GG	AA	AG	GG	GG	GG	AG	AG	AG	GG	GG	AG	GG	AG	AA	AA	AG	AG	GG	GG	AG	GG	GG	AG	GG	---	GG
AX-168430095	AA	AC	AA	AA	AA	AC	---	AA	AA	AA	AA	CC	CC	AC	CC	AA	AA	AC	CC	CC	CC	AA	AC	AA	AC	AC	AA	AA	AC	AA	AA	AC	CC	AC	CC	AA	AA	AA	AC	AA	AA	AA	AC	AC	AA	AC	CC	AC	AA
AX-168430096	CC	TC	TC	CC	CC	CC	---	CC	CC	TC	TC	CC	CC	TC	CC	CC	CC	TC	CC	CC	CC	CC	CC	TC	TC	CC	CC	CC	TC	TC	TC	CC	CC	CC	CC	CC	TC	TT	TC	CC	CC	CC	CC	CC	CC	TC	CC	TC	CC
AX-168430097	TC	TC	TC	TC	TT	TT	TT	CC	TC	TC	CC	TT	TT	TC	TT	CC	TT	TC	TT	TT	TT	CC	TT	CC	TC	TT	TT	CC	TC	TC	TC	TC	TT	TT	TT	TC	TC	CC	TC	CC	TC	TC	TC	TC	TC	TC	TC	TC	CC
AX-168430098	TC	CC	CC	TC	CC	CC	CC	TT	TC	TC	CC	CC	CC	CC	CC	TT	CC	CC	CC	CC	CC	TT	CC	CC	CC	CC	CC	TT	CC	CC	CC	TC	CC	CC	CC	TC	CC	CC	CC	TT	TC	CC	CC	TC	CC	CC	CC	CC	TT
AX-168430099	GG	AA	AA	GG	GG	AA	AA	GG	GG	AG	AG	AA	AA	AA	AA	GG	AG	AA	AA	AA	AA	GG	AG	AG	AA	AG	GG	GG	AA	AG	AG	AG	AA	AA	AA	AG	AA	AA	AA	GG	GG	GG	AG	AG	GG	AA	AG	AA	GG
AX-168430100	GG	GG	AG	GG	GG	AA	AG	GG	GG	GG	GG	AG	GG	AG	AG	GG	AG	AG	AA	AA	GG	GG	AG	GG	GG	GG	GG	GG	AG	GG	GG	GG	AA	GG	AG	AG	GG	GG	AG	GG	GG	GG	GG	GG	GG	AG	AG	AG	GG
AX-168430101	TT	TT	TT	TT	TT	TT	TT	TT	TT	TT	TT	TT	TT	TT	TT	TT	TT	TT	TT	TT	TT	TT	TT	TT	TT	TT	TT	TT	TT	TT	TT	TT	TT	TT	TT	TC	TT	TC	TC	TT	TT	TT	TT	TT	TT	TT	TT	TT	TT
AX-168430102	GG	GG	GG	GG	GG	GG	GG	GG	GG	GG	AA	GG	GG	GG	GG	GG	GG	GG	GG	GG	GG	GG	GG	GG	GG	GG	GG	AG	GG	GG	---	AG	GG	GG	GG	GG	GG	GG	GG	AG	GG	AG	GG	GG	GG	---	GG	GG	GG
AX-168430103	CC	CC	AC	AA	CC	AC	AA	CC	CC	AC	CC	AA	AC	CC	AC	CC	AC	AC	AA	CC	CC	AC	AC	CC	CC	CC	CC	CC	CC	CC	AC	CC	CC	CC	CC	AC	CC	AC	AC	AC	CC	AA	CC	CC	AC	CC	AC	AC	CC
AX-168430104	AG	GG	AG	GG	GG	AG	GG	GG	GG	GG	GG	AG	GG	GG	GG	GG	GG	GG	GG	AG	GG	GG	GG	GG	GG	GG	GG	GG	GG	GG	GG	GG	AG	GG	GG	---	GG	GG	GG	GG	GG	GG	GG	GG	GG	GG	GG	GG	GG
AX-168430106	AA	AC	AC	AA	AA	AA	AC	AC	AC	AA	AA	CC	AC	AA	CC	CC	CC	AA	AC	CC	AA	AC	AC	AA	AC	AA	AA	AA	AC	AC	AC	AA	AA	AA	CC	CC	AC	CC	AA	CC	AC	AA	AC	CC	AA	AA	CC	CC	AC
AX-168430107	TC	CC	TT	TC	TT	TT	TT	TC	TC	TC	TC	TC	TT	TT	TT	TT	TC	TT	TC	TT	TC	TC	TC	TC	---	CC	TT	TT	TT	TT	TC	TT	TT	TT	CC	TT	TC	TT	TT	TC	TC	TC	---	TT	TT	TT	TC	TC	TT
AX-168430108	GG	AA	GG	GG	GG	GG	GG	GG	GG	AG	GG	GG	GG	AG	GG	GG	GG	GG	GG	GG	AA	AA	GG	GG	GG	AG	GG	---	GG	GG	GG	GG	GG	GG	GG	GG	GG	GG	---	AG	GG	GG	GG	GG	GG	GG	GG	AA	GG
AX-168430109	CC	CC	CC	CC	CC	CC	CC	CC	CC	CC	CC	CC	CC	CC	CC	CC	CC	CC	CC	CC	CC	CC	CC	CC	CC	CC	CC	TC	CC	CC	CC	CC	CC	CC	CC	CC	CC	CC	TC	CC	CC	CC	CC	CC	CC	CC	CC	CC	CC
AX-168430111	CC	CC	CC	CC	AC	CC	AC	CC	CC	CC	CC	CC	CC	CC	---	CC	CC	CC	CC	CC	CC	CC	CC	AA	CC	CC	CC	---	CC	CC	CC	CC	CC	CC	CC	AC	AC	CC	CC	CC	CC	CC	CC	CC	CC	CC	CC	CC	CC
AX-168430113	GG	AA	AA	AA	---	AA	GG	AA	GG	AA	GG	AA	AA	AA	AA	AG	AA	AA	AA	AA	AA	AA	AA	GG	AG	AA	AA	AA	AA	AA	AA	AA	AA	GG	AA	AA	AA	AA	GG	AA	AG	AG	---	AA	AA	---	AA	AA	AG
AX-168430114	CC	TC	CC	CC	CC	TC	CC	CC	CC	CC	CC	CC	CC	TC	CC	TC	TC	CC	CC	CC	CC	CC	CC	CC	CC	TC	CC	CC	CC	CC	CC	CC	CC	CC	CC	CC	TC	CC	CC	CC	CC	CC	CC	---	CC	CC	CC	CC	CC
AX-168430115	GG	GG	GG	AG	AG	GG	GG	GG	AG	GG	GG	GG	GG	GG	GG	GG	GG	GG	AG	AG	GG	GG	GG	AG	GG	GG	GG	GG	GG	GG	GG	AG	GG	AG	GG	GG	GG	GG	GG	GG	AG	AG	GG	AG	GG	GG	GG	GG	AG
AX-168430116	CC	CC	CC	CC	CC	CC	CC	CC	CC	CC	CC	CC	CC	CC	CC	CC	CC	CC	CC	CC	CC	CC	CC	CC	CC	CC	CC	CC	CC	CC	CC	CC	CC	CC	CC	CC	CC	CC	CC	CC	CC	CC	CC	CC	CC	CC	CC	CC	CC
AX-168430117	---	AA	AA	---	AA	AA	AG	AA	AA	AA	AA	AA	AA	AA	AA	AA	AA	---	AA	AA	AA	AA	AA	AA	AA	AA	AA	AA	AA	AA	AA	AA	AA	AA	AA	AA	AA	AA	AA	AA	AA	AA	AA	AA	AA	AA	AA	AA	AA
AX-168430118	GG	GG	GG	GG	GG	GG	---	GG	GG	GG	AG	GG	GG	GG	GG	GG	GG	GG	GG	GG	GG	AG	GG	GG	GG	GG	GG	AG	GG	AG	GG	GG	GG	GG	GG	GG	GG	GG	GG	GG	GG	GG	GG	GG	GG	GG	GG	GG	AG
AX-168430120	GG	GG	GG	GG	GG	GG	GG	GG	GG	GG	GG	GG	GG	GG	GG	GG	GG	GG	GG	GG	AA	GG	GG	GG	GG	GG	GG	GG	GG	GG	GG	AG	GG	GG	GG	GG	AA	GG	GG	GG	GG	GG	GG	GG	GG	GG	GG	GG	GG
AX-168430121	AG	AG	AA	---	GG	AG	AA	AA	AA	AG	AG	AG	AA	AG	AG	AA	AG	AA	AG	AA	GG	AA	AG	AA	AG	AA	AG	GG	AA	AA	AA	AG	AA	AA	AA	AA	GG	AA	---	AA	AA	GG	AG	AA	AA	AA	GG	---	AA
AX-168430122	GG	GG	CC	CG	GG	GG	CC	CC	CG	GG	GG	GG	GG	CG	GG	GG	GG	CC	CC	GG	CG	GG	GG	GG	GG	GG	GG	CG	GG	CG	CG	CG	GG	GG	GG	GG	GG	CC	GG	GG	CC	CG	CC	CG	CG	GG	CG	CG	CC
AX-168430123	GG	GG	AA	AG	GG	GG	AA	AA	AG	GG	GG	GG	GG	GG	GG	GG	GG	AA	AG	GG	AG	GG	GG	GG	GG	GG	GG	AG	GG	AG	AG	AG	GG	GG	GG	GG	GG	AG	GG	GG	AA	AG	AG	AG	AG	GG	AG	AG	AG
AX-168430124	TT	TT	TT	TT	TC	TC	TT	TT	---	TT	TT	TT	TC	TC	TC	CC	TT	TT	TT	TC	TC	TT	TC	CC	TT	CC	CC	TT	TC	TT	TT	TC	TC	TT	TT	CC	CC	TC	TC	TT	TT	TC	TT	TC	TT	CC	TT	TT	TC
AX-168430125	---	---	TT	CC	CC	CC	TC	TC	CC	CC	TT	TT	CC	CC	TC	CC	---	TC	TT	CC	CC	TT	CC	CC	---	CC	CC	---	CC	TT	TT	CC	CC	CC	TT	CC	CC	CC	CC	TT	---	CC	TT	TC	---	TC	TC	TC	TC
AX-168430126	AA	AC	CC	CC	AC	CC	AC	AC	---	CC	CC	CC	AC	AC	AA	AA	CC	AC	AC	AC	AC	CC	AC	AA	CC	AA	AA	CC	AC	AC	AA	AC	AA	AA	CC	AC	AA	AA	AA	CC	AA	AC	AC	AA	CC	AC	CC	CC	AC
AX-168430127	TG	TG	GG	GG	TG	TG	TG	TG	GG	GG	GG	GG	TG	GG	TG	TT	GG	TG	TG	TG	TG	GG	TG	TT	TG	TG	TG	GG	TG	---	TG	TT	TT	TT	GG	TG	TT	TT	TT	GG	TT	TG	TG	TT	GG	TG	GG	GG	TG
AX-168430128	TC	CC	CC	TC	TC	TC	TC	TC	TC	CC	CC	CC	TC	---	TC	TT	TC	CC	CC	TC	TT	TC	TC	TT	TC	TT	TT	CC	TC	CC	TC	TT	TC	TT	TC	TC	TT	TT	TT	CC	TC	TC	CC	TT	TC	TC	CC	TC	TC
AX-168430129	AG	GG	GG	GG	GG	AG	AG	AG	AG	GG	GG	GG	AG	GG	AG	AG	GG	GG	GG	GG	AG	AG	AG	AA	GG	AG	AA	GG	AG	GG	GG	AG	GG	AG	GG	AG	AA	AG	AA	GG	AG	AG	GG	AA	AG	AG	GG	GG	AG
AX-168430130	TT	TC	TC	TT	TT	TT	TT	TC	TC	---	TC	TT	TC	TC	TT	TC	TT	TC	CC	TC	TT	TC	TC	TC	TT	TT	CC	TT	TT	TC	TC	TT	CC	TT	TC	TT	TT	TC	TT	TT	CC	TT	TC	TC	CC	TT	TC	TT	TC
AX-168430131	AG	AG	AG	AA	AA	---	AA	AG	GG	AG	AG	AA	GG	AG	AG	GG	AG	AG	GG	AG	GG	---	AG	GG	GG	AG	GG	AA	AA	GG	AG	AG	GG	AA	AA	AG	AA	GG	GG	AG	GG	GG	AG	GG	GG	GG	---	GG	GG
AX-168430132	AA	AC	AA	AA	AC	AC	AC	AA	AA	AA	AA	AA	AA	AA	AA	AA	---	AC	AA	AA	---	AA	CC	AA	AA	AA	AA	AA	AA	AA	AC	AA	AA	AA	AC	AA	AA	AA	CC	AA	AA	AA	AA	AA	AA	AA	AA	AA	AA
AX-168430133	TC	TC	---	TC	TC	TC	CC	TC	TT	CC	CC	CC	TT	TC	TC	CC	TT	TC	TC	TT	TT	TC	TC	TT	TC	TC	TT	TT	TC	CC	TT	TC	TT	TT	TC	CC	TC	TT	TT	TC	TC	CC	TC	TT	TT	TC	CC	TC	TT
AX-168430134	AG	GG	AA	AG	AG	AA	GG	AG	AG	GG	AG	AG	AA	AA	AG	GG	AA	AA	AG	AA	AA	AG	AG	AA	AA	AA	AA	GG	AG	GG	AG	AG	AA	AA	AG	GG	AA	AA	AA	AG	AG	---	AG	AG	AG	AG	AG	AG	AA
AX-168430135	GG	AA	GG	AA	---	GG	AA	AA	AG	---	AA	---	GG	---	GG	GG	GG	GG	---	GG	GG	AA	AG	GG	GG	GG	GG	AA	AG	AA	---	AG	GG	GG	AA	---	GG	GG	GG	AA	AA	GG	AG	GG	GG	GG	AA	AG	GG
AX-168430136	TC	CC	CC	CC	TC	CC	CC	CC	CC	CC	CC	CC	CC	TC	TC	---	CC	CC	CC	CC	TC	CC	CC	CC	CC	CC	CC	CC	CC	CC	---	CC	CC	CC	CC	TC	CC	CC	CC	CC	CC	CC	CC	CC	TC	TC	CC	CC	TC
AX-168430137	TC	CC	TT	CC	TC	CC	CC	CC	TC	CC	TC	TC	TC	TC	TC	TC	TC	TT	TC	TC	TC	CC	CC	TC	TT	TC	TT	CC	TC	TC	TT	CC	TT	TT	TC	TC	TT	TT	CC	CC	CC	TC	TC	CC	TT	TC	CC	TC	TC
AX-168430138	TC	TT	TT	TT	TT	TT	TT	TT	TT	TT	TT	TT	TC	TT	TC	TT	TC	TT	TT	TT	TC	TT	TT	TC	TT	TT	TT	TT	TT	TT	TT	TC	TT	TT	TT	TT	TT	TT	CC	TT	TT	TT	TT	CC	TT	TC	TT	TT	TC
AX-168430139	TT	CC	TT	CC	TC	TT	TC	TC	CC	CC	TC	TC	TT	TT	TT	TT	TT	TT	TC	TT	TT	TC	TC	TT	---	TT	TT	CC	TC	CC	TT	TC	TC	TT	TC	CC	TT	TT	TT	CC	TC	TT	TC	TT	---	TT	TC	TC	TT
AX-168430140	AG	AA	AA	AA	AA	---	AA	AA	AA	AA	AA	AA	AG	AA	AG	AA	AG	AA	AA	AA	AG	AA	AA	AG	AA	AA	AA	AA	AA	AA	AA	AG	AA	AA	AA	AA	AA	AA	GG	AA	AA	AA	AA	GG	AA	GG	AA	AA	AG
AX-168430141	CC	TT	CC	TT	TC	CC	TC	TC	TC	TT	TC	TC	CC	CC	CC	CC	CC	CC	TC	CC	CC	TC	TC	CC	CC	CC	CC	TT	TC	TC	CC	TC	CC	CC	TC	TC	CC	CC	CC	TT	TC	CC	TC	CC	CC	CC	TC	TT	CC
AX-168430142	GG	AA	GG	AA	AG	GG	AG	AG	GG	AG	AG	AG	GG	GG	GG	GG	GG	GG	GG	GG	GG	AG	AG	GG	GG	GG	GG	AA	AG	GG	GG	AG	GG	GG	AG	AA	GG	GG	GG	AA	GG	GG	GG	GG	AA	GG	AG	AG	GG
AX-168430143	TG	TT	TG	TT	TT	TT	TG	TT	TT	TT	TT	TT	TG	GG	TG	TG	GG	TT	TG	TT	GG	TT	TT	TG	TT	TG	TT	TT	TG	TG	TT	TG	TT	TG	TG	TT	GG	TG	GG	TT	TG	TT	GG	GG	TT	TG	TT	TT	TG
AX-168430144	GG	AG	GG	GG	AA	GG	GG	AA	GG	AG	AG	AA	AG	GG	AG	AG	AA	AA	AA	AA	AG	AG	AA	---	AG	GG	AG	AA	AG	GG	AG	AG	AG	AA	AA	GG	AG	GG	GG	AA	AG	AG	AA	AA	GG	AG	AA	AA	AA
AX-168430145	TT	TC	TT	TC	TC	TT	CC	TT	TT	TT	TT	TT	TC	TC	TT	TC	TT	TT	TC	TC	TT	TC	TC	TC	TT	TT	TT	TT	TC	TT	TT	TT	TT	TT	TC	TC	TC	CC	TC	TC	TC	TT	TC	TC	TC	TC	TT	TT	TT
AX-168430146	TT	TC	TT	TC	TC	TT	CC	TT	TT	TT	TT	TT	TC	TC	TT	TC	TT	TT	TC	TC	TT	TC	TC	TT	TC	TT	TT	TT	TC	TT	TT	TT	TT	TT	TC	TC	TT	CC	TC	TC	TC	TT	TC	TC	TC	TC	TT	TT	TT
AX-168430147	AG	GG	GG	GG	GG	AG	GG	GG	GG	GG	GG	GG	GG	GG	GG	GG	GG	GG	GG	GG	GG	GG	GG	GG	GG	GG	GG	GG	GG	GG	GG	GG	GG	GG	GG	GG	GG	GG	GG	GG	GG	GG	GG	GG	GG	GG	---	GG	GG
AX-168430148	TT	TT	TT	TT	TT	TT	TT	TT	TT	TT	TT	TT	TT	TT	TC	TT	TT	TT	TT	TT	TT	TT	TT	TT	TT	TT	TT	TT	TT	TT	TT	TT	TT	TC	TC	TT	TT	TT	TT	---	TT	TT	TT	TT	TT	TT	TT	TT	TT
AX-168430149	TT	TC	TT	TT	TT	TT	TT	TC	TC	TT	TT	TC	TT	TC	CC	TT	TC	TC	TC	TT	TC	CC	TC	TT	TT	TC	TT	TT	TC	TC	TT	CC	CC	CC	CC	TT	TT	TT	TT	TC	TC	TT	CC	TT	TT	CC	TT	TC	TC
AX-168430150	AA	AA	AG	GG	AG	AA	AG	AA	AA	AG	GG	AG	AG	AA	AA	AG	AA	AG	AA	AG	---	AA	AA	AG	AA	AA	AA	AG	AG	AA	GG	AA	AA	AA	AA	AG	AA	AA	AA	AA	AA	AA	AA	AA	AA	AA	AG	AG	AA
AX-168430151	GG	GG	GG	GG	GG	GG	GG	GG	GG	AG	GG	GG	GG	GG	GG	GG	GG	GG	GG	AG	GG	GG	GG	GG	GG	AG	GG	AG	AG	GG	GG	GG	GG	GG	GG	GG	GG	GG	GG	AA	GG	GG	GG	AG	GG	GG	AG	GG	GG
AX-168430152	TT	TG	TT	TT	TT	TT	TG	TG	TG	GG	TT	TG	TT	TT	GG	TT	TT	TT	TT	TT	TG	GG	TT	TG	TT	TG	GG	TG	TG	TG	TT	TG	TT	TG	TT	TG	TT	TG	TT	GG	TG	GG	TG	GG	TT	TT	TG	TT	TG
AX-168430153	GG	GG	GG	GG	GG	GG	GG	GG	AG	GG	GG	GG	GG	GG	GG	GG	GG	GG	GG	GG	GG	GG	GG	GG	GG	GG	AA	GG	GG	GG	GG	GG	GG	GG	GG	GG	GG	GG	GG	GG	GG	AG	AG	GG	GG	GG	GG	GG	GG
AX-168430154	AA	AA	AA	AA	AA	AA	AA	AG	AA	AA	AA	AA	AG	AG	AG	AA	AG	AA	AG	AA	AG	AG	AG	AA	AG	AG	AA	AA	AA	AA	AA	AA	AA	AA	AA	AA	AA	AG	AA	AA	AA	AA	AG	AG	AA	AA	AA	AA	AA
AX-168430155	AA	AA	AA	AA	AA	AA	AA	AA	AA	---	AA	AA	AA	AA	AA	AA	AA	AA	AA	AA	AA	AA	AA	AA	AA	AA	AA	AG	---	AA	AA	AA	AA	AA	AA	AA	AA	AA	AA	GG	AA	AA	AA	AA	AA	AA	---	AA	AA
AX-168430156	---	GG	GG	GG	GG	GG	GG	GG	GG	GG	GG	GG	GG	GG	GG	GG	GG	GG	GG	GG	GG	GG	AG	GG	GG	GG	GG	AG	GG	GG	GG	GG	GG	GG	GG	GG	GG	GG	GG	AA	GG	GG	GG	GG	GG	GG	AG	GG	GG
AX-168430158	CC	CC	CC	CC	CC	CC	CC	CC	CC	CC	CC	CC	CC	CC	CC	CC	CC	CC	CC	CC	CC	CC	CC	CC	CC	CC	CC	CC	CC	CC	CC	CC	CC	CC	CC	CC	CC	---	CC	CC	CC	CC	CC	CC	CC	CC	CC	CC	CC
AX-168430160	TT	TT	TT	AA	AA	TT	AT	TT	---	AT	AT	AT	AT	AT	AA	TT	TT	TT	AA	TT	AA	TT	AA	TT	TT	TT	AA	AT	AA	TT	TT	TT	TT	AT	AT	TT	AT	AT	TT	AA	TT	AT	AT	---	TT	---	AT	TT	TT
AX-168430161	AA	AA	AA	AC	---	---	AC	CC	AA	AA	AA	AA	AA	AA	AA	AA	---	CC	AA	AA	---	AC	AA	AC	AA	AA	AA	AC	CC	AA	AA	AA	AA	AA	AA	AA	AA	CC	AA	CC	AA	AC	AA	AC	---	AA	CC	AA	AA
AX-168430162	CC	CC	CC	CC	CC	TC	CC	TC	CC	CC	CC	CC	CC	CC	CC	CC	CC	TC	CC	CC	CC	CC	CC	TC	CC	CC	CC	TC	TC	CC	CC	CC	CC	CC	CC	CC	CC	TC	CC	TC	CC	CC	CC	CC	TC	CC	CC	CC	CC
AX-168430164	AG	AA	AG	AA	AA	AG	AA	AA	AA	AA	AA	AA	AA	AA	AA	AG	AA	AA	AG	AA	AA	AA	AA	AA	AA	AA	AA	AA	AA	AA	AA	AA	AA	AA	AG	AA	AG	AA	GG	AA	AA	AA	AG	AA	AG	AA	AA	AG	AA
AX-168430166	TG	TT	TT	TG	GG	GG	TG	GG	TG	TT	TT	TG	TT	GG	TT	GG	TG	GG	TG	TG	TT	TG	TG	TG	TG	GG	TT	TT	GG	TG	TT	TT	TT	TT	TT	TG	TG	TG	GG	GG	TT	TG	TT	GG	GG	GG	TG	TG	TG
AX-168430167	TG	GG	GG	GG	GG	TG	GG	GG	GG	GG	GG	GG	GG	GG	GG	GG	GG	GG	GG	GG	GG	GG	GG	TG	GG	GG	GG	GG	GG	GG	GG	GG	GG	GG	GG	GG	GG	GG	GG	TG	GG	GG	GG	GG	TG	GG	TG	TG	GG
AX-168430168	AG	AA	AA	AG	AG	GG	AG	GG	GG	AA	AA	AA	GG	GG	AG	GG	AG	GG	AA	AG	AG	GG	AG	AA	AG	GG	GG	AA	GG	AG	AA	AG	AA	AA	GG	AG	GG	AG	GG	GG	AA	GG	GG	GG	GG	GG	GG	GG	AG
AX-168430169	TG	GG	TG	GG	TT	GG	TG	TT	TG	TG	TG	TG	TG	TG	TG	TG	TG	GG	GG	TT	TT	TT	TT	TT	TT	GG	GG	GG	GG	TT	TG	GG	GG	GG	TG	GG	TT	GG	GG	TG	TT	GG	TG	TT	TG	---	GG	TG	TG
AX-168430170	TT	TG	TG	TT	TT	TT	TT	TT	TT	TT	TT	TT	TT	TT	TT	TT	TT	TT	TT	TT	TT	TT	TT	TT	TG	TT	TT	TT	TT	TT	TT	TT	TT	TT	TT	TT	TT	TT	TT	TT	TT	TT	TT	TT	TT	TT	TT	TG	TT
AX-168430171	AA	GG	GG	GG	GG	AG	GG	---	GG	GG	GG	AG	GG	GG	GG	GG	GG	GG	GG	GG	GG	AG	GG	GG	GG	GG	GG	GG	GG	GG	GG	GG	GG	GG	GG	---	GG	GG	GG	GG	GG	GG	GG	GG	GG	GG	GG	GG	GG
AX-168430172	GG	GG	GG	TG	TG	GG	GG	TG	TT	TG	TG	GG	TG	GG	GG	TG	GG	TG	TG	TT	TT	GG	TT	TG	GG	TT	TT	TT	TG	GG	GG	TG	TG	TG	GG	GG	TG	GG	GG	TG	GG	TG	TG	TG	GG	GG	TT	TT	TG
AX-168430173	AA	AC	CC	CC	CC	CC	CC	AC	AC	CC	CC	AC	CC	CC	AC	AC	CC	CC	CC	CC	CC	AC	CC	CC	CC	CC	CC	CC	CC	CC	AC	AA	AC	CC	CC	CC	AC	CC	CC	CC	CC	CC	CC	CC	AC	AC	AC	CC	CC
AX-168430174	AA	AA	AA	AC	AC	AA	AA	AC	CC	AC	AC	AA	AC	AC	AA	AC	AA	AC	AC	CC	CC	AA	CC	CC	AA	CC	CC	CC	AC	AA	AA	AC	AA	AC	AC	AA	AC	AA	AA	CC	AA	CC	AC	CC	AC	AA	CC	CC	CC
AX-168430175	CC	TC	CC	TC	CC	CC	CC	CC	CC	TC	TC	TC	CC	CC	CC	CC	CC	CC	CC	CC	CC	TC	CC	CC	CC	CC	CC	CC	CC	CC	CC	CC	TC	CC	CC	CC	CC	CC	CC	CC	CC	CC	---	CC	CC	TC	CC	CC	CC
AX-168430176	CC	CC	CC	AC	CC	CC	AC	CC	CC	AC	AC	CC	CC	CC	CC	CC	CC	CC	CC	CC	CC	CC	CC	CC	CC	CC	CC	CC	AC	CC	AC	CC	CC	AC	AC	CC	CC	CC	AC	CC	CC	CC	CC	CC	CC	CC	CC	CC	CC
AX-168430177	TT	TC	TT	TT	TT	TT	TC	TT	TT	TT	TT	TT	TT	TC	TT	TT	TT	TT	TT	TT	TT	TT	TC	TT	TT	TT	TT	TT	TT	TC	TT	TC	TT	TT	TT	TC	TT	TT	TT	TT	TC	TT	TT	TT	TT	TC	TT	TT	TT
AX-168430178	TT	TT	TT	AT	AT	TT	TT	AT	AA	AT	AT	TT	TT	AT	TT	AT	AT	AT	AT	AT	AT	TT	TT	TT	TT	AT	TT	AA	AA	AT	TT	TT	TT	TT	TT	TT	AT	TT	AT	AT	AT	AT	AT	AT	---	TT	AT	AA	AT
AX-168430179	GG	GG	GG	GG	GG	AA	AG	GG	GG	GG	GG	GG	AG	GG	GG	GG	GG	GG	GG	GG	GG	GG	GG	AG	GG	GG	GG	GG	GG	GG	GG	GG	GG	AG	GG	AA	GG	GG	GG	GG	GG	GG	GG	GG	GG	GG	GG	GG	GG
AX-168430180	GG	AG	GG	GG	AG	AA	GG	AG	AA	GG	GG	AG	GG	AG	GG	AA	AG	GG	AG	AA	AA	GG	AA	GG	GG	AA	GG	AG	AG	AG	AG	GG	GG	AA	GG	AA	AA	GG	AG	AA	AG	AG	AG	GG	AG	GG	AA	AA	AA
AX-168430181	CC	CC	CC	CC	CC	CC	CC	CC	CC	TC	TC	CC	CC	CC	CC	TC	CC	CC	CC	CC	---	CC	TT	TC	CC	CC	CC	CC	TC	CC	CC	CC	CC	CC	CC	CC	CC	CC	TC	TC	CC	CC	CC	TC	CC	CC	TC	CC	CC
AX-168430182	AG	GG	GG	GG	AG	GG	GG	GG	GG	GG	GG	AG	GG	AG	GG	AG	GG	GG	AG	GG	GG	AG	GG	GG	GG	GG	GG	GG	GG	GG	AG	AG	AG	GG	AG	GG	AG	GG	GG	GG	GG	GG	AG	GG	GG	AA	GG	GG	GG
AX-168430183	GG	GG	GG	AG	AG	GG	AA	AA	AA	GG	GG	GG	AG	AG	AG	AG	AG	AG	AG	AG	AA	AG	AA	AG	AG	AG	AA	AG	AA	GG	AG	AG	GG	AG	GG	GG	AG	GG	AG	AA	GG	AA	GG	AA	AG	GG	AA	AG	AG
AX-168430184	TT	CC	CC	CC	TC	CC	CC	TT	CC	---	---	TC	CC	TC	CC	TC	CC	CC	TC	CC	CC	TT	CC	CC	CC	CC	CC	CC	CC	CC	TC	TC	CC	CC	TT	CC	TC	CC	CC	CC	CC	CC	TC	CC	CC	TT	CC	CC	CC
AX-168430185	CC	CC	TC	CC	CC	TC	CC	CC	CC	CC	CC	TC	CC	CC	CC	CC	TC	CC	CC	CC	CC	CC	CC	CC	CC	TC	CC	CC	CC	CC	CC	CC	CC	CC	CC	TT	CC	TC	CC	CC	TC	CC	CC	CC	CC	CC	CC	TC	TC
AX-168430186	GG	AA	AG	AG	GG	AG	GG	GG	GG	AA	AA	GG	AG	GG	AG	GG	GG	GG	GG	AG	GG	GG	GG	AG	AA	GG	GG	AG	GG	AA	GG	GG	AA	AG	AG	GG	GG	GG	AG	GG	AG	AA	GG	GG	GG	GG	GG	GG	GG
AX-168430187	AA	AA	AA	AG	AG	AG	AG	GG	GG	AA	AA	AG	AG	AA	AG	AA	GG	GG	AG	GG	GG	GG	GG	AG	GG	GG	AA	GG	GG	AA	AG	AG	AA	AG	AG	GG	AG	GG	AG	GG	AG	AG	AG	GG	GG	AA	AG	GG	AG
AX-168430188	TT	TT	TT	TT	TT	TT	TT	CC	TT	TT	TT	TT	TC	TT	TT	TT	TC	TT	TT	TT	TT	TT	TT	TT	---	TC	TT	TC	TC	TT	TT	TT	TT	TT	TT	TT	TT	TT	TT	TC	TT	---	TT	TT	TT	TT	TT	TC	TT
AX-168430189	GG	GG	GG	GG	AA	GG	GG	GG	GG	GG	GG	GG	GG	GG	GG	GG	GG	GG	GG	AA	GG	GG	GG	GG	---	GG	GG	GG	GG	GG	---	AA	GG	GG	GG	GG	---	GG	GG	GG	GG	GG	GG	GG	GG	GG	GG	GG	GG
AX-168430191	GG	GG	GG	GG	AG	GG	GG	GG	AG	GG	GG	GG	GG	GG	GG	GG	GG	AG	GG	GG	GG	GG	GG	GG	GG	GG	GG	GG	GG	GG	AG	AG	GG	GG	GG	GG	AG	AG	GG	GG	GG	AA	AG	GG	GG	GG	GG	GG	GG
AX-168430192	TT	TC	TT	TT	TC	TT	TT	TT	TT	TT	TT	TT	TC	TT	TT	TT	TT	TT	TT	TT	TT	TC	TT	TT	TT	TT	TT	TC	TT	TT	TT	TT	TT	TT	TT	TT	TT	TT	TC	TC	TT	TT	TT	TT	TT	TT	TT	TC	TC
AX-168430193	CC	TC	CC	TC	TC	CC	CC	CC	TT	CC	CC	---	TC	CC	CC	TC	CC	TT	TC	TC	TC	TT	TT	TC	CC	CC	CC	TC	TC	CC	TC	TC	TC	CC	CC	CC	TC	TC	TC	TT	CC	TT	TC	TT	TC	CC	TT	CC	TC
AX-168430194	AC	AA	AC	AA	AA	AA	AA	CC	AA	AA	AA	AC	AA	AC	CC	AA	AC	AA	AA	AC	AC	AA	AA	AA	AA	AA	---	AA	AA	CC	AA	AA	AC	CC	AA	AA	AC	AA	AC	AA	AA	---	AA	AA	AC	CC	AA	AC	AA
AX-168430195	AA	AA	AA	AA	AA	AA	AG	AA	AA	AA	AA	AA	AA	AA	AA	AA	AA	AA	AA	AA	AA	AA	AA	AA	AA	AA	GG	AA	AA	AA	AA	AA	AA	AA	AA	AA	AA	AA	AA	AA	AA	AG	AA	AA	AA	AA	AA	AA	AA
AX-168430196	TT	TT	TT	TC	TC	TT	TC	TT	TC	TC	CC	TT	TT	TT	CC	TC	TT	TT	TT	TT	TC	TT	TT	TT	TT	TT	TT	TT	TT	TC	TT	TT	TT	TC	TT	TT	TT	TT	TC	TT	TT	TC	TC	TT	TT	TC	TT	TT	TT
AX-168430197	TT	TT	TT	TC	TT	TT	TT	TT	TT	TC	TT	TT	TT	TT	TT	TT	TC	CC	TC	TT	TT	TT	TT	TC	TC	TC	TT	TT	TC	TT	TT	TC	TT	TT	TC	TT	TT	TC	TT	TC	TT	TT	TC	TT	TT	TT	CC	TT	TT
AX-168430198	GG	GG	AA	GG	GG	GG	GG	AA	GG	GG	GG	GG	AG	GG	GG	GG	GG	GG	GG	AG	GG	AG	GG	GG	AG	GG	GG	GG	GG	GG	AG	GG	GG	GG	AG	AG	GG	GG	GG	GG	GG	GG	GG	GG	GG	GG	GG	GG	GG
AX-168430199	GG	AG	GG	GG	AG	GG	GG	GG	GG	GG	GG	GG	GG	GG	GG	GG	GG	GG	GG	GG	GG	GG	AG	AG	GG	GG	GG	GG	GG	GG	GG	GG	GG	GG	GG	GG	GG	AG	GG	GG	AG	GG	GG	AG	GG	GG	GG	GG	GG
AX-168430200	CC	CC	CC	TC	CC	CC	CC	CC	CC	TC	CC	CC	CC	TC	CC	CC	CC	CC	CC	TC	CC	TC	CC	CC	CC	CC	TC	CC	CC	TC	TC	CC	TC	CC	CC	CC	CC	CC	CC	CC	CC	TT	CC	CC	CC	CC	CC	CC	CC
AX-168430201	---	GG	GG	GG	GG	GG	GG	GG	GG	AA	GG	GG	GG	AA	GG	---	GG	AA	GG	GG	GG	GG	GG	GG	GG	GG	AA	GG	GG	GG	AA	GG	---	GG	GG	GG	GG	GG	GG	---	GG	AA	GG	AG	GG	GG	AA	GG	GG
AX-168430202	TT	TT	TT	TT	TT	TT	TT	TT	TT	TT	TT	TT	TT	TT	TG	TT	TT	TT	TT	TT	TT	TT	TT	TT	TT	TT	TT	TT	TT	TT	TT	TT	TT	TT	TT	TT	TT	TT	TT	TT	TT	TT	TT	TT	TT	TT	TT	TG	TT
AX-168430203	GG	GG	GG	GG	---	GG	GG	---	GG	GG	GG	GG	GG	GG	GG	GG	GG	GG	GG	GG	GG	GG	GG	---	GG	GG	GG	GG	GG	GG	GG	GG	GG	GG	---	GG	GG	GG	GG	GG	GG	GG	GG	GG	AG	AG	GG	GG	GG
AX-168430204	CC	CC	CC	CC	CC	CC	CC	CC	CC	CC	CC	CC	CC	CC	CC	CC	CC	CC	CC	CC	CC	CC	CC	CC	CC	CC	CC	CC	CC	TC	CC	CC	CC	CC	CC	CC	CC	CC	CC	CC	CC	CC	CC	CC	CC	CC	CC	CC	CC
AX-168430205	TT	TT	TT	TT	TT	TT	TT	TT	TT	TT	TT	TT	TT	TT	TT	TT	TT	TT	TT	TT	TT	TT	TT	TG	TT	TT	TT	TT	TT	TT	TT	TT	TT	TT	TT	TT	TT	TT	TT	TT	TT	TT	TT	TT	TG	TT	TT	TT	TT
AX-168430206	CC	AA	AA	AC	CC	AC	AA	AC	AC	AC	CC	CC	AC	AC	AC	AA	AC	AA	AC	AA	AC	AC	AA	CC	AC	AC	AA	CC	AA	CC	AA	AC	AC	AC	CC	CC	CC	AA	AC	CC	AC	AA	AA	AC	CC	CC	AA	AA	CC
AX-168430207	AG	AG	GG	AG	AA	GG	GG	AG	GG	AG	AA	AA	AA	AA	AG	AG	AG	GG	AA	AA	AG	AA	GG	---	AG	AG	GG	AA	AG	AA	GG	AG	AG	GG	AA	AA	AA	GG	AA	AA	AA	GG	AG	AG	AA	AA	AG	GG	AA
AX-168430208	AA	AG	GG	GG	AA	GG	GG	AG	GG	GG	GG	AA	AA	AA	AG	AG	AG	GG	AG	AA	AA	AG	GG	AA	GG	GG	GG	AG	GG	AA	GG	GG	GG	AG	AG	AA	AA	GG	AG	AG	AA	GG	GG	AG	AG	AA	GG	GG	AA
AX-168430209	GG	GG	GG	GG	GG	GG	AG	GG	GG	GG	GG	GG	GG	GG	GG	GG	GG	AG	GG	GG	GG	GG	GG	GG	GG	GG	GG	GG	GG	GG	GG	GG	GG	GG	GG	GG	GG	GG	GG	GG	GG	GG	GG	GG	GG	GG	AG	GG	GG
AX-168430210	TT	TT	TT	TG	TG	TG	GG	---	GG	GG	GG	TT	GG	TG	TG	TG	TT	GG	GG	GG	TG	TG	TG	GG	TG	TT	TT	GG	GG	TT	TT	TG	TG	TT	TG	GG	TT	TG	GG	TG	GG	TG	GG	TG	TT	GG	TT	TG	GG
AX-168430211	TC	TT	TT	TT	TT	TT	TT	---	TT	TT	TT	---	TT	---	TT	TT	TT	TT	---	TT	---	TT	TT	TT	TT	TT	TC	TT	TT	---	TT	TT	TT	---	---	TT	---	TT	TT	---	TT	TT	TT	TT	TT	TT	TT	TT	TT
AX-168430212	TT	TC	TT	TC	---	TC	TT	TT	TT	TT	TT	TT	TT	TC	TT	TT	TC	TT	TT	TT	TT	TC	TT	TT	TT	TT	TT	TT	TT	TT	TT	TT	TT	TT	TT	CC	TT	TT	---	TT	TC	TT	TT	---	TT	TT	TT	TT	TT
AX-168430213	---	AA	---	GG	---	AA	AA	AA	GG	AA	AG	AA	---	---	AA	GG	AA	AA	AG	AA	AA	AG	AA	GG	AA	---	AA	GG	AA	AA	AA	AA	---	AA	AA	GG	AA	AA	AA	---	AA	AA	GG	---	---	AA	GG	AA	---
AX-168430214	AA	AA	AA	AC	AA	CC	AA	AA	AA	AC	CC	AA	AC	AA	AA	AA	AA	AA	AA	AA	AA	AC	AA	AA	AC	AA	AA	AA	AA	AA	AC	AA	AC	AA	AA	AC	AA	AA	AA	AC	AC	AA	AA	AA	AC	AA	AA	AA	AC
AX-168430215	TC	TC	TT	TC	TC	CC	CC	TC	CC	TC	TT	TT	TC	TC	TC	TC	TT	CC	CC	CC	CC	TT	TC	TC	TC	TC	CC	CC	CC	TC	TC	CC	TC	TC	TT	TC	TT	CC	CC	CC	TT	CC	CC	TT	CC	CC	TC	TC	TT
AX-168430216	---	GG	GG	GG	AA	GG	GG	AG	---	GG	---	---	AA	AG	GG	---	GG	GG	GG	GG	GG	AA	AG	GG	---	AG	AG	GG	AG	AG	GG	GG	---	AA	GG	---	AA	AG	GG	GG	GG	GG	GG	AG	GG	GG	GG	GG	AG
AX-168430217	TC	CC	CC	CC	TC	TC	CC	TC	CC	TC	CC	CC	CC	CC	TC	TC	TC	CC	CC	TC	TC	CC	TC	CC	CC	CC	CC	CC	CC	CC	CC	TC	CC	TC	CC	TC	CC	TC	TC	CC	CC	CC	TC	CC	CC	CC	TT	TC	TC
AX-168430218	GG	GG	GG	GG	GG	GG	GG	GG	GG	GG	GG	GG	GG	GG	GG	GG	GG	GG	GG	GG	GG	GG	GG	GG	GG	AG	GG	GG	GG	GG	AG	GG	GG	GG	GG	GG	GG	GG	GG	GG	GG	GG	GG	GG	GG	GG	GG	GG	GG
AX-168430219	AC	AC	AC	AC	CC	AA	AA	AC	AA	AA	AA	AA	AC	AC	AC	AA	AA	AA	AA	AA	AC	AC	AA	AA	CC	CC	AC	AC	AC	CC	AA	AA	AC	AA	AA	AC	AA	AA	AC	AA	AA	AC	AA	AA	CC	AA	AA	AC	AC
AX-168430220	TT	TT	TT	TG	TT	GG	TG	TG	TG	TG	GG	TT	TT	TT	TG	TG	TT	TG	TT	TG	TT	TG	GG	TT	TG	TT	GG	TG	TG	TG	TT	GG	---	GG	TG	TG	TG	GG	TT	TG	TG	TT	TG	TG	TG	TT	TG	TG	TT
AX-168430221	AA	GG	GG	GG	AG	GG	GG	AG	AG	GG	GG	GG	GG	GG	GG	GG	GG	AG	GG	GG	GG	GG	GG	AG	GG	AG	---	GG	GG	GG	AG	GG	GG	GG	GG	AG	GG	GG	AG	GG	AG	GG	GG	GG	GG	GG	GG	GG	AA
AX-168430222	AA	AA	AA	AG	AA	GG	AG	AG	AA	AA	AA	AG	AA	AA	AA	AA	AG	AG	AA	GG	AG	AG	AA	AG	GG	AA	AA	AA	AA	AG	AA	AG	AG	AA	AA	AG	AA	AA	AA	AA	AA	AA	AA	AG	AG	AA	AA	AG	AA
AX-168430223	CC	TC	CC	CC	CC	CC	CC	CC	CC	CC	CC	CC	CC	CC	CC	TT	CC	TC	CC	TC	CC	CC	CC	CC	TC	TC	CC	CC	CC	CC	CC	CC	TC	CC	CC	TC	TC	CC	CC	CC	CC	TC	CC	CC	TC	TT	TC	CC	CC
AX-168430224	CC	CC	CC	TC	CC	CC	CC	TC	CC	CC	CC	CC	CC	CC	CC	TT	TC	TC	CC	TC	CC	CC	CC	TC	TC	CC	CC	CC	TC	CC	TC	CC	CC	CC	CC	TC	CC	TC	TC	CC	CC	TC	CC	TC	TC	TT	CC	TC	TC
AX-168430225	GG	GG	GG	TG	TG	GG	GG	GG	TG	GG	GG	GG	TG	TG	TT	TG	GG	TG	GG	GG	GG	TT	GG	GG	GG	GG	GG	GG	GG	GG	GG	GG	GG	GG	GG	GG	GG	GG	GG	GG	TG	GG	GG	GG	GG	TG	GG	GG	GG
AX-168430226	TT	TT	TT	TT	TC	TC	TT	TT	TT	TT	TT	TT	TT	TT	TC	TT	TC	TT	TT	TT	TT	TT	TT	TT	TC	TT	TT	TT	TT	TT	TT	TC	TT	TT	TC	TT	TT	TT	TT	TT	TT	TT	TT	TT	TT	TC	TT	TT	TT
AX-168430227	TG	GG	GG	GG	GG	GG	GG	GG	GG	GG	GG	GG	GG	GG	GG	GG	GG	GG	GG	GG	GG	GG	GG	GG	GG	TG	GG	GG	GG	GG	GG	GG	GG	GG	GG	GG	GG	GG	GG	GG	GG	GG	GG	GG	GG	GG	GG	GG	GG
AX-168430228	CC	CC	CC	CC	CC	CC	CC	CC	TC	CC	CC	CC	CC	CC	TC	CC	TC	TC	CC	TC	CC	CC	CC	CC	CC	CC	CC	CC	CC	TC	CC	TC	CC	CC	CC	CC	TC	CC	TC	CC	CC	CC	CC	CC	CC	TC	CC	TC	CC
AX-168430229	TT	TT	TT	TT	AT	TT	TT	TT	TT	TT	TT	TT	TT	TT	TT	TT	TT	TT	TT	TT	TT	TT	TT	TT	TT	TT	TT	TT	TT	TT	TT	TT	TT	TT	AT	TT	TT	TT	TT	TT	TT	TT	TT	TT	TT	TT	TT	TT	TT
AX-168430231	CC	TC	CC	CC	CC	TT	CC	TC	CC	CC	CC	CC	CC	CC	CC	CC	CC	CC	CC	TC	CC	TC	CC	TC	CC	CC	TT	CC	CC	CC	CC	CC	CC	CC	TC	CC	CC	CC	CC	CC	CC	CC	CC	TT	CC	TC	CC	TC	CC
AX-168430232	TT	TT	TT	TT	TT	TT	TT	TC	TT	TT	TT	TT	TT	TT	TT	TC	TT	TT	TT	TT	TT	TT	TT	TT	TT	TT	TT	TT	TT	TT	TT	TT	TT	TT	TT	TC	TT	TT	TT	TT	TT	TT	TT	TT	TT	TT	TT	TT	TT
AX-168430233	TC	TC	TT	TC	TT	TT	TT	TC	TT	CC	CC	TC	TC	TT	TT	TT	TT	TT	TT	TT	TC	TC	TC	TC	TT	TC	TT	TC	TT	TT	TC	TT	TC	TT	TT	TT	TT	TC	TC	TC	TT	TC	TT	TT	TT	TC	TT	TC	TT
AX-168430235	AA	AT	AT	AT	AA	AA	AT	AA	AT	AA	AA	AA	AA	AA	AA	AA	AT	AT	AT	AT	AA	AA	AT	AA	AA	AA	AA	AA	AA	AT	AT	AT	AA	AA	AA	AA	AA	AT	AT	AA	AA	AA	AT	AA	AA	AT	AT	AA	TT
AX-168430236	TG	TT	GG	TG	GG	TG	TG	TG	GG	TT	TT	TG	TT	GG	TT	TG	GG	GG	GG	TG	TG	TG	GG	TT	TG	TG	GG	GG	GG	TG	TG	GG	TT	GG	GG	GG	GG	GG	GG	GG	GG	GG	GG	TG	TG	TT	TT	TG	GG
AX-168430237	GG	GG	AG	AG	AG	AG	GG	GG	GG	AG	GG	GG	AG	AG	AG	AG	GG	AG	AG	AG	AG	GG	AG	AG	GG	AG	GG	GG	AG	AG	AG	AG	GG	---	AA	AG	GG	AA	AG	AG	AG	AG	AG	AG	AG	GG	GG	GG	---
AX-168430238	CC	CC	CC	CC	CC	CC	CC	CC	CC	CC	CC	TC	CC	CC	CC	TC	CC	CC	CC	TC	CC	CC	CC	CC	CC	CC	TC	CC	CC	CC	CC	CC	CC	CC	CC	CC	CC	CC	TC	CC	CC	CC	CC	CC	CC	TC	CC	CC	CC
AX-168430239	CC	CC	CC	CC	CC	CC	CC	CC	CC	CC	CC	CC	CC	CC	CC	CC	CC	CC	CC	CC	CC	CC	CC	CC	CC	CC	CC	CC	CC	CC	CC	CC	CC	CC	CC	CC	CC	CC	CC	CC	CC	CC	CC	CC	CC	CC	CC	CC	CC
AX-168430240	GG	GG	GG	GG	GG	AG	GG	GG	GG	AG	GG	GG	AG	GG	AG	AA	AG	AG	AG	AA	AG	GG	AG	AG	GG	GG	AG	GG	AG	AG	AG	AA	GG	AA	AG	AG	GG	AA	AG	AG	AA	AG	AG	AG	AG	AG	GG	GG	AG
AX-168430241	TC	CC	CC	TT	CC	TC	CC	CC	TC	TT	TT	TC	TC	TC	TT	TC	TC	TC	CC	TC	TC	TT	TT	TC	CC	TT	TC	CC	TC	TT	TC	TT	TC	TT	TC	TC	CC	TT	TC	TC	TC	TC	TC	TC	TC	CC	TC	CC	TT
AX-168430242	AA	AC	AA	AA	AA	AA	AA	AA	AA	AA	AA	AA	AA	AC	AA	AA	AA	AA	AA	AA	AA	AA	AA	---	AA	AA	AA	AA	AA	AA	AC	AA	AC	AA	AA	AA	AA	AA	AA	AA	AA	AA	AA	AA	AA	AA	AA	AA	AA
AX-168430243	GG	GG	GG	---	TG	TG	TG	GG	TG	GG	TG	TT	GG	TT	GG	TG	GG	GG	TG	GG	TG	TG	TG	TT	TG	GG	TG	TG	GG	GG	GG	TG	TT	TT	TG	GG	TG	GG	TT	TG	TT	TT	TG	TT	GG	TT	GG	TG	GG
AX-168430244	CC	CC	CC	AC	AA	AC	AC	CC	AC	CC	AC	---	CC	AA	CC	CC	CC	CC	AC	CC	CC	AC	AC	AA	AC	CC	CC	AC	CC	CC	AC	CC	CC	AA	AC	CC	CC	CC	AC	AC	AA	AC	AA	AA	CC	AA	CC	CC	CC
AX-168430245	GG	GG	GG	AA	AG	AA	GG	AG	AG	AG	AA	AA	GG	AA	GG	AG	GG	AG	AA	AG	AG	AG	AA	AA	AG	GG	AG	AG	AG	GG	AA	AG	AA	AA	AG	AG	AG	AG	AA	AG	AA	AA	AG	AA	GG	AA	AG	AG	GG
AX-168430247	TT	TC	TT	CC	TT	CC	TT	TC	TT	TC	TC	TT	TT	CC	TT	TT	TT	TC	TC	TC	TC	TT	TC	CC	TT	TT	TT	TC	TC	TT	TT	TT	TT	TC	TC	TC	TT	TT	TT	TC	TC	TT	TC	CC	TT	TC	TT	TT	TT
AX-168430248	TT	TT	TT	AA	---	AT	TT	AT	TT	AA	AT	---	TT	TT	TT	AT	TT	AT	AA	AT	TT	AT	TT	TT	TT	TT	TT	TT	AT	TT	---	AT	---	---	TT	AT	TT	TT	TT	TT	TT	AT	TT	TT	AA	TT	TT	---	TT
AX-168430249	TT	TT	TT	TT	TC	TC	TC	TT	TT	TT	TT	TC	TC	CC	TT	TT	TT	TT	TT	TT	TC	TC	TC	CC	TT	TT	TT	TC	CC	TT	TT	TT	TC	TC	TC	TC	CC	TT	TT	TC	TC	TT	TC	TC	TT	TC	TT	TT	TT
AX-168430250	GG	GG	---	AA	AA	---	AA	AG	AG	AA	AA	AA	AG	GG	GG	AA	AG	AG	AA	AA	GG	AA	AG	GG	AG	GG	GG	GG	AA	GG	AA	AA	AA	AG	GG	AA	AA	GG	AA	GG	AG	AA	AG	GG	AA	AG	GG	AA	GG
AX-168430252	CC	CC	CC	CC	CC	CC	CC	CC	CC	CC	CC	CC	CC	TC	CC	CC	CC	CC	CC	CC	CC	CC	CC	CC	CC	CC	CC	CC	CC	CC	CC	CC	CC	CC	CC	CC	CC	CC	CC	CC	TC	CC	CC	CC	CC	CC	CC	CC	CC
AX-168430253	TT	TC	TC	TT	TT	TT	TC	TT	TC	TC	TT	TT	CC	TC	CC	CC	TC	TC	TT	TC	TT	TT	TC	TT	TT	---	CC	TC	TT	TT	TC	TT	TT	TT	TC	TT	TT	TC	TT	TC	TT	TT	TC	TC	TT	TT	TC	---	CC
AX-168430254	TT	TT	TT	TT	TT	TT	TT	TG	TG	TT	TG	TT	TT	TT	TT	TT	TT	TT	GG	TT	TG	TT	TT	TG	TT	TT	TG	TT	TT	TT	TG	GG	TT	TG	TT	TT	TT	TT	TG	TT	TT	TT	TT	TT	TT	TT	TT	TT	TG
AX-168430255	AA	AC	CC	AA	AC	AA	AA	AA	CC	CC	AA	AA	CC	AA	CC	CC	AC	AC	AA	AA	AA	AC	AA	AC	AA	CC	CC	AA	AA	AA	AA	AC	AC	AA	AC	AC	AA	AA	AA	AA	---	CC	CC	AC	CC	AA	AC	CC	CC
AX-168430256	---	---	---	---	CC	---	---	CC	---	---	---	---	CC	---	---	CC	---	---	---	---	---	---	TT	---	---	---	---	---	---	---	---	CC	CC	---	---	---	TT	---	TT	---	---	CC	---	---	CC	TT	---	---	CC
AX-168430257	CC	AA	CC	CC	CC	AA	CC	CC	CC	CC	CC	CC	AA	CC	CC	CC	CC	CC	CC	CC	CC	AA	CC	CC	AA	CC	CC	CC	CC	CC	CC	CC	CC	CC	AA	CC	CC	CC	AA	CC	CC	AA	CC	CC	CC	AA	CC	CC	CC
AX-168430258	GG	AG	AA	AG	AG	AG	AA	GG	AA	AA	AG	GG	AG	GG	AA	AA	AG	AG	GG	AG	AG	AG	GG	AA	GG	AA	AG	GG	AG	AG	GG	AG	GG	AA	AG	AG	AG	AA	AG	AG	AG	AG	AA	AG	AA	AG	AG	AA	AA
AX-168430259	CC	CC	CC	CC	CC	CC	CC	CC	CC	CC	CC	CC	CC	CC	CC	TC	CC	CC	CC	CC	CC	CC	CC	CC	CC	CC	CC	CC	CC	CC	CC	CC	CC	CC	CC	CC	CC	CC	CC	CC	CC	CC	CC	CC	TC	CC	CC	CC	CC
AX-168430260	GG	GG	GG	GG	GG	GG	GG	GG	GG	GG	GG	TG	GG	GG	GG	GG	GG	GG	GG	GG	TG	GG	GG	GG	GG	GG	GG	GG	GG	GG	GG	GG	GG	GG	GG	GG	GG	GG	TG	GG	GG	GG	GG	GG	GG	GG	GG	GG	GG
AX-168430261	AG	AG	AA	AA	AA	AG	AA	AA	AA	AA	AG	AA	AG	AA	AA	AA	AG	AA	AA	AA	AA	AA	AG	AA	AA	AA	AA	AA	AG	AG	AA	AG	AA	AA	AG	AA	AA	AA	AA	AA	AA	AA	AA	AA	AA	AA	AA	AA	AA
AX-168430262	TT	TT	TT	TT	TT	TT	AT	TT	TT	TT	TT	TT	TT	TT	TT	TT	TT	TT	TT	AT	TT	AT	TT	TT	TT	TT	TT	TT	TT	TT	TT	TT	TT	TT	TT	TT	TT	TT	TT	TT	TT	TT	TT	TT	TT	AT	AT	AT	AT
AX-168430263	AA	AA	AG	AA	AA	AA	AG	AA	AA	AA	AA	AA	AA	AA	AA	AA	AA	AA	AA	AG	AG	AG	AA	AA	AG	AA	AA	AA	AG	AA	AA	AA	AA	AA	AA	AA	AA	AA	AA	AA	AA	AA	AA	AA	AA	AG	AG	AG	AG
AX-168430264	TT	TT	TT	TT	TT	TT	TT	TT	TT	TT	TT	---	TT	TT	TT	CC	TT	TT	TT	TT	TT	TT	TT	---	TT	TT	TT	TT	CC	TT	TT	TT	TT	TT	TC	TT	TT	TT	TC	TT	TT	TT	TT	TT	TT	TT	TT	TT	TT
AX-168430266	AA	AC	AC	AA	AC	CC	AC	AC	AA	AA	AA	CC	AC	AC	CC	AC	AA	AC	AA	AC	CC	AA	AC	CC	AC	AC	AA	AA	AA	AC	CC	AA	CC	AC	AC	CC	CC	AC	AA	AC	AA	CC	AC	CC	CC	AC	AA	AC	AA
AX-168430268	AA	GG	GG	AA	AG	GG	AG	AG	GG	AG	AG	GG	GG	AG	AA	AA	AA	AG	AG	GG	GG	GG	AG	AG	GG	AA	AG	AA	AA	AG	GG	AA	GG	AA	AG	AG	AG	AG	AA	AG	AA	AG	AA	GG	AG	AG	AA	GG	AG
AX-168430269	AA	AA	AA	AA	AA	AA	AA	AA	AG	AA	AA	AA	AG	AA	AG	AG	AA	AA	AA	AA	AA	AA	AG	AG	GG	AG	GG	AA	AG	AG	---	AA	AA	AA	AG	AG	AG	AG	GG	AA	AG	GG	AA	AA	AA	AA	AA	AA	AG
AX-168430270	AG	AG	AG	AG	AA	AA	GG	AA	AA	AA	AG	AG	AA	GG	AG	AG	AA	AA	AA	AA	AA	AG	AG	AA	AG	AA	GG	AA	AG	AG	GG	AG	AG	AG	AG	AG	GG	AG	GG	GG	AA	AG	AA	AG	AA	AA	AA	AA	AG
AX-168430272	GG	AG	AG	GG	GG	GG	AG	GG	GG	GG	GG	GG	AA	GG	GG	AG	AA	GG	AG	GG	GG	GG	GG	AG	AG	GG	GG	AG	GG	GG	GG	GG	GG	AA	GG	GG	GG	GG	GG	GG	AG	GG	AG	AG	GG	AG	AG	GG	GG
AX-168430274	TT	TC	TC	TT	TC	CC	TT	TT	TT	TT	TT	TT	TT	TT	TT	TC	TT	TC	TT	TC	TT	TT	TT	TT	TC	TT	TC	TC	CC	TT	TT	TT	TT	TC	TT	TT	TT	CC	TC	TT	CC	TT	TT	TT	TT	TT	TC	TC	TT
AX-168430275	GG	GG	GG	GG	GG	GG	GG	GG	AG	GG	GG	GG	AG	GG	AG	GG	GG	GG	GG	AA	AG	GG	GG	GG	GG	GG	AA	AG	GG	GG	GG	GG	GG	GG	AG	GG	GG	GG	AG	AA	GG	AA	GG	GG	AG	GG	GG	GG	---
AX-168430276	CC	TT	TT	TT	TC	TT	CC	CC	TT	TT	TT	CC	TC	TC	TC	TT	TT	TC	---	TT	TC	TC	CC	TT	CC	CC	TT	TC	TT	TT	TC	TT	TC	TC	TT	TC	TC	TC	TT	TC	TC	TT	TT	CC	TT	TC	CC	TC	CC
AX-168430277	TC	TT	TC	TT	TT	TC	TT	CC	TT	TT	TT	CC	TT	CC	TT	TT	TT	TC	TT	TT	TC	TT	CC	---	TT	TT	TT	TT	TT	TT	---	TT	TT	TT	TC	TC	TC	TT	TC	TT	TT	TT	TT	TT	TT	TT	TC	TT	TC
AX-168430278	AA	AG	---	AA	AG	AG	AG	AA	AA	AA	---	AA	AA	AG	AA	AA	AA	AA	AG	AG	AA	AA	AA	AA	AA	AA	AA	---	AA	AA	AG	AA	AA	AA	AG	---	---	AA	AA	---	AA	AA	AA	AA	AA	AA	AA	AA	AA
AX-168430279	AA	AA	AA	AA	AA	AA	AA	AA	AA	AA	AA	AG	AA	AA	---	AA	AA	AA	AA	AA	AA	AA	AA	AA	AA	AA	AA	AA	AA	AG	AA	AA	AG	AA	AA	AA	---	AG	AA	AA	AA	AA	AA	AA	AA	AA	AA	AA	AA
AX-168430282	TT	TT	TT	TT	TT	TT	TT	TT	TT	TT	TT	TT	TT	TT	TT	TT	TT	TT	TT	TT	TT	TT	TT	TT	TT	TT	TT	TT	TT	TT	TT	TT	TT	TT	TT	TT	TT	TT	TT	TT	TT	TT	TT	TT	TT	TT	TT	TT	TT
AX-168430283	CC	CC	CC	CC	CC	CC	CC	CG	CC	CC	CC	CC	CC	CC	CG	CC	CC	CC	CG	CC	CC	CG	CC	CC	CC	CG	GG	CG	CC	CC	CC	CC	CC	CC	CC	GG	CC	CC	CC	CG	CC	GG	CC	CC	CC	CC	CC	CC	CC
AX-168430284	TC	CC	TT	TC	CC	CC	TC	CC	TC	TC	TC	CC	TT	TT	TC	CC	TC	CC	TC	CC	TC	TT	TC	CC	TT	TC	TT	TC	CC	TC	CC	TT	TT	TC	TT	TT	CC	CC	CC	TT	CC	TT	TT	CC	CC	TC	CC	CC	TC
AX-168430285	CC	CC	CC	CC	CC	CC	CC	CC	CC	CC	CC	CC	CC	CC	CC	CC	CC	CC	CC	CC	CC	AC	CC	CC	CC	AC	AA	AC	CC	CC	CC	CC	CC	CC	CC	AC	CC	CC	CC	AC	CC	AC	CC	CC	CC	CC	CC	CC	CC
AX-168430286	---	AC	---	---	---	CC	CC	CC	AC	CC	CC	AC	CC	AA	CC	AC	AC	CC	AA	CC	AC	CC	CC	AC	CC	AC	CC	CC	AC	AC	CC	AA	AA	CC	CC	AA	CC	AC	AC	AC	AC	AC	AC	AC	AC	AC	AC	AC	CC
AX-168430287	AG	AG	AG	AG	AG	AA	AA	AA	AA	AA	AA	AG	AA	AG	AG	AG	GG	AG	AG	AA	AA	---	AG	AG	AG	GG	GG	AG	AG	AG	AA	---	---	---	AG	GG	AA	AG	AG	AG	GG	GG	AG	AG	AG	AG	AG	AG	AA
AX-168430288	TG	TT	TT	TG	TT	TT	TT	TT	TT	TG	TG	TT	TG	TT	TT	TT	TT	TG	TT	TT	TG	TT	TT	TG	TT	TG	TT	TT	TT	TG	TT	TT	TT	TG	GG	TT	TT	TT	TT	TT	TT	TT	TG	TT	TT	TT	TT	TT	TT
AX-168430289	GG	TT	---	GG	GG	TG	GG	GG	GG	GG	GG	TT	GG	---	TT	GG	GG	GG	GG	TT	GG	GG	GG	GG	GG	GG	GG	GG	TT	GG	GG	GG	GG	GG	GG	GG	GG	GG	GG	GG	GG	GG	GG	GG	TT	GG	GG	GG	GG
AX-168430290	AA	AA	AG	AA	AA	AA	AG	AA	AG	AA	AA	AA	AG	AA	AA	AA	AA	AA	AG	AA	AA	AG	AA	AA	AG	AA	AA	AA	AA	AA	AA	AG	---	AA	GG	AA	AA	AA	AG	AA	AA	AG	AA	AA	AA	AA	AA	GG	GG
AX-168430291	GG	GG	GG	GG	GG	GG	GG	GG	GG	GG	GG	GG	GG	GG	GG	GG	GG	GG	GG	GG	GG	GG	GG	GG	GG	GG	GG	GG	GG	GG	GG	GG	GG	GG	GG	GG	GG	GG	GG	GG	GG	GG	GG	GG	GG	GG	GG	GG	GG
AX-168430292	AA	AA	AA	AA	AA	AA	AA	AA	AA	AA	AA	AA	AA	AA	AA	AA	AA	AA	AA	AA	AA	AG	AA	AA	AA	AG	GG	AG	AA	AA	AA	AA	AA	AA	AA	AG	AA	AA	AA	AG	AA	AG	AA	AG	AA	AA	AA	AA	AA
AX-168430293	GG	TG	GG	TG	GG	GG	TT	TT	TG	TG	TT	GG	TG	GG	GG	TG	GG	GG	GG	TT	TG	GG	GG	GG	TG	GG	GG	GG	GG	TT	GG	GG	GG	GG	GG	TG	GG	TT	TG	GG	GG	TG	TG	TG	TG	GG	GG	GG	---
AX-168430295	CC	AC	CC	CC	CC	CC	AC	CC	CC	CC	CC	CC	CC	CC	CC	CC	CC	CC	CC	CC	AA	CC	CC	AC	CC	CC	CC	CC	CC	AA	CC	---	CC	CC	CC	AC	CC	CC	AC	CC	CC	CC	CC	CC	CC	CC	CC	CC	CC
AX-168430296	AG	AG	AA	GG	AA	GG	AA	GG	AG	AG	GG	---	GG	---	GG	AG	GG	AA	GG	AG	AG	AG	GG	GG	GG	---	AA	AG	GG	AG	AG	AA	AG	AG	GG	AG	AG	---	GG	AA	GG	---	GG	AA	AG	AG	AA	GG	GG
AX-168430297	---	CC	CC	CC	TT	CC	CC	CC	CC	CC	CC	CC	CC	CC	CC	CC	CC	TC	CC	TT	CC	CC	CC	CC	CC	CC	CC	CC	CC	CC	CC	TC	CC	CC	CC	CC	CC	CC	CC	TC	CC	CC	CC	CC	CC	CC	TC	CC	CC
AX-168430298	TT	TT	TC	TC	TT	TT	TT	TT	TT	TC	CC	TT	TT	TT	TT	TT	TT	TT	TT	TT	TT	TT	TT	TC	TT	TC	TT	TT	TT	TT	TT	TT	TT	TC	TC	TT	TT	TC	TT	TT	TT	TT	TT	TT	TC	TT	TT	TC	TT
AX-168430299	GG	GG	GG	GG	GG	GG	GG	GG	GG	GG	GG	GG	GG	GG	GG	GG	GG	GG	GG	GG	GG	GG	AG	GG	GG	AG	GG	GG	GG	GG	GG	GG	GG	GG	GG	GG	AG	GG	GG	GG	GG	GG	GG	GG	GG	GG	GG	GG	GG
AX-168430301	AA	AG	AA	AA	AG	AA	AG	AG	AG	AA	AA	AA	AG	AA	AA	AG	AA	AA	AG	AA	AA	GG	AG	AG	AG	AG	AA	AG	AG	AG	AG	AA	AG	GG	AA	AA	AG	AA	AA	AA	AA	AA	AA	AG	AA	AG	GG	AA	AA
AX-168430303	TT	TT	TT	TT	TT	TT	TG	TT	TT	TT	TT	TT	TT	TT	TT	TT	TT	TT	TT	TT	TT	TT	TT	TT	TT	TT	TT	TT	TT	TT	TT	TT	TT	TT	TT	TT	TT	TT	TT	TT	TT	TT	TT	TT	TT	TT	TT	TT	TT
AX-168430304	GG	AA	GG	GG	AA	GG	GG	AA	GG	GG	GG	GG	GG	GG	GG	AA	GG	GG	GG	GG	AA	GG	AA	GG	GG	GG	GG	GG	GG	GG	GG	GG	GG	AA	GG	GG	GG	GG	GG	GG	AA	GG	AA	AA	GG	GG	AA	GG	GG
AX-168430306	GG	GG	GG	GG	GG	GG	GG	GG	GG	AG	GG	GG	GG	GG	GG	GG	GG	GG	GG	AG	GG	GG	GG	AG	GG	GG	GG	GG	GG	GG	GG	GG	GG	GG	GG	GG	GG	GG	GG	GG	GG	GG	GG	GG	AG	GG	GG	GG	GG
AX-168430307	AA	AA	---	AA	AA	AC	AA	AA	AA	AA	AA	AA	AA	AA	AA	AA	AA	AA	AA	AA	AA	AA	AA	AA	AA	AA	AA	AA	AA	AA	AA	AA	AA	AA	---	AC	AA	AC	AA	AA	AC	AA	AA	AA	AA	AA	AA	AA	AA
AX-168430308	AG	AA	AG	AA	GG	AG	AA	AG	AA	AG	AA	AG	AG	GG	AA	GG	AA	AG	AG	AG	AG	AA	AG	AG	AA	GG	AA	AG	AG	AG	AA	AA	AG	AG	AG	AG	---	AG	AA	AG	AA	AG	AG	AG	AG	GG	AA	AA	AA
AX-168430309	GG	GG	AG	GG	GG	GG	GG	GG	AG	GG	GG	GG	GG	GG	GG	GG	GG	GG	GG	GG	AG	AG	GG	GG	GG	GG	GG	GG	GG	GG	GG	GG	GG	GG	GG	GG	GG	GG	GG	GG	GG	GG	GG	GG	GG	GG	GG	GG	GG
AX-168430310	AA	AG	AA	AA	AA	AA	AA	AA	AA	AA	AA	AA	AA	AA	AA	AG	AA	AA	AG	AA	AA	AA	AG	AA	AG	AA	AA	AA	AG	AA	AA	AA	AA	AG	AA	AA	AA	AA	AG	AA	AG	AA	AG	AG	AA	AA	GG	AG	AA
AX-168430311	TC	TT	TC	CC	TC	TC	TC	CC	CC	CC	CC	TC	TT	TT	TC	TC	TT	TC	TC	TC	TC	CC	CC	CC	CC	TC	CC	TC	TT	TC	CC	TC	TT	CC	TC	CC	TC	CC	CC	TT	CC	CC	TT	TC	TT	CC	TC	CC	TC
AX-168430312	AG	GG	AA	AG	AG	AA	AA	AA	AA	GG	AG	AA	AG	AA	AA	AG	GG	AA	AG	GG	AG	AA	AA	AG	GG	AA	AG	GG	AA	AG	AG	GG	AA	GG	AG	GG	AG	AA	AG	AG	AG	AA	AG	GG	AG	AG	AG	AA	AG
AX-168430314	CC	CC	CC	TC	TC	CC	TC	TC	CC	TC	TC	CC	TC	TT	---	TT	TC	TC	CC	CC	CC	CC	CC	TC	CC	CC	CC	TC	CC	CC	TC	TC	TC	CC	TC	TC	CC	CC	CC	TC	---	TC	CC	TC	---	CC	CC	TC	TC
AX-168430315	TC	CC	CC	CC	TT	TT	TC	TT	TC	TC	CC	TC	TT	TT	TT	TC	TC	TC	TC	TT	TC	CC	TT	TC	TT	TT	CC	TC	CC	TT	TC	TT	TT	TC	TT	TC	TC	TT	CC	TT	TC	TT	CC	TC	TC	TC	CC	TC	TT
AX-168430316	TC	CC	CC	TC	TC	TT	TC	CC	TC	TC	TC	CC	TT	CC	TC	TC	TC	CC	TC	TT	CC	CC	TT	TC	TC	TC	TC	CC	CC	CC	TC	CC	TT	CC	TC	TC	TC	TT	CC	CC	CC	CC	TT	TT	TC	CC	TC	TC	TC
AX-168430317	---	AA	GG	---	AA	AA	AA	GG	---	GG	---	AA	AA	AA	AG	AA	AA	AA	AG	---	GG	GG	AA	GG	AA	AA	AA	---	AA	AG	AA	GG	AA	AG	---	GG	GG	AA	AA	GG	AA	AG	---	---	GG	---	AA	GG	---
AX-168430318	GG	GG	GG	GG	GG	GG	GG	GG	AG	AG	AG	GG	---	GG	GG	GG	GG	GG	---	GG	AG	---	GG	GG	GG	GG	GG	GG	GG	GG	GG	---	GG	AG	GG	GG	GG	GG	GG	AG	GG	GG	AG	AG	---	GG	GG	GG	GG
AX-168430319	TT	TT	TT	TC	TT	TC	TC	CC	TT	TT	TT	TC	TC	TC	CC	TT	TC	CC	TT	TC	TT	TC	TT	TC	TC	TT	TT	TC	CC	TC	TT	CC	TT	TC	TT	CC	TC	CC	CC	TT	TC	TT	TC	TT	TC	TT	TC	TT	TT
AX-168430320	CC	CC	CC	AC	CC	AC	AC	AA	CC	CC	CC	AC	AC	AC	AC	CC	AC	AA	CC	AC	CC	AC	CC	AC	AC	CC	CC	AC	AC	AC	CC	AA	CC	AC	CC	AA	AC	AC	AC	CC	AC	CC	AC	CC	AC	CC	AC	CC	CC
AX-168430321	CC	CC	CC	CC	CC	CC	CC	CC	TC	TC	CC	CC	CC	CC	CC	CC	CC	CC	TC	CC	TC	TC	CC	CC	CC	CC	CC	CC	CC	CC	CC	CC	CC	TC	CC	CC	CC	CC	CC	CC	CC	CC	TC	TC	CC	CC	CC	CC	CC
AX-168430322	TC	TC	TC	TC	TT	TT	TC	TC	TT	TC	TC	TC	TC	TC	TC	TC	TC	TC	TT	TC	TC	TC	TC	TC	TC	TT	TC	TC	TC	CC	TC	TC	TC	TC	TT	---	TC	TC	TC	TC	TC	TC	TC	TC	TC	TC	---	CC	TC
AX-168430323	AA	GG	AG	AG	AG	AG	GG	GG	AG	AA	AA	GG	AG	GG	AG	AA	AG	GG	AA	GG	AG	GG	AA	AG	AG	AA	GG	GG	GG	AG	AG	AG	GG	GG	AG	GG	GG	AG	GG	GG	GG	GG	AG	GG	AG	AA	GG	AG	AG
AX-168430324	CC	AC	CC	AC	AC	AC	---	CC	AC	CC	CC	CC	AC	AC	CC	AC	CC	CC	AC	CC	CC	CC	AC	AC	CC	AC	CC	CC	AC	AC	CC	AC	AC	CC	AA	CC	CC	CC	CC	CC	CC	CC	CC	CC	CC	CC	CC	CC	CC
AX-168430325	AG	AG	AG	GG	AA	GG	GG	GG	AG	AG	GG	AG	AG	AG	GG	GG	GG	AG	AG	AG	GG	AG	GG	AG	AG	GG	GG	GG	AG	GG	GG	GG	GG	GG	GG	AA	AG	GG	GG	GG	AA	GG	AG	GG	GG	AG	GG	AG	GG
AX-168430326	AA	AT	AA	AA	AA	AA	AA	AA	AA	AA	AA	AT	AA	AA	AA	AA	AA	AT	AA	AA	AT	AA	AA	AA	AA	AA	AA	AA	AA	AA	AA	AA	AA	AA	AA	AA	AA	AT	AA	AA	AA	AA	AA	AA	AA	AT	AT	AA	AA
AX-168430327	TT	TC	TC	TC	TT	CC	CC	TC	TC	TT	TT	TC	TC	TT	TC	TT	TT	TC	TT	TC	TC	TC	TC	TC	TC	TT	CC	TC	TT	TT	CC	TC	TT	TT	TT	TC	CC	TC	TT	TT	TC	CC	CC	TC	TC	TC	CC	TC	TC
AX-168430328	GG	GG	---	GG	AG	GG	---	GG	GG	GG	GG	GG	GG	GG	GG	GG	GG	GG	---	GG	GG	---	GG	GG	GG	GG	AA	GG	---	GG	AG	GG	GG	GG	GG	GG	GG	GG	---	AG	GG	AA	GG	GG	GG	GG	GG	GG	AG
AX-168430329	TT	TG	TT	TT	TG	TT	TT	TT	TT	TT	TT	TT	TG	TT	TT	TT	TG	TT	TG	TT	TG	GG	TG	TT	TG	TT	TT	GG	TG	TG	GG	TT	TT	TG	TT	TT	TG	TT	TG	GG	TG	TT	TG	TG	TT	TT	TT	TG	TG
AX-168430330	GG	TG	---	TG	TG	TG	---	---	TG	TG	---	TG	---	---	---	GG	---	GG	---	TG	GG	---	TG	TG	TG	GG	GG	TG	TG	---	GG	GG	---	---	TG	---	TG	---	TG	GG	TG	GG	TG	---	---	---	TG	TG	GG
AX-168430331	TC	CC	CC	CC	CC	---	CC	TC	CC	CC	CC	CC	CC	CC	TC	CC	TC	TC	CC	TC	CC	CC	CC	CC	CC	CC	CC	CC	CC	CC	CC	CC	TC	CC	CC	CC	CC	CC	CC	CC	CC	CC	CC	CC	CC	TC	CC	CC	TC
AX-168430332	AA	AA	AA	AA	AA	AA	AA	AA	AA	AA	AA	AA	AA	AA	AA	AA	AA	AA	AA	AA	AA	AA	AA	AA	AA	AA	GG	AA	AA	AA	AA	AA	AA	AA	AA	AA	AG	AA	AA	AA	AA	GG	AG	AA	AA	AA	AA	AA	AG
AX-168430333	CC	CC	CC	CC	CC	CC	CC	CC	CC	AC	CC	CC	CC	CC	CC	CC	CC	AC	CC	CC	CC	AA	CC	CC	CC	CC	CC	AC	CC	CC	CC	CC	AC	CC	CC	CC	CC	AC	AC	AC	CC	CC	CC	CC	CC	CC	CC	CC	CC
AX-168430334	TT	TC	TC	CC	TC	TC	---	CC	CC	CC	CC	TC	---	TC	CC	TC	CC	CC	CC	CC	TC	CC	---	CC	CC	TC	TT	CC	---	CC	CC	TC	CC	TC	CC	CC	CC	TT	---	CC	TC	CC	CC	CC	CC	TC	CC	---	CC
AX-168430335	GG	GG	GG	GG	GG	GG	GG	---	AG	AG	---	GG	GG	---	AG	GG	AG	---	GG	AG	GG	GG	GG	GG	AG	GG	AG	AG	GG	AG	GG	---	AG	GG	---	GG	GG	GG	GG	---	AG	---	---	AG	AG	GG	---	AG	GG
AX-168430336	TT	TT	---	TG	TG	TT	---	TT	TG	TT	TT	TG	TT	TT	TT	TT	TT	---	TG	---	TT	TT	TT	TT	TT	TG	---	TG	---	TG	---	TT	TT	---	TT	TG	TT	TG	TG	TT	---	TG	TT	TT	TG	TT	---	TT	---
AX-168430337	GG	AG	AG	AG	---	AG	GG	GG	GG	---	GG	AG	GG	AG	GG	GG	GG	GG	GG	GG	GG	GG	GG	GG	GG	AG	AG	---	GG	GG	GG	AG	GG	GG	GG	GG	---	AG	AG	GG	AG	---	GG	---	AG	---	GG	AG	AG
AX-168430339	AA	AA	AG	GG	AG	AG	GG	AA	AG	AA	AA	AA	AG	AA	AG	AG	AG	AG	AG	AG	GG	AG	GG	AG	AG	AG	AG	AG	AG	AA	AA	AG	GG	GG	AG	GG	GG	GG	AG	AA	GG	GG	GG	---	AA	GG	AA	AG	AG
AX-168430340	CC	TT	TC	TC	TT	---	TT	TT	CC	CC	TT	CC	TT	TC	TC	TC	TC	TC	TT	TT	TT	TT	TC	TT	TT	CC	---	TC	CC	TC	TC	TT	TT	TC	TC	TT	TT	TT	CC	TT	TT	CC	TC	TT	CC	TT	TT	TT	TC
AX-168430341	GG	AG	GG	GG	GG	GG	AG	GG	AG	GG	GG	GG	AG	AG	GG	GG	AG	GG	AG	AG	AG	GG	GG	GG	GG	GG	GG	AG	GG	GG	GG	GG	GG	GG	GG	GG	GG	GG	GG	GG	GG	GG	GG	GG	GG	GG	GG	AA	GG
AX-168430342	TT	TT	TC	TT	TT	TT	TT	TT	TT	TT	TT	TT	TT	TT	TT	TC	TT	TT	TT	TT	TT	TT	TT	TT	TT	TC	TT	TT	TT	TT	TT	TT	TT	TT	TT	TT	TT	TT	TT	TT	TT	TT	TT	TT	TT	TT	TT	TT	TT
AX-168430344	TC	TT	TT	TT	TT	TT	TT	TC	TC	TC	TT	TT	TT	TT	TT	TT	TT	TT	TT	TT	TC	TT	TT	TT	TT	TT	TT	TT	TC	TC	TT	TT	TT	TT	TT	TC	TC	TT	TT	TT	TC	TT	TT	TT	CC	TT	TT	TT	TT
AX-168430346	AG	GG	GG	AG	AA	AG	GG	AA	GG	AA	AA	AA	AA	AG	AG	AG	AA	AA	---	AA	AG	---	GG	GG	AG	GG	GG	AG	AG	AG	AG	---	GG	GG	GG	AG	AG	AG	GG	AA	GG	GG	GG	AG	AA	GG	AG	AA	AG
AX-168430347	CC	TC	CC	TC	CC	TT	TT	TC	TC	TT	TC	CC	CC	CC	---	TC	CC	TC	CC	TC	CC	CC	TC	TC	TT	TC	TC	TT	CC	TC	TC	CC	CC	TC	TC	CC	TC	CC	TT	CC	TC	TC	TT	CC	CC	CC	TC	CC	TC
AX-168430348	TT	TT	TT	TT	TT	TC	TT	TT	TT	TC	TT	TT	TT	TT	TT	TT	TT	TT	TT	TT	TT	TT	TT	TT	TC	TT	TT	TT	TT	TT	TT	TT	TT	TT	TT	TT	TT	TT	TT	TT	TT	TT	TT	TT	TT	TT	TT	TT	TT
AX-168430350	CC	CC	CC	TC	CC	CC	CC	CC	CC	CC	CC	CC	CC	CC	CC	CC	CC	CC	CC	CC	CC	CC	TC	CC	CC	TC	CC	CC	CC	CC	CC	CC	CC	TC	TC	CC	CC	CC	CC	CC	CC	CC	CC	CC	CC	CC	CC	CC	CC
AX-168430351	GG	GG	AG	AG	GG	GG	GG	GG	GG	GG	AG	GG	GG	AG	GG	GG	GG	GG	GG	---	GG	GG	AG	GG	AG	AG	AG	GG	GG	GG	GG	GG	AA	---	AG	GG	---	GG	AG	GG	GG	AG	AG	GG	AG	---	GG	GG	AG
AX-168430353	TT	TC	TC	TT	TC	TC	TT	TT	TT	TT	TT	TT	TT	TT	TT	TT	TC	TT	TT	TT	TT	TC	TT	TT	TT	TT	TC	CC	TT	TT	TT	TT	TT	TT	TT	TT	TT	TT	TT	TT	TT	TC	TT	TT	TT	TT	TT	TT	TT
AX-168430354	GG	GG	GG	GG	GG	GG	GG	GG	GG	GG	GG	GG	GG	GG	TG	GG	GG	GG	GG	GG	GG	TG	GG	GG	GG	GG	GG	GG	GG	GG	GG	GG	GG	GG	GG	GG	GG	GG	GG	GG	GG	GG	GG	GG	GG	GG	GG	GG	GG
AX-168430355	AA	AA	AT	AT	AA	AA	AA	AA	AA	AA	AA	AA	AA	AA	AA	AA	AA	AA	AA	AA	AA	AA	AT	AA	AA	AT	AA	AA	AA	AA	AA	AT	AA	AT	AA	AA	AA	AA	AA	AA	AA	AA	AA	---	AA	AA	AA	AA	AT
AX-168430357	CC	CC	CC	TC	CC	CC	CC	CC	CC	CC	CC	CC	CC	CC	TC	CC	CC	CC	CC	CC	CC	CC	CC	CC	CC	CC	CC	CC	CC	CC	CC	CC	CC	CC	CC	CC	CC	CC	CC	CC	TC	CC	CC	CC	CC	CC	TC	CC	CC
AX-168430358	GG	AG	GG	GG	GG	GG	AG	AA	GG	AG	GG	AG	GG	AG	GG	AG	GG	GG	GG	GG	GG	GG	GG	GG	AG	GG	AG	GG	GG	AG	AG	AG	AG	GG	GG	GG	GG	AA	GG	GG	AG	AG	GG	AA	AG	GG	GG	AG	GG
AX-168430359	AG	AA	AA	AA	AA	AA	AA	AA	AA	AA	---	AG	AA	AA	AA	AA	AA	AA	AA	GG	AG	AG	AA	AA	AA	AA	AA	AA	AA	AG	AA	AA	AA	AA	AA	AA	AA	AA	AA	AA	AA	AA	---	AA	AA	AA	AA	AG	AA
AX-168430360	GG	TT	TT	GG	TG	TG	GG	GG	TG	TG	TG	GG	GG	GG	TG	GG	TG	TG	GG	TG	TG	GG	TG	GG	TG	TG	TG	TT	GG	GG	GG	GG	TG	TG	TG	TG	GG	TG	GG	TT	GG	TG	GG	GG	TG	GG	GG	GG	GG
AX-168430361	TC	TT	TT	TC	CC	CC	CC	TT	TC	TC	CC	TC	CC	TT	TC	CC	TT	TC	CC	TC	TC	CC	CC	CC	TT	TC	CC	TT	CC	TT	CC	CC	TT	CC	CC	TC	TC	TC	TC	TT	TC	CC	CC	CC	TT	CC	TC	CC	CC
AX-168430362	TG	TT	TT	TG	TG	TT	TG	GG	TG	TT	TT	TG	TG	TT	TT	TT	TG	TG	TT	TG	GG	TG	TG	TG	TG	TT	TG	TT	TG	GG	TG	GG	TT	---	TG	TG	TG	TG	TT	TT	GG	GG	GG	TT	TT	TT	GG	TG	TG
AX-168430363	AA	AA	CC	AA	AA	AA	AC	AC	AA	CC	AC	AA	AA	AA	AC	AC	AA	AC	AA	AA	AA	AA	AA	AA	AC	AA	AA	CC	AA	AA	AA	AA	AC	AA	AA	AA	AA	AC	AA	CC	AA	AA	AA	AA	AA	AA	AA	AC	AC
AX-168430364	AG	GG	GG	AG	GG	AG	GG	AA	AG	AG	GG	AA	AG	AG	GG	AG	AG	GG	GG	AG	AG	AG	AG	GG	GG	AG	GG	AG	GG	AA	AG	GG	GG	AA	GG	AG	AG	GG	AG	AG	AG	GG	GG	AA	GG	AG	AG	GG	GG
AX-168430366	AA	AA	AA	AA	AA	AA	AA	AA	AA	AA	AA	AG	AA	AA	AA	AA	AA	AA	AA	AA	AA	AA	AA	AA	AA	AA	AA	AA	AA	AA	AA	AA	AA	AA	AA	AA	AA	AA	AA	AA	AA	AA	AA	AA	AA	AA	AA	AA	AA
AX-168430367	CC	CC	CC	TC	TC	TC	CC	CC	CC	CC	---	CC	CC	CC	---	CC	---	---	---	---	---	TC	CC	CC	---	CC	CC	TC	TC	TC	CC	---	CC	CC	---	CC	TC	---	CC	CC	---	TC	---	---	CC	TC	---	CC	CC
AX-168430368	AA	AA	AA	AA	AA	AA	AA	AA	GG	AA	AA	AA	AG	AA	AA	AA	AA	AA	AG	AA	AA	AA	AG	AG	AG	AA	GG	AG	AG	AA	AG	AG	AA	AG	AA	AA	AA	AA	AG	AG	AA	GG	AA	AA	AG	GG	AA	AG	AA
AX-168430370	GG	GG	GG	GG	GG	GG	GG	GG	GG	GG	GG	GG	GG	GG	TG	GG	GG	GG	GG	GG	GG	GG	GG	GG	GG	GG	GG	GG	TG	GG	GG	GG	GG	GG	GG	GG	GG	GG	TG	GG	GG	GG	GG	GG	GG	GG	GG	GG	GG
AX-168430371	CC	CC	CC	CC	CC	CC	CC	CC	CC	CC	CC	CC	CC	CC	CC	CC	CC	CC	CC	CC	CC	CC	CC	CC	CC	CC	CC	CC	CC	CC	CC	CC	CC	CC	CC	CC	CC	CC	CC	CC	CC	TC	CC	CC	CC	CC	CC	CC	CC
AX-168430372	TC	TT	TT	TT	TT	TT	TT	TT	TT	TT	TT	TT	TC	TT	TT	TC	TC	TT	TT	TT	TC	TT	TT	TT	TT	TT	TT	TT	TT	TT	TT	TT	TT	TT	TT	TT	TT	TT	TT	TT	TT	TT	TT	TT	TT	TT	TT	TT	TT
AX-168430373	CC	AA	CC	CC	CC	AA	CC	CC	AA	CC	CC	CC	AA	CC	CC	CC	CC	CC	CC	CC	CC	CC	CC	CC	CC	CC	CC	CC	CC	CC	CC	CC	CC	CC	CC	CC	AA	CC	CC	CC	CC	CC	CC	CC	CC	CC	CC	CC	CC
AX-168430374	GG	GG	GG	TG	GG	GG	GG	GG	GG	GG	GG	GG	GG	GG	GG	GG	GG	GG	GG	GG	GG	GG	GG	GG	GG	GG	GG	GG	GG	GG	GG	GG	GG	GG	GG	GG	TT	TG	GG	GG	GG	GG	GG	GG	GG	GG	TG	GG	GG
AX-168430375	GG	AG	GG	GG	GG	AG	GG	GG	GG	GG	GG	AG	GG	GG	AG	AG	GG	GG	GG	GG	GG	AG	GG	GG	GG	GG	GG	GG	GG	GG	GG	GG	GG	AG	AG	AG	GG	GG	GG	GG	GG	GG	GG	AG	GG	AG	GG	GG	GG
AX-168430378	CC	TC	CC	TC	CC	CC	TC	CC	---	---	TC	CC	CC	---	CC	CC	TT	CC	CC	CC	TT	CC	TT	TC	TC	TT	TC	CC	TT	TC	TC	TT	CC	TC	CC	CC	CC	CC	TC	CC	TC	TT	CC	CC	TT	CC	TC	TC	TC
AX-168430380	TC	CC	TC	TC	CC	CC	CC	CC	CC	CC	CC	CC	CC	CC	CC	CC	TC	CC	CC	CC	CC	CC	TC	TC	CC	TC	CC	CC	CC	CC	TC	CC	CC	CC	CC	TC	CC	CC	CC	CC	CC	CC	CC	CC	TC	TC	CC	CC	CC
AX-168430381	TT	TT	TT	TT	TT	TT	TT	TT	TT	TT	TT	TT	TT	TT	TT	TT	TT	TT	TT	TT	TT	TT	TT	TT	TT	TT	TT	TT	TT	TT	TT	TT	TT	TT	TT	TT	TT	TT	TT	TT	TT	TT	TT	TT	TT	TT	TT	TT	TT
AX-168430382	CC	CC	CC	TC	CC	TC	CC	---	CC	CC	TC	CC	CC	CC	CC	CC	---	---	CC	CC	CC	---	CC	CC	CC	CC	CC	CC	CC	CC	CC	CC	CC	CC	---	---	---	CC	---	---	CC	---	---	CC	CC	CC	CC	---	---
AX-168430384	TT	TC	CC	CC	CC	CC	CC	CC	CC	TC	CC	CC	CC	TC	CC	CC	CC	CC	CC	TC	TC	CC	CC	CC	TC	TC	TC	CC	CC	CC	TC	TC	CC	TC	TC	CC	CC	TT	CC	CC	TT	TC	TC	TC	CC	TC	CC	CC	CC
AX-168430385	AG	GG	GG	AG	GG	GG	AG	GG	GG	GG	GG	AG	GG	GG	GG	GG	GG	GG	GG	AG	AG	GG	GG	GG	AG	GG	GG	GG	GG	GG	GG	GG	AG	AG	AG	GG	AG	AG	GG	GG	AG	GG	AG	GG	AG	GG	AA	GG	GG
AX-168430386	CC	CC	CC	CC	CC	TC	CC	CC	CC	CC	CC	TC	CC	CC	CC	CC	CC	CC	TC	CC	CC	CC	CC	CC	CC	CC	CC	CC	CC	CC	CC	CC	CC	CC	CC	CC	CC	CC	CC	CC	CC	CC	CC	CC	CC	CC	CC	TC	CC
AX-168430387	AA	AA	AA	AA	AA	AA	AA	AA	AC	AA	AA	AA	AC	AA	AA	AC	AA	AA	AA	AA	AA	AA	AA	AA	AA	AA	AA	AA	AA	AA	AA	AA	AA	AA	AA	AA	AC	AA	AA	AA	AA	AA	AA	AA	AC	AA	AA	AA	AA
AX-168430388	GG	GG	GG	GG	GG	GG	GG	AA	GG	GG	GG	GG	GG	AA	GG	GG	GG	GG	GG	GG	GG	GG	AG	AA	AG	GG	AA	GG	GG	AA	GG	GG	AG	GG	GG	GG	GG	GG	AG	GG	GG	GG	GG	GG	GG	GG	GG	GG	GG
AX-168430389	AA	AA	AG	AG	---	AA	AG	AA	AG	AA	AA	AA	AA	AA	AA	AA	AA	AA	AA	AG	AA	AG	AG	AG	AA	AG	AA	AA	AG	AA	AG	AA	AG	AA	AA	AG	AA	AA	AA	AA	AA	AA	AA	AG	AA	AA	AA	AA	AG
AX-168430390	CC	CC	CC	CC	CC	CC	CC	CC	CC	CC	CC	CC	CC	CC	CC	CC	CC	CC	CC	CC	CC	CC	CC	CC	CC	CC	CC	CC	CC	CC	TC	CC	CC	CC	CC	CC	CC	CC	CC	CC	CC	CC	CC	CC	CC	CC	CC	CC	CC
AX-168430391	TG	TT	TT	TT	TT	TT	TT	TT	TT	TT	TT	TT	TT	TT	TT	TT	TT	TT	TG	TT	TG	TT	TT	TT	TT	TT	TT	TT	TT	TT	GG	TT	TT	TT	TG	TT	TT	TT	TT	TT	GG	TT	TT	TT	TT	TT	TT	GG	TT
AX-168430392	TT	TT	TT	TT	TT	TT	TT	TT	---	TT	TC	TC	TT	TT	TT	TT	TT	TT	TT	TT	TC	CC	TT	TT	TT	TT	TT	TT	TT	TT	TT	TT	TT	TT	TT	TT	TT	TC	TC	TC	TT	TT	TT	TT	TT	TT	TT	TT	TT
AX-168430393	AA	AA	AA	AA	AG	AA	AA	AA	AA	AA	AA	AA	AG	AA	AA	AA	AA	AA	AG	AA	AA	AG	AA	AA	AA	AA	AA	AA	AA	AA	AA	AA	AA	AA	AA	AA	AA	AA	AA	AA	AA	AA	AA	AA	AA	AA	AA	AG	AG
AX-168430394	CC	CC	CC	CC	CC	CC	CC	TC	CC	CC	CC	TC	CC	CC	CC	CC	CC	CC	CC	CC	CC	CC	CC	CC	CC	CC	CC	CC	TC	CC	CC	CC	CC	CC	CC	CC	TC	CC	TC	CC	CC	CC	TT	TC	TC	CC	CC	CC	CC
AX-168430395	TC	TT	TC	CC	TC	CC	TT	CC	TT	TC	TT	TC	TC	TC	CC	TC	TC	TC	TC	TC	CC	TC	CC	CC	TC	---	TC	CC	CC	CC	TC	TC	TC	CC	CC	CC	TC	TC	TC	TC	TC	TC	TC	TC	TC	TC	CC	TC	CC
AX-168430396	TT	TC	TT	TT	TT	TT	TT	TT	TT	TT	TC	TT	TT	TT	TT	TT	TT	TC	TT	TT	TT	TT	TC	TT	TT	TC	TC	TC	TT	TC	TC	TC	TC	TT	TT	TT	TT	TT	TC	CC	TT	TC	TT	TT	TT	TT	TT	TT	TT
AX-168430397	TT	TT	TT	TT	TT	TC	TT	TC	TT	TT	TT	TC	TT	TC	TT	TT	TT	TT	TT	TT	TT	TT	TT	TC	TT	TT	CC	TT	TT	TT	TC	TT	TT	TT	TT	TT	TC	TT	TC	TT	TC	CC	TT	TT	TC	TT	TT	TT	TT
AX-168430398	GG	GG	GG	GG	GG	GG	GG	GG	GG	GG	GG	GG	GG	GG	GG	GG	GG	GG	GG	TG	GG	GG	GG	GG	GG	GG	GG	GG	GG	GG	TG	GG	GG	GG	GG	GG	GG	GG	GG	GG	GG	GG	GG	TG	GG	GG	GG	GG	GG
AX-168430399	GG	GG	GG	GG	GG	GG	GG	GG	GG	GG	GG	GG	GG	GG	GG	GG	GG	GG	GG	CG	GG	GG	GG	GG	GG	GG	GG	GG	GG	GG	GG	GG	GG	GG	GG	GG	GG	GG	GG	GG	GG	GG	GG	GG	GG	GG	CG	GG	GG
AX-168430400	GG	GG	GG	GG	GG	GG	GG	GG	GG	GG	GG	GG	GG	AG	GG	GG	GG	GG	GG	GG	GG	GG	GG	GG	GG	GG	GG	GG	GG	GG	GG	GG	AG	GG	GG	AG	GG	GG	GG	GG	GG	GG	GG	GG	GG	GG	GG	GG	GG
AX-168430401	GG	GG	AA	GG	GG	---	GG	AG	GG	GG	GG	GG	GG	GG	GG	AG	GG	GG	GG	GG	GG	AG	GG	GG	GG	AG	AG	GG	GG	AG	GG	GG	GG	GG	GG	GG	GG	---	GG	GG	GG	AG	AG	GG	GG	GG	GG	GG	GG
AX-168430402	AC	AC	CC	CC	CC	AC	AC	AC	AC	CC	AC	---	CC	AA	AC	CC	CC	CC	CC	AC	CC	CC	CC	AC	AA	CC	CC	AA	AC	CC	AC	AC	AC	AA	AC	AA	AC	AC	CC	AC	CC	CC	CC	AC	AC	AC	CC	CC	AA
AX-168430403	GG	AA	AG	GG	AG	AG	GG	GG	GG	GG	AG	AG	AG	AG	AG	AG	AG	GG	AG	AG	GG	GG	GG	GG	AG	GG	GG	GG	AA	AG	AG	AG	AG	GG	GG	GG	AG	GG	AG	GG	GG	GG	AG	AA	GG	GG	GG	AA	GG
AX-168430404	TC	TT	TT	TT	TT	TT	TT	TT	TT	TT	TT	TT	TT	TT	TT	TT	TT	TT	TT	TT	---	TT	TT	TT	TT	TT	TC	TT	TC	TT	TT	TT	TT	TT	TT	TT	TT	TC	TT	TT	TT	TC	TT	TT	TT	TT	TT	TT	TT
AX-168430405	AG	AG	AG	AA	GG	AG	AA	AG	AG	GG	AG	GG	GG	GG	GG	GG	AG	GG	GG	GG	GG	GG	AA	AA	AG	AG	GG	GG	GG	GG	GG	GG	AG	AG	AG	GG	AG	AG	GG	GG	GG	AG	AG	AG	AG	GG	AG	GG	AA
AX-168430406	GG	GG	GG	GG	AG	GG	GG	GG	GG	AG	GG	AG	GG	AG	GG	GG	GG	GG	GG	GG	GG	GG	GG	GG	GG	GG	AG	GG	AG	GG	GG	AG	GG	GG	GG	GG	GG	GG	AG	GG	GG	AG	GG	GG	GG	GG	GG	GG	GG
AX-168430407	CC	CC	CC	TT	---	TT	CC	CC	CC	CC	CC	CC	CC	TC	CC	CC	TC	TT	CC	CC	CC	CC	TC	CC	CC	TT	CC	TT	CC	TT	CC	CC	CC	CC	CC	TT	TT	CC	CC	CC	CC	CC	CC	CC	CC	CC	CC	CC	CC
AX-168430409	AA	AA	AG	AA	AA	AA	AA	AA	AA	AA	AA	AA	AG	AG	AG	AA	AA	AA	AA	AA	GG	AA	AA	AA	AA	AG	AA	AA	AA	AA	AA	AA	---	AA	AA	AA	AA	AG	AA	AA	AA	AA	GG	AA	AA	AA	AA	AA	AA
AX-168430410	CC	CC	AC	CC	CC	CC	CC	CC	CC	CC	CC	CC	AC	CC	AC	CC	CC	AC	CC	CC	AC	CC	AC	CC	CC	AC	CC	CC	CC	CC	CC	AA	CC	AC	CC	CC	CC	CC	CC	CC	CC	CC	CC	CC	CC	AC	CC	AC	CC
AX-168430411	CC	TC	CC	CC	TT	CC	CC	TT	TC	CC	TC	TC	TT	CC	CC	CC	TT	TC	CC	TT	CC	TC	TC	CC	CC	CC	CC	CC	TT	TC	TT	CC	TC	CC	CC	CC	TC	TT	TC	CC	TC	CC	TC	TT	TT	CC	---	CC	CC
AX-168430412	TT	TT	TT	TT	TT	TT	TT	AT	AT	TT	TT	TT	TT	TT	TT	TT	TT	TT	AT	TT	AA	AA	TT	TT	TT	TT	TT	TT	TT	AT	AT	AT	TT	TT	TT	TT	TT	TT	TT	AT	AT	AT	TT	TT	TT	TT	TT	AT	TT
AX-168430414	GG	---	AG	GG	AG	GG	GG	GG	---	---	AA	GG	AA	AA	AA	---	AA	GG	GG	GG	---	---	GG	---	AA	GG	---	AG	AG	GG	---	GG	---	GG	---	AA	AA	AA	AA	GG	AG	AA	GG	AA	GG	---	GG	GG	GG
AX-168430415	TT	TC	TT	TT	TT	TT	CC	TT	TT	TT	TT	TT	TT	TT	CC	TC	TT	TT	TT	TT	TT	TT	TT	TT	TT	TT	TT	TT	TT	TC	TT	TT	TT	TT	TT	TT	TT	TT	TT	TT	TT	TT	TT	CC	TT	TC	TT	TT	TT
AX-168430416	TT	TT	TC	TT	CC	TC	TC	TT	TC	TC	TT	TC	TC	TC	TC	TC	TC	TC	TT	TT	TT	TC	TT	TT	TC	TT	TT	CC	TC	TT	TT	TC	TC	TC	TC	CC	TC	TC	TC	TC	TC	TT	TT	TT	TC	TT	TT	TC	TC
AX-168430417	TT	TT	TC	TC	TC	CC	TC	TT	TC	TT	CC	TC	TT	TC	TC	TC	TC	TT	TC	TT	TC	TC	CC	TT	TC	TC	TC	CC	TC	TT	TT	CC	TC	TC	TC	TC	TT	CC	CC	TC	TT	TT	TT	TT	TC	CC	TT	CC	TC
AX-168430418	TC	TC	CC	TC	CC	CC	CC	CC	TC	TT	CC	CC	TC	CC	TC	TT	TT	CC	CC	TC	TT	CC	TC	TT	TC	TC	CC	TC	CC	TC	CC	CC	TT	TT	TT	TC	---	TC	TC	CC	CC	CC	CC	CC	TT	CC	CC	CC	TC
AX-168430419	GG	TG	TG	TG	TG	TG	TT	TT	TG	TT	TT	GG	TG	---	TT	TT	TT	GG	GG	GG	TT	TG	---	TT	TG	TG	GG	TT	---	TT	GG	TT	TT	TT	TT	---	TT	TT	TT	GG	GG	GG	GG	GG	TG	TT	GG	TG	TT
AX-168430420	TT	TC	TT	CC	CC	TC	CC	CC	TT	TC	TC	TC	TC	TC	TC	TC	TC	CC	CC	CC	TT	TC	TC	TT	TC	CC	CC	TT	TC	TC	CC	TT	TC	TT	TT	TC	TT	TC	TC	TC	TC	CC	CC	CC	TC	TC	CC	TC	TC
AX-168430421	CC	CC	CC	CC	CC	CC	CC	CC	CC	CC	CC	CC	CC	CC	CC	CC	CC	CC	CC	CC	CC	CC	CC	CC	CC	CC	CC	CC	CC	CC	CC	CC	CC	CC	CC	CC	AA	CC	CC	CC	CC	CC	AC	CC	CC	CC	CC	CC	CC
AX-168430422	GG	GG	TG	TG	TG	TT	TT	TG	GG	TG	GG	TT	GG	TT	TG	TG	TG	GG	GG	GG	---	TG	TG	GG	GG	TT	TG	TG	TG	GG	TG	TT	TG	GG	TG	TG	GG	TG	GG	TT	TG	TT	TG	GG	TG	---	GG	GG	TG
AX-168430423	AG	AA	AA	AA	AG	AA	AG	AA	AA	AA	AG	AG	AA	AG	AG	---	AA	AA	GG	AA	AA	AA	AA	AA	AA	AA	AA	AA	AG	AA	AA	AG	AG	AG	AA	AG	AA	AA	AG	AG	AA	AA	AA	AA	AA	AG	AA	AG	AG
AX-168430424	AA	AA	AA	AA	AA	GG	AA	AA	AA	AA	AA	AA	AA	AA	AA	AA	AA	AA	AA	AA	AA	AA	AA	AA	AA	AA	AA	AA	AA	AA	AA	---	AA	AA	GG	AA	GG	AA	AA	AA	---	AA	AA	AA	AA	AA	AA	AA	AA
AX-168430425	CC	CC	CC	CC	CC	CC	CC	CC	CC	CC	CC	CC	CC	CC	CC	CC	CC	CC	CC	CC	CC	CC	CC	CC	CC	CC	CC	CC	CC	CC	CC	CC	CC	CC	CC	CC	CC	CC	CC	CC	CC	CC	CC	CC	CC	AC	CC	CC	CC
AX-168430426	TT	TG	GG	TG	GG	GG	TG	GG	TT	GG	TG	TG	TG	TG	TT	TT	TG	TT	TG	TG	TG	TT	TT	TT	TG	TT	GG	TG	TG	GG	TT	TT	TT	TT	TT	TG	TG	GG	TT	TG	TG	GG	GG	TG	TT	TG	TG	TG	TG
AX-168430428	AG	GG	GG	AG	---	GG	GG	GG	AG	GG	GG	GG	GG	GG	GG	GG	GG	GG	AG	GG	GG	GG	AG	GG	GG	AG	GG	GG	GG	GG	GG	GG	---	AA	GG	GG	AG	GG	AG	GG	GG	GG	GG	GG	AG	AG	GG	AG	GG
AX-168430429	CC	CC	CC	TC	CC	CC	CC	TC	CC	CC	CC	TT	CC	CC	CC	CC	CC	CC	CC	CC	TT	TC	CC	CC	CC	CC	CC	TC	TC	TC	CC	TC	CC	CC	CC	CC	CC	CC	CC	TC	CC	CC	CC	CC	CC	CC	TC	CC	CC
AX-168430430	GG	GG	GG	TG	TG	GG	TG	TG	TT	TT	TG	TG	TG	GG	TG	GG	TG	TG	GG	GG	TG	TG	GG	TT	TG	GG	TG	GG	GG	GG	TG	TG	GG	GG	GG	---	GG	GG	TG	GG	TG	TG	GG	GG	TT	---	TG	GG	GG
AX-168430431	AG	AA	AG	AG	AG	AA	AA	AG	GG	GG	AG	AG	AG	AA	GG	AA	AA	AG	AA	AA	AG	AG	AA	GG	AG	AA	GG	AG	AA	AA	AG	AG	AA	AA	AA	AA	AA	AA	AG	AG	AG	GG	AA	AA	GG	AG	AG	AA	AA
AX-168430432	TT	TT	TC	TT	TT	TT	TT	TT	TT	TT	TT	TT	TT	---	TT	TT	TT	TT	TT	TT	TT	TT	TT	TC	TT	TT	TT	TT	TT	TT	TT	TT	TT	TT	TT	TT	TT	TT	TT	TT	TT	TT	TT	TT	TT	TT	TT	TT	TT
AX-168430433	AA	AA	AC	AA	AC	AC	AA	---	AC	AC	AC	AC	AA	AA	AA	AA	AA	AA	---	AA	AA	CC	AC	---	AA	AA	AC	AA	AC	AA	AA	AC	AC	AA	AC	AA	AC	AC	AA	CC	AA	AC	AA	AA	AC	AA	AA	AA	AA
AX-168430434	AG	AA	AG	AG	GG	AA	AG	GG	GG	GG	AG	GG	AG	AA	AG	AA	AG	AG	AA	AA	AG	AA	AA	GG	AG	AA	GG	AG	AA	AG	AG	GG	GG	AA	AA	AA	AA	AA	AG	GG	AG	GG	AA	AA	GG	AG	AG	AA	AA
AX-168430436	CC	AC	CC	CC	CC	CC	CC	CC	CC	CC	CC	CC	CC	CC	CC	AA	---	CC	AA	AA	CC	CC	CC	CC	CC	CC	CC	CC	CC	CC	AC	CC	CC	CC	AC	CC	AC	CC	CC	CC	CC	CC	CC	AC	CC	CC	AC	AC	AC
AX-168430437	CC	CC	CC	CC	CC	CC	CC	CC	CC	CC	CC	CC	CC	CC	CC	CC	CC	CC	CC	CC	CC	CC	CC	CC	CC	CC	CC	CC	CC	CC	CC	CC	CC	CC	CC	CC	CC	CC	CC	CC	CC	CC	CC	CC	CC	CC	CC	CC	CC
AX-168430438	GG	GG	GG	GG	GG	GG	AG	AA	GG	GG	AG	GG	AG	AG	AG	GG	AG	GG	AA	AG	AG	GG	GG	GG	GG	GG	AG	GG	GG	GG	GG	GG	GG	AA	AG	GG	AG	---	GG	GG	GG	AG	GG	GG	GG	GG	GG	AG	GG
AX-168430439	CC	CC	CC	CC	CC	CC	CC	CC	CC	CC	CC	CC	CC	CC	CC	CC	CC	CC	CC	CC	CC	CC	CC	CC	CC	CC	CC	CC	CC	CC	CC	CC	CC	CC	CC	CC	CC	CC	CC	CC	CC	CC	CC	AA	CC	CC	CC	CC	CC
AX-168430440	AA	GG	AG	GG	AG	AA	GG	AG	AA	AG	AG	AG	GG	GG	---	GG	AG	---	AG	AA	AA	AG	AG	AG	GG	AG	---	AG	AG	---	AG	AG	AA	AG	---	AG	AG	GG	GG	AA	AG	AA	AG	AG	---	GG	AG	AA	AA
AX-168430441	GG	GG	GG	GG	GG	GG	GG	GG	GG	GG	GG	GG	GG	GG	GG	GG	GG	GG	GG	GG	GG	GG	GG	GG	GG	GG	GG	GG	GG	GG	GG	GG	GG	GG	GG	GG	GG	GG	GG	GG	GG	GG	GG	GG	GG	GG	---	GG	GG
AX-168430442	GG	TT	TT	TT	TT	TT	TT	TT	TT	TT	TT	TT	TT	TT	TT	TT	TT	TT	TT	TT	TT	TT	TT	TT	TT	TT	TT	TT	TT	TT	TT	TT	TT	TT	TT	TT	TT	TT	TT	TT	TT	TT	TT	TT	TT	TT	TT	TT	TT
AX-168430443	AA	AA	AA	AA	AA	AA	AA	AA	AA	AA	AA	AA	AA	AA	AA	AA	AA	AA	AA	AA	AA	AA	AA	AA	AA	AA	AA	AA	AA	AA	AA	AA	AA	AA	AA	AA	AA	AA	AA	AA	AA	AA	AA	AG	AA	AA	AA	AA	AA
AX-168430444	TC	TT	CC	TT	---	---	TT	---	TT	TT	CC	TT	TT	TC	TT	TT	TT	TT	TC	TC	TT	TT	TC	TT	TT	TC	TT	TC	TT	TT	CC	---	TT	TT	---	TT	TT	TT	TT	TC	---	TT	TT	TC	TT	TC	TT	TC	TT
AX-168430446	AA	AA	AA	AC	AA	AA	AA	AA	AA	AA	AA	AA	AA	AA	AA	AA	AA	AA	AA	AA	AC	AA	AA	AA	AA	AA	AA	AA	AA	AA	AA	AA	AA	AA	AA	AA	AA	AA	AA	AA	AC	AA	AA	AA	AA	AA	AC	AA	AA
AX-168430447	TT	TT	TT	TT	---	---	TT	TT	TT	TT	TT	TT	TT	TT	CC	TT	TC	TT	TT	TT	TT	TT	TT	TT	TT	TT	TT	TT	TT	TT	TT	TT	TT	TT	TT	TC	TT	TT	TT	TT	TT	CC	TT	TT	TT	TT	TT	TT	TT
AX-168430448	TC	TT	TC	TC	TC	TT	TT	TT	---	TT	TT	TT	TT	---	TC	TT	TT	TC	TC	TT	TC	TT	TT	TT	TT	TT	TC	TT	---	---	---	TT	TT	---	TC	TT	TT	TT	---	TT	TT	TT	TT	TC	TT	TC	---	TC	TT
AX-168430449	AA	---	GG	AA	AA	AA	AA	---	AA	AA	GG	AA	AA	AG	GG	AA	AG	AA	AG	AA	AA	AA	AA	AA	AA	AA	GG	AA	AA	AA	---	AA	AA	AA	AA	AA	AA	AA	AA	AA	AA	AA	AA	AA	AA	AA	AA	AG	AA
AX-168430450	TT	TT	TG	TT	TG	TT	TG	TT	TG	TG	TG	TT	TG	TT	TT	TT	TG	GG	TT	TT	GG	TT	TG	TT	TT	TG	TT	TG	TG	TT	TT	TT	TT	TT	TT	TT	TG	TT	TT	TT	TG	TT	TT	TT	TT	TT	TG	GG	TT
AX-168430451	GG	AG	GG	AA	GG	GG	AG	AG	GG	AG	AG	GG	GG	AG	GG	AG	GG	AG	GG	AG	GG	GG	GG	AA	GG	GG	GG	GG	GG	AA	AG	GG	AG	AG	GG	AG	GG	AG	AG	GG	AG	GG	AG	GG	GG	GG	AG	GG	GG
AX-168430452	TC	TT	TC	TT	TT	TT	TT	TT	TT	TT	TT	CC	TT	TT	TT	TT	TT	TT	TT	TT	CC	TT	CC	TT	TT	TC	TC	TT	TT	TT	TT	TT	TT	TT	TT	TT	TC	TT	TT	TT	TT	TC	TT	TT	TT	TT	TT	TT	TT
AX-168430453	TC	TT	TT	TC	TT	TT	TC	TC	TT	CC	TT	TC	TT	CC	TT	TT	CC	TT	TT	TT	TT	TT	TC	TT	TT	CC	TT	TT	TC	TC	TC	TT	TT	TC	TT	TC	TT	TC	TT	TT	TC	TT	TC	TC	TT	TC	TC	TT	TT
AX-168430454	AG	GG	GG	GG	GG	GG	GG	AG	GG	GG	GG	AG	GG	AG	GG	GG	GG	GG	GG	GG	GG	AG	AG	GG	AG	GG	GG	GG	GG	AG	AG	GG	AG	GG	GG	GG	GG	GG	AG	GG	GG	GG	AG	GG	GG	GG	GG	GG	AA
AX-168430455	GG	GG	GG	AG	GG	AA	AA	GG	GG	AA	GG	GG	AG	AG	GG	GG	GG	AG	AA	GG	GG	GG	GG	AG	GG	AG	GG	GG	GG	GG	GG	GG	GG	AG	AG	AA	AA	AG	GG	AG	AG	AG	GG	AG	AG	GG	AG	AA	GG
AX-168430456	TT	TT	TC	TT	TT	TC	TT	TT	TT	TT	TT	TT	TT	TT	TT	TT	TT	TT	TT	TT	TT	TC	TT	TT	TT	TT	TT	TC	TC	TT	TT	TT	TT	TT	TC	TT	TT	TT	TT	TC	TT	TT	TT	TT	TT	TT	TT	TT	TT
AX-168430460	TT	TT	TT	TC	TT	TT	TT	TT	TT	TT	TT	TT	TT	TT	TT	TT	TT	TT	TT	TT	TT	TT	TT	TC	TC	TT	TC	TT	TT	TT	TT	TT	TT	TT	TT	TT	TT	TT	CC	TT	TT	TC	TT	TC	TT	TT	TT	TT	TT
AX-168430461	CC	CC	CC	TC	CC	CC	TC	CC	CC	CC	CC	TC	CC	CC	CC	---	TC	TT	CC	TT	CC	TC	TT	CC	TC	TC	TT	CC	CC	CC	CC	CC	CC	CC	TC	TC	CC	TC	CC	CC	TT	TC	CC	CC	CC	TC	TC	CC	CC
AX-168430462	TC	CC	---	TT	TT	---	---	TC	CC	TT	TT	---	TT	TT	---	TC	TC	TC	TT	CC	TC	TT	CC	TT	CC	CC	TC	TT	TT	---	CC	TT	---	---	CC	TT	CC	---	TC	CC	TC	TC	TT	CC	---	CC	---	CC	CC
AX-168430463	AG	GG	GG	GG	AG	GG	GG	GG	GG	GG	AG	AG	AG	GG	AG	GG	AA	AG	GG	GG	GG	AG	AG	GG	AG	GG	GG	GG	GG	GG	GG	GG	GG	GG	GG	GG	AG	GG	AG	GG	GG	AG	GG	GG	GG	AA	GG	GG	GG
AX-168430464	GG	TT	TG	TG	GG	GG	TG	TT	GG	GG	TG	GG	TG	GG	TG	TT	GG	TG	TT	GG	TT	TT	TT	GG	TG	GG	TG	TT	TT	TG	TG	TT	TG	GG	GG	TG	GG	TT	TG	TT	TG	GG	GG	TT	TG	TT	TG	TT	TG
AX-168430465	TC	TT	CC	TT	TC	TC	---	TT	CC	TC	TT	TT	TT	TC	CC	TC	---	TC	TC	CC	TT	TT	CC	CC	TC	TC	TT	TT	TC	TT	---	TT	TC	CC	CC	TT	CC	TC	TT	TC	CC	CC	TC	TT	TC	TT	TC	TC	TC
AX-168430466	---	---	AG	GG	GG	---	GG	GG	GG	AG	---	---	GG	AG	GG	AG	AA	---	AA	---	---	---	AG	---	---	AG	---	---	GG	---	AG	---	---	---	---	AG	AG	---	---	GG	---	AG	---	---	AA	GG	GG	GG	---
AX-168430467	AG	GG	GG	GG	GG	GG	AG	AA	AG	GG	GG	AA	GG	GG	GG	AG	GG	AG	GG	GG	GG	GG	GG	AG	GG	GG	GG	GG	AG	AG	GG	AA	GG	AG	AG	GG	GG	GG	GG	GG	AG	GG	GG	AG	GG	GG	AG	AG	GG
AX-168430468	GG	GG	GG	GG	GG	AG	GG	GG	GG	GG	GG	GG	GG	GG	GG	GG	GG	AG	GG	GG	AG	GG	GG	GG	GG	GG	GG	GG	GG	GG	GG	GG	GG	GG	GG	GG	GG	GG	AG	GG	GG	GG	GG	GG	GG	GG	GG	GG	GG
AX-168430469	CC	CC	CC	CC	CC	CC	CC	CC	TT	CC	CC	CC	CC	CC	TT	CC	CC	CC	CC	CC	CC	CC	CC	CC	CC	CC	TT	CC	CC	CC	CC	CC	CC	CC	CC	CC	CC	CC	CC	CC	CC	TC	TC	CC	CC	---	CC	TC	TC
AX-168430470	AC	AA	AC	AA	AC	AC	AA	AA	AA	AA	AA	AA	AA	AA	AA	AA	AA	AA	AA	AA	AA	AA	AC	AC	AA	AA	AA	AA	AC	AA	AC	AA	AA	AA	AA	AA	AA	AA	AA	AA	AA	---	AA	AA	AA	AA	AA	AA	AA
AX-168430471	CC	CC	CC	CC	CC	CC	TT	CC	CC	TC	CC	TC	CC	TC	TC	TT	TT	---	TC	CC	CC	CC	CC	CC	TC	TC	CC	TC	CC	TC	CC	TC	CC	TC	TT	CC	TC	CC	CC	TT	CC	CC	CC	CC	CC	CC	CC	TC	TC
AX-168430472	GG	GG	GG	GG	GG	GG	GG	GG	GG	---	GG	GG	AG	GG	GG	GG	GG	GG	GG	GG	AG	GG	GG	GG	AA	GG	GG	GG	GG	GG	GG	GG	GG	GG	GG	GG	GG	GG	GG	GG	GG	AG	GG	GG	GG	GG	GG	GG	GG
AX-168430473	GG	GG	GG	GG	GG	GG	GG	GG	GG	GG	GG	GG	GG	GG	AG	GG	GG	AA	GG	AA	AA	GG	GG	GG	GG	GG	GG	GG	GG	GG	GG	GG	GG	GG	GG	GG	---	---	GG	GG	GG	GG	GG	GG	GG	AG	GG	GG	GG
AX-168430474	AG	AA	GG	AA	AA	AG	AA	AG	AA	AG	AG	GG	AG	AG	AG	GG	GG	GG	GG	AA	AG	AG	AG	AA	AA	AA	AA	AG	AG	AG	AG	AA	AG	AG	AG	AG	AG	GG	AA	AA	AG	AG	AG	AA	AG	AG	AG	AG	AA
AX-168430476	TT	TT	TT	TT	TT	TT	TT	TT	TT	TT	TT	TT	TT	TT	TT	TT	TT	TT	TT	TT	TT	TT	TT	TT	TT	TT	TT	TT	TT	TT	TT	TT	TT	TT	TT	TT	TT	TT	TT	TT	TT	TT	TT	TT	TT	TT	TT	TT	TT
AX-168430478	TT	TT	TT	TT	TT	TT	TT	TC	TT	TT	TT	TT	TT	TT	TT	TT	TT	TT	TT	TT	TT	TT	TT	TT	TT	TT	TT	TC	TT	TC	TT	TT	TC	TT	TT	TT	TT	TT	TC	TT	TT	TT	TT	TT	TT	TT	TT	CC	TT
AX-168430480	TT	TT	TT	TT	TT	CC	TT	TC	---	TC	TT	TT	---	TT	TC	CC	TC	TC	---	TT	TT	TT	TT	TC	TC	TT	TT	TT	CC	---	TT	TT	---	TT	TT	TC	TC	TT	TT	TT	CC	TT	TC	TT	TC	TT	TC	TC	TT
AX-168430481	AG	AG	GG	GG	GG	GG	GG	AG	AA	GG	GG	GG	GG	GG	GG	AA	GG	GG	GG	GG	AG	GG	AG	GG	AA	AA	GG	GG	AG	GG	GG	GG	GG	GG	GG	GG	GG	AG	GG	GG	AG	GG	GG	AG	AA	GG	AG	GG	GG
AX-168430482	GG	TT	TT	TT	TG	GG	TT	TT	TT	TT	TT	TT	TT	TT	TT	TT	TT	TG	TT	TT	TT	TT	TT	TG	TT	TG	TT	TT	TT	TT	TT	TG	TT	TT	TT	TT	TT	TT	TT	TT	TT	TT	TT	TT	---	TT	TG	TT	TT
AX-168430484	GG	GG	GG	GG	GG	GG	GG	GG	GG	GG	GG	GG	GG	GG	GG	GG	GG	GG	GG	GG	GG	GG	GG	GG	GG	GG	GG	GG	GG	GG	GG	GG	GG	AG	GG	GG	AG	---	GG	GG	GG	GG	GG	GG	GG	GG	GG	GG	GG
AX-168430486	GG	GG	AA	GG	AA	GG	GG	GG	GG	GG	GG	GG	AA	GG	GG	GG	GG	GG	AA	GG	GG	GG	GG	GG	GG	GG	GG	GG	---	GG	AA	AA	AG	AA	GG	---	GG	AA	AA	GG	GG	GG	AA	GG	GG	GG	GG	GG	GG
AX-168430487	GG	GG	GG	GG	GG	GG	GG	AG	AG	GG	GG	GG	GG	GG	AG	GG	GG	GG	GG	AG	GG	GG	GG	GG	GG	GG	AA	AG	GG	GG	GG	GG	GG	GG	GG	GG	GG	GG	GG	AG	GG	AG	GG	AA	AA	AA	GG	GG	GG
AX-168430488	CC	CC	CC	CC	CC	CC	CC	CC	CC	CC	CC	CC	CC	CC	CC	CC	CC	CC	CC	CC	CC	CC	CC	CC	CC	CC	CC	CC	CC	CC	CC	CC	CC	CC	CC	CC	CC	CC	CC	CC	CC	CC	CC	CC	CC	CC	CC	CC	CC
AX-168430489	GG	GG	AG	GG	GG	GG	GG	GG	GG	GG	GG	GG	GG	GG	GG	GG	GG	GG	GG	GG	GG	GG	GG	GG	GG	GG	GG	GG	GG	GG	AG	GG	GG	AG	GG	GG	AG	GG	AG	GG	GG	GG	GG	GG	GG	GG	GG	AG	GG
AX-168430490	GG	GG	AG	GG	GG	GG	GG	AG	AG	GG	GG	AG	AG	AG	GG	GG	GG	AG	GG	GG	GG	GG	AG	AG	GG	GG	GG	AG	AG	GG	GG	GG	GG	GG	GG	GG	GG	GG	GG	AA	AG	GG	GG	AG	AG	GG	AG	AG	AG
AX-168430492	CC	AC	AA	AC	AC	AC	AC	AA	AA	AC	AA	AA	AC	AA	CC	AC	AC	CC	CC	AC	CC	AC	AC	AC	AC	AC	CC	AC	CC	AC	AA	AC	AA	AA	AA	AC	AC	CC	AC	AC	AC	AC	AC	CC	AC	AC	AC	AC	AC
AX-168430493	CC	CC	CC	CC	CC	CC	CC	CC	CC	CC	CC	CC	CC	CC	CC	CC	CC	CC	CC	CC	CC	TT	TC	CC	CC	CC	CC	CC	CC	CC	CC	CC	CC	CC	CC	CC	CC	TC	CC	CC	CC	CC	CC	TT	CC	CC	CC	CC	CC
AX-168430494	TC	CC	TT	TT	TC	TC	CC	TC	TC	TT	TC	CC	TT	CC	TT	TC	CC	TC	CC	TC	TC	CC	TC	TC	TC	TC	CC	CC	CC	TT	TC	TC	TT	TC	TC	TC	TC	CC	TC	CC	TC	TC	TC	CC	CC	TC	CC	TC	TC
AX-168430495	TC	TC	TT	TT	TT	TT	TT	TT	TT	TT	TT	TC	TT	TT	TT	TT	TT	TT	TT	TT	TT	TT	TT	TT	TT	TC	TT	TT	TT	TT	TT	TT	TT	TT	TT	TT	TC	TT	TT	TT	TT	TT	TT	TT	TT	TT	TT	TT	TT
AX-168430496	CC	CC	CC	TC	CC	CC	CC	CC	CC	CC	CC	CC	TC	CC	CC	CC	CC	CC	CC	CC	CC	CC	CC	TC	CC	CC	CC	CC	CC	CC	CC	CC	CC	CC	CC	CC	CC	CC	CC	TC	CC	CC	CC	CC	CC	CC	CC	CC	TC
AX-168430497	GG	GG	GG	GG	GG	GG	AA	GG	GG	GG	GG	GG	GG	GG	GG	GG	GG	GG	GG	GG	GG	GG	GG	GG	GG	GG	AG	GG	GG	GG	GG	GG	GG	GG	GG	GG	GG	GG	GG	GG	GG	AA	GG	GG	GG	AG	GG	GG	GG
AX-168430498	GG	GG	GG	GG	GG	GG	GG	GG	GG	GG	GG	GG	GG	GG	AG	GG	GG	GG	GG	GG	GG	GG	GG	AG	GG	GG	GG	GG	GG	GG	AG	GG	GG	GG	GG	GG	GG	GG	GG	AG	AG	GG	GG	GG	AG	GG	GG	GG	GG
AX-168430499	TT	TT	TT	TT	TT	TT	TT	TT	TT	TT	TT	TT	TT	TC	TT	TT	TT	TT	TT	TT	TT	TT	TT	TT	TT	TT	TT	TT	TT	TT	TT	TT	TT	TT	TT	TT	TT	TT	TT	TT	TT	TT	TT	TT	TC	TT	TT	TT	TT
AX-168430500	CC	CC	CC	CC	CC	TC	CC	TC	CC	CC	CC	CC	CC	TC	TC	TC	CC	CC	CC	CC	CC	CC	CC	CC	TC	CC	CC	CC	CC	CC	CC	CC	CC	CC	CC	---	CC	TC	TC	CC	CC	CC	TT	CC	TC	TC	CC	CC	CC
AX-168430501	AA	AA	CC	AC	AA	CC	CC	CC	AA	CC	AC	AC	AA	AA	AA	AC	CC	CC	AC	AC	AC	AC	AA	AC	AC	AC	CC	AA	CC	CC	CC	AC	AC	AC	AC	CC	AC	CC	AC	AA	AA	CC	CC	AC	AA	AC	AC	AA	AC
AX-168430502	GG	GG	GG	GG	AA	GG	GG	AG	GG	GG	GG	AG	GG	GG	GG	AG	AG	AA	AG	GG	GG	GG	GG	AG	AG	AG	AA	AG	AA	AG	GG	AG	GG	GG	GG	AG	GG	GG	GG	AG	GG	AG	AG	AG	GG	AG	GG	AG	---
AX-168430503	GG	GG	TG	GG	GG	TG	GG	TG	TG	GG	GG	GG	TG	GG	GG	GG	GG	GG	GG	GG	TG	TG	GG	GG	TG	GG	GG	TG	TG	GG	GG	GG	GG	TG	GG	TT	TT	TG	TG	TG	GG	GG	GG	TG	TT	GG	TG	GG	GG
AX-168430504	---	GG	GG	GG	GG	GG	GG	GG	TG	GG	GG	GG	TT	GG	GG	GG	GG	GG	GG	GG	GG	GG	TG	GG	TG	GG	GG	GG	GG	TG	GG	GG	GG	GG	GG	GG	GG	GG	GG	TG	GG	GG	GG	GG	TT	GG	TG	GG	GG
AX-168430505	GG	GG	GG	GG	GG	GG	GG	GG	GG	GG	GG	GG	GG	GG	GG	GG	GG	GG	GG	GG	GG	GG	GG	GG	GG	GG	AG	GG	GG	GG	GG	GG	GG	GG	GG	GG	GG	GG	GG	GG	GG	GG	GG	GG	GG	GG	GG	GG	GG
AX-168430507	AA	AA	AG	AA	AG	GG	AA	AG	AA	AG	AA	AG	AA	AA	AA	AA	AA	AA	AG	AA	AA	AG	AG	AA	AA	AA	AA	AA	AA	AA	AA	AA	AA	AA	AA	AG	AA	AA	AA	AA	AG	AA	AA	AA	AG	AA	AG	AA	AA
AX-168430509	AA	AG	AA	AA	AA	GG	AA	AA	AA	AA	AA	GG	AA	AA	AA	AA	AA	AA	AA	AA	AA	GG	AA	AA	AA	AA	AG	AA	AA	AA	AA	GG	AA	AA	AA	AA	AA	AA	AA	AA	AA	AG	AA	AA	AA	AA	AG	AA	AA
AX-168430510	GG	AG	AA	AA	AG	AG	AG	AA	AG	AA	GG	GG	AG	AG	AG	GG	AA	GG	AG	AG	AG	AG	AA	GG	AA	AG	GG	AG	AG	AA	GG	AG	AG	AG	GG	GG	AA	AG	AG	AA	AG	GG	AA	GG	AG	GG	AA	AA	AG
AX-168430511	GG	GG	GG	GG	GG	GG	GG	GG	GG	GG	GG	GG	GG	GG	GG	GG	GG	GG	TG	GG	GG	GG	GG	GG	GG	GG	GG	GG	GG	GG	GG	GG	GG	GG	GG	GG	GG	GG	GG	GG	GG	GG	GG	GG	GG	GG	GG	TG	GG
AX-168430513	TT	TT	TT	TT	TT	TT	TT	TT	TT	TT	TT	TT	TT	TT	TT	TT	TT	TT	TT	TT	TT	TT	TT	TT	TT	TT	TT	TT	TT	TT	TT	TT	TT	TT	TT	TT	TT	TT	TT	TT	TT	TT	TT	TT	TT	TT	TT	TT	TT
AX-168430514	---	GG	GG	GG	---	GG	AA	AG	---	AG	AG	GG	AG	---	AG	GG	GG	AG	---	AG	AG	GG	AA	AG	AG	GG	AG	AG	AG	AA	AG	GG	AA	---	AA	AG	GG	---	GG	GG	---	AG	GG	---	GG	AG	GG	---	AG
AX-168430515	CC	CC	CC	CG	CC	CC	CC	CC	CC	CG	CC	CC	CC	CC	CC	CC	CG	CC	CC	CC	CC	CG	CC	CC	CC	CC	CC	CC	CC	CC	CC	CC	CC	CC	CC	CC	CC	CC	CC	CC	CC	CC	CC	CC	CC	CC	CC	CC	CC
AX-168430517	AA	---	AA	AA	---	AA	AA	---	AA	AA	---	AA	---	AA	AA	AA	AA	AA	AG	AA	AA	---	AA	AA	AA	AA	AA	---	AA	---	AA	AA	AA	AA	---	AA	AA	AA	AA	AG	---	AA	AA	AA	AA	AA	AA	AA	AA
AX-168430518	---	AA	AA	AA	AA	AA	AA	AC	AA	AA	AA	AA	AC	AA	AC	AA	AA	AA	AA	AA	AA	AA	AA	AA	AA	AC	AA	AA	AA	AA	AC	AA	AA	AA	AA	AA	AA	AA	AA	AA	AA	AA	AA	---	AC	AA	AA	AA	AA
AX-168430519	AG	AA	AA	AA	AA	AA	AA	AA	AA	AG	AG	AA	AG	AA	AG	AA	AA	AA	---	AA	AG	AG	AA	---	AA	---	AA	AA	AA	AA	AA	AA	AA	---	AA	---	AA	AA	AA	AA	AG	AA	AA	AA	AA	AA	---	AA	AG
AX-168430520	AA	AA	AC	AA	AA	AA	AA	AA	AC	CC	CC	AA	AC	AA	AC	AA	AA	AA	AA	CC	CC	CC	AA	AC	AA	AA	AA	AA	AA	CC	AA	AA	AA	AC	AA	AA	AC	AA	AA	AC	CC	AA	AC	AA	AC	AA	CC	AA	CC
AX-168430521	AC	AC	AC	CC	AC	CC	AA	AC	AC	AC	AC	AC	AC	AC	AC	AC	AA	AC	---	AC	---	CC	AC	CC	AC	AC	AC	AC	AC	AC	---	AC	AC	---	AC	AA	AC	AC	AC	AC	CC	AC	AC	AC	AC	AC	AC	AC	CC
AX-168430522	GG	GG	GG	GG	AA	GG	GG	GG	GG	GG	AA	AG	GG	---	GG	AG	GG	GG	AG	GG	GG	GG	AG	GG	AA	GG	GG	AG	AA	GG	GG	GG	AG	GG	AG	GG	GG	---	GG	GG	GG	GG	AG	AG	GG	GG	GG	AG	GG
AX-168430523	TT	TT	TT	TT	TG	TT	TT	TT	TT	TT	TT	TT	TT	TT	TT	TT	TT	TT	TG	TT	TT	TT	TT	TT	TT	TT	GG	TT	TT	TT	TT	TT	TT	TT	TT	TT	TT	TT	TT	TT	TT	GG	TT	TT	TT	TT	TT	TG	TT
AX-168430524	GG	TG	TT	---	TG	TG	GG	GG	TG	GG	TG	TT	TG	TG	GG	TG	TG	TT	TT	GG	TG	TG	---	TT	---	TG	GG	GG	TG	GG	TT	TT	GG	GG	TT	GG	GG	TG	TG	GG	---	TG	TT	TT	GG	---	GG	TT	GG
AX-168430527	CC	CC	CC	TC	CC	TT	TC	CC	TC	CC	TC	TT	TC	CC	CC	TC	CC	CC	CC	TC	CC	---	TT	TT	CC	CC	TC	TT	CC	CC	TT	CC	CC	TT	TT	TT	CC	CC	TT	CC	CC	TC	TC	TT	CC	CC	CC	CC	TC
AX-168430528	GG	GG	GG	AG	GG	GG	GG	GG	GG	AG	GG	GG	---	AG	GG	AG	GG	GG	GG	GG	GG	GG	AG	GG	GG	GG	GG	GG	GG	GG	AG	GG	GG	GG	GG	GG	AG	GG	GG	GG	AG	GG	GG	GG	AG	GG	GG	GG	AG
AX-168430529	TT	TT	TT	TC	TT	TC	TT	TT	TT	TC	TC	TT	TT	TT	TT	TT	TT	TT	TT	TT	TT	TT	TT	TT	TC	TT	TT	TT	TT	TT	TT	TT	TT	TT	TT	TT	TT	TT	TT	TT	TT	TT	TT	TT	TT	TT	TT	TT	TT
AX-168430530	AG	AA	AA	AA	AA	AG	AA	AA	AA	AA	AA	AA	AA	AA	AA	AA	AA	AA	AA	AA	GG	AA	AG	AA	AA	AG	AG	AA	GG	AA	AA	AA	AA	AG	GG	AA	AA	AA	AG	AA	AA	AG	AA	AA	AA	AG	AA	AA	AA
AX-168430531	GG	GG	GG	GG	GG	---	GG	GG	GG	GG	GG	GG	GG	GG	GG	AG	GG	GG	GG	GG	GG	GG	GG	GG	GG	GG	GG	GG	GG	GG	AA	GG	GG	GG	GG	GG	AG	GG	GG	GG	GG	GG	AG	GG	GG	GG	GG	GG	GG
AX-168430532	CC	CC	AC	AC	CC	CC	CC	CC	---	CC	CC	CC	CC	AA	CC	AC	CC	AA	AC	AA	---	CC	CC	CC	CC	CC	CC	CC	AC	CC	CC	CC	CC	AA	CC	CC	AA	CC	AA	CC	CC	CC	CC	CC	AA	CC	CC	CC	CC
AX-168430534	GG	GG	GG	GG	GG	GG	GG	GG	GG	GG	GG	GG	GG	GG	GG	GG	GG	GG	GG	GG	GG	GG	GG	GG	GG	GG	GG	GG	GG	GG	GG	GG	GG	GG	GG	GG	GG	GG	GG	GG	GG	GG	GG	GG	GG	GG	GG	GG	GG
AX-168430535	TT	TC	TT	TC	TT	TT	TT	TT	TT	TT	CC	TC	TC	TT	TT	TC	TC	TC	TC	TT	TT	TT	TT	TT	TC	TC	TT	TC	TT	TT	TT	CC	CC	TC	TC	TT	TC	TC	TC	TC	TT	TT	TC	TT	TT	TT	TT	TC	TT
AX-168430536	CC	CC	CG	CC	CG	CG	CG	CG	CC	CC	CC	CC	CC	CG	CC	CC	CC	CG	CC	CG	CC	CG	CC	CG	CC	CG	CC	GG	GG	CC	CC	CG	CG	CC	CC	CC	CC	CC	CC	CG	CG	CC	CC	CG	CG	CC	CG	CC	CC
AX-168430537	CC	CC	CC	CC	TT	TT	TC	CC	TT	TC	TT	TC	TT	TC	TC	TT	CC	TC	TC	TC	TT	CC	TT	CC	TC	CC	TT	TC	CC	TT	CC	TC	TT	CC	CC	CC	CC	TC	TC	CC	CC	TT	CC	CC	TC	TT	CC	TC	TT
AX-168430538	TT	TT	TT	TT	TT	TT	TT	TT	TT	TG	---	TG	TT	---	TG	TT	TT	TT	TT	TT	TT	TT	TT	TT	TT	TT	TT	TT	TT	TT	TT	TT	TT	TT	TT	TT	TT	TT	TG	TT	TT	TT	TT	TT	TT	TT	TT	TT	TT
AX-168430539	TT	TT	TT	TG	TT	TT	TT	TT	TG	TT	TT	TT	TG	TT	TT	TT	TT	TT	TT	TT	TT	TT	TG	TT	TT	TT	TT	TG	TT	TT	TT	TT	TT	TT	TT	TT	TT	GG	TT	TT	TT	TG	TT	TT	TT	---	TT	TT	TT
AX-168430540	TT	TT	TT	TC	TT	TC	TT	TT	TT	TT	TT	TT	TT	TT	TT	TC	TC	---	TT	TT	TT	TT	TT	TT	TT	TT	TT	TT	TT	TC	TT	TC	TT	TT	TT	TT	TT	TT	TT	TT	TT	TT	TC	TT	TT	TT	TT	TC	TC
AX-168430541	CC	TC	CC	CC	CC	CC	CC	CC	TC	TC	TT	CC	CC	CC	CC	TC	CC	CC	CC	CC	CC	CC	CC	CC	TC	CC	CC	TC	TC	CC	TC	CC	TC	CC	CC	CC	CC	CC	CC	TC	TC	CC	TT	CC	TC	CC	CC	CC	CC
AX-168430542	CC	CC	CC	CC	CC	CC	CC	CC	CC	CC	CC	CC	CC	CC	TT	TT	CC	CC	CC	TC	CC	CC	CC	TT	CC	CC	---	---	CC	CC	CC	CC	CC	CC	CC	CC	TT	CC	CC	---	---	TC	CC	CC	CC	CC	CC	CC	CC
AX-168430543	CC	CC	CC	CC	CC	CC	CC	CC	CC	CC	CC	CC	CC	CC	CC	CC	CC	CC	TT	TC	CC	CC	CC	CC	CC	CC	CC	CC	CC	CC	CC	TT	CC	CC	CC	CC	CC	CC	CC	CC	CC	CC	CC	CC	CC	CC	CC	CC	CC
AX-168430544	TT	TT	TT	TT	TT	TG	TT	TT	TT	TT	TT	TG	TT	TT	TT	TT	TT	TT	TT	TG	TT	TT	TT	TT	TT	TT	TT	TT	TT	TT	TT	GG	TT	TT	TT	TT	TT	TT	TT	TT	TT	TT	TT	TT	TT	TT	TT	TT	TT
AX-168430545	TT	TT	TT	TG	TT	TT	TT	TT	TT	TT	TT	TT	TT	TT	TT	TT	TT	TT	TT	TT	TT	TT	TT	TT	TT	TT	TT	TT	TT	TT	TT	TT	---	TT	TT	GG	TT	TT	TG	TT	TT	TT	TT	TT	---	TT	---	TG	TT
AX-168430546	AC	AA	AC	AC	AC	AC	AA	AC	CC	AA	AA	AC	AA	AA	AA	AA	AA	AA	AC	CC	AA	CC	AA	AC	AC	AC	AA	AC	CC	AC	AA	CC	AA	AA	AA	AC	AA	AA	AA	AC	AC	AA	AA	AC	AC	AA	AC	CC	AA
AX-168430547	AG	GG	GG	AG	AG	GG	AA	GG	GG	GG	GG	GG	GG	GG	GG	GG	GG	GG	AG	GG	GG	GG	GG	GG	AG	GG	GG	AG	AG	GG	GG	GG	GG	GG	GG	AA	GG	GG	GG	AG	GG	GG	GG	GG	GG	GG	GG	AA	GG
AX-168430548	AT	AT	AA	AA	AA	AA	AA	AT	AA	AA	AA	AA	AA	AA	AA	AA	AT	AA	AT	AA	AA	AA	AA	AT	AT	AA	AA	AT	AA	AT	AA	AT	AT	AA	AA	AA	AT	AA	AA	AA	AA	AA	AA	AA	AA	AA	AA	AT	AT
AX-168430549	GG	GG	AG	GG	GG	GG	GG	GG	---	GG	GG	GG	GG	GG	GG	AG	GG	GG	GG	GG	GG	GG	GG	GG	GG	GG	GG	GG	GG	GG	GG	GG	GG	GG	GG	GG	GG	GG	GG	GG	GG	GG	GG	GG	GG	GG	GG	GG	GG
AX-168430550	AG	GG	GG	GG	GG	GG	GG	GG	GG	GG	GG	GG	GG	GG	GG	GG	GG	GG	GG	GG	GG	GG	GG	GG	GG	GG	GG	GG	GG	GG	GG	GG	GG	GG	GG	GG	GG	GG	GG	GG	GG	GG	GG	GG	GG	GG	GG	GG	GG
AX-168430551	---	TT	TC	TT	TT	TC	TT	TC	TT	CC	TT	CC	TC	CC	TC	TT	TC	TC	TC	CC	CC	TT	CC	TC	CC	CC	TC	TC	TC	CC	CC	CC	TC	TC	CC	TC	CC	TT	TT	TC	TT	TC	TT	TC	TC	TT	TT	TC	TC
AX-168430552	GG	GG	AG	GG	AG	GG	AA	AG	AG	GG	GG	GG	GG	GG	AG	GG	AA	AG	AG	AG	AG	GG	GG	GG	AA	AG	AG	AG	AG	GG	GG	AG	AA	GG	GG	GG	AG	GG	GG	AG	AG	AG	AG	AG	AG	GG	AA	AA	GG
AX-168430553	AG	AA	AG	AA	AA	AG	AA	AA	AA	GG	AA	AA	AA	AA	AA	GG	AA	AA	AA	AA	AA	AG	AG	AA	AA	AA	AA	AG	AA	AA	AA	AA	AA	AA	AG	AA	GG	AA	AA	AA	AA	AA	AA	AG	AA	AA	AA	AA	AA
AX-168430554	---	TT	TT	TT	---	TT	TC	TC	TC	CC	TT	---	---	TT	TC	TT	TC	---	TC	CC	TT	CC	CC	TC	TT	TT	TT	TT	TT	TT	CC	TT	TT	---	CC	TC	CC	---	TT	TC	TC	TT	CC	---	CC	---	CC	TT	CC
AX-168430555	TT	TT	TT	TT	TT	TT	CC	CC	TT	TC	TT	TT	TT	TC	TT	TT	---	TT	TT	TT	TT	TT	TT	TT	TT	TT	TT	TT	TT	TC	TT	---	TT	TT	TT	TT	TC	TT	TT	TC	TT	TT	TT	TT	TT	TT	TT	TT	TC
AX-168430556	AG	AG	AA	GG	AA	AA	AA	AA	AA	AG	AA	AA	AG	AA	AA	AA	AA	AA	AA	AA	AA	AA	AA	AA	AG	AA	AA	AG	AA	AA	AA	AA	AA	AA	AG	AA	GG	GG	AA	AA	AA	AA	AA	AA	AA	AA	AA	AA	AA
AX-168430557	AC	AA	AA	AA	AA	AC	AA	AA	AA	AA	CC	AA	AA	AC	AA	AA	AA	AC	AA	AC	AA	CC	AC	AA	AA	AA	AA	AC	AA	AA	AA	AA	AA	AA	AC	AA	AA	AA	AA	AA	AA	AA	AA	AA	AA	AA	---	AA	AA
AX-168430558	AA	AA	AA	AA	AC	AA	AA	AA	AC	AA	AA	AA	AA	AA	AA	AC	CC	AA	AA	AC	AA	AA	AA	AA	AA	AA	AC	AC	AA	AA	AA	AA	CC	AA	AA	---	AA	AA	AA	AA	AA	AC	AA	AA	AC	AA	AC	AA	AC
AX-168430560	AA	AA	AA	AG	---	AA	GG	AA	AA	---	---	AA	AA	AG	AA	AA	AA	AA	AA	AA	AG	AA	AA	AA	AG	---	AA	AA	AA	AA	AG	---	AA	AG	AA	AA	AA	AG	AG	AG	AA	AA	AA	AA	AA	AG	AA	AA	AG
AX-168430561	AG	GG	AA	AA	AG	AA	AA	AA	AG	AA	AG	AA	AA	AA	AG	AG	AG	AA	AA	AA	AG	AG	AG	AG	AA	AG	AA	AG	AG	AA	AA	AA	AG	AA	AG	AA	AA	AA	AA	AG	AG	AA	AA	AG	GG	AG	AA	AG	AG
AX-168430562	GG	GG	AG	AG	GG	AG	AG	AG	GG	GG	AG	GG	GG	GG	AG	GG	GG	GG	AG	AG	GG	AG	GG	AG	GG	GG	AG	GG	GG	GG	GG	AG	AG	GG	GG	AG	AG	---	AG	GG	AG	AG	GG	AG	GG	GG	AA	AG	AG
AX-168430563	AA	AA	AA	AA	AA	AA	AA	AA	AA	AA	AA	AA	AA	AA	AA	AA	AA	AA	AG	AA	AA	AA	AA	AA	AA	AA	AA	AA	AA	AA	AA	AA	AA	AA	AA	AA	AA	AA	AA	AA	AA	AA	AA	AA	AA	AA	AA	AG	AG
AX-168430564	CC	CC	CC	CC	CC	CC	CC	CC	CC	CC	CC	CC	CC	CC	CC	CC	CC	CC	TT	CC	CC	CC	CC	CC	CC	CC	TC	CC	CC	CC	CC	CC	CC	CC	CC	CC	CC	CC	CC	CC	CC	CC	CC	CC	CC	CC	TC	TC	TC
AX-168430565	TC	CC	CC	CC	CC	CC	CC	CC	CC	CC	CC	CC	CC	CC	CC	CC	TC	TC	CC	CC	CC	CC	CC	CC	CC	CC	CC	TC	CC	CC	CC	CC	CC	TC	CC	CC	CC	CC	CC	CC	CC	CC	CC	CC	CC	CC	CC	CC	CC
AX-168430566	GG	GG	GG	GG	GG	GG	GG	GG	GG	AG	GG	GG	AG	GG	GG	GG	GG	GG	GG	GG	GG	AG	GG	GG	GG	AG	GG	GG	GG	GG	AG	GG	GG	GG	GG	GG	AG	GG	GG	GG	GG	GG	GG	GG	GG	GG	AG	GG	GG
AX-168430567	TT	TT	TT	TC	TT	TT	TT	TT	TT	TT	TT	TT	TC	TT	TT	---	TT	TT	TC	TT	TT	TT	TT	TT	TT	TC	TT	TT	TT	TT	TC	TC	TT	TT	TT	TT	TT	TT	TT	TC	TT	TT	TT	TT	TT	CC	TT	TC	TT
AX-168430569	TT	TT	TT	TT	TT	TT	TT	TT	TT	TT	TT	TT	TT	TT	TT	TT	TT	TT	TT	TT	TT	TT	TT	TT	TT	TT	TT	TT	TT	TT	TT	TT	TT	TT	TT	TT	TT	TT	TT	TT	TT	TT	TT	TT	TT	TT	TT	TT	TT
AX-168430571	TC	CC	TC	TC	TC	TC	TC	TC	CC	CC	CC	TC	TC	CC	CC	CC	CC	TC	TC	CC	TC	TC	TC	CC	TT	TT	CC	TC	TC	TC	CC	CC	TC	TT	TC	CC	TC	CC	TT	TC	CC	CC	CC	CC	CC	TT	CC	CC	TC
AX-168430573	TC	TT	TC	CC	CC	CC	TC	CC	TT	TC	TC	CC	TC	CC	CC	TC	TC	TC	CC	TC	TC	CC	TC	CC	TT	TC	TT	TC	CC	TC	TC	CC	CC	CC	TC	TC	TC	TC	TC	TC	CC	TT	TT	TT	TC	TC	TT	CC	CC
AX-168430574	GG	GG	AG	GG	GG	AA	AG	GG	GG	AG	GG	GG	AG	GG	GG	GG	AG	GG	GG	GG	GG	GG	GG	GG	GG	GG	AG	GG	AG	GG	GG	GG	GG	GG	AG	GG	GG	GG	GG	GG	GG	AG	GG	GG	GG	GG	GG	GG	AG
AX-168430575	AA	AA	AA	AA	AA	AA	AA	AG	AA	---	AA	AA	AA	AA	AA	AA	AA	AA	AA	AA	AA	AA	AA	AA	AA	AA	AA	AG	AA	AG	AA	AA	AA	AA	AA	AA	AG	AA	AA	AG	AA	AA	AA	AA	AA	AA	AA	AA	AA
AX-168430576	TT	TT	TT	TT	TT	TT	TT	TT	TT	TT	TT	TT	TT	TT	TT	TT	TC	TC	TT	TT	TT	TC	TT	TT	TT	TT	TC	TT	TC	TT	TT	TT	TT	TT	TT	TT	TT	TT	TT	TT	TT	TC	TT	TT	TT	TT	TT	TT	TT
AX-168430579	CC	CC	CC	CC	CC	CC	CC	CC	CC	CC	CC	---	TT	CC	TT	TC	TC	CC	CC	CC	CC	TT	TT	CC	CC	CC	CC	CC	CC	CC	CC	CC	TC	CC	TC	CC	CC	CC	CC	CC	CC	CC	TC	CC	CC	TC	CC	CC	TC
AX-168430580	AA	AA	AA	AA	AA	AA	AA	AA	AA	AG	AA	AA	AA	AA	AA	AA	AA	AA	AA	AA	AA	AA	AA	AA	AA	AA	AA	AA	AG	AA	AA	AA	AA	AA	AA	AA	AG	AA	AG	AA	AA	AA	AA	AA	AA	AA	AA	AA	AA
AX-168430581	GG	GG	GG	GG	GG	GG	GG	GG	GG	AG	GG	GG	GG	GG	GG	GG	GG	GG	GG	AG	GG	GG	GG	GG	AG	GG	GG	GG	GG	GG	GG	GG	GG	GG	GG	GG	AG	GG	GG	GG	GG	GG	GG	GG	GG	GG	GG	GG	AG
AX-168430582	GG	GG	TG	TG	GG	TG	GG	TG	GG	GG	GG	GG	GG	GG	GG	GG	GG	GG	GG	GG	GG	GG	TG	GG	GG	GG	GG	TG	TT	GG	GG	GG	TG	TG	TG	GG	TG	GG	TG	TG	GG	GG	GG	TG	GG	TG	GG	GG	TT
AX-168430584	AA	AA	AC	AC	AC	AA	AC	AA	CC	AA	CC	AC	AA	CC	AA	CC	AC	AC	AA	CC	AC	AC	CC	AC	AA	AC	CC	AC	AA	AA	AA	AC	AC	AC	CC	AC	AC	AC	AA	AC	CC	CC	AA	AC	CC	CC	AA	AA	AA
AX-168430585	CC	CC	CC	CC	AC	AC	CC	CC	CC	CC	CC	CC	CC	AC	CC	CC	CC	CC	CC	CC	CC	CC	AC	CC	CC	CC	AA	CC	CC	CC	CC	CC	CC	CC	AC	CC	AC	CC	CC	CC	CC	AC	CC	CC	CC	CC	CC	CC	CC
AX-168430586	TG	TG	TT	TG	TT	TT	TG	---	TG	TT	TG	TG	TG	TT	---	TG	TG	TG	TG	TG	---	TG	TG	TG	TT	TG	TT	TG	---	TT	TG	---	TG	TG	TT	TG	---	TG	TT	TG	TG	TG	TG	TG	TG	GG	---	TG	TG
AX-168430587	CC	TT	---	TT	TC	TC	CC	TC	CC	CC	TT	---	CC	---	TC	CC	TC	TC	TC	CC	CC	TT	TC	TC	CC	CC	CC	TC	TT	CC	CC	TT	CC	TC	TT	TT	---	CC	TC	TT	CC	CC	TC	CC	TC	CC	CC	CC	CC
AX-168430588	AA	AA	AA	AA	AC	AC	AA	AA	AA	AA	AA	AA	AA	CC	AA	AA	AA	AA	AA	AA	AA	AA	AC	AA	AA	AA	AA	AC	AC	AA	AA	AA	AA	AA	AC	AA	AC	AA	AA	AC	AA	AA	AA	AA	AA	AA	AA	AA	AA
AX-168430589	TC	CC	TT	TC	CC	TC	TT	TC	TC	TT	TC	CC	CC	CC	TC	TC	TC	CC	TC	CC	TC	TC	TC	CC	TC	TT	TT	CC	CC	TC	CC	TC	TC	CC	CC	TT	CC	TC	TC	TC	TT	TC	TT	TC	TC	CC	TC	TC	TC
AX-168430590	GG	AG	GG	AG	GG	GG	GG	AA	AA	AA	GG	AG	GG	GG	AG	GG	GG	GG	GG	GG	AG	GG	GG	AA	AG	AA	AG	GG	AG	AA	AG	GG	GG	AA	GG	GG	---	GG	---	GG	GG	AA	---	GG	AG	AG	AG	GG	AA
AX-168430591	TT	TT	TT	TT	TT	TT	TG	TT	TT	TT	TT	TT	GG	TT	TT	TG	TT	TT	TT	TT	TG	TT	TT	TT	TT	TT	TT	TT	TT	TT	TT	TT	TG	TT	TT	TT	TT	TT	TT	TT	TT	TT	TT	TT	TT	TT	TG	TT	TT
AX-168430592	AA	AG	GG	AA	AA	GG	GG	AG	AG	AG	AG	AG	GG	AG	---	AA	GG	GG	GG	GG	GG	AG	AG	GG	GG	GG	AG	GG	GG	AG	GG	AA	GG	AA	AA	GG	AA	AG	AG	GG	AG	AG	AA	AA	AG	GG	AA	GG	AA
AX-168430593	GG	GG	GG	GG	GG	AG	AA	AA	GG	GG	AG	AG	AA	AA	AG	AA	AG	AA	AA	AA	GG	AA	AA	AG	AA	GG	---	GG	GG	AG	GG	AA	AG	GG	AA	AA	AA	AA	GG	AG	GG	AA	AG	AG	GG	AG	AG	---	AA
AX-168430594	TT	TT	TT	TT	TT	TT	TT	TT	TT	TT	TT	TT	TG	TG	TG	TT	TT	GG	TT	TG	TT	GG	TG	TT	TT	TT	TG	TT	TT	TT	TT	TT	TT	TT	TG	TT	GG	TT	TT	TT	TT	TT	TT	TT	TT	TT	TT	TT	TT
AX-168430596	GG	GG	AG	AG	GG	AG	AG	GG	AG	---	AA	GG	GG	GG	AG	GG	GG	GG	GG	GG	GG	GG	GG	GG	AG	GG	GG	AG	GG	GG	GG	GG	AG	AG	GG	GG	AG	GG	AA	AG	AG	GG	GG	GG	AA	AG	AA	GG	GG
AX-168430597	GG	GG	AG	GG	GG	AA	GG	GG	GG	GG	GG	GG	GG	AG	GG	AG	GG	GG	GG	GG	GG	GG	---	GG	GG	GG	GG	AG	GG	GG	GG	GG	GG	AG	AG	GG	GG	GG	GG	AG	AG	GG	AA	GG	AG	GG	GG	GG	GG
AX-168430598	TT	TT	TC	TT	TT	TT	TT	TT	TT	TT	TT	TT	TT	TC	TT	TC	TT	---	TT	TT	TT	TT	CC	TT	TT	TT	TT	TT	TT	TT	TT	TT	TT	TC	TC	TT	TT	TT	TT	TT	TT	TT	TC	TT	TT	TT	TT	TT	TT
AX-168430599	GG	GG	GG	GG	GG	GG	GG	GG	GG	GG	GG	GG	AG	GG	GG	GG	GG	AG	GG	GG	AG	GG	GG	GG	GG	GG	AG	GG	GG	GG	GG	GG	GG	GG	GG	GG	GG	GG	GG	GG	GG	GG	GG	GG	GG	GG	---	GG	GG
AX-168430600	AA	AA	AA	AA	AG	AA	AA	AA	AA	AA	AA	AA	AG	AA	AA	AA	AA	AA	AA	AA	AA	AA	AA	AA	AA	AA	AA	AA	AA	AA	AA	AA	AA	AA	AA	AA	AA	AG	AA	AA	AA	AA	AA	AA	AA	AA	AA	AG	AA
AX-168430601	AC	CC	AC	AC	AA	CC	AA	CC	AC	AC	AA	AC	CC	AA	AA	AA	AC	AC	---	AC	AC	CC	AA	AA	AA	AA	CC	AC	CC	CC	CC	CC	AC	AA	AA	CC	AA	AA	AA	AC	CC	AC	AA	AA	AC	AC	AA	AC	AC
AX-168430602	CC	GG	CC	CC	CG	CG	CG	GG	CG	CC	GG	CC	CG	CC	GG	CG	CC	CG	CC	CG	CG	CG	CC	CG	CG	CC	CC	CG	CG	CG	CC	CC	CC	CC	CC	CG	CG	CG	GG	CG	GG	CC	CG	CC	GG	CG	CG	CC	CG
AX-168430604	AA	AA	AA	AA	AA	AA	AA	AA	AA	AA	AA	AA	AA	AA	AA	AA	AA	AA	AA	AA	AG	AA	AA	AA	AA	AA	AA	GG	AA	AA	AG	AA	AA	AA	AA	AA	AA	AA	AA	AA	AA	AG	AA	AA	AA	AA	AA	AA	AA
AX-168430605	GG	AG	AG	GG	AA	AG	AG	AG	GG	GG	AG	AA	---	AG	AG	AG	AA	AG	AG	AG	AG	AG	AA	AG	AA	GG	GG	GG	GG	AG	AG	AG	AA	AG	AA	AG	GG	AG	GG	AG	GG	AG	AA	AA	GG	AG	---	AG	GG
AX-168430606	TG	TG	GG	TG	TG	TG	GG	TG	GG	GG	TG	TG	GG	GG	GG	---	GG	GG	GG	GG	---	TG	GG	GG	GG	TT	---	---	GG	GG	TG	TG	TG	TG	GG	---	TT	GG	---	---	GG	TT	---	---	GG	TG	GG	GG	GG
AX-168430607	TC	CC	TC	CC	TC	---	CC	CC	CC	TT	---	CC	CC	TT	CC	CC	TC	TT	CC	CC	---	CC	TT	CC	CC	CC	TC	TC	CC	CC	CC	CC	CC	CC	TC	TT	---	TC	CC	TC	CC	CC	TC	CC	CC	CC	CC	CC	---
AX-168430608	TC	TT	TT	TT	TT	TC	TT	TT	TT	TT	TT	TC	TT	TT	TT	TT	TT	TT	TT	TT	TT	TT	TT	TT	TT	TT	TT	TT	TC	TC	TT	TC	TC	TT	TT	TC	TC	TC	TC	TT	TT	TT	TT	CC	TT	TC	TT	TT	TT
AX-168430609	AA	AA	AA	AA	AA	AA	AA	AA	AA	AA	AA	AG	AA	AA	AA	AA	AA	AA	AA	AA	AA	AA	AA	AA	AA	AA	AA	AA	AA	AA	AA	AA	AA	AA	AA	AA	AA	AA	AA	AA	AA	AA	AA	AA	AA	AA	AA	AA	AA
AX-168430611	CC	CC	CC	CC	CC	CC	TC	TC	CC	CC	CC	TC	CC	CC	CC	CC	CC	CC	TT	CC	CC	CC	TT	CC	CC	CC	CC	CC	CC	TT	CC	CC	TT	CC	CC	CC	TC	CC	CC	CC	CC	CC	TC	TC	CC	CC	CC	TC	CC
AX-168430612	TG	TG	TG	GG	TG	GG	TG	TG	GG	TG	GG	GG	GG	GG	GG	GG	GG	GG	TG	GG	GG	GG	GG	GG	TG	GG	GG	GG	TT	GG	TG	GG	GG	GG	GG	GG	GG	GG	GG	GG	GG	GG	GG	GG	GG	GG	GG	TG	TG
AX-168430613	CC	TC	TC	CC	CC	TC	CC	CC	TT	TC	CC	TT	CC	TT	CC	TC	TC	CC	CC	TC	CC	TC	TT	TT	TC	CC	TT	TC	CC	CC	TC	TC	TC	TT	TC	TC	TT	TC	TC	TC	TT	TT	TC	CC	TT	TC	TT	CC	TC
AX-168430614	GG	GG	GG	GG	---	GG	GG	GG	GG	GG	GG	GG	AA	GG	GG	GG	GG	GG	GG	GG	AA	AA	GG	GG	AA	AA	AA	GG	GG	GG	GG	AA	---	GG	GG	GG	GG	GG	GG	GG	GG	AA	GG	---	GG	GG	GG	GG	GG
AX-168430615	GG	GG	GG	GG	GG	AA	GG	GG	GG	---	GG	GG	GG	GG	GG	GG	---	GG	GG	GG	GG	AG	---	GG	GG	---	GG	GG	GG	GG	GG	GG	---	GG	---	GG	GG	AG	---	GG	GG	GG	GG	GG	GG	GG	GG	GG	GG
AX-168430616	AA	AA	AG	AA	AG	AA	AG	---	AA	AG	GG	AA	GG	AA	AA	AG	AG	AG	AG	AA	AG	AG	GG	AG	AG	AA	AA	AG	AG	AA	AA	GG	AG	AA	AG	AG	AG	AG	AA	AA	AA	AA	AA	AG	GG	GG	AA	AG	AG
AX-168430617	CC	TC	CC	CC	TC	CC	CC	CC	CC	CC	CC	TC	CC	CC	CC	CC	CC	TC	CC	CC	CC	CC	CC	CC	CC	CC	CC	CC	TC	CC	---	CC	CC	CC	CC	TC	---	CC	TC	CC	CC	CC	CC	CC	CC	CC	TC	CC	CC
AX-168430618	TT	TC	TT	TT	TC	CC	TT	TT	TT	TT	TT	TC	TT	TT	TT	TT	TT	TC	TT	TT	TT	TT	TT	TT	TT	TT	TT	TT	TC	TT	TC	TT	TT	TT	TT	TC	TT	TT	TT	TT	TT	TT	TT	TT	TC	TT	TC	TT	TC
AX-168430619	AC	AA	AA	AA	AC	AC	AA	AA	AC	AA	AA	AA	AA	AC	AA	AA	AA	AC	AA	AA	AA	AA	AA	AA	AA	AC	AA	AA	AC	AA	AC	AC	AA	AA	AA	AC	AA	AC	AA	AA	AC	AA	AA	AA	AA	AC	AA	AA	AC
AX-168430620	TC	TC	TC	CC	CC	CC	CC	TC	TT	TC	TT	TC	CC	TC	CC	CC	TC	TC	TC	TC	TC	TT	TC	CC	TC	TT	TC	CC	TC	TT	TC	TC	CC	CC	TC	CC	CC	TC	TT	CC	TT	TC	CC	TC	TC	CC	TC	TC	TC
AX-168430621	AG	GG	AG	GG	AG	AG	AG	GG	AG	GG	GG	AG	AA	AA	AA	AG	AA	AG	GG	AG	AG	GG	AA	GG	AG	GG	GG	AA	AG	GG	AG	GG	AG	AG	---	AG	GG	AA	AG	AA	GG	AG	GG	AA	AG	AG	AG	AG	AG
AX-168430622	GG	GG	GG	AG	GG	GG	AG	AG	GG	AG	GG	GG	GG	GG	GG	AG	GG	GG	GG	AG	GG	GG	GG	GG	AG	GG	GG	GG	GG	AG	AG	GG	GG	GG	GG	GG	AG	GG	AG	GG	GG	GG	GG	GG	GG	AG	GG	GG	GG
AX-168430623	GG	AA	GG	GG	GG	GG	AG	GG	AG	GG	AG	GG	GG	GG	GG	GG	GG	GG	GG	GG	GG	GG	GG	GG	GG	GG	GG	GG	GG	GG	GG	GG	GG	GG	GG	GG	GG	GG	GG	GG	GG	GG	GG	GG	AG	GG	GG	GG	AG
AX-168430625	GG	AA	AA	GG	AA	AG	AA	AG	GG	AG	GG	GG	AG	AG	AG	AG	AA	AG	AG	AA	AG	AG	AG	AG	AA	GG	AA	AG	AG	AA	AG	AG	GG	AG	AA	AG	AA	AG	AG	AG	AG	GG	GG	AA	GG	GG	AG	AA	AA
AX-168430626	AA	AA	AA	AA	AA	AA	AA	AA	AG	AA	AA	AA	AA	AA	AA	AA	AA	AA	GG	AA	AA	AG	AA	AA	AA	AA	AA	AA	AA	AA	AA	AA	AG	AA	AA	AA	AA	AG	AA	AA	AA	AA	AA	AG	AA	AA	AA	AG	AA
AX-168430627	TT	TT	TC	TT	TT	TT	TT	TT	TT	TT	TT	TT	TT	TT	TC	TC	TC	CC	TT	TT	TT	TT	TT	TT	TT	TT	TT	TC	TT	TT	TC	TC	TT	TT	TT	TT	TC	TT	TT	CC	TT	TT	TT	TT	TC	TT	TC	TT	TT
AX-168430628	GG	GG	GG	GG	GG	AG	GG	GG	AG	GG	GG	GG	GG	GG	AG	GG	AG	AA	AG	GG	AG	AG	GG	GG	GG	GG	GG	GG	AA	GG	GG	GG	AG	GG	GG	GG	GG	GG	GG	GG	GG	GG	GG	GG	GG	GG	AG	GG	GG
AX-168430630	TT	TT	TT	TT	TT	TT	TT	TT	TT	TT	TT	TT	TT	TT	TT	TT	TT	TC	TT	TT	TT	TT	TC	TT	TT	TT	TT	TT	TT	TT	TT	TT	TT	TT	TC	TT	TT	TT	TT	TT	TT	TT	TT	TT	TT	TT	TT	TT	TT
AX-168430631	TC	TC	TC	TT	CC	TT	CC	TT	TC	TC	TC	TT	TT	TT	TC	TT	CC	CC	TC	TT	TC	TT	TT	TT	TC	TT	TC	CC	TC	TT	CC	TC	TT	TT	TT	TC	CC	TC	TT	CC	TC	TT	TC	CC	TT	TT	CC	CC	TT
AX-168430633	TT	TC	TC	TT	TC	TC	TT	TT	TT	TT	TT	---	TT	TC	TC	TC	TT	TT	TT	TT	TT	TC	TT	TT	TT	TC	TC	TT	TT	TC	CC	TT	TC	TT	TC	TT	TT	TT	TT	TT	TT	CC	TC	TC	TT	TC	TC	TT	TT
AX-168430634	TG	TT	TT	TT	TT	TG	TT	---	TT	TT	TT	TT	TT	TT	TT	TT	GG	TT	GG	TT	TT	TT	TT	TT	GG	TG	TT	TT	TT	TT	TT	TT	TT	GG	TT	TT	GG	GG	TT	TT	TT	TT	TT	TT	TT	TT	TT	TT	TT
AX-168430635	CC	TT	TT	TT	TT	TT	TT	TT	TT	TT	TC	TT	TT	TT	TT	TT	TT	TC	TT	TT	TT	TT	TC	TT	TT	TT	TC	TT	TT	TT	TT	TT	TT	TC	TT	TT	TT	TC	TT	TT	TT	TT	TC	TT	TT	TT	TC	TT	TT
AX-168430637	TT	TT	TT	TT	TT	TT	TT	TT	TT	TC	TT	TT	TC	TT	TT	TC	TT	TT	TT	TT	TT	TT	TT	TT	TT	TT	TT	TT	TT	TT	TT	TT	TT	TT	TT	TT	TC	TC	TT	TT	CC	TC	TC	TT	TT	TT	TT	TC	TT
AX-168430638	GG	GG	AG	GG	GG	GG	GG	GG	GG	GG	GG	GG	AG	GG	GG	GG	GG	GG	GG	GG	GG	GG	GG	GG	GG	AA	AA	GG	GG	GG	AG	GG	GG	AG	GG	GG	GG	GG	---	GG	GG	GG	GG	GG	GG	GG	GG	GG	GG
AX-168430640	TT	TT	TT	TT	TT	TT	TT	TC	TT	TC	TT	CC	TT	TT	TT	TT	TC	TC	CC	TC	TT	TC	TT	TT	TT	TC	TC	TT	TT	TC	TT	CC	TT	TC	TT	TT	TT	TT	TT	TT	TC	TT	TT	TT	TT	TT	TT	TC	TT
AX-168430641	GG	TG	TG	GG	GG	GG	TG	TG	TG	GG	GG	GG	TG	GG	GG	GG	TG	GG	TT	GG	GG	TG	GG	GG	TG	GG	GG	TG	GG	GG	GG	GG	GG	GG	GG	GG	GG	TG	TG	TG	GG	GG	GG	---	GG	TG	GG	TG	TG
AX-168430642	AG	AG	GG	GG	GG	GG	GG	GG	GG	GG	AG	AG	AG	GG	GG	GG	GG	GG	AA	GG	GG	GG	GG	GG	GG	GG	GG	GG	AG	GG	GG	AG	GG	AG	GG	AG	GG	AG	GG	GG	GG	AG	GG	GG	AG	AG	GG	AG	GG
AX-168430644	AA	AA	AA	AA	AA	AA	AC	AA	AA	AC	AC	AA	AA	AA	AA	AA	AA	AA	CC	AA	AA	AA	AA	AA	AC	AC	AA	AA	AA	AA	AA	AA	AA	AA	AA	AA	AA	AA	AC	AA	AA	AA	AA	AA	AA	AA	AC	AC	AA
AX-168430645	AG	AA	AA	AA	AA	AG	AA	GG	AG	GG	AA	AG	AA	AA	AA	AG	AA	AG	AA	AG	AA	AA	AG	AA	AA	AG	AA	GG	AA	AG	AA	AA	AA	AG	AG	AA	GG	AA	AG	AG	AA	AA	AA	AA	AG	AA	AA	AA	AA
AX-168430646	CC	TT	TC	TC	TC	TC	TT	TC	TC	TT	TC	CC	CC	CC	TC	TT	TT	TC	CC	TC	TT	TT	CC	TT	TC	TC	TC	TC	TC	TC	TC	TC	TC	CC	CC	TC	CC	TC	CC	TC	TC	TC	TC	TT	TT	CC	TC	CC	TC
AX-168430647	TT	TT	TT	TT	TT	TT	TT	TT	TT	TT	TT	TT	TT	TT	TT	TT	TT	TT	CC	TT	TT	TC	TT	TC	TC	TT	TT	TT	TT	TT	TT	TT	TT	TT	TT	CC	TT	TC	TT	TT	TT	TT	TT	TC	TT	TT	TT	TC	TT
AX-168430648	GG	GG	GG	GG	GG	AG	GG	GG	GG	AG	GG	GG	GG	GG	GG	GG	GG	GG	GG	GG	AG	GG	GG	GG	GG	GG	GG	AG	AG	GG	GG	GG	AG	GG	GG	GG	GG	GG	GG	GG	GG	AG	GG	GG	AG	AG	GG	GG	AG
AX-168430649	GG	GG	GG	GG	GG	GG	GG	GG	GG	GG	GG	GG	GG	GG	GG	---	GG	GG	GG	AG	GG	GG	GG	GG	GG	GG	GG	GG	GG	GG	GG	GG	GG	GG	GG	GG	AG	GG	GG	GG	---	GG	GG	GG	GG	GG	GG	GG	GG
AX-168430650	AA	AG	AG	AA	AG	GG	AG	GG	AA	AG	AG	AG	AG	AG	AG	AG	GG	AA	AA	AA	GG	GG	GG	GG	AG	AA	AA	AA	AG	GG	AG	GG	AA	AG	GG	AA	AG	AA	AA	AG	AA	AG	AG	AG	AG	AG	AA	AA	AG
AX-168430651	CC	CC	CC	CC	CC	TC	CC	TT	CC	CC	CC	CC	CC	CC	CC	CC	CC	CC	CC	CC	TC	TC	CC	CC	TC	CC	CC	CC	CC	CC	TC	TC	CC	TC	CC	CC	CC	CC	CC	CC	CC	CC	TC	CC	CC	TC	CC	CC	CC
AX-168430652	TT	TT	TT	TT	TT	TT	TT	TT	TT	TT	TT	TT	TT	TT	TT	TT	TT	TT	TT	TT	TC	CC	TT	TT	TC	TT	TT	TT	TT	TT	TT	TT	TT	TT	TT	TT	TC	TT	TT	TC	TT	TT	TT	TT	TC	TT	TT	TT	TT
AX-168430653	TT	TT	TT	TT	TT	TT	TT	TC	TT	TT	TT	TT	TC	TC	TT	TT	TC	TT	TT	TT	TT	CC	TT	TT	TT	TT	TT	TC	TT	TT	TC	TT	TT	TC	TT	TT	TT	TT	TT	TC	TT	TT	TT	TC	TC	TT	TT	TT	TT
AX-168430654	TT	TT	AT	AT	TT	AT	TT	AA	TT	TT	AA	AT	AT	AT	TT	TT	AA	TT	TT	TT	AA	TT	AA	TT	TT	TT	TT	TT	AT	AA	TT	TT	TT	AT	AA	TT	TT	TT	TT	TT	TT	TT	AT	AT	TT	---	TT	TT	AT
AX-168430655	AA	AG	AA	AG	GG	GG	AG	GG	AG	AG	GG	GG	AG	GG	GG	AG	GG	AG	AA	GG	AG	GG	GG	GG	AA	AG	AG	AG	GG	AG	GG	AG	GG	AG	GG	GG	AG	AG	AA	AG	GG	AA	AG	GG	GG	GG	AA	AG	AG
AX-168430656	GG	AA	AG	AG	AA	AG	AG	AA	GG	AA	AA	AG	AG	AG	GG	AA	AA	AA	GG	AA	AG	AG	AA	AG	AG	AG	AA	AG	AG	AG	AA	AA	GG	AA	AA	AA	AA	AG	AA	AA	AA	AA	AG	AG	GG	AA	AA	GG	AG
AX-168430657	GG	GG	GG	GG	GG	GG	GG	GG	GG	AG	GG	GG	GG	AG	GG	AG	GG	GG	GG	AG	GG	AA	GG	GG	GG	GG	AG	GG	AG	GG	GG	GG	GG	GG	AG	GG	GG	GG	GG	GG	GG	AG	GG	GG	AG	GG	GG	GG	GG
AX-168430658	---	GG	AG	---	AA	AA	AA	AA	---	AG	AG	AA	AA	AA	AG	GG	AA	AG	AA	AG	---	AG	AA	AA	AA	AG	AG	GG	AA	AA	AA	AA	AG	GG	AG	AA	---	AA	AG	AG	AA	AG	AG	---	GG	AG	AG	AA	AA
AX-168430659	TT	TT	TG	TT	TG	TT	TT	GG	TG	TG	TT	TG	TT	TT	TT	TT	TT	TG	GG	TT	TG	TT	TG	TG	TG	TT	TG	TT	TG	TT	TT	TT	TT	TT	TT	TT	TT	TT	TT	TG	TG	GG	GG	TG	TG	TT	TT	GG	TG
AX-168430660	TC	TC	TT	TC	TT	TT	CC	TT	TT	TT	TC	TT	TC	TC	TC	TT	TC	TT	CC	TT	TT	TT	TT	TT	TC	TT	CC	TT	TT	TT	TT	TC	CC	TT	TC	TT	TT	TT	TT	TT	TT	TC	TT	TT	TT	TT	TC	TC	TT
AX-168430661	GG	GG	GG	GG	GG	GG	GG	GG	GG	GG	GG	GG	GG	GG	GG	GG	GG	GG	GG	GG	GG	GG	GG	GG	GG	GG	GG	GG	GG	GG	GG	GG	GG	GG	GG	GG	GG	GG	GG	GG	GG	GG	GG	GG	GG	GG	GG	GG	GG
AX-168430662	CC	TC	CC	TC	CC	CC	CC	CC	CC	CC	CC	CC	CC	TC	TC	CC	CC	CC	CC	CC	TT	CC	TC	CC	CC	CC	CC	CC	TC	CC	TC	CC	TC	CC	CC	CC	CC	CC	CC	CC	TC	CC	CC	TC	CC	CC	CC	CC	TC
AX-168430663	AA	AG	AG	AA	AA	AG	AG	AA	AG	AA	AA	AA	AA	AG	AG	AA	AA	AA	AA	AA	AA	AA	AA	AA	AA	AA	AA	AG	AA	AA	AA	AA	GG	AA	AA	AG	AA	AA	AA	AG	AA	AA	AA	AA	AA	AA	AG	AA	AA
AX-168430664	TC	CC	CC	CC	CC	CC	CC	CC	CC	CC	CC	CC	CC	CC	CC	CC	CC	CC	CC	CC	TC	TC	TC	CC	TC	CC	CC	CC	TT	CC	CC	CC	CC	CC	CC	CC	CC	CC	CC	CC	CC	CC	TC	TC	CC	CC	CC	CC	TC
AX-168430665	GG	AG	GG	AG	GG	GG	GG	AA	AA	AG	GG	GG	AA	GG	GG	AG	AA	---	GG	AA	---	GG	GG	GG	---	GG	AG	GG	GG	AG	AG	GG	AG	GG	GG	GG	GG	GG	AG	GG	GG	AG	GG	AA	AG	AA	AA	GG	AA
AX-168430666	CC	CC	CC	CC	CC	AC	CC	CC	CC	CC	CC	AC	CC	CC	CC	CC	AC	CC	CC	CC	AC	CC	AC	CC	CC	CC	CC	CC	AC	AC	CC	CC	CC	AC	CC	AC	CC	CC	CC	CC	CC	AC	CC	CC	CC	AC	CC	CC	AC
AX-168430667	GG	GG	GG	GG	GG	GG	AG	GG	AG	GG	AG	GG	GG	GG	GG	AG	GG	AA	AA	AG	GG	AG	AG	GG	GG	AG	AG	GG	GG	GG	GG	GG	AG	GG	AG	GG	AG	GG	GG	AG	AG	GG	GG	GG	AG	GG	AA	AG	GG
AX-168430668	CC	TC	CC	CC	CC	CC	CC	TC	CC	CC	CC	CC	CC	TC	CC	TC	CC	TC	CC	CC	CC	CC	TC	CC	CC	CC	TC	TC	CC	TC	TT	CC	TC	CC	TC	CC	CC	CC	CC	TC	TT	TC	CC	TT	CC	TC	TT	CC	CC
AX-168430669	AG	AG	GG	AG	AA	AG	AG	AA	AA	AG	AG	GG	AG	GG	GG	GG	GG	GG	AA	GG	GG	AG	AG	AG	AG	AG	AG	AA	AG	AG	AG	AG	AG	AG	AG	AG	GG	AA	AA	AG	AA	AG	AG	AG	AA	GG	AA	AG	AG
AX-168430670	AG	AA	AA	AA	AA	AA	AA	AA	AA	AG	AA	AG	AG	AA	AA	AG	AA	AA	GG	AA	AA	AA	AA	AG	AA	AA	AA	AA	AA	AA	GG	AA	AA	AA	AA	AG	AA	AA	AA	AA	AG	AA	AA	AG	AA	AA	AA	AG	AA
AX-168430671	GG	GG	AG	GG	GG	AG	AA	GG	GG	AG	AG	GG	AG	AG	AG	GG	AG	AA	AA	GG	AG	GG	GG	AG	GG	GG	GG	GG	GG	AG	GG	AG	AG	AG	GG	AG	GG	GG	GG	GG	GG	AG	GG	AG	GG	AG	AG	AA	GG
AX-168430672	TC	CC	CC	TC	CC	CC	CC	CC	TT	CC	CC	TT	CC	CC	CC	CC	CC	CC	CC	CC	TC	CC	CC	CC	CC	CC	CC	CC	CC	CC	CC	CC	CC	CC	CC	CC	TC	CC	CC	CC	CC	CC	CC	CC	TT	---	CC	CC	CC
AX-168430673	TC	TC	TT	TC	TT	CC	CC	TT	TT	TT	TT	TC	TT	TT	CC	TT	TC	TT	CC	TT	TC	TC	TC	TT	TT	TC	TC	TC	CC	TT	CC	TC	TC	TC	TT	TC	TT	TC	TT	TC	CC	TC	TT	TC	TT	TC	TT	CC	TC
AX-168430674	GG	GG	GG	GG	GG	GG	GG	GG	GG	AG	GG	GG	GG	GG	AG	GG	GG	GG	GG	GG	GG	GG	GG	GG	GG	GG	GG	GG	GG	GG	GG	GG	GG	GG	GG	GG	GG	GG	GG	GG	GG	GG	GG	AG	GG	GG	GG	GG	GG
AX-168430675	TC	CC	TC	CC	TC	CC	TT	CC	CC	CC	CC	TT	CC	CC	CC	CC	CC	TC	CC	CC	CC	CC	CC	CC	TC	CC	CC	CC	CC	CC	CC	CC	CC	CC	CC	CC	CC	CC	CC	CC	CC	CC	CC	CC	CC	CC	CC	CC	CC
AX-168430677	AG	GG	GG	AG	GG	AG	GG	GG	GG	GG	GG	GG	GG	AG	GG	GG	GG	GG	GG	GG	GG	GG	GG	GG	GG	AG	AG	GG	GG	GG	GG	GG	GG	GG	GG	AG	GG	GG	GG	AG	GG	AG	AA	AG	GG	GG	GG	GG	GG
AX-168430678	GG	GG	GG	GG	GG	GG	GG	GG	GG	GG	GG	GG	GG	GG	GG	GG	GG	GG	GG	GG	AG	GG	GG	GG	GG	GG	GG	GG	GG	GG	GG	AG	GG	GG	GG	GG	GG	GG	GG	GG	GG	GG	GG	GG	GG	GG	GG	GG	GG
AX-168430679	AG	GG	GG	GG	AG	GG	GG	GG	GG	GG	GG	GG	GG	GG	GG	GG	GG	GG	GG	GG	GG	GG	GG	GG	GG	GG	GG	GG	GG	GG	GG	GG	GG	AG	GG	GG	GG	GG	GG	GG	GG	AG	GG	GG	GG	GG	GG	GG	GG
AX-168430680	GG	AG	AG	AG	AG	AA	AG	GG	AG	AA	AA	AG	AG	AG	GG	AG	AA	AA	AA	AG	AG	AA	AG	AA	AA	GG	GG	GG	AG	GG	AG	GG	AG	GG	AA	GG	AA	AA	AG	AG	AA	GG	AG	AA	AG	AG	AG	AA	AG
AX-168430681	AG	GG	GG	AG	GG	AG	GG	AG	GG	GG	AG	AG	GG	AG	GG	AA	GG	GG	AA	GG	GG	GG	AG	GG	GG	AG	GG	GG	AG	AG	GG	GG	GG	AG	GG	GG	GG	AG	GG	GG	GG	GG	GG	GG	AA	GG	GG	AG	AA
AX-168430682	AA	AA	AA	AA	AA	AG	AA	AA	AA	AA	AA	AA	AA	AA	AA	AA	---	AA	AA	AA	AA	AA	AA	AA	AA	AA	AG	AA	AA	AA	GG	AA	AA	AA	AA	AA	AA	AA	AA	AA	AG	AG	AA	AA	AA	AA	AA	AA	AA
AX-168430683	GG	GG	GG	GG	AG	GG	GG	GG	AG	GG	AG	GG	GG	GG	GG	GG	GG	GG	GG	GG	GG	GG	GG	GG	GG	GG	GG	GG	GG	GG	GG	GG	GG	GG	GG	GG	GG	GG	GG	GG	GG	GG	AG	GG	GG	GG	AG	GG	GG
AX-168430684	TC	TT	CC	TC	CC	TT	CC	TT	TT	TC	TT	TT	TT	TT	TT	CC	TC	TC	TT	TT	TT	TC	TC	TT	TT	TT	TC	TC	TC	TT	TC	TT	TC	TT	TC	CC	TC	TC	TC	TC	TT	TT	CC	CC	TT	TT	TT	TC	TT
AX-168430685	CC	CC	TC	CC	CC	CC	CC	CC	CC	TC	CC	CC	CC	CC	CC	CC	CC	CC	CC	CC	TC	CC	TC	CC	CC	CC	CC	CC	TC	CC	CC	CC	CC	CC	TC	CC	---	CC	CC	CC	CC	CC	TC	CC	CC	CC	CC	CC	CC
AX-168430686	CC	CC	CC	CC	CC	CC	TC	CC	CC	CC	CC	CC	CC	CC	CC	CC	CC	CC	CC	CC	CC	CC	CC	CC	CC	CC	CC	CC	CC	CC	TC	CC	CC	CC	CC	CC	CC	CC	CC	CC	CC	CC	TC	CC	CC	CC	CC	CC	CC
AX-168430687	CC	CC	CC	CC	CC	CC	CC	CC	CC	CC	TC	CC	TC	CC	TC	CC	CC	CC	CC	CC	CC	CC	CC	CC	CC	CC	CC	TC	TC	CC	CC	CC	CC	CC	CC	CC	CC	CC	CC	TC	CC	TC	CC	CC	CC	CC	CC	CC	CC
AX-168430688	TT	TT	CC	TT	TC	TT	TT	TT	TT	TT	TT	TT	TC	TT	TT	TT	TT	TT	TC	TC	TT	TT	TT	TC	TC	TT	TT	TT	TT	TT	TT	TT	TC	TT	TT	TT	TT	TT	TT	TT	TT	TT	TT	TT	TT	TT	TC	TT	TT
AX-168430689	TT	TC	TC	TT	TT	TT	TT	TT	TT	TC	TT	TT	TC	TT	TC	TT	TT	TC	TT	CC	TT	TC	TT	TC	TT	TT	TT	TT	TC	CC	TT	TT	TT	TT	TT	TT	TC	TT	TT	TT	TT	TC	TC	TT	TT	TT	TT	TT	TC
AX-168430690	CC	CC	AC	CC	CC	AC	CC	AC	CC	CC	CC	CC	CC	CC	CC	AC	AC	CC	CC	CC	AC	CC	CC	CC	CC	CC	CC	CC	CC	AC	CC	CC	CC	CC	CC	CC	AC	CC	CC	CC	AC	CC	CC	AC	CC	CC	CC	CC	CC
AX-168430691	AA	AA	AG	AA	AA	AA	AA	AA	AA	AA	AA	AA	AA	AA	AA	AA	AA	AA	AA	AA	AA	AA	AA	AA	AA	AA	AA	AA	AA	AA	AA	AG	AA	AA	AA	AA	AA	AA	AA	AA	AA	AA	AA	AA	AA	AA	AA	AA	AA
AX-168430693	GG	GG	GG	GG	GG	GG	GG	GG	GG	GG	GG	GG	GG	GG	GG	GG	GG	GG	GG	GG	GG	GG	GG	GG	AG	GG	GG	GG	GG	GG	GG	GG	GG	GG	GG	GG	GG	GG	GG	GG	GG	GG	GG	GG	GG	GG	GG	GG	GG
AX-168430694	GG	GG	GG	GG	GG	GG	GG	GG	GG	GG	GG	GG	GG	GG	GG	GG	GG	GG	GG	AG	GG	GG	GG	GG	GG	GG	GG	GG	GG	GG	AG	GG	GG	GG	GG	GG	GG	GG	GG	GG	GG	GG	GG	GG	GG	GG	GG	GG	GG
AX-168430695	TT	TT	TC	TC	TT	TC	TT	TT	TT	TT	TT	CC	TC	TT	TT	TT	TC	TT	TT	TT	TT	TT	TT	TC	TT	TT	TC	TC	TT	TT	TT	TC	TT	TT	TT	TT	TC	TT	TT	TT	TC	TC	TT	TT	TT	TC	TT	TC	TT
AX-168430696	---	CC	CC	CC	CC	CC	CC	CC	CC	CC	CC	CC	CC	CC	CC	CC	CC	CC	CC	CC	CC	CC	CC	CC	CC	CC	CC	TT	CC	CC	CC	CC	CC	CC	TC	CC	CC	CC	CC	TT	CC	CC	CC	CC	CC	CC	CC	CC	CC
AX-168430697	TT	TT	TT	TT	TT	TT	TT	TT	TT	TT	TT	TC	TT	CC	TT	TT	CC	TC	TT	TT	TT	TT	TT	TT	TC	TT	TT	TT	TT	TT	TT	TT	TT	TT	TC	TT	TC	TT	TT	TT	TT	TT	TT	TT	TT	TT	TT	TT	---
AX-168430698	AA	AA	AA	AA	AA	AA	AA	AA	AG	AA	AA	AA	AA	AA	AA	AA	AA	AA	AA	AA	AA	AA	AA	AA	AA	AA	AG	AG	AG	AA	AG	AA	AA	AA	AA	AA	AA	AA	AA	AA	AA	AG	AA	AA	AG	AA	AA	AA	AG
AX-168430699	GG	GG	GG	GG	GG	AG	GG	GG	GG	GG	GG	GG	GG	GG	GG	GG	GG	GG	GG	GG	GG	GG	AG	GG	GG	GG	GG	GG	AG	GG	GG	GG	GG	GG	AG	GG	GG	GG	GG	GG	GG	GG	GG	GG	GG	GG	GG	GG	GG
AX-168430700	AA	AG	AA	AA	AA	AA	AA	AG	AG	AA	AA	---	AA	AA	AA	AA	AA	AG	AA	AA	AA	AA	AA	AA	AA	AA	AA	AA	---	AA	AA	AA	AA	AA	AA	AA	AA	AG	AA	AA	---	AA	AA	AA	AA	AA	AA	AA	AA
AX-168430701	TT	TT	TT	TT	TT	TT	TT	TT	TC	TT	TT	TT	TT	TT	TT	TT	TT	TC	TT	TT	TT	TT	TT	TT	TT	TT	TC	TC	TT	TT	TT	TT	TT	TT	TT	TT	TT	TT	TT	TT	TT	TC	TT	TT	TC	TT	TT	TT	TC
AX-168430702	TT	TT	TT	TT	TC	TC	TT	TT	TT	TT	TT	TC	CC	TT	TC	TT	TC	TT	TT	TT	TT	TT	TC	TC	TT	TT	TC	TT	TC	TT	TT	TT	TC	TT	CC	TT	TT	TT	TT	TT	TC	TC	TT	TT	TT	TT	TT	TT	TT
AX-168430703	AG	GG	AG	GG	AA	GG	GG	GG	GG	GG	AG	GG	GG	GG	GG	GG	GG	GG	GG	AG	GG	AG	GG	AG	AG	GG	GG	GG	GG	GG	---	AG	GG	GG	GG	GG	GG	AG	GG	AG	---	GG	GG	---	GG	GG	---	GG	GG
AX-168430704	AA	AA	AA	AA	AA	AA	AA	AA	AA	AA	AA	AA	AG	AA	AA	GG	AG	AA	AA	AA	AA	AG	AA	AA	AA	AG	AA	AA	AA	AA	AA	AA	AA	AG	AG	AA	AA	AA	AG	AA	AA	AA	AA	AG	AG	AG	AA	AA	AG
AX-168430706	CC	CG	CC	CC	CC	CC	CC	CC	CG	CG	CC	CC	CC	CC	CG	CC	CC	CG	CG	CC	CC	CC	CC	CC	CC	CG	CC	CC	CG	CC	CC	CC	CC	CC	CC	CC	CC	CC	CC	CG	CC	CC	CC	CC	GG	CC	CC	GG	CC
AX-168430707	GG	GG	GG	GG	GG	AG	---	GG	GG	GG	GG	GG	GG	GG	GG	GG	GG	GG	GG	GG	GG	GG	GG	GG	GG	GG	AG	GG	AG	GG	GG	AG	GG	GG	GG	GG	GG	GG	GG	GG	AA	AG	GG	GG	GG	GG	GG	GG	GG
AX-168430708	TT	TT	TT	TT	TT	TT	TT	TT	TT	TG	TG	TT	TT	TT	GG	TT	TT	TT	TT	TT	---	TT	TT	TT	TT	GG	GG	TT	TT	TT	TT	TT	TT	TG	TT	TT	TT	TT	TG	TT	TT	TG	GG	TT	TT	TT	TT	TT	TT
AX-168430709	AA	AG	AA	GG	AG	AA	AA	AG	AA	AA	---	AA	AG	AA	AG	AG	GG	AA	AG	AG	AG	AA	AG	AA	AA	GG	AG	AA	AG	AG	GG	AA	AA	---	AA	AA	AG	AG	GG	AG	GG	AA	AG	AG	AG	AG	AG	GG	AA
AX-168430710	CC	CC	CC	CC	CC	CC	CC	CC	CC	CC	CC	CC	CC	CC	CC	CC	CC	CC	TC	CC	CC	CC	CC	CC	CC	TC	CC	TC	CC	CC	CC	CC	TC	CC	CC	CC	CC	CC	CC	CC	CC	TC	CC	CC	CC	CC	CC	TC	CC
AX-168430712	CC	CC	TC	CC	CC	TC	CC	CC	TC	CC	CC	CC	CC	CC	TT	CC	CC	TC	TC	CC	TC	TT	CC	CC	CC	CC	CC	CC	TC	CC	CC	CC	TT	CC	CC	TC	CC	CC	CC	CC	TC	CC	TC	CC	TT	TC	TC	TT	CC
AX-168430713	CC	CC	CC	CC	CC	CC	CC	CC	CC	CC	CC	CC	CC	CC	CC	CC	CC	CC	CC	---	CC	CC	CC	CC	CC	CC	CC	CC	---	TC	CC	CC	CC	CC	CC	CC	CC	CC	---	CC	CC	CC	CC	CC	CC	CC	CC	CC	CC
AX-168430714	GG	GG	AA	GG	AA	AG	AA	GG	AG	GG	GG	GG	AG	GG	AG	AA	AA	AG	GG	AG	GG	GG	AG	GG	AG	AG	GG	AG	GG	AG	AG	GG	GG	AG	AG	AG	AG	AG	AG	AG	AG	GG	AG	AA	GG	GG	GG	GG	GG
AX-168430716	TT	GG	GG	TT	TT	GG	TG	TG	TG	TG	TT	GG	TT	TT	TG	TG	TT	GG	TT	GG	GG	TT	GG	GG	TG	GG	TT	TG	TT	TG	GG	TG	TT	GG	GG	TG	GG	TG	TG	TG	TG	TG	TT	TG	TG	GG	TT	TT	TT
AX-168430717	CC	CC	CC	CC	AC	CC	CC	AC	CC	CC	CC	AC	CC	AA	AC	CC	CC	CC	AA	CC	AC	CC	CC	CC	CC	AC	CC	CC	CC	CC	CC	AC	CC	AC	CC	AA	AC	AC	CC	---	CC	CC	CC	CC	CC	CC	CC	CC	CC
AX-168430718	TT	---	TT	TT	TT	TT	TT	TT	TT	TT	TG	TG	TT	---	TT	TT	TT	TT	TT	TT	TT	---	TT	TT	TT	TT	TT	TT	GG	TT	TT	GG	TT	---	TT	TT	---	TT	TT	TT	TT	TT	TT	TT	TT	TT	TT	TT	TT
AX-168430719	TT	TT	TC	TC	TT	TT	TT	CC	TT	TT	TT	CC	---	TC	TT	TC	TC	TT	TC	TT	TT	TT	TT	TT	TT	TC	TT	TT	TC	TC	TT	TT	TT	TC	---	TT	TT	CC	TT	TT	---	TC	TC	TT	TT	TC	---	TC	TT
AX-168430720	AA	AG	AA	AA	GG	AA	AA	AA	AA	GG	AA	AA	AA	AA	AA	AA	AA	AA	AA	AA	AA	AA	AA	AA	AA	AA	AA	AA	AA	AA	AG	AA	AA	AA	AA	AA	AA	AA	AA	AA	AA	AA	---	AA	AA	AG	AA	AA	AA
AX-168430721	AA	GG	AA	AA	---	AG	AG	AA	AG	AA	AA	AA	AA	AA	AA	AA	AA	AA	AA	---	AA	AA	AA	---	AG	AA	AA	AA	AA	AA	AA	AA	AA	AG	AA	AA	AA	GG	AA	AA	AA	AA	AA	---	AA	---	AA	AA	AG
AX-168430724	AA	AC	AA	AA	AC	AA	AA	AA	AA	AA	AA	AA	AA	AA	AA	AC	AA	AA	AA	AA	AA	AA	AC	AA	AA	AA	AA	AA	AA	AC	AA	AA	AA	AA	AC	AA	AA	AA	AC	AA	AA	AA	AA	AA	AA	AA	AA	AA	AA
AX-168430725	AG	AG	AA	AA	AG	AA	AA	AA	AA	AG	AA	AA	AG	AA	AA	AG	AA	AA	AA	AA	AG	AA	GG	AA	AA	AG	AA	AA	AG	AA	AG	AA	AA	AA	AG	AA	AG	AG	AG	AA	AA	AA	AA	AA	AG	AA	AA	AA	AA
AX-168430726	CC	TT	CC	CC	TC	TC	TC	CC	CC	CC	CC	TC	CC	TC	CC	TC	CC	CC	TC	CC	TC	CC	CC	TC	CC	CC	TC	CC	CC	TC	CC	CC	CC	CC	CC	TC	CC	CC	TC	CC	CC	CC	TC	CC	CC	CC	CC	CC	CC
AX-168430727	CC	TC	CC	CC	TC	TC	TC	CC	CC	TC	CC	CC	CC	CC	CC	CC	TT	TC	CC	CC	TC	CC	TC	CC	CC	CC	CC	CC	TC	TC	CC	CC	CC	CC	CC	CC	CC	CC	TC	TC	TT	CC	CC	TC	TC	CC	TC	CC	CC
AX-168430728	TT	TT	TT	TT	CC	CC	CC	CC	CC	CC	TT	CC	TC	TT	TT	CC	CC	TC	TC	CC	TC	CC	TC	TC	TC	TT	CC	CC	TT	CC	TC	CC	TT	TC	---	TT	TC	TT	TT	CC	TT	CC	CC	TT	TC	CC	CC	CC	TT
AX-168430729	TG	TT	GG	GG	GG	TT	GG	TG	GG	GG	TG	GG	GG	TT	GG	TG	TG	TT	GG	TG	TG	GG	TG	TG	GG	TT	GG	TG	---	GG	---	GG	TT	TT	TG	TT	GG	TG	TG	GG	TG	GG	GG	GG	TG	GG	GG	GG	TT
AX-168430730	GG	GG	GG	GG	GG	GG	AG	GG	GG	GG	AG	GG	AG	GG	GG	GG	GG	GG	GG	GG	GG	GG	GG	GG	GG	GG	AG	GG	AG	GG	AG	GG	GG	AG	GG	GG	GG	AG	GG	AG	GG	AG	GG	AG	GG	GG	GG	GG	GG
AX-168430731	CC	CC	CC	CC	CC	CC	CC	CC	CC	CC	CC	CC	CC	CC	CC	CC	TC	CC	CC	CC	CC	CC	CC	CC	CC	CC	CC	CC	TC	CC	CC	CC	CC	CC	CC	CC	CC	CC	CC	TC	CC	CC	CC	CC	CC	CC	CC	CC	CC
AX-168430732	CC	CC	CC	TT	CC	CC	TC	CC	CC	CC	CC	CC	CC	CC	CC	CC	CC	CC	CC	CC	CC	TC	CC	CC	CC	TC	CC	CC	CC	CC	CC	CC	CC	TC	CC	CC	TC	CC	TC	CC	CC	CC	CC	TC	CC	CC	CC	CC	CC
AX-168430733	AA	AA	AA	AA	AA	GG	AG	AG	AA	AA	AA	GG	AA	AG	AG	GG	GG	AA	AG	AG	AA	AG	AG	AA	AA	GG	AA	AA	AA	GG	AG	AA	AG	AA	AA	AG	AG	AA	GG	AA	AA	AA	AG	AG	AA	AA	AG	---	AG
AX-168430736	TT	TT	TT	TT	TT	TT	TT	TT	TT	TT	TT	TT	TT	TT	TT	TT	---	TT	TT	TT	CC	TT	TT	TT	TT	TT	TT	TC	TT	TT	TC	TT	TT	TT	TT	TT	TT	TT	TT	TT	TT	TC	TT	TT	TT	TT	CC	TT	TT
AX-168430737	TC	CC	CC	CC	TC	CC	CC	CC	CC	CC	CC	CC	CC	CC	CC	CC	CC	CC	CC	CC	CC	CC	CC	CC	CC	CC	CC	CC	CC	CC	TC	CC	CC	CC	CC	CC	TC	CC	TC	CC	CC	CC	CC	CC	CC	CC	CC	CC	CC
AX-168430738	GG	GG	GG	GG	GG	GG	GG	GG	GG	AG	GG	GG	GG	GG	AG	GG	GG	GG	GG	GG	GG	GG	GG	GG	GG	GG	GG	GG	GG	GG	GG	GG	GG	GG	GG	GG	GG	GG	GG	GG	GG	AG	GG	GG	GG	GG	GG	GG	GG
AX-168430739	AG	GG	GG	GG	GG	AG	GG	AG	AG	AG	GG	GG	AG	GG	AG	GG	GG	GG	AA	AA	GG	GG	GG	GG	GG	GG	AG	AG	GG	AG	GG	GG	GG	GG	GG	AG	GG	GG	GG	GG	AG	GG	GG	GG	AG	AG	GG	AG	GG
AX-168430740	CC	CC	CC	TT	CC	CC	CC	CC	CC	CC	CC	CC	CC	---	CC	TT	CC	TC	CC	CC	CC	CC	CC	CC	TC	CC	TC	TC	CC	CC	CC	CC	CC	TC	CC	CC	CC	TC	CC	TC	CC	TC	CC	CC	CC	CC	CC	TC	TC
AX-168430742	TT	TT	---	TT	TT	---	TT	TT	TT	TG	---	---	---	TT	TG	TG	TT	---	TT	TG	TT	TT	TT	TT	TG	TT	TT	TT	---	TT	---	TT	TT	TT	TG	TT	TT	---	TT	---	TT	TG	TT	TT	---	TT	TT	TT	TT
AX-168430743	TT	TT	TT	TT	TT	TT	GG	GG	TT	GG	TT	TT	---	TG	TT	TT	TT	TT	TT	TT	TG	TT	GG	TT	TT	TT	TT	TT	TT	GG	TG	TT	TT	TT	TG	TT	TT	TT	TT	TT	TT	TG	TG	TT	TT	TG	TT	TT	TT
AX-168430744	GG	GG	GG	GG	GG	GG	AG	GG	GG	AG	GG	GG	GG	AG	GG	GG	GG	GG	GG	GG	AG	GG	AG	GG	GG	GG	AG	AG	GG	GG	AG	GG	GG	GG	AG	GG	GG	GG	GG	GG	GG	GG	AG	GG	GG	AG	GG	GG	GG
AX-168430745	GG	GG	AA	GG	GG	GG	GG	GG	GG	AA	GG	AA	GG	AA	AA	GG	GG	GG	GG	GG	GG	GG	AA	AA	GG	GG	GG	AA	GG	GG	AA	GG	GG	GG	AA	GG	GG	AA	GG	AA	GG	GG	GG	GG	GG	GG	AA	GG	GG
AX-168430746	TT	TT	AT	TT	TT	TT	AT	TT	TT	AT	TT	AT	TT	AT	AT	AA	AT	AT	AT	TT	AT	AT	AT	AT	AT	TT	TT	AT	TT	TT	AT	TT	TT	AT	AT	AT	TT	AA	TT	AT	TT	TT	TT	TT	TT	AT	AT	AT	TT
AX-168430748	AC	AA	AC	AA	AA	AC	AC	CC	CC	AC	AC	AA	AC	AA	AA	AA	AC	CC	AC	AC	AC	AA	AA	CC	CC	AC	AA	AA	AA	AC	AC	AC	AA	AC	AA	AC	AC	AC	AC	AA	AA	AA	AC	CC	AC	AC	AC	CC	AC
AX-168430749	CC	CC	CC	CC	CC	CC	TC	CC	CC	CC	CC	CC	CC	TC	CC	TC	TC	CC	CC	TC	CC	CC	CC	CC	CC	TT	TC	CC	TT	TC	TC	CC	TC	TC	CC	TC	CC	TC	TC	CC	CC	TC	CC	TC	CC	TC	CC	CC	---
AX-168430750	GG	GG	GG	GG	GG	GG	GG	GG	GG	GG	GG	GG	GG	GG	GG	GG	GG	GG	GG	GG	GG	GG	GG	GG	GG	GG	GG	GG	GG	GG	GG	GG	GG	GG	GG	GG	GG	GG	GG	GG	TG	GG	GG	TG	GG	TG	GG	GG	GG
AX-168430751	GG	GG	GG	GG	GG	TG	GG	GG	TG	GG	GG	GG	GG	GG	GG	GG	GG	GG	GG	TT	GG	GG	GG	GG	GG	GG	TT	TT	GG	GG	GG	GG	GG	GG	GG	GG	GG	GG	GG	GG	GG	TT	GG	GG	GG	GG	GG	GG	GG
AX-168430752	TC	TC	TT	---	TC	TT	TC	TT	TT	TT	TC	TT	TC	TT	TT	TT	TC	TT	TT	TC	TT	TC	TT	TT	CC	CC	TT	TT	TT	TT	TT	TT	TT	CC	TT	TT	TC	TT	TC	TC	TT	TT	TT	CC	TT	TT	TT	TT	TC
AX-168430753	AA	GG	AG	AG	AG	AA	AG	AG	AG	AA	GG	AA	AA	GG	AA	AG	AG	AG	GG	GG	AG	AG	AG	AA	AG	GG	AA	AG	AG	AG	GG	AA	AA	AG	GG	GG	AA	AG	AG	GG	AG	AA	AA	AG	AG	AA	GG	GG	AA
AX-168430754	CC	---	AC	CC	AC	CC	CC	CC	CC	---	CC	---	---	---	---	CC	AC	CC	AC	CC	CC	CC	CC	AC	---	CC	---	CC	AC	CC	AC	CC	CC	AC	CC	CC	CC	CC	---	AC	AC	CC	CC	CC	AC	CC	AC	---	CC
AX-168430755	AA	AG	GG	GG	---	AA	GG	GG	AG	---	AG	AG	GG	GG	GG	AG	AG	GG	AG	GG	AG	AG	AG	AA	---	AA	AA	AA	AA	GG	AA	AA	AG	AA	AA	GG	AA	AG	AG	AG	AG	AA	AG	AG	GG	AA	AG	AA	AG
AX-168430756	CC	TC	CC	TC	TC	TT	TC	TC	TC	CC	TC	TC	TC	TC	CC	TT	TC	CC	TC	CC	CC	CC	CC	TT	CC	CC	CC	CC	CC	TC	CC	TC	TC	TC	CC	CC	CC	CC	TC	TC	TT	CC	CC	TT	TT	CC	CC	TT	TC
AX-168430757	AC	CC	AC	AC	AC	CC	AA	CC	CC	CC	CC	AC	AA	AC	AC	AC	CC	AA	AA	CC	CC	CC	AC	CC	CC	CC	CC	AC	AC	---	CC	AA	AC	AC	CC	AC	AC	---	CC	AC	CC	CC	CC	CC	CC	CC	CC	AA	AC
AX-168430759	CC	CG	CC	---	CC	GG	CG	CG	CG	CG	GG	CC	CC	CC	CC	GG	CC	CC	CC	CC	CC	GG	CC	GG	GG	GG	GG	CG	CC	CG	GG	CC	CG	CC	CG	CG	GG	CG	GG	CG	CG	GG	GG	CG	CG	CC	CG	CC	GG
AX-168430760	CC	CG	CC	GG	CG	GG	CG	---	CG	CG	GG	CC	CC	CC	CC	GG	CC	CC	CC	CC	CC	GG	CC	GG	GG	GG	GG	CG	CC	CG	GG	CC	CG	CG	CG	CG	GG	CC	GG	---	CC	GG	GG	CG	---	CC	CG	CC	GG
AX-168430761	CC	CC	CC	CC	CC	TC	CC	CC	CC	CC	CC	CC	CC	CC	CC	CC	CC	CC	CC	CC	CC	TC	CC	TC	CC	CC	CC	CC	CC	CC	CC	CC	CC	TC	CC	CC	TC	CC	CC	TC	CC	CC	CC	TC	TC	CC	CC	CC	TC
AX-168430762	CC	CC	CC	TC	TC	CC	TC	CC	CC	CC	CC	CC	CC	CC	CC	TC	CC	CC	CC	TC	CC	CC	CC	CC	TC	TT	CC	CC	CC	TC	TT	CC	CC	CC	CC	CC	TC	TC	TC	CC	CC	CC	CC	CC	CC	CC	CC	CC	CC
AX-168430763	CC	CC	CC	CC	CC	CC	CC	CC	TC	CC	CC	CC	CC	CC	CC	CC	CC	CC	CC	CC	CC	CC	CC	CC	CC	CC	CC	CC	CC	CC	CC	CC	CC	CC	CC	CC	CC	CC	CC	CC	CC	CC	CC	CC	TC	CC	CC	CC	CC
AX-168430764	GG	GG	GG	GG	AG	GG	GG	GG	GG	GG	GG	GG	GG	GG	GG	GG	GG	GG	GG	GG	GG	GG	GG	GG	GG	GG	GG	GG	GG	GG	GG	GG	GG	GG	GG	GG	GG	GG	GG	GG	GG	GG	GG	GG	GG	GG	GG	GG	GG
AX-168430765	AG	AG	AG	AG	AG	GG	AA	AA	GG	GG	AA	AG	GG	GG	AA	AG	AA	AA	AA	AA	AG	AG	AG	AG	AG	GG	GG	GG	AG	AG	GG	AG	AG	GG	AA	AA	AG	AG	AG	GG	GG	GG	AA	AA	GG	AG	AG	AA	AG
AX-168430766	AA	AA	AA	AA	AT	AA	AT	AT	AA	AA	AA	AA	AA	AA	AA	AA	AT	AA	AT	AA	AA	AA	AT	AT	AA	AA	AA	AT	AT	AA	AA	AT	AT	AA	AA	AA	AA	AT	AA	AT	AA	AA	AT	AT	AA	AA	AA	AT	AA
AX-168430767	CC	CC	CC	CC	AA	AC	AA	AA	CC	CC	CC	CC	CC	CC	CC	CC	AA	CC	AA	CC	CC	CC	AA	AA	CC	CC	AC	AC	AA	CC	CC	AA	CC	CC	CC	CC	CC	AA	CC	CC	AA	AC	AA	AA	CC	CC	AC	CC	CC
AX-168430768	AG	AA	AA	AA	AA	AA	AG	AG	AA	AG	AA	AG	AA	AA	AA	AG	AA	AA	AG	GG	AA	AG	GG	AA	AA	AA	AG	AG	GG	AA	AA	AA	AG	GG	GG	AA	AG	AA	AA	AG	AA	AG	AG	AA	AA	AG	AA	AG	AA
AX-168430769	GG	AG	AA	AG	AG	AG	AA	AG	AG	GG	GG	AA	GG	AG	AG	AA	AG	AG	AA	AG	AG	AG	AG	AA	AG	AG	AA	AA	AA	AG	GG	AG	AG	AG	AG	AG	AG	AA	GG	AG	AA	AA	AA	GG	GG	AG	AA	AA	AG
AX-168430770	TT	TT	TT	TT	TT	TT	TT	TT	TT	TC	TT	TT	TT	TT	TT	TT	TT	TT	TT	TC	TT	TT	TT	TT	TT	TT	TT	TT	TT	TT	TT	TT	TT	TT	TT	TC	TT	TT	TT	TT	TT	TT	TC	TC	TT	TC	TT	TT	TT
AX-168430771	TT	TG	TG	TG	TT	TT	GG	TT	TT	TT	TT	TT	TG	TT	TT	TG	TG	TG	TG	TT	TT	TT	TT	TG	TG	TT	TT	TT	TT	TT	TT	TG	TG	TT	TT	TT	TT	TT	TT	TT	TT	TT	TT	TG	TT	GG	TT	TT	TG
AX-168430772	GG	GG	GG	GG	GG	GG	GG	TT	GG	GG	GG	GG	GG	GG	GG	GG	GG	GG	GG	GG	GG	TT	GG	GG	GG	GG	GG	GG	GG	GG	GG	GG	GG	GG	GG	GG	GG	GG	GG	GG	GG	GG	GG	GG	GG	GG	GG	GG	GG
AX-168430773	GG	GG	GG	GG	GG	GG	GG	GG	AG	AG	GG	GG	GG	GG	AG	GG	GG	AG	GG	GG	AG	GG	AG	GG	GG	AG	GG	GG	GG	GG	GG	GG	GG	AG	GG	AG	GG	GG	AG	AG	GG	GG	GG	GG	AG	AA	AG	AG	GG
AX-168430774	TT	TC	TT	TC	TT	TT	TC	TT	TC	TT	TT	TC	TC	TT	---	TT	TT	TT	TC	TT	TT	TT	TT	TC	TC	CC	TT	TT	TT	TT	TT	TC	TC	TC	TT	TT	TT	TC	TC	TT	TT	TT	TT	TT	CC	TT	TT	TT	TT
AX-168430775	AA	AA	AA	AA	AG	AG	AA	AA	AA	AG	AG	AG	AA	GG	AG	---	AA	AA	GG	---	AA	GG	---	GG	AA	AA	AA	AA	GG	AA	AG	AG	AA	AA	GG	AA	AG	AA	AG	AA	AG	AA	AG	AG	AA	AA	AA	AA	GG
AX-168430776	---	AA	AG	AG	---	AA	AA	AA	---	AG	---	---	AG	AG	AG	AA	AA	AA	AG	AA	---	---	AG	---	AG	AA	AA	---	AG	---	AA	---	AG	AA	---	AG	AA	AA	---	AA	---	---	AA	AA	AA	AG	AA	AG	---
AX-168430777	TC	TC	TC	CC	CC	TC	CC	TC	TC	CC	TC	TC	TC	TC	TC	TC	CC	TC	TC	TC	CC	TC	CC	CC	CC	CC	TC	TC	TT	TT	TC	CC	TC	TC	CC	TT	TT	CC	CC	TT	TC	TC	CC	TC	TC	CC	CC	TC	CC
AX-168430778	GG	GG	GG	GG	GG	GG	GG	GG	GG	GG	GG	GG	GG	GG	GG	GG	GG	GG	GG	GG	GG	GG	GG	GG	GG	GG	GG	GG	GG	GG	GG	GG	GG	GG	GG	AG	GG	GG	GG	GG	GG	GG	GG	GG	GG	GG	GG	GG	GG
AX-168430779	TC	---	TC	CC	TT	TC	CC	CC	CC	CC	TC	CC	CC	CC	CC	CC	CC	TC	TC	CC	CC	CC	CC	CC	CC	CC	TC	CC	CC	CC	CC	CC	CC	CC	CC	CC	CC	TC	CC	CC	TT	CC	CC	CC	TC	CC	CC	CC	CC
AX-168430780	AA	AA	AA	AA	AA	AG	AA	AA	AG	AA	AG	AA	AA	AA	AG	AA	AA	AA	AG	AA	GG	AA	AA	AA	AA	GG	AA	AA	AA	AA	AG	AA	AA	AA	AA	AA	AA	AA	AG	AA	AG	AA	AA	AA	GG	AG	AA	AA	AA
AX-168430782	GG	AA	AA	AA	AA	AA	AA	AA	AA	AA	AA	AA	---	---	AA	AA	AA	AA	AA	AA	AA	AA	AA	AA	AA	---	AA	AA	AA	---	---	AA	AA	AA	AG	AA	AG	---	AA	---	AA	AA	AA	AA	AA	---	AA	AA	AA
AX-168430783	TT	CC	TT	TT	TT	TC	TC	TC	TC	TT	TC	TT	TT	TT	TT	TC	TC	TC	TT	CC	TC	TC	TC	TC	TC	CC	TC	TT	TC	TT	TC	TT	TT	TC	TT	TT	TT	TT	TC	TT	TT	TC	TC	CC	TT	TT	TC	TC	TT
AX-168430784	AA	AG	GG	AG	GG	AA	GG	GG	AG	AG	AG	AG	AA	GG	GG	GG	AA	GG	AA	AA	GG	AG	GG	AA	GG	GG	GG	GG	GG	AA	GG	AG	AG	GG	GG	GG	AG	GG	GG	GG	AA	AG	GG	---	AA	AG	GG	AG	AG
AX-168430785	AG	AA	AG	AA	AA	AG	AG	AA	AG	GG	AG	AG	AA	AG	GG	AG	AG	GG	AA	AA	AG	AG	AG	AA	AG	GG	AG	AG	AG	AG	AG	AA	AG	AA	AA	AA	GG	AA	AG	AG	AG	GG	AA	AG	AG	AA	AG	AG	AG
AX-168430786	TT	TT	TT	TT	TT	CC	TT	TT	TT	TT	TT	CC	TT	TT	CC	TT	TT	TT	TT	TT	TT	TT	TT	TT	TT	TT	TT	TT	TT	TT	TT	TT	TT	CC	TT	CC	CC	TT	TT	CC	TT	TT	TT	TT	TT	CC	TT	TT	TT
AX-168430787	CC	CC	CC	CC	CC	CC	CC	TC	CC	CC	CC	CC	TC	TC	CC	TC	CC	TC	TC	CC	CC	TC	CC	CC	CC	CC	CC	CC	CC	TC	TC	TC	CC	CC	CC	CC	TC	CC	TC	CC	CC	CC	CC	CC	CC	CC	CC	TC	CC
AX-168430789	AG	GG	GG	GG	AG	GG	GG	---	AG	GG	GG	GG	GG	GG	GG	GG	GG	GG	GG	AG	GG	GG	GG	GG	GG	GG	GG	GG	GG	AG	GG	GG	GG	GG	GG	GG	GG	AG	AA	GG	AG	GG	AG	GG	GG	AG	GG	GG	AG
AX-168430790	---	TG	TT	TT	TT	GG	TG	TG	GG	GG	TT	GG	---	TG	TG	TT	TG	TG	TG	TT	GG	TT	TT	GG	GG	GG	TT	TG	TG	TT	TT	TT	TT	TG	TT	GG	TT	GG	TG	TG	TG	TG	GG	TG	GG	GG	TT	TT	TG
AX-168430792	AG	AG	AG	GG	GG	GG	GG	AG	GG	GG	AG	AG	GG	AG	GG	GG	GG	GG	GG	GG	GG	AG	GG	GG	GG	GG	GG	AG	GG	AG	GG	GG	GG	AG	GG	GG	GG	GG	GG	AA	GG	AG	GG	GG	GG	GG	GG	GG	GG
AX-168430793	GG	GG	GG	GG	GG	GG	GG	GG	AG	GG	GG	GG	GG	GG	AG	GG	GG	AG	GG	GG	GG	GG	GG	GG	AG	GG	GG	GG	GG	GG	GG	GG	GG	GG	GG	GG	GG	AG	GG	GG	GG	GG	GG	GG	GG	GG	AA	GG	GG
AX-168430794	GG	GG	GG	GG	GG	GG	AA	AA	GG	GG	AA	AA	---	GG	GG	GG	GG	AA	AA	AA	GG	GG	AA	GG	GG	GG	GG	GG	GG	GG	GG	AG	GG	---	AG	GG	AA	AA	GG	---	GG	GG	GG	AA	AA	AA	GG	GG	GG
AX-168430795	GG	GG	GG	GG	GG	GG	TG	GG	TG	GG	GG	GG	TG	GG	GG	---	GG	GG	TG	GG	GG	GG	GG	GG	GG	GG	GG	GG	TG	GG	GG	GG	GG	GG	GG	GG	GG	GG	GG	GG	TG	GG	GG	GG	TG	TG	GG	GG	GG
AX-168430796	GG	GG	GG	GG	GG	GG	AG	AG	GG	GG	AG	GG	AG	GG	GG	GG	GG	AG	AG	GG	GG	GG	GG	GG	GG	AG	GG	GG	AG	GG	GG	GG	AG	GG	GG	GG	GG	GG	GG	GG	GG	GG	GG	AG	AG	AG	GG	GG	GG
AX-168430797	GG	GG	GG	TT	GG	GG	---	---	TT	TG	TG	GG	TG	TG	TG	GG	TG	TG	GG	GG	GG	---	GG	GG	GG	---	GG	GG	TT	TG	GG	TT	---	GG	GG	GG	GG	GG	GG	GG	GG	GG	GG	---	TG	---	GG	---	GG
AX-168430798	GG	TT	TG	GG	GG	TT	TT	TG	TG	TT	TG	TG	TT	GG	TG	GG	TG	TT	TT	TG	TG	TT	TG	TG	TG	TG	TT	TT	TT	TG	TG	TT	TT	TT	TG	TT	TG	TG	TG	TT	GG	TT	TT	TT	TT	TG	GG	TT	GG
AX-168430799	TT	TT	TT	AT	AT	TT	TT	TT	TT	TT	TT	TT	TT	TT	TT	TT	TT	TT	TT	TT	TT	TT	TT	TT	AT	TT	TT	TT	AT	TT	TT	TT	TT	TT	TT	TT	TT	AT	TT	AT	TT	TT	TT	TT	TT	AT	TT	TT	AT
AX-168430800	AC	AA	AA	AA	AA	AA	AC	AA	AC	AA	AC	AA	AA	AA	AA	AA	AA	AC	AC	AA	AA	AC	AC	AC	AC	AA	CC	AA	AC	AA	AA	AA	AA	AA	AC	AA	AA	AA	AA	AA	AA	CC	AA	AA	AC	AA	AA	AC	AA
AX-168430801	AA	AA	AA	AG	AA	AA	AA	AA	AG	AA	AG	AA	AA	AA	AA	AA	AA	AG	AA	AA	AG	AG	AA	AA	GG	AG	AG	GG	AG	---	---	AG	AG	AA	AG	AA	AA	AA	AA	AG	AA	AG	AA	AG	AG	AG	AA	AA	AA
AX-168430802	---	GG	AG	AG	AA	AA	AA	AA	AA	AG	AG	AG	AA	AA	AA	AA	AA	GG	AA	AA	AG	AG	AG	AA	GG	AA	AG	AA	AA	AA	AG	AA	AG	AG	GG	AG	GG	AA	AA	AG	AA	AG	AG	AA	---	AG	AA	AA	AA
AX-168430803	CC	CC	TC	TC	TC	CC	---	CC	TC	CC	CC	CC	CC	CC	CC	CC	TC	CC	CC	TC	CC	CC	TC	TC	CC	TT	CC	CC	CC	CC	CC	CC	TC	TC	CC	TC	TT	CC	TC	CC	CC	CC	CC	CC	CC	CC	TC	CC	---
AX-168430804	GG	GG	GG	GG	GG	AG	AG	GG	GG	GG	GG	GG	GG	GG	GG	GG	GG	AA	GG	AG	GG	AG	AG	GG	GG	AG	GG	GG	GG	AG	GG	GG	GG	GG	AG	AG	GG	GG	GG	GG	GG	GG	GG	GG	GG	GG	AA	GG	AG
AX-168430805	TC	TT	TT	TT	TT	TT	TT	TC	TT	TT	TT	TT	TT	TT	TT	TT	TT	TC	TT	TT	TT	TT	TC	TT	TT	TT	TT	TT	TT	TT	TT	TT	CC	TT	TC	TC	TT	TT	TT	TT	TC	TT	TT	TT	TT	TT	TT	TT	TT
AX-168430806	---	AG	AG	GG	GG	AA	GG	AG	GG	GG	GG	AG	AG	GG	AA	GG	AG	GG	AA	AG	GG	GG	AG	GG	GG	AG	GG	---	AG	GG	AG	GG	GG	GG	GG	GG	AG	AG	---	GG	GG	GG	AG	GG	GG	GG	GG	GG	GG
AX-168430807	AA	AA	AA	AA	---	AA	---	---	AA	AA	GG	AA	AA	AA	AA	AA	AA	AA	AA	AA	AA	AA	AA	---	AA	AA	---	AA	AA	AA	AA	GG	---	---	AA	AA	GG	AA	AG	AA	---	AA	AA	AA	AA	AA	---	AA	AA
AX-168430808	GG	GG	GG	GG	GG	GG	GG	GG	GG	GG	GG	GG	AA	AG	GG	GG	AG	GG	GG	GG	GG	GG	GG	AA	GG	GG	GG	GG	GG	GG	GG	GG	AG	GG	GG	GG	GG	GG	GG	GG	GG	GG	GG	GG	AG	GG	GG	GG	GG
AX-168430809	GG	GG	AG	GG	GG	GG	GG	GG	GG	GG	GG	GG	GG	GG	GG	AA	GG	GG	GG	GG	GG	GG	GG	GG	GG	GG	AA	---	GG	GG	GG	GG	GG	GG	GG	GG	GG	GG	GG	---	GG	GG	GG	GG	GG	GG	GG	GG	GG
AX-168430810	CC	CC	CC	CC	CC	CC	TC	CC	CC	CC	CC	TC	CC	CC	TC	CC	CC	TC	CC	CC	TC	CC	CC	CC	TT	TC	CC	CC	CC	CC	CC	TC	TC	CC	TC	TC	CC	CC	CC	CC	CC	CC	TC	CC	TC	---	CC	TC	CC
AX-168430811	TT	TT	TC	TT	TT	TT	TT	TT	TT	TT	TT	TC	TT	TT	TT	TT	TT	TC	TT	TT	TT	TT	TT	TT	TT	TT	TT	TT	TT	TT	TT	TT	TT	TT	TT	TC	TT	TT	TT	TT	TT	TT	TT	TT	TT	TT	TT	TC	TT
AX-168430812	TT	---	TT	TT	TT	TT	TT	TT	TT	TT	TT	TT	TT	TT	TT	TT	TT	TT	TT	TT	TT	TT	TT	TT	TT	TT	CC	TT	TT	TT	TT	TT	TT	TT	TT	TT	TT	TT	TT	TT	TT	CC	TT	TT	TT	---	TT	TT	TT
AX-168430813	AA	AA	AA	AA	AA	AA	AA	AA	AA	AA	AA	AA	AA	AA	AA	AA	AA	AA	AA	AA	AA	AA	AA	AA	AA	AG	AA	AA	AA	AA	AA	AA	AA	AA	AA	AA	AA	AA	AA	AA	AA	AA	AG	AA	AA	AA	AA	AA	AG
AX-168430814	CC	CC	CC	CC	CC	CC	CC	CC	CC	CC	CC	CC	CC	CC	CC	CC	TC	CC	CC	TT	CC	CC	CC	CC	CC	CC	TC	CC	CC	CC	CC	CC	CC	CC	CC	CC	CC	CC	CC	CC	CC	TC	CC	CC	CC	TC	CC	CC	CC
AX-168430816	GG	AG	GG	AG	---	GG	GG	AG	GG	GG	GG	GG	GG	GG	GG	GG	GG	GG	AG	GG	GG	GG	GG	GG	GG	GG	AG	GG	GG	GG	GG	GG	GG	GG	GG	GG	GG	GG	GG	GG	GG	GG	GG	GG	GG	GG	GG	GG	GG
AX-168430817	CC	CC	CC	CC	CC	TT	CC	CC	CC	CC	CC	CC	CC	CC	CC	CC	TT	TT	CC	TT	CC	CC	CC	CC	CC	CC	CC	CC	TC	---	CC	TC	CC	CC	TT	TT	CC	CC	CC	CC	CC	CC	TC	CC	CC	CC	CC	---	CC
AX-168430818	AA	AA	AA	AA	AA	AA	AA	AA	AA	AA	AA	AA	AA	AA	AA	AA	AA	AG	AA	AA	AA	AA	AA	AA	AA	AA	AA	AG	AA	AA	AA	AA	AA	AA	AA	AA	AA	AA	AA	AA	AA	AA	AA	AA	AA	AA	GG	AA	AG
AX-168430819	GG	GG	GG	GG	GG	GG	GG	GG	GG	GG	GG	GG	TG	TG	GG	GG	GG	GG	GG	GG	GG	GG	GG	TG	GG	TT	GG	GG	GG	GG	GG	GG	GG	TG	GG	GG	GG	GG	TG	GG	GG	GG	---	GG	GG	GG	GG	GG	GG
AX-168430821	CC	TT	TT	TT	TC	TT	TC	TC	TT	TC	TT	TT	TC	TC	TT	TT	TT	TT	TC	TT	TT	TT	TT	TT	TT	CC	TT	TT	TT	TT	TT	TT	TT	TC	TT	TT	TT	TT	TC	CC	TT	TT	TT	TT	TT	TT	TT	TT	TT
AX-168430822	CC	CC	CC	CC	CC	CC	AC	CC	CC	CC	CC	CC	CC	AC	CC	CC	CC	AC	CC	CC	CC	CC	CC	CC	CC	CC	CC	CC	CC	CC	AC	CC	CC	CC	CC	CC	CC	CC	CC	CC	CC	CC	CC	AC	AC	CC	CC	CC	CC
AX-168430823	CC	TT	TT	TT	TC	TT	TT	TT	TT	TT	CC	TT	TT	TT	TT	TT	TT	TT	TT	TT	TT	TT	TT	TC	TC	TT	TT	TT	TT	TC	CC	TT	TT	CC	TT	TT	TT	TC	TT	TT	TT	TT	TT	TC	CC	TC	TT	TT	TT
AX-168430824	TT	GG	TT	TT	TG	TG	TT	TG	GG	GG	TG	TT	GG	TG	GG	TT	GG	GG	TT	TT	GG	TT	TG	TT	TT	TG	TG	TT	TT	TG	TG	GG	TG	TG	TG	TG	TG	TG	TG	TG	GG	TG	TT	TT	TG	GG	TG	TG	TG
AX-168430825	CC	CC	TT	TT	TT	CC	TC	TT	TT	TT	TT	TT	CC	TT	TT	TC	TT	TC	TT	TT	TT	TT	CC	TT	TT	CC	TT	TT	TT	TT	TT	TT	CC	TC	CC	TT	TC	TT	TC	TT	TT	TT	TC	TT	TT	TT	TT	TT	TT
AX-168430826	GG	GG	---	GG	GG	GG	GG	GG	GG	GG	GG	TG	GG	GG	GG	GG	TG	TG	GG	GG	GG	GG	GG	GG	GG	GG	GG	GG	GG	GG	GG	GG	GG	GG	GG	GG	GG	GG	GG	GG	GG	GG	GG	GG	GG	TG	TT	GG	GG
AX-168430827	AA	AA	AA	AA	AA	AG	GG	AA	AG	AA	AG	GG	AA	AA	AA	AG	GG	AA	AA	GG	AG	AG	AA	AG	AA	AA	AG	AA	AA	AA	AA	AA	AA	AA	AA	AG	GG	AG	AA	AA	AG	AG	AG	AG	AG	GG	AA	GG	AG
AX-168430828	TT	TT	TT	TT	TT	TT	TT	TT	TT	TT	TT	TT	TT	TT	TT	TT	TT	TT	TT	TT	TT	TT	TC	TT	TT	TT	TT	TT	TT	TT	TT	TT	TT	TT	CC	TT	TT	TT	TT	TT	TT	TT	TT	TT	TT	TT	TT	TT	TT
AX-168430829	TT	TT	TC	TT	TT	TT	TT	TC	TT	TT	TT	TT	TT	TT	TT	TT	TT	TT	TC	TT	TT	TT	TT	TT	TT	TT	TT	TC	TT	TT	TT	TT	TT	TT	TT	TT	TT	TT	TT	TT	TT	TT	TT	TT	TT	TT	TT	TT	TT
AX-168430830	GG	GG	AG	GG	GG	AG	GG	AG	GG	GG	GG	GG	GG	GG	GG	GG	AG	AG	GG	GG	GG	AA	AG	GG	AG	GG	GG	GG	AG	AG	GG	GG	GG	GG	AG	AG	GG	GG	GG	GG	AG	AG	GG	GG	GG	GG	GG	GG	AG
AX-168430831	AA	AA	AG	GG	AG	GG	GG	GG	GG	GG	AG	AG	AA	AG	AA	AG	GG	AG	GG	GG	AG	GG	GG	GG	GG	AA	GG	GG	AA	GG	AA	AG	GG	AG	GG	GG	AG	GG	AG	GG	GG	GG	AG	GG	GG	AA	AA	AG	AG
AX-168430832	GG	GG	AG	AA	AG	AA	AA	AA	AA	AA	AA	AG	GG	AG	GG	AA	AA	AG	AA	AA	AA	AA	AA	AA	AA	GG	AA	AA	AG	AA	GG	AA	AA	AG	AA	AA	AA	AA	GG	AA	AA	AA	AA	AA	AA	AG	GG	AA	AG
AX-168430833	CC	CC	CC	TC	TC	TC	CC	TC	TC	TC	TC	CC	CC	CC	CC	CC	TC	CC	TC	CC	CC	CC	TT	CC	CC	CC	CC	TC	TC	CC	CC	CC	TC	CC	TC	CC	CC	CC	TC	TC	CC	CC	CC	CC	TC	CC	CC	TC	CC
AX-168430834	GG	GG	GG	GG	GG	AG	AG	GG	GG	GG	GG	AG	GG	GG	GG	GG	GG	GG	AG	AG	AG	AG	GG	AG	AG	GG	AG	GG	GG	AG	GG	GG	GG	AG	GG	GG	AG	GG	GG	GG	GG	AG	AG	GG	GG	GG	AG	GG	GG
AX-168430835	CC	CC	AC	AA	AC	AA	CC	AA	AA	CC	AC	AC	CC	CC	CC	AA	AA	AC	AC	AA	AA	AC	AA	CC	CC	CC	AC	AA	CC	AA	AC	AA	AA	CC	---	CC	AC	AA	AC	AA	AA	AC	AA	AC	AA	CC	AC	AC	CC
AX-168430836	AA	AA	AC	AC	AC	AC	AC	AC	CC	AC	CC	AC	AA	AA	AA	AA	AC	AC	AC	AC	AA	AA	CC	CC	AC	AA	CC	CC	AC	CC	AA	CC	CC	AA	CC	AA	AA	CC	AC	AC	AC	CC	AC	AC	CC	AC	AC	AA	AA
AX-168430837	GG	GG	AG	GG	GG	AG	AG	AG	GG	AG	GG	AG	GG	GG	GG	AG	GG	GG	AG	GG	AG	AG	AG	AG	AG	GG	GG	GG	AG	AG	GG	---	GG	GG	AA	GG	AG	GG	AG	GG	AA	GG	AG	AA	GG	GG	AG	GG	GG
AX-168430838	AA	AA	AA	AA	AG	AA	AA	AA	AA	AA	AG	AA	AA	AA	AA	AA	AA	AA	AA	AA	AA	AA	AA	AA	AA	AA	AA	AA	AA	AA	AA	AA	AG	AA	AA	AA	AA	AA	AA	AA	AA	AA	AA	AA	AA	AA	AA	AA	AA
AX-168430839	GG	GG	GG	GG	GG	GG	GG	GG	GG	GG	GG	GG	GG	GG	GG	GG	GG	GG	GG	GG	GG	GG	GG	GG	GG	GG	GG	GG	GG	GG	GG	GG	GG	GG	GG	GG	GG	GG	GG	GG	GG	GG	GG	TG	GG	GG	GG	TG	GG
AX-168430840	CC	CC	AC	CC	AA	AC	AC	CC	AC	CC	AC	AC	AC	CC	CC	AC	AC	CC	CC	CC	AA	CC	CC	AC	CC	CC	AC	CC	AC	AC	AC	CC	AA	CC	CC	CC	AC	AA	AC	CC	CC	CC	AC	AC	CC	CC	AA	AA	AC
AX-168430841	CC	CC	CC	CC	CC	CC	CC	CC	CC	TT	CC	CC	CC	CC	CC	CC	CC	CC	CC	TT	CC	CC	CC	CC	CC	TT	CC	CC	CC	CC	CC	CC	CC	CC	CC	CC	TT	CC	CC	CC	CC	CC	CC	CC	CC	CC	TT	CC	---
AX-168430842	AA	AA	AG	AA	AG	AG	AG	AA	AG	AA	AG	AA	AA	AA	AA	GG	AA	AA	AA	AG	AA	AA	AG	AG	AA	GG	AG	AG	AA	AA	AA	AA	AA	AA	AA	AA	AA	AA	GG	AG	AA	AA	AG	AG	AA	AA	AA	AG	AG
AX-168430843	AA	AC	AA	CC	CC	CC	---	AC	CC	AC	CC	AA	CC	---	AA	CC	AA	AC	AC	CC	CC	CC	CC	---	---	AC	AC	CC	AA	AA	AC	CC	AA	AA	CC	AC	AC	AC	AA	CC	CC	CC	AC	AC	CC	AA	AA	CC	CC
AX-168430844	TT	TT	TC	CC	TT	TC	TT	TC	TT	TT	TC	TT	TT	TT	TT	TT	TT	TC	TT	TT	TC	TT	TT	CC	TT	TT	TC	TT	TT	TT	TC	TT	TC	TT	TT	TT	TT	TT	TC	TT	CC	TC	TT	TT	TC	TT	TT	TT	TT
AX-168430846	GG	GG	GG	GG	GG	TG	GG	GG	GG	GG	GG	GG	GG	GG	GG	GG	TG	TG	GG	GG	GG	GG	GG	GG	GG	GG	GG	GG	TT	GG	GG	GG	TG	GG	GG	GG	GG	GG	GG	GG	GG	GG	GG	GG	TG	TG	GG	GG	GG
AX-168430848	AA	AA	AA	AA	AA	AA	AA	AA	AA	AA	AA	AG	AA	AA	AA	AA	AA	AA	AA	AA	AA	AA	AA	AA	AA	AG	AA	AA	AA	AA	AA	AA	AA	AA	AA	---	AA	AG	AA	AA	AA	AA	AA	AA	AA	AA	AA	AA	AA
AX-168430849	CC	CC	CC	CC	CC	CC	CC	---	CC	CC	CC	CC	AC	CC	CC	CC	CC	CC	CC	CC	CC	CC	AC	CC	CC	CC	CC	CC	CC	AC	CC	CC	AC	CC	CC	CC	CC	AC	CC	---	CC	---	AC	AC	AC	CC	CC	CC	CC
AX-168430850	TT	TC	CC	CC	CC	CC	CC	CC	CC	TC	CC	TC	CC	CC	TC	CC	CC	CC	CC	TC	CC	CC	CC	CC	TT	CC	CC	CC	CC	CC	TC	CC	CC	CC	CC	TC	CC	TC	TC	CC	CC	TC	CC	CC	CC	TC	TC	CC	TC
AX-168430851	TT	TC	CC	CC	TC	TC	CC	CC	CC	TC	CC	TC	TC	CC	TC	CC	CC	TC	CC	TC	TC	TC	TC	TC	TT	TT	TC	CC	TC	CC	TT	TC	TT	TC	TC	TC	TC	TT	TT	CC	TC	CC	CC	CC	TC	TC	TC	CC	CC
AX-168430855	GG	GG	AG	GG	GG	GG	AG	GG	GG	AG	AG	GG	GG	GG	GG	GG	AG	GG	AG	AG	AG	AG	GG	GG	GG	GG	GG	AG	AG	AG	GG	GG	GG	GG	GG	GG	AG	GG	GG	AG	---	GG	GG	AG	GG	GG	GG	GG	AG
AX-168430856	AA	GG	GG	GG	GG	GG	---	GG	GG	AA	---	GG	GG	---	AA	GG	GG	AA	GG	GG	AA	GG	GG	---	GG	GG	AA	GG	GG	GG	GG	GG	GG	GG	GG	AA	---	GG	GG	GG	GG	AA	AA	---	AG	AA	---	GG	AG
AX-168430857	GG	GG	GG	GG	AG	GG	GG	GG	AG	AG	GG	AG	AG	GG	GG	GG	GG	GG	GG	GG	GG	AG	GG	GG	GG	GG	AG	GG	GG	GG	GG	GG	AG	AG	GG	GG	GG	GG	GG	GG	GG	AG	GG	GG	GG	GG	GG	GG	GG
AX-168430858	AC	AA	AA	AA	AA	AC	AA	AA	AA	AA	AA	AA	AC	AA	AC	CC	AC	AA	AA	AA	AA	AA	CC	CC	AC	AC	AA	AC	---	AA	AA	AC	AA	AA	CC	AC	AA	AC	AC	AA	AA	AA	AA	AA	AA	AA	AA	AA	AC
AX-168430859	AA	AA	AA	AA	AA	AA	AG	AA	AA	AA	AA	AA	AG	AA	AA	AA	AA	AA	AA	AA	AA	AA	AA	AA	---	AG	AA	AA	AA	AA	AG	GG	AA	AG	AA	AA	AG	AA	AG	AA	AA	AA	AA	AA	AA	AA	AA	AA	AA
AX-168430860	AG	AA	AA	AG	AG	GG	AG	AG	AA	AA	AA	AG	GG	AG	AG	AG	AG	AA	AA	AG	AA	AA	GG	AA	AG	AA	AA	AG	AG	AA	GG	GG	AG	AG	AG	AA	GG	GG	AA	AG	GG	AA	AA	AA	AA	GG	AA	AA	AA
AX-168430861	TT	TT	TT	CC	TT	TT	TT	TT	TC	TT	TT	TT	TT	TT	TT	TT	TT	TC	TT	TT	TT	TT	TT	TC	TT	CC	TT	TC	TT	TT	TT	TT	TT	TC	TC	TT	TT	TT	TC	TC	TT	TT	TT	TT	TC	TT	TT	TT	TT
AX-168430862	AA	AA	AA	AA	AA	AA	AA	AA	AA	AA	AA	AA	AA	AA	AA	AA	AA	AA	AA	AA	AA	AA	AA	AA	AA	AA	AA	AA	AA	AA	AA	AA	AA	AA	AA	AA	AA	AA	AA	AA	AA	AA	AA	AA	AA	AA	AA	AA	AA
AX-168430863	TC	TC	TT	TC	TC	CC	TC	TT	TC	TT	TT	TC	TT	TT	TT	---	TT	CC	TT	CC	TT	TT	TT	CC	CC	CC	TC	TC	TT	TC	TT	TT	TC	CC	TC	TT	TT	TC	TC	TC	TC	TC	TT	TT	TC	TC	CC	TC	TT
AX-168430864	CC	CC	CC	CC	CC	CC	CC	CC	CC	CC	CC	CC	CC	CC	CC	CC	CC	TC	CC	CC	CC	CC	CC	CC	CC	CC	CC	CC	CC	CC	CC	CC	CC	CC	CC	CC	CC	CC	CC	CC	CC	CC	CC	CC	CC	TT	CC	CC	CC
AX-168430866	AA	AG	AA	AA	AA	AA	AA	AA	AA	AA	AA	AG	AA	AA	AA	AA	AA	AG	AA	AA	AA	AA	AA	AA	AA	AA	AG	AA	AA	AA	AA	AA	AA	AA	AA	AA	AA	AA	AA	AA	AA	AG	AA	AA	AA	AA	AA	AA	AA
AX-168430867	GG	GG	GG	GG	GG	GG	GG	GG	GG	GG	GG	GG	GG	GG	GG	GG	GG	GG	GG	GG	GG	GG	GG	GG	GG	---	AA	GG	GG	GG	GG	GG	GG	AA	GG	GG	GG	GG	---	GG	GG	AA	GG	GG	GG	GG	GG	GG	GG
AX-168430868	GG	GG	AG	AA	GG	GG	AG	AG	GG	GG	AG	GG	GG	AG	GG	GG	AG	GG	GG	AG	GG	AG	AG	GG	AG	AG	GG	GG	AG	AG	GG	AG	AG	AA	GG	AG	GG	GG	AA	GG	AA	GG	---	AA	GG	AG	GG	GG	GG
AX-168430869	CC	TC	CC	CC	CC	TC	TC	CC	CC	CC	CC	CC	CC	CC	CC	CC	CC	CC	CC	TC	CC	CC	CC	TC	CC	CC	TC	CC	CC	CC	CC	CC	CC	CC	TC	TC	TC	CC	CC	CC	CC	CC	TC	TC	CC	CC	TT	CC	CC
AX-168430870	CC	TC	TC	TC	CC	TC	TC	TT	CC	TC	TT	TC	TC	TC	TC	TC	TC	TC	TT	TC	TT	TT	CC	CC	CC	CC	TC	CC	TT	CC	TT	CC	TT	TC	TC	TT	TC	TC	TC	CC	TC	TT	TC	CC	CC	CC	CC	TC	TC
AX-168430871	TT	CC	CC	CC	CC	CC	TC	CC	TC	CC	CC	TT	TC	TC	CC	TC	TT	CC	CC	CC	TT	CC	TC	CC	TT	TC	CC	CC	CC	TT	CC	TT	CC	TT	CC	CC	TC	TC	TC	TC	TC	CC	TC	CC	TC	CC	TC	CC	CC
AX-168430872	AA	AG	AG	AA	AA	AA	AA	GG	AG	AG	AA	AG	AA	AG	AG	AA	AG	AA	AG	AG	AA	AA	AG	AG	AG	AA	GG	GG	AA	AG	AG	AG	AG	AA	AG	AA	AG	AG	AG	GG	GG	GG	AA	GG	AG	AG	AG	AA	AG
AX-168430873	CC	CC	CC	TC	CC	CC	CC	TT	TT	CC	CC	CC	CC	CC	CC	CC	CC	CC	TC	CC	CC	TC	CC	CC	CC	CC	TC	CC	CC	CC	TC	CC	TC	CC	CC	CC	TC	CC	TC	CC	TC	TC	CC	CC	TC	CC	CC	CC	CC
AX-168430874	CC	CC	CC	CC	CC	CC	TC	CC	CC	CC	CC	CC	CC	CC	CC	CC	CC	CC	CC	CC	CC	CC	CC	CC	CC	CC	CC	---	CC	CC	CC	CC	CC	CC	CC	TC	CC	CC	CC	CC	CC	CC	CC	CC	TC	CC	CC	CC	CC
AX-168430875	AG	AA	AG	AA	AG	AG	AA	GG	GG	AG	GG	AG	AG	AA	AG	AA	AA	AA	GG	AA	GG	AG	AA	AA	GG	AA	AG	GG	GG	GG	AA	AG	AG	AA	AG	AG	AG	AG	AG	AG	AG	AA	AG	GG	AG	AA	GG	AG	GG
AX-168430876	AA	AA	AG	AG	AA	AG	AA	AG	AA	AG	AG	AA	AG	AA	AG	AA	AA	AA	AG	AG	AG	AG	AG	AA	AA	AA	AA	AA	AA	AA	AA	AA	AA	AA	AG	AG	AA	AA	AA	AA	AG	AA	AA	AA	AG	AG	AA	AG	AA
AX-168430877	TT	TT	TT	CC	TC	CC	CC	TT	CC	TC	CC	TT	TC	TC	TC	TT	TC	TC	TC	TC	---	CC	TC	TT	TC	TT	CC	TC	TT	TC	TC	TT	TC	TT	CC	CC	TT	CC	TT	CC	TT	CC	CC	TT	TC	TT	TT	TT	TT
AX-168430878	GG	AG	AG	AG	GG	AG	AG	GG	AA	AA	AA	AG	GG	AA	GG	GG	AG	AG	AG	AG	AG	AG	AG	AG	AG	AG	AG	GG	AA	AA	AA	GG	AA	AG	AG	AG	AG	GG	AA	AG	AG	AG	AG	AG	AG	GG	AG	---	AG
AX-168430879	CC	TC	TC	CC	TT	TT	CC	CC	TT	TT	CC	TC	CC	CC	TC	CC	TC	TC	CC	TC	CC	TC	TC	CC	TC	CC	TT	TC	CC	CC	TC	TC	TC	CC	TT	TC	TC	TC	TC	CC	CC	TT	CC	TC	CC	TC	CC	CC	CC
AX-168430880	---	TT	TT	CC	TC	TC	TC	TC	TC	CC	CC	CC	CC	TC	CC	CC	CC	CC	CC	CC	CC	CC	CC	CC	CC	CC	TC	TC	TC	TC	TC	---	CC	CC	CC	TC	CC	TC	CC	TT	TC	CC	TC	CC	TC	TC	CC	CC	CC
AX-168430881	TT	---	CC	CC	CC	CC	---	TT	TT	TT	TC	CC	TC	CC	CC	CC	CC	CC	TT	TT	TT	CC	CC	CC	CC	CC	CC	CC	CC	CC	CC	CC	TT	CC	CC	CC	TT	TT	CC	TT	CC	CC	CC	CC	CC	CC	TT	TT	CC
AX-168430882	GG	GG	GG	GG	AA	GG	GG	GG	GG	GG	GG	GG	GG	GG	GG	GG	GG	GG	GG	GG	AG	GG	GG	AA	AA	GG	GG	GG	GG	GG	GG	AG	GG	GG	GG	GG	GG	GG	GG	GG	GG	GG	GG	GG	GG	GG	GG	GG	GG
AX-168430883	GG	GG	GG	AG	GG	AG	AG	AG	GG	GG	AG	GG	GG	AG	GG	GG	GG	AG	GG	GG	AG	GG	GG	GG	GG	GG	AG	GG	GG	AG	GG	GG	AG	GG	GG	AG	GG	AG	GG	GG	AA	GG	GG	GG	GG	GG	AG	GG	AA
AX-168430884	AT	TT	TT	TT	TT	TT	TT	TT	TT	TT	TT	TT	TT	TT	TT	TT	TT	TT	TT	TT	TT	TT	TT	TT	TT	TT	TT	TT	TT	TT	TT	TT	TT	TT	TT	AT	AT	TT	TT	TT	TT	TT	---	TT	TT	---	TT	TT	TT
AX-168430885	GG	GG	GG	GG	GG	GG	AG	AG	GG	GG	AG	GG	GG	GG	AG	GG	GG	GG	GG	AG	GG	GG	GG	GG	GG	GG	GG	AG	GG	GG	GG	GG	GG	GG	GG	GG	GG	AG	AG	AG	AA	GG	GG	GG	GG	GG	AG	GG	AG
AX-168430886	AA	AG	AA	AA	AA	AA	AG	AA	---	AG	---	AA	AA	AG	AA	AA	AA	AG	AA	AG	AG	AA	AA	AG	AG	AG	AG	AG	AG	AG	GG	AA	GG	AA	AA	AA	AA	AA	AA	AA	AA	AA	AA	AA	AG	---	AG	AG	AA
AX-168430887	AA	AA	GG	---	GG	AG	AG	GG	AA	AA	AA	AA	AA	AG	AG	AA	---	GG	AA	AA	GG	AA	GG	AA	AA	AG	AG	AG	---	AA	GG	AA	GG	AG	AG	GG	GG	AA	AG	AG	GG	GG	AA	AG	AA	AG	GG	GG	AG
AX-168430888	AG	AA	AG	AG	AA	AG	GG	AA	AG	AG	AA	AA	AA	AA	AA	AA	AG	AG	AA	AG	AA	AA	AA	AA	AG	GG	AG	AA	AG	AA	AG	AG	AA	AG	AA	AA	AA	AA	AG	AA	AG	AG	AG	AA	AA	AA	AG	GG	AG
AX-168430889	CC	TC	CC	TC	CC	CC	TC	CC	CC	TT	CC	TT	TC	CC	CC	TC	CC	CC	CC	CC	CC	TC	CC	TC	CC	CC	CC	TC	CC	TC	TC	TC	CC	CC	TC	CC	CC	TC	TC	CC	CC	CC	CC	CC	TC	TC	CC	CC	TC
AX-168430890	GG	GG	GG	GG	GG	GG	AA	AG	AG	GG	GG	GG	GG	GG	GG	GG	GG	GG	GG	GG	GG	GG	GG	GG	GG	GG	AG	GG	GG	GG	GG	GG	GG	GG	GG	GG	GG	GG	GG	GG	AA	AG	GG	GG	AG	GG	GG	GG	GG
AX-168430891	GG	GG	GG	GG	GG	GG	GG	GG	GG	GG	GG	GG	GG	GG	GG	GG	GG	GG	GG	TG	GG	GG	GG	TT	GG	GG	GG	GG	GG	GG	GG	GG	GG	GG	GG	GG	GG	GG	GG	GG	GG	GG	GG	GG	GG	TT	GG	GG	GG
AX-168430892	TC	CC	CC	---	CC	CC	CC	CC	CC	CC	CC	CC	CC	CC	CC	CC	CC	TC	CC	CC	CC	CC	TC	CC	CC	CC	CC	CC	CC	CC	CC	CC	CC	CC	TC	CC	TC	CC	CC	CC	CC	CC	CC	CC	CC	CC	CC	CC	CC
AX-168430893	TT	TC	TC	TT	TT	TT	TC	TT	TT	TC	TT	TC	TC	TT	TT	CC	TC	TT	TT	---	CC	TT	TT	TT	TT	TT	TC	TT	TT	TT	TT	TT	TC	TT	TT	TT	TC	TT	TT	TT	TT	TC	TT	TT	TT	TT	TT	TT	TT
AX-168430894	AA	AA	AG	AG	AG	AA	AG	GG	GG	AG	AG	AG	GG	GG	AA	AG	AG	GG	GG	AA	AG	AG	GG	AA	GG	AG	GG	AG	GG	GG	AG	AG	AA	AA	GG	AG	AA	GG	AA	GG	GG	AG	AA	AG	GG	GG	AG	AA	AG
AX-168430895	TC	TT	CC	TT	TT	TT	TC	TT	TC	TT	TT	TT	TT	TC	TT	TT	TT	TT	TT	TT	TT	TC	TT	TC	TT	TT	TC	TT	TT	TT	TT	TT	TT	TT	TT	TT	TT	TT	TT	TT	TT	TC	TT	TC	TC	TC	TT	TT	TT
AX-168430896	CC	TC	CC	CC	TC	TC	TC	TT	CC	CC	CC	CC	TC	CC	CC	TC	CC	CC	TC	CC	CC	CC	CC	CC	TC	CC	CC	TC	TC	CC	TC	CC	CC	CC	CC	CC	CC	CC	CC	TT	TT	CC	CC	CC	CC	TC	TC	CC	CC
AX-168430897	AA	AG	GG	AA	AA	GG	GG	GG	AG	AG	GG	AG	GG	AG	AG	AG	AG	AG	AG	GG	AG	AA	AA	GG	GG	GG	GG	GG	GG	AG	GG	AG	GG	AA	AG	AG	GG	AG	AG	GG	AG	GG	GG	AG	AA	AG	AG	GG	GG
AX-168430898	GG	GG	TT	GG	GG	TG	TT	TG	TG	TG	TT	GG	TT	GG	TG	GG	TG	TG	TG	TT	TG	GG	GG	TG	TT	TT	TT	TG	TG	TG	TT	TG	TT	GG	TG	TG	TG	GG	TG	TT	TG	TT	TT	TG	GG	TG	TT	TT	TG
AX-168430899	CC	CC	TT	TT	CC	TC	TT	TT	TT	TT	TT	TT	TT	CC	TT	TC	TT	TC	TT	TT	TC	CC	CC	TT	TT	TT	TT	TT	TT	TT	TT	CC	TT	---	CC	TT	CC	TT	---	TT	TT	TT	TT	TT	CC	CC	TT	TT	TT
AX-168430900	TG	GG	TG	GG	---	GG	TT	GG	GG	GG	GG	---	GG	GG	TG	TG	TG	---	GG	GG	GG	TG	TG	TG	TG	TG	TG	TT	TG	GG	TG	GG	GG	GG	TT	GG	GG	GG	GG	TG	TG	GG	TG	TG	TG	GG	TG	---	TG
AX-168430901	TT	TT	TC	TT	TT	TT	TT	TC	TT	TC	---	TT	TT	---	TC	TC	TT	TT	TT	TT	TT	TC	TT	TC	TT	TT	TT	TC	TT	TT	TT	TT	TC	TT	TT	TC	CC	TT	TT	TT	TC	TT	TT	TT	TT	TC	TT	TT	TT
AX-168430903	AA	AA	AA	AA	AG	AA	AG	AA	AA	AG	AA	GG	AA	AA	AG	AG	AG	AA	AA	AA	AG	AA	AG	AG	AG	AA	AA	AA	AA	AG	AG	AA	AA	AA	AA	AA	AG	AG	AA	AA	AA	AG	AA	AG	AA	AA	AA	AA	AA
AX-168430904	AA	AA	AA	AG	AG	AA	AA	AG	AA	AA	AA	AA	AA	AA	AA	AA	AA	AA	AA	AG	AA	AA	AA	AA	AG	AG	AA	AG	AA	AA	AA	AA	AA	AA	AA	AA	AA	AA	AG	AG	AG	AG	AA	AA	AA	AA	AA	AA	AA
AX-168430905	TC	TT	CC	TC	TC	TC	TT	TT	CC	TC	TC	CC	TC	TC	CC	TC	TC	CC	TC	CC	CC	TC	TC	CC	TC	TC	CC	TT	TT	TC	CC	TC	TC	TC	TC	TC	CC	CC	TC	TT	TT	CC	TC	CC	TC	CC	CC	---	TC
AX-168430906	GG	AG	GG	AG	GG	AG	AG	AA	GG	AA	GG	GG	GG	AG	GG	AG	GG	GG	AG	AG	GG	GG	GG	GG	AG	AG	GG	GG	GG	GG	GG	AG	GG	GG	GG	AG	GG	GG	AA	AG	AG	GG	GG	AG	GG	GG	GG	AA	AA
AX-168430907	TC	TT	TT	TT	TT	TC	CC	---	TC	TT	TT	TC	TT	TT	TT	TT	TC	TT	TT	TT	TT	TT	CC	TT	TC	TT	TT	TC	TT	TT	TT	TC	TT	TC	TC	TT	TC	TT	TT	TT	TT	TT	TT	TT	TC	TT	TT	TC	TT
AX-168430908	CC	CC	AC	CC	CC	CC	CC	CC	CC	CC	CC	CC	AC	CC	CC	CC	CC	CC	CC	CC	CC	CC	CC	CC	CC	CC	AC	AC	CC	AC	CC	CC	CC	AA	CC	CC	CC	CC	CC	CC	CC	CC	CC	CC	CC	CC	CC	CC	AC
AX-168430909	CC	CC	CC	CC	CC	CC	CC	TC	CC	CC	CC	CC	CC	CC	CC	CC	CC	CC	TC	CC	CC	CC	CC	CC	CC	CC	CC	CC	CC	CC	CC	TC	CC	CC	CC	CC	CC	CC	CC	CC	CC	CC	CC	CC	CC	CC	TC	CC	CC
AX-168430910	GG	GG	GG	GG	GG	GG	GG	GG	GG	GG	GG	GG	GG	GG	GG	GG	GG	GG	GG	GG	AG	GG	GG	GG	GG	GG	GG	GG	GG	GG	GG	GG	GG	GG	GG	GG	GG	GG	GG	GG	GG	AG	GG	GG	GG	GG	GG	GG	GG
AX-168430911	GG	GG	GG	GG	GG	GG	GG	GG	GG	GG	GG	GG	GG	GG	GG	GG	GG	GG	GG	GG	GG	GG	AG	AG	GG	GG	GG	GG	GG	GG	GG	GG	GG	GG	AG	GG	GG	GG	GG	GG	GG	GG	GG	GG	GG	GG	GG	GG	GG
AX-168430912	AA	AA	AA	AA	AA	AA	AA	AA	AA	AA	AA	AA	AA	AA	AA	AA	AA	AA	AA	AA	AA	AA	AA	AA	AA	AA	AA	AA	AA	AA	AG	AA	AA	AA	AA	AA	AA	AA	AA	AA	AA	AA	AA	AA	AA	AA	AA	AA	AA
AX-168430913	AG	AG	AG	GG	AG	GG	AG	GG	GG	AA	AG	AA	GG	GG	AG	GG	GG	AG	AG	AG	AG	AA	GG	GG	AA	AG	AA	AG	GG	AA	GG	GG	AG	GG	GG	GG	GG	GG	AG	AA	GG	AA	AG	AG	AG	AG	AG	GG	AA
AX-168430915	TT	TT	TG	TT	TG	TT	TT	TG	TT	TT	TG	TT	TG	TT	TG	TT	TT	TG	TT	TG	TT	TT	TT	TG	TG	TT	TT	TG	TG	TT	TG	TT	TT	TT	TT	TT	TT	TG	TG	TG	TG	TT	TT	TG	TT	TT	TG	TT	GG
AX-168430916	CC	CC	CC	CC	CC	CC	CC	CC	CC	CC	CC	CC	CC	CC	CC	CC	CC	CC	CC	CC	CC	CC	TC	TC	CC	CC	CC	CC	CC	CC	CC	CC	CC	CC	TT	CC	CC	CC	CC	CC	CC	CC	CC	CC	CC	CC	CC	CC	CC
AX-168430917	CC	CC	CC	CC	CC	CC	CC	CC	CC	CC	CC	CC	CC	CC	CC	CC	CC	CC	CC	CC	CC	TC	CC	CC	CC	CC	CC	CC	CC	CC	TC	CC	CC	CC	CC	CC	CC	CC	CC	CC	CC	CC	CC	CC	CC	CC	CC	CC	TC
AX-168430918	TT	TT	---	TT	TT	TT	TT	TT	TC	TT	TT	TT	TT	TT	TT	TT	TT	TT	TT	TC	TT	TT	TT	TT	TT	TT	TT	TT	TT	TT	TT	TT	TT	TT	TT	TT	TT	TT	TT	TT	TT	TT	TT	TT	TT	TC	TT	TT	TT
AX-168430919	TG	GG	TG	TT	TT	TG	TT	TT	TT	TT	TT	TG	TT	TG	TT	TT	TG	TT	TT	TG	TT	TT	TT	TT	TG	TG	TT	TT	TG	TT	TT	TT	TT	TT	TT	TG	TT	GG	TT	TT	TT	TT	TT	TT	TT	TT	TT	TT	TT
AX-168430920	GG	AG	GG	GG	GG	GG	GG	GG	GG	AG	GG	GG	GG	GG	GG	GG	AG	GG	GG	GG	---	GG	GG	GG	GG	GG	GG	GG	GG	AG	GG	GG	GG	GG	AG	GG	GG	GG	GG	GG	GG	GG	GG	GG	GG	AG	AG	AG	GG
AX-168430921	GG	AG	GG	GG	GG	GG	GG	GG	GG	GG	GG	GG	GG	GG	GG	GG	GG	GG	GG	GG	AG	GG	AA	GG	GG	GG	GG	GG	GG	GG	AA	AA	GG	GG	AA	GG	GG	GG	GG	GG	GG	GG	GG	GG	GG	GG	GG	GG	GG
AX-168430922	CC	CC	CC	CC	CC	CC	CC	CC	CC	CC	CC	CC	CC	CC	CC	CC	CC	CC	CC	CC	CC	CC	CC	CC	CC	CC	TC	CC	CC	CC	CC	CC	CC	CC	CC	CC	CC	CC	CC	CC	CC	CC	CC	CC	CC	CC	CC	CC	CC
AX-168430923	GG	AG	AG	GG	GG	GG	AA	GG	GG	GG	GG	GG	GG	AA	GG	GG	GG	GG	GG	GG	GG	AG	GG	GG	GG	GG	AG	GG	GG	AG	AG	AG	AG	GG	GG	GG	GG	GG	GG	GG	GG	AG	GG	AG	GG	GG	GG	GG	GG
AX-168430924	CC	CC	AC	CC	CC	AC	CC	CC	CC	CC	CC	CC	CC	CC	CC	CC	CC	CC	CC	CC	CC	CC	CC	CC	CC	CC	---	CC	CC	CC	CC	CC	AC	CC	CC	CC	AC	CC	CC	CC	CC	CC	AC	CC	CC	CC	CC	CC	CC
AX-168430926	CC	CC	CC	CC	CC	CC	CC	CC	CC	CC	CC	CC	CC	CC	CC	CC	AC	CC	CC	CC	CC	CC	AC	CC	CC	CC	CC	CC	CC	CC	CC	CC	CC	CC	AA	AA	CC	CC	CC	CC	CC	CC	CC	CC	CC	CC	CC	CC	CC
AX-168430928	GG	AG	AG	AA	AA	GG	AG	GG	GG	AG	GG	AA	AG	AG	GG	AG	AG	AG	GG	GG	AA	AA	AG	GG	GG	GG	GG	GG	AA	AG	AG	AG	GG	AA	AG	AG	AA	AA	AA	GG	AG	GG	GG	AG	GG	AG	GG	GG	AG
AX-168430929	TC	TC	TC	CC	CC	TT	CC	CC	TC	TC	TT	CC	CC	TC	TT	TC	TC	TC	TC	TT	CC	CC	TC	TT	TC	CC	CC	TT	CC	TC	TC	CC	TC	CC	TC	TC	CC	CC	CC	TT	CC	CC	TT	TC	TC	TC	TC	TC	TC
AX-168430930	AA	AA	AA	AG	AA	AA	AA	AA	AA	AA	AA	AA	AG	AA	AA	AA	AG	AA	AA	AA	AA	AA	AA	AA	AA	AG	AA	AA	AA	AA	AA	AA	AA	AA	AA	AA	AA	AA	AG	AA	AA	AA	AA	AA	AA	AA	AA	AA	AA
AX-168430931	AA	AA	AG	AA	AA	AG	AA	AA	AA	AG	AA	AA	AG	AA	GG	AA	AG	AA	AA	AA	AG	AG	AA	AA	AA	AA	AA	AA	AA	AA	AA	AA	AA	AA	AA	AA	AA	AA	AG	AA	AG	AA	AG	AG	AA	AA	AA	AG	AG
AX-168430932	AG	GG	GG	GG	GG	GG	AG	GG	GG	GG	AG	GG	GG	AG	GG	GG	GG	---	GG	AG	GG	GG	AG	GG	GG	GG	AG	GG	GG	GG	AA	GG	GG	GG	AG	GG	GG	GG	GG	GG	GG	GG	GG	GG	GG	GG	GG	GG	GG
AX-168430933	GG	GG	GG	GG	GG	GG	GG	GG	GG	GG	GG	GG	GG	GG	GG	GG	GG	GG	GG	GG	AG	AG	GG	GG	GG	GG	GG	GG	GG	GG	GG	GG	GG	GG	GG	GG	GG	GG	GG	GG	GG	GG	GG	GG	GG	GG	GG	GG	GG
AX-168430935	TT	TT	TT	TT	TT	TT	TT	TT	TT	TT	TT	TT	TT	TT	TT	TT	TT	TT	TT	TT	TT	TT	TC	TT	TT	TT	TT	TT	TT	TT	TT	TT	TT	TT	TC	TT	TT	TT	TT	TT	TT	TT	TT	TT	TT	TT	TT	TT	TT
AX-168430936	TC	CC	TC	TT	CC	CC	CC	TT	TT	TT	TT	TC	CC	TC	TT	TC	TC	TT	TC	TC	TC	TC	TT	TT	CC	TT	TT	CC	TC	TT	TC	TC	TT	TT	TT	TC	TT	TT	CC	CC	TT	TT	CC	CC	TT	CC	TC	CC	TC
AX-168430937	TT	TT	TT	TT	TT	TT	TT	TT	TC	TT	TT	TT	TT	TT	TT	TC	TT	TT	TT	TT	TT	TT	TT	TT	TT	TT	TT	TT	TT	TT	TT	TT	TT	TT	TT	TT	TT	TT	TT	TT	TT	TT	TT	TT	TC	TT	TT	TT	TT
AX-168430938	AG	AG	GG	AG	GG	AG	GG	AA	GG	AG	AG	GG	AG	AA	GG	GG	GG	AG	AA	GG	AG	GG	AG	AG	AG	AG	AA	AG	GG	AA	GG	AG	AG	GG	AG	GG	GG	AA	AG	GG	AG	AA	GG	AG	AG	GG	AG	AG	AG
AX-168430939	AG	AG	GG	GG	AG	AA	AG	AA	GG	AG	AG	GG	AG	AA	GG	AG	GG	AG	AG	GG	AG	GG	AG	AG	AG	GG	GG	AG	AG	AA	AA	AG	AG	AG	GG	GG	GG	AA	GG	GG	AG	GG	AG	AA	GG	AG	GG	AG	AG
AX-168430940	CC	CC	CC	TT	TC	TT	TT	TC	CC	CC	CC	CC	TT	TC	CC	TC	CC	CC	CC	TT	TC	CC	TT	CC	TC	CC	CC	CC	TC	TT	TC	CC	TT	TC	CC	CC	CC	CC	CC	CC	TC	CC	TC	TT	CC	CC	CC	CC	TC
AX-168430941	TT	TT	TT	---	TT	TT	TT	TT	TT	TT	TT	TT	TT	TT	TT	TT	TT	TT	TT	TT	---	TT	TC	TT	TT	TC	TT	TT	TT	TT	TT	TT	TC	TT	---	TT	TT	TT	CC	TT	TT	TT	TT	TT	TT	TT	TT	TT	TT
AX-168430942	AA	AA	GG	AA	AA	AA	AG	AA	AG	AG	AG	AA	AG	AA	AA	GG	AA	---	AA	AA	AA	AA	AA	AA	AA	AG	AA	AA	AG	AA	AG	AA	AA	AA	AA	AG	AA	AA	AA	AA	AG	AA	AG	AG	AG	AA	AA	AA	AA
[truncated: 190,790 more rows]
[truncated: 47 more columns]
