# Supplementary material for: Construction and evaluation of a high-density SNP array for the Pacific oyster (Crassostrea gigas)
Source: PLoS One. 2017 Mar 22;12(3):e0174007. doi: 10.1371/journal.pone.0174007 (PMC5362100; doi:10.1371/journal.pone.0174007)
Supplement: S5 Dataset — (GZ) [file pone.0174007.s005.gz › S5_Dataset.txt]

Sample ID	Sample Name	PC1 Value	PC2 Value	Label	Sampling Region	Sample Type
B1_01	1_01_RE_23_25	-0.065285	0.0724829	China-North	Northern China	Wild individual
B1_02	1_02_RE_24A17	-0.064309287	0.058398055	China-North	Northern China	Wild individual
B1_03	1_03_RE_30_22	-0.062795076	0.063410321	China-North	Northern China	Wild individual
B1_04	1_04_RE_18_2A	-0.056406359	-0.092904859	China-North	Northern China	Wild individual
B1_05	1_05_RE_6A7	-0.063017765	0.042583346	China-North	Northern China	Wild individual
B1_06	1_06_RE_20A25	-0.063710401	0.044313411	China-North	Northern China	Wild individual
B1_07	1_07_RE_22A10	-0.0617682	0.038258069	China-North	Northern China	Wild individual
B1_08	1_08_RE_22A22	-0.057674133	-0.081681312	China-North	Northern China	Wild individual
B1_09	1_09_RE_21_16	-0.062808273	-0.154895268	Korea	Korea	Wild individual
B1_10	1_10_RE_13_10	-0.059327401	-0.074652674	Canada	Canada	Wild individual
B1_11	1_11_RE_13_21	-0.055382694	-0.074070419	Canada	Canada	Wild individual
B1_12	1_12_RE_16_9	-0.065196728	0.02962233	China-North	Northern China	Wild individual
B1_13	1_13_RE_12A2	-0.064782179	0.069567777	China-North	Northern China	Wild individual
B1_14	1_14_RE_12A25	-0.059427614	0.060683587	China-North	Northern China	Wild individual
B1_15	1_15_RE_18A3	-0.06473615	0.020257089	China-North	Northern China	Wild individual
B1_16	1_16_RE_18A25	-0.061662362	0.056826156	China-North	Northern China	Wild individual
B1_17	1_17_RE_16A18	-0.063063168	0.037008176	China-North	Northern China	Wild individual
B1_18	1_18_RE_24_22	-0.062160104	0.045974733	China-North	Northern China	Wild individual
B1_19	1_19_RE_30_1	-0.061124104	0.004568841	China-North	Northern China	Wild individual
B1_20	1_20_RE_21_25	-0.064222252	0.033347266	China-North	Northern China	Wild individual
B1_21	1_21_RE_20_17A	-0.06109769	0.038056284	China-North	Northern China	Wild individual
B1_22	1_22_RE_8_12	-0.059746959	-0.080581705	China-North	Northern China	Wild individual
B1_23	1_23_RE_24_A7	-0.0594546	0.055586992	China-North	Northern China	Wild individual
B1_24	1_24_RE_24A9	-0.062447805	0.049847037	China-North	Northern China	Wild individual
B1_25	1_25_RE_8A10	-0.063167116	0.054634171	China-North	Northern China	Wild individual
B1_26	1_26_RE_16_25	-0.059983683	0.033494163	China-North	Northern China	Wild individual
B1_27	1_27_RE_30A7	-0.071988875	-0.609861164	China-South	Southern China	Wild individual
B1_28	1_28_RE_25_15	-0.06448204	-0.164486682	Japan	Japan	Wild individual
B1_29	1_29_RE_12_13	-0.061899998	0.030303935	China-North	Northern China	Wild individual
B1_30	1_30_RE_14A21	-0.058312533	-0.045262756	China-North	Northern China	Wild individual
B1_31	1_31_RE_7_4	-0.06139348	0.013555783	China-North	Northern China	Wild individual
B1_32	1_32_RE_14A10	-0.061838533	0.042710395	China-North	Northern China	Wild individual
B1_33	1_33_RE_16A15	-0.06264617	0.017825094	China-North	Northern China	Wild individual
B1_34	1_34_RE_4A6	-0.057850557	0.042394752	China-North	Northern China	Wild individual
B1_35	1_35_RE_4A2	-0.060553247	0.050560632	China-North	Northern China	Wild individual
B1_36	1_36_RE_24A22	-0.063210294	0.053597643	China-North	Northern China	Wild individual
B1_37	1_37_RE_8A25	0.153226071	0.039693817	Family	Northern China	Wild; full-sib family female parent
B1_38	1_38_RE_20A15	-0.059740412	0.044546302	China-North	Northern China	Wild individual
B1_39	1_39_RE_Fu	0.161756621	-0.041465975	Family	Northern China	Wild; full-sib family male parent
B1_40	1_40_RE_25_24	-0.057734235	-0.156478944	Japan	Japan	Wild individual
B1_41	1_41_RE_10A5	-0.048543333	-0.064271067	China-North	Northern China	Wild individual
B1_42	1_42_RE_32A17	-0.072083264	-0.595700588	China-South	Southern China	Wild individual
B1_43	1_43_RE_15_12	-0.062983698	-0.008920224	China-North	Northern China	Wild individual
B1_44	1_44_RE_16A7	-0.06090899	0.035554896	China-North	Northern China	Wild individual
B1_45	1_45_UN_21_9	-0.060621418	-0.17292945	Korea	Korea	Wild individual
B1_46	1_46_UN_30_9	-0.062857644	0.068186493	China-North	Northern China	Wild individual
B1_47	1_47_LBS_040	-0.059201832	0.020043575	China-North	Northern China	Wild individual
B1_48	1_48_LBS_052	-0.061793463	0.040781912	China-North	Northern China	Wild individual
B1_49	1_49_LBS_055	-0.062761793	0.022906677	China-North	Northern China	Wild individual
B1_50	1_50_LBS_058	-0.06034438	0.048152667	China-North	Northern China	Wild individual
B1_51	1_51_LBS_070	-0.062367298	0.041603677	China-North	Northern China	Wild individual
B1_52	1_52_LBS_078	-0.064131617	0.02630449	China-North	Northern China	Wild individual
B1_53	1_53_LBS_082	-0.061128851	0.046243448	China-North	Northern China	Wild individual
B1_54	1_54_LBS_092	-0.063200288	0.03711108	China-North	Northern China	Wild individual
B1_55	1_55_LBS_094	-0.05763361	0.046114323	China-North	Northern China	Wild individual
B1_56	1_56_LBS_095	-0.062537137	-0.009589154	China-North	Northern China	Wild individual
B1_57	1_57_LBS_101	-0.061945248	0.044375161	China-North	Northern China	Wild individual
B1_58	1_58_LBS_110	-0.060869365	0.035094178	China-North	Northern China	Wild individual
B1_59	1_59_LBS_113	-0.060594405	0.039503454	China-North	Northern China	Wild individual
B1_60	1_60_LBS_115	-0.064756727	0.04495217	China-North	Northern China	Wild individual
B1_61	1_61_LBS_123	-0.066052341	0.075565707	China-North	Northern China	Wild individual
B1_62	1_62_LBS_129	-0.06273128	0.00178751	China-North	Northern China	Wild individual
B1_63	1_63_LBS_134	-0.059334289	0.038087784	China-North	Northern China	Wild individual
B1_64	1_64_LBS_141	-0.063691853	0.032038532	China-North	Northern China	Wild individual
B1_65	1_65_LBS_149	-0.066440603	0.088392403	China-North	Northern China	Wild individual
B1_66	1_66_LBS_151	-0.068396763	0.06071283	China-North	Northern China	Wild individual
B1_67	1_67_LBS_161	-0.067613326	0.087213623	China-North	Northern China	Wild individual
B1_68	1_68_LBS_163	-0.065036298	0.074505255	China-North	Northern China	Wild individual
B1_69	1_69_LBS_168	-0.061353316	0.029501023	China-North	Northern China	Wild individual
B1_70	1_70_LBS_169	-0.064753094	0.040095916	China-North	Northern China	Wild individual
B1_71	1_71_LBS_172	-0.061961121	0.02583902	China-North	Northern China	Wild individual
B1_72	1_72_LBS_191	-0.065644	0.058500465	China-North	Northern China	Wild individual
B1_73	1_73_8A25_001	0.174502925	-0.009382992	Family	Northern China	Offspring of the full-sib family
B1_74	1_74_8A25_002	0.171695717	0.006778505	Family	Northern China	Offspring of the full-sib family
B1_75	1_75_8A25_003	0.167401252	0.003882156	Family	Northern China	Offspring of the full-sib family
B1_76	1_76_8A25_004	0.169305883	-0.010479623	Family	Northern China	Offspring of the full-sib family
B1_77	1_77_8A25_005	0.172294998	0.006253499	Family	Northern China	Offspring of the full-sib family
B1_78	1_78_8A25_029	0.166705945	-0.012102395	Family	Northern China	Offspring of the full-sib family
B1_79	1_79_8A25_039	0.170634242	-0.008232275	Family	Northern China	Offspring of the full-sib family
B1_80	1_80_8A25_046	0.159200164	0.000107674	Family	Northern China	Offspring of the full-sib family
B1_81	1_81_8A25_053	0.162143897	0.00228045	Family	Northern China	Offspring of the full-sib family
B1_82	1_82_8A25_063	0.164870226	-0.009340115	Family	Northern China	Offspring of the full-sib family
B1_83	1_83_8A25_072	0.168341539	0.001063711	Family	Northern China	Offspring of the full-sib family
B1_84	1_84_8A25_084	0.166022305	-0.00189025	Family	Northern China	Offspring of the full-sib family
B1_85	1_85_8A25_086	0.16843522	0.005135659	Family	Northern China	Offspring of the full-sib family
B1_86	1_86_8A25_091	0.174535043	0.000635348	Family	Northern China	Offspring of the full-sib family
B1_87	1_87_8A25_096	0.166834798	-0.002873595	Family	Northern China	Offspring of the full-sib family
B1_88	1_88_8A25_098	0.170191412	0.002506024	Family	Northern China	Offspring of the full-sib family
B1_89	1_89_8A25_106	0.167715813	-0.005282556	Family	Northern China	Offspring of the full-sib family
B1_90	1_90_8A25_113	0.165036501	0.011081584	Family	Northern China	Offspring of the full-sib family
B1_91	1_91_8A25_132	0.160857554	0.010430754	Family	Northern China	Offspring of the full-sib family
B1_92	1_92_8A25_135	0.166519366	-0.008268336	Family	Northern China	Offspring of the full-sib family
B1_93	1_93_8A25_148	0.177378396	-0.005745312	Family	Northern China	Offspring of the full-sib family
B1_94	1_94_8A25_157	0.168037786	0.001233414	Family	Northern China	Offspring of the full-sib family
B1_95	1_95_8A25_164	0.175389301	-0.000791337	Family	Northern China	Offspring of the full-sib family
B1_96	1_96_8A25_170	0.161647145	-0.002525076	Family	Northern China	Offspring of the full-sib family
